# Supplementary material for: Whole-Genome Sequencing of the Entomopathogenic Fungus Fusarium solani KMZW-1 and Its Efficacy Against Bactrocera dorsalis
Source: Curr Issues Mol Biol. 2024 Oct 17;46(10):11593–612. doi: 10.3390/cimb46100688 (PMC11505816; doi:10.3390/cimb46100688)
Supplement: Supplementary file 1 [file cimb-46-00688-s001.zip]

Archive with 11 entries (11 files):
- busco_evaluation.tsv
- Fusarium solani KMZW-1 Genome Assembly.fasta
- gene_cluster.list.xls
- GO.anno.gff3.txt
- Kegg.gff3.ko
- Kog_class.gff3.txt
- LC50 and Cumulative Mortality Count .xlsx
- nr.anno.gff3.txt
- Pfam.anno.gff3.txt
- Swissprot.anno.gff3.txt
- TrEMBL.anno.gff3..txt
