# Supplementary material for: Whole-Genome Sequencing of the Entomopathogenic Fungus Fusarium solani KMZW-1 and Its Efficacy Against Bactrocera dorsalis
Source: Curr Issues Mol Biol. 2024 Oct 17;46(10):11593–612. doi: 10.3390/cimb46100688 (PMC11505816; doi:10.3390/cimb46100688)
Supplement: Supplementary file 1 [file cimb-46-00688-s001.zip › Fusarium solani KMZW-1 Genome Assembly.fasta]

>Contig00001
GTTACTTTGCCTTATATTACTTATAATGCCAGCTTATATAAAGGGCTATGCCTTATAATAGGCTATATTATAATTATAAT
AATAAATAAAATAAAGATTTAAAGATAATTATTTTTTATAAATTTATTTAAAGAAATTAAAAAAAAAAAAAAAAAAAAAA
ATCTCTTTAAGATTTTAAAAATTAATTTAAGGTTAAAAAATAATAAAGATATTATAATATTAATAAGGATATTATAATAT
TAATAAAGATATTATAATATTAATAAGGGTATTATAATAATAATAGGGCTATTTAAAGGCTTTAATTAGCTTATAATAAA
AATTAATAAAAAAAATATAAAAATATAATAGAAATTAATAAAAAAAATATAAAATTAATATTATATATTTCTTATTAAGT
AATTTTCTAGAGTTTATTATAAGCTAGCCTTAATTATAAAATAATAAAATTATATATTTTTATAAACTTAATAAAAAGGG
CTATTTAATAATATAAGTTAGGTCTTATATATTATAAAGCTTATTTTTTTAAAATTATTTTAAGTTATTTTTCTAAAGTA
AAGAAAATTTTCTCTAAGACCTTTATACTAAGGCTAACCCTAACCCTATATAGACTATTAATAATCCTATTTAATAGTAA
TTCCCTCCTTCCCTTCCGGGCCAGGACGTGGCCTTCCGGATTGGGACTAGCATAGCTGTGTTACCGGTAATCAGCCGGCC
ACGAGGCTAGGGCATATAACCACCCTTAAAGCTATTATATAAGATCCCATTTGACAGGAATAGCCTCAGGGATAAGAGAA
ATAAGCAATTTACATAGGTTGAAGGATAAGCCTTTAAATCGCATAGATCCGTCCGGATTTTAGTCTTCTACAGAGTCCCC
ACTGGGCCCATGACCTGGTACCCCGCACAGAGCTGACATCCGGCCGGCTTCGCGGATTCCGCAAGCCGGTATGCCTTGAT
AACTCCAGTGCGATAAGGAGATTTACTTTATAGGTAAGATAATTTATTATCTAAGCCCCTACGTAATATCAAGCCTTCTA
AATATATATACTAAATTAATACCCGCACTTAACACTTGCTAATTTATATAAAACTTTAGTCTTTTAATTTTTATCTAGTA
TTATTAACTTTATAGATCGCACCGTACTACTATACCTTCACAGCGAAAATCCGCCCATAAATCAATCATGCCCGTCGTCG
CAGTCGCTGGAGGAACAGGTGGCTTAGGTCGTACCATTATTGAGCAGCTGGTAGAGGCGAGAAAGCATACCATTGTCGTC
TTGAGCCGTTCGGTGAGTGGTTCATGCTTATCATCGGTGACAGAATAGATTAACAATCTGGTCAAACTGCAGGACCCGAA
ACAGCCGGATGGGCTCACGACACACATCAAGATTGATTATGGCTCGGTCGAATCCATCGTCTCGGTTCTGGAGCAGAACA
AAGTAGACACGGTGATAGCGTCCCTGTTCATTCAGGATGAAGTCAACTCGAAGGCCCAGCTGGCGCTTATCGAGGCTGCC
GAACGTTCATCCGTAACTAAGCGCTTCATCCCTGGTGAATTCGCTTCGATCGTGTCTGATGAGTATGTATGAGCCCGGCC
AAAAGTTATTAGCCGCATAGCAACTCAAGAAACACCTTTACTCATAGGGTTGTCATGGAGCATTCGTCCTTCAAGTTCTT
GAAGGAGTCTGCAGATGCTCTCCGCGCCTCCAGCCTCGTATGGACGCGGGTCGCAAACGGATTTTTCATGGACTACTATG
GGATGCCTCACCTGAAATCCAACTTGTGGTACGCACCCTGGGCTATCGAGGTCGTGAGCTGTAGGGCTGCCATTCCGGGG
GACGGAAATGATCTCATCACGGTAACGTATACCTTTGATGTCGCCAGAGCTGTCGTGGGTCTTCTAGACCTGGACGACTG
GAAGGACTATACCTACGTGGGTGGCGACGACCTCACGCTCAATGAAATGCTCACCCTGGCGGAGAAAGCACGTGGTGAGT
ATTGTCGGGAAAGACCTCATATAATGGCGCTAGTAAGGGAGCTAATGTCCTAATGACCCATGTTCCAGGGAAGAAATTCG
ACGTCGTCTACGACAGCCTCGAACAGCTTAAGCAAGACAAGGTAACCATGCTTTCTGAAGACGTGGGAAGCAACTATGAT
CTCGGAGGCGATGAGATTTTGAAACTCTTTGCGGCTTTCGGTCGTATGGCCATAAACGGGCAGATGATGATCCCAAAGGA
GGGACGTCTCAACGAGCGCCTCCCTGGCTTCAAGCCTATGAGCTTTGCGGAGATGTTGAATAGCTCTTGGGTTGGTAAAT
AGAGGGGGCCGGCTGCCACATCATATGGAATTTTCCTTGCATGAATTCAGTTCAGTTTTTGCTTTTTGTTGTTGGCAGTA
TAGGCCCCACTGAAGTGTGTCAAATATACTTGTATTCAATTATATTTCCCTGAACTTAAAATCTATATTAAAGATTTCAG
GCAATGGTATTTTATCCATATAGGACTCAAAAGAAACCGTTGTGTCCGTCGAAGGACCATCCAAGTCATGAGCAGTCTGA
ACCGCAGATAGGTTCGTGAGGGCGTCCATCGAGCCGAACCATTCGTCCATTTCCGGTGCAGTTGTTGATTCAAGCAGAGA
ATCCGTCTGATAATCGGATGGCCGCATGGCGTTCTGCAAAGCAAGAGACTGCTCACAGAAGTCCCGATAGAGACCTACGA
GCGTAGTGCACAGATCGCTCATCATGCGGATAGAGCGGTGGCTGCTCGCTACACTGGTGAGACGGTCACCGATACTGCGC
AGGAGTTGAAAGTCGAGCTGATCCGACGTTGCAACCACATTGCTGAAAATGAAACAAATTGCTCGCATGCTGAAAAGCGG
CACAACCCTATCTGTTGTTAGAAACGATATGAACGGATCACCTATTCACAGGGAAAAGCGTACCAGGAGATCGTCGACAT
AAATCGATCAGAATCGCCGGACGTCTCGGCCTGCTCCAGCAGTGAAAGAAGCCTGTTTAGGCATCGTCTCGCGCTGGCTA
AGCATTCATGATATCCTTGGCGGTGGCCGGGTTGTAGGCTGAGGCGGGATAGTGAGGTGAGGATTGAGTCGTGTATGTAA
TCGATGCAACACCACTCAAACCCCACAAAACTGTCCTCTTCATCGCCACTGAAGGTTATCCGTGATCGCATCTAAAAGCA
GAGTTAGACACCAAGTATCTATCTAGGCGTATGGTCGTAGAGATGATACAAACTTCGGATTTCATCTTTGAGAGGTTTTC
CATCCGCGGATAAAGGCTTTCCAGTCGCTCGTTGTCACTCGTCAGTTTTGTTGGCTGTCGAAATATAGCCCGTGCAACTT
GGGTTACCGTCTCTTGAATCTTGGCATACTCGACTAATAGAAATATCATGATGTTGCTGAGACAGTTTAGATCTAGGACA
CCTGTGTCAATCTCAAGCGGTGCTTGGCAGGCTGACCGGTACAGCTGAGCAGCCAGCAGCTGGTCAAACAAGTAGCACTT
GATGATATTCTTTTTGACTTCGATCATGTCCTCATTGGAGAGTCGCGCCAAGAGGAGCTCTGTCGGGTTTGGATCTTGGC
AAAGCTTCTCTGTGATGGCGCAGGCGACCTTGTTTAGCCTCCAGCACCGCTTCACCTCGCCCAGATCCTGCATTAGCATT
GCCTAGGTTGAGGTCAGTCAGCTTTTTTTGGCACACACTGAGGAAGACAGATGCTAGGCCGACGAACCGCAGACAGTAAC
GCAGCTAGGCTTGTCAGATCTGGCTGCCTTCCCAGATCCAAGTAATCGATGGCCACCTGCATGCTACGCTTATACTGCTC
TTTTGTGCTCTTCAAATGTCCGTAGATGGACGGCCCGAGTGCCGAGCCGGGCAGGGCGACCAGGAAGCTGTAGACAACCC
AGTTAACACAAACGATATAATTGATGCGGTGTTTGCCGAAGACAGTGTTCTCAATAAGCGCCATAGCCATGCGCTCAAAT
TCCGCCTTGGTAATATTGGCATTGAAGCCAAGCAGATATTGGGTGGTTGGATTTCGCCATGCTTCTATAGGCAGTCAGTA
AAACAGGCCCCGGTAGCACACAAATACAGTGCTTGTATTACGAACCTGCCATGACAAAGCAAATCATTTCGACTTTTGGA
TACATGGACTCGTCATAAAAGTTGGGTGCCCTAGTCACATCCATGGGAGTCCTCTCGGGCGGCGCCTCTGACATGGTTAC
GAGCTGGATGAGTTTCACAGCAACCACATGCAGATCCCCTTTAGTGACATGGCCAGCTGGTCGGCTTCCGTCAAGTCACT
GGCGATGAACCGTTCAAGGTCCTGGGCTGCAAACGCTTCGTCTTCGGGACTCGGCTGGTCCAGGTCTTGTTGGGAGCCAG
AGGAGGGATAGGTCAAGGTCGAGGAGCAGACAGCCGAAGAAGTACAACGGGCACGCTTCGGTGCCCTCACTGAGCCTTGG
TCCAACCCATCAGTGCTCTCCTTCTCAGCACTGAGCTGGCTCGACTCGGACTGCGCGACTATGACGGAGCGCGCCTCTGA
GTGCTGGCGTTCGGGGGCTGTACAGCTCAGTCGTGGCGGTCGTGGAGAGCTTGGGTTACCTGGTGAGCTCCTATCCCCCG
GCTTGACGCTTGCATCATGACGGGAAATGCGTTCCAGAATCTCGCTGAGGTGCCTGGTAGCGGATGTTAGTCTCAAGCAA
TGTTTTAATTCTGGGGTTGGGAGTGGCAACTGAATGGTTTTCTGTTGGCTCGGCCGGCCGCGCTCGCGATGTCGGAGGCA
CTGAATGGCGACAGATACACAATTGCTGCACGGGTCCTGGCGGTCGCATTTGATCTAAACGTGGTGTCAAAGATAGATCA
GCGTCCCTTCGTTGGGTAAAAAATGACAGCCCTGTTCATGGGATACGACGTCGGAACGAGTATTTTGGATGGACGACACG
TACCTTTTTAGAGTGACAGTAGTCGCACTCCAACCATCAATGTCAGCAGTGAAGGTCACACAGACGGGGAAGACTGAGAC
AGTTTGCAGGAAGAAGCTTGAGTCGCTTCGACTCGCCAAACCGGCTTTTGTCAAACACGAAACTCACCGCAGGGGACACC
CTCCTCTCAGGACTCTTGTTCGTCGTGGGCCGCGGCATGCTTGCTACAGCCTCAAGCTCATTCGACAACGCAAAGGAAAT
AATTCAAGGGATGTTGGATTCAGGACTGAAGAGCAGCAGACTGAAGATGACGAGGGGAGGAGGGATGAGCAAAAGAGTCG
AGTCTTGGACCCATTCTTTGGTGGGCATGAGTCCCGTTAAGAGGGAACGCTTATCTCTGTGGCGAACTACCCCGCAAACT
AAGGCGGATTACGGTGCCGCTACCCGCGCGCAGCATGCCCCTTATCCGACACGGGGAATTGCCCCCGTGGCATATCTGAT
AGGCCAGCCTATTCCGGCTAATCATCAACATGGATTATGGCGATCTTCTGGTTCTGTTCCCATCAGGTACCGGGTTACAA
CTATAACAAACAAGATATTTTCAAAACATCACAGCATCATGACCCAATGTTAACATAGTAAATGTATTGTCGCTTGTCTT
GCAAACAGACCTGTTCTAACAATTCCATAGCCAGAAGGAAAAGGCTGAGGAAAAAAAAAAAAACCCCGCCTTGCCTGTGA
AAAAATCCACGCCATCTCAGCTTTCAAGACAATCTCTTCAGCAGGATCTCGCCCTCTGGATTTGGGTCCACCTGTGCAAC
ACCACGTCAGTCGCTGTCTTGCGTACATTACTTTCGTGTCATCATCTCTACTTACCAGCGACTCCACTATCAGGTTTTCG
GGCCGTGACTTACCGGCCTCGAGCTTTATATCCCAGTTCTTGATCAGCTCGTAAAGCATGATCTTGATCATGGTCTGGCT
GAAGTACCGTCCTGGGCACGAATGACGTCCATAGCCAAACGATAGGTCCTTCTTGCCTACACTAACATACATGTGCTTGT
TCTCTTGGCCGTCATCGAGTCGGGCGCGATAAAACCGGAATCCGTCAAAGGTGGTGGCATTCTCGTAATTCCTATCGTCG
GCGTGTATGGAACATGTCGGGATCTCTAGTTTGGTACCTTTAGGGATCACAGTGCCGTCTGATAGTCTTACGTCGGCAGT
GGCGGCGCGCTGGAAGGTGGCTATCGACGACAGGTCAGCGGGTTATGCTCTCACTAATCCAAATTGGACAAGACTTGCTC
AAATCAGGCGACGAGAGTCTCTGACTTTCTTTGATAAAACTGTCCAGCTTCTTCATGTATGAGAGAGACTCCTTTGTCAG
AAATCCTTCCTCGTCCACGGGCGCGCTGAGAATCTCCTCACGGAGCTCAGGGATATGGCTCGGATAAGCGGCAAGATCAT
AGAAGCACTGCGTGGTCGAAGCAAACGTAGTAAAGGTTCCAACAGCCACCAATGTCATCTGATAGAGCGTTTGAGCCTCC
ACATCGGCGGCATACTCGCTGTTCTTGCCGCTGCTGAGAAGATCCAGCATGGTCGGAGGATTCTCGAGATCGCCGCCCAT
CCTGCGGCGCTTCTCCATGGTGTTCCTGACAAAGGTACGACCACGGCTCCAAACCTGCTCAATTTCCTTTCTCTGGGGAG
CGAATCTCCAGACTAGTGTCCGGAGGACCGGTGGCCACTGCTTCAGCACCCGGATGCCTTCCACGACTGCCGTAAGGTAA
CCGAGCGTCAGCTCAAGCCACTCGCCACTGTCAGCAGCCTCCTGGCTATGGAAGGCTCGCGCAGCCATCTTCCCAACCAA
TTCCATGACTAACTCGTAAGGTCTGACAGGCGTCCAGTCTGGGTTGGGGGGTCAGTACCGGGCGGTCATGTTGGCCCATA
TCGTTTTGGAAGCGGCATACCTCGATGCTCACCAAAGAGCCTGGGGATATGGATACGAGCGGACTTTTGCATGACTGGGA
TGTAGTTGGCTGTTAGGTATTCTGGGTCAGCCTGTTTCCCCAGTTTGCTCGCGCGGACCTACGAAGAGATTTTGTTAAAC
CACCACGAATCGTTGCCATAAAATGCTCAGGAGGCCCTCCAAAGCGAGTGAAACTGATATGCATGTCCTGAGAATCGTGA
GCAACGATGTTGGTCTGTGCCAAACGCCATGCCATAACCGAAGACTGACATTGTCAACAGACGCCTTGAAGCTCAAGTTC
GGGTGGCTCTTCATTTCATCCAGGTACCGTGCAGGCATTACAAGTTTGAACCCGTCGTTCGTGGTTAATGCATAGACTGA
GTCAGGGTACTGGCAGAGTGTCACGTTAGCAAGGTGGTTGGCTGAGACACAAGTTGCAGTTGAAATAGAGACAATGCTTA
CCTTTTCGTACCCCTTCAGTAACATCTCCCTGGAATGGGTCACATAGTGGGCGGCTCTCTTCTTCCTGTTAGGAATCTCA
TCCGCCATCATGATGGGAAACGAGAGCTTCGGCCTGCTGAAAACCTGATATGCAATAGCGATGGCAATTAACAACCCTGC
AACAGCCAGCTTCAGGTCGCTGAGCGGCAACAAGACGGACGTAAAGGCAACGCCATCGAGAGGGCTGCTCTGGCTTGACA
TGCTTGCAGTACAGACGAGATGAATCTTTTTGTGTGCCAAGGTGGAGAAAGTAAGTGGCGAATGTTTGTTACTTCTTCTT
GACCTTAAATCAAAGAATCGAACATTCGGAACCACGGCACAGTGGGTGTCCTGGGGGTAATTCGGCAATCCTCTCGCAAG
TTGCCTGGATTCAGTTTCTCAGATTATTTAGCGGGTAATGGACCCCACAAGCAATCGCTCGGCTTTCCGGATCCCGGGAC
GCCAGGTTAGTTTCCGGAGGTTTGCCGAGTTGTGTTCCGTGGCTTTTCGCGTGATCCCCGGTAGCACCGGGCGCAGATCG
GTCGGCACGAGTAGTCTAGCGGCAGGTTAATGCAGTCCATCAATGAGAATCCAACAGTGATGTCTTCTTTCGGCGTGAAA
CGCACCTCGCTCTCTTAGATTTATATGCTCTCACTCTTACAGTTCGATATAGCCCACTTTCCCTTCAACACCGATCAACA
AGGCTCTTTCTCATATCACCAATATTCCTTAAAGGCCACCATGAAGGGACGGGTGGCAGTAATTTCGGGCTCTTCCCGAG
GCATCGGCGCCGCTATCGCAGCAGAGCTTTCCTCACGAGGTGCAAGCATCGTGATCAATTATCCATTCGACGAATTCGAG
CAAGAGGCCCTGGAAGTGGGCAGGAGCCTGTCAACCGCATGGATTGCGGTCAAGGCCGACATATCGACAGAGGAGGGTCC
CAAACACTTGATCGCCGAGGCTGTGGCCAGGTTTAGCCAGGTTGATATCCTCGTGCATAATGCTGCGCTGGTCCGAATGG
GCACCACGGAAACGCTCGGCGCCCGAGAGTTCGCCGAAATATTTAACCTCAACGTCCGCGGAGGCTTTCTTCTGGTCAAG
GCGGCGCTGCCGCATCTCACACCGTTTGACGTGGAAGCTCATCGCTCTGTTGTTGCAGGGGGAGCGTCCAACGGCAGTCG
TATTATCATTATTGGATCTGGCTCATCACAACTTCCGCAACCCGGATCGCTCTTGTACAGCGCCACCAAGGGGGCCCTGG
AGTCCTTGATTCGGATTTGGTCAACTGAGTTGCCTCCAAAGTATGGATGCACGGTGAATGGTGTTGCGCCAGGTCCAGTC
CAGACCGCTTTGCTGTCACATCTTGATGATTCTCTTGATGAGATGAAGAAGCTGTTCGAGAGCAGAACGCCATGCACCGG
AATCATGGCCGAAGTCGCCGACATATCATGGATGGTGGCCACCTTGGCCGAGGAACGTTCCAAATGGGTTAATGGGCAGT
ATATTCACGTCAACGGTGGTTTGATTAGATCCTGATTGAGAATCTGCTTTGGTGAAAGGGTTACATGTAGTAACTATCAG
TGCTGGATACAGATACAAAGCCAAATTCTCTGTAGCAATGATGTAGCAACTATCGACCACAGCAAATTAGCTTCCTCCAT
GCTACCCTTCAAACGTGTGATATAGATTCCGGATCCACAACCCGATTTATATTCAGATGTAAATATCCATCTCCAGACTT
GACTTGACAACACAATACCATCGCGCCATTGTTGGGATTCAGCCCTTAAACACCCTGGTTGCAATCATATGAAGGACATC
CAGACCGCCCGCCCCCTCCGCCAATTCCAAGAAACCTTGAGTTCGCCCAGATTCCAGTGATACGGCCCTCGCAGTCTTTC
GCGATATTCCTTCGGTGCTCGGCCCATAGACTGTCACATCATTTGCGTCCTTCCACCGAGGATTCGCAGGCGAACCTGCC
ACAAAGGCTATGACATCCCGGGCCAAAGCGCGACCGGTAGCAATGGCACCTTGGCTGAGATGCGTGTTGTAGTTTTGGAA
CAGGAGACAAATTTCGAGGAAATGCGTGGCATATCCTTTGAACTGACCTTCCCACGGATTTGGCTCGTTGAAATGACAAA
CATATGATGATTCGAATGCATCTGCCAAACGAATGCTTGGGGCATAAAAGAGAGTATCAGTCAGAAACTGTACCACGCTA
AGTAGGGCTTCTTGATCCGATGTATTGGGGCCAAAATTGTATGCTTCGAGCAACTTTGAAGCAACATCTGGCTTATCATG
CAGCGTGTCTCTAACTTCGCTTTCAAATGATTGCCGAAGACCGGGCACACGGGCATTGAGCGCTACAAGGGCCATGATGT
TTCCCTTTGCAAGGGTGTCAGCATTGTCGGTTTATAGACCCATCGATTGCGCATCAAACGCGCCAGAACGGCAGACTCAC
ATCAAATCTTGAATCGACACTCATGAGTGACTGACACCATTTCAGACCTGGTAGGTCTTCTTCTGTAGCGCTGGCAAGCT
TCTTGAAGTCAAAGGTATTGCGTATCAAATCGTGATCCACTACAGGACCCAAGGCCATCGCCGGGCTCGTGTGTTGAGCA
AGAGCCTCAGCATTGAGATGGAGGATTGCATCAGCCTGGTCGGCAAGGGGCAGTCTATCAACGCCGGTGTTTACCAACAA
TTGTGAGTAGGTCGTCTCAGCAACACTGTCCGAAAGAGGCTGCAGCATAACGGAACTGCCCCCAAAGAGAAGGGCCTGGG
TAAACAGTGGCTCCTCTGACTCCATGAGCATATTGATGGCGGCTACAGATGGTTGATCAGCGGACGATACTAGATCGAAT
GTAATTCTTACCTCCACCAGCACTTTGTCCAGATACAGTGACGGCGCTTGGATTGCCTCCAAATCCCGCGATGTGCTGCT
TAATCCATCGAAGGCCAGCTCTTAGATCACGGAGACCTCTATTTGGGAGGACACCCCGTTCAATGAGTTGTTGTGAAGTG
AGAAACCCTGTGATTCCAAGGCGATAGCTGGTTTCGAAAAAAAAGGAATCGCAAGTCAGCACGAGAGAATTTCTTCCGTC
GCATTTCCCAATACACTCACTTGATGCTGATGGTAATGATAGGCCGGCCCTCCTCGATAGATTGCTTGACTAGCCTCTTC
TGATCATAATGGGGAAAGTAACTGGACCCAAATACAAACCCTCCTCCGTGGATATAAACCAAGACTGGCAAATCCCCATC
TGCAGCATCCTTGGGTACCGTGATATTAAGACTAAGCCCTTCGATTCCAGAGATATCGGGGCGCACAGTCGGAGGTAAAG
CTTTCTGAATAAATGACGTCTCGACGTCCAGCGCAGCAGTAGGAACAATGCAAGTAGGCCTTTAAGCTATCATTAACCAT
CCAGAGTTTGACTAGGGGTTACAGACGATGTCGGGTTCGATGAACTTTGACAACTTGGATGAATACCACTGGACTTACCC
AAAAGACGTTGCATCTACCTTGCTGCCTGCCGAGTAGGTGACTGCCTGGGGCTCCGACCAGGGATTTTCCAACGATGCGT
ACTTGAGGCCGAGAAACTGCATGACCCCATCATGCTCGAGGCCAGTAACCTCGCCGAGGCGAGCATGCTGATATCGGATA
GGCGTGGCCATTGCTTCACTGAGAAATTTGGCTTGACAAGTCTCTCAAAGTTATTTTGCTGGTTCAAGTCCCCAGTAAAA
GCAAAGCATAATTTCGAGGCCCAGCAGTGTGATTAAATCTGAGTCAGGCCATTGTCTTCCCGCGGGCCGGACTAGGGAAT
GTCCCAGCCATCTGAGTCCTACTGATTCGGCCCGGACACAGGAATCCGGGAAAATTGCCGGCTGCGGCCGCAACGCGGTC
AGCCGGATCTGGAAAACGGAAACAGATCCTTTGCCTTGGCTTCTCGGTTCCCCACCATTGCTCTCCCCGTTTCTGATGCC
ACGGAACGGATTGCGACTACTCAAGTGCATAGTTCATTCACGTCGCCAGGTGGCCTCCTCATCCACTACATCTTTCTCCG
TTCGCATCATCACCCGATTCTCGGTATTTTGGGTATCATATTGATCAAATCTAAACAGGGAGAGATGTCGGAAGTCTGTC
ACCTAGAGGAGAGCCCGTTGTGGACAGAATATGGCATCATGGACCAGGAGATGGCCAAGGTTTGCAAACATGCCATCAGC
CATACCAACCTGTAGTCTTCAGCTCACATGGGTCTCAGATAATCGAACAGAACCCTTCACCTATGCTCGCAAAGAGCCAC
AATATCGCCGATATTCCGCGAACACGCAACACTTGGGACGGTTTGCTACAGGCCAAGGCGCAGATCGACCTAGCCAGAGA
GCCGACTGTCAAGTGTGAGACTCAATACATCCCGCAAGCAATTGGATTTTTGGGGCGAGCTCTGGTTTACAGCCGTAAAG
AAACAACAAGTGCGTCGAGGCCACTTGTCGTCTTGTTCCATGGCGGCGGGTTTTGCTTCGGCTGCCCGGAGATGGAGGCA
TCAAGCTGCATTCAGCTCGCGAAACTTTACGATGCTATTGCTGTGGCCATCTCGTATCGCTTGGCTCCTGAGCATAAATT
CCCCACCGCCACCAATGACTGCTGGGAGGGAGTCAAATGGGTATGTTCTATTCATGGACCAACCATGCGGTGGATGCTAA
CGACTAGGAGTTGGCAGAAAATGCTGCGAGCTTGGGAGCAAATCCAACAGTTGGTTTTATTATTGGAGGCACTTCTGCAG
GAGGCAATATTGCATCTGCTATCGCTCATCTTGCGCGCGACACCGACTTCCAGCCAACTATAACCGGAGTGTGGCTCAAC
GTGCCCTTTTTGCTGGCTCAAGAGGCGATTCCGCCGCAATGGAAAGGCGCAATTCGAAGCCGCGAACAGAACGCATCAGC
TCCAGTGCTCGATACACGAGCGAATGAAATGTACGACGAAGCTTATGAGCCAGACAGGCTGTCCCCCATCAATAGTCCCT
TCAACTGGCCTCGTGGACATGCAGCGCATCCGCCAACGTTTATGCAAATCTGTGGGATGGACCCCCTCCGAGACGAGGCC
CTACTCTACGAAAAGATACTCAGGGAAGATTATCATGTGGCCACTCGGGTTAAAGTGTATCGGGGTCTCCCCCATGTTTT
CTGGGCCAATTATCCGTCACACAGCAAGAGCAAGACATACACGGCCGATAGCGTGCAGGGAATTGGTTGGCTTCTACGCC
GGGAACATTGAGATTCGATGTGTAGTTGATGAATAGGAATTTAATTCGTGGGCTCTTCTTCGATAGCACATGCCTGTCAC
GCCCAGCGGCCGCTTTCGACATATCTCGATCAGTTCAGTGCCAGTAAAATCATCACGTTTGACCATGGTCTAGATGCCAA
TTCACGATTCAATTTACGTGCTAAGTTTAGCTTGTTTTGGTTTACCTCGTATCAGACCCTTATCTAGCCCCACCTCTAGG
CTATACCGGAACCCGATGGTCCGAGAAGGAAGAAGCGCCGGAGCTTGATAAGACCATCTCGCTTCCGGAACCGAGGCCAA
ACTCTGACAATGGCTGACAAGACCTTCCGTCCGGATTTCTGGGACCGTCAGTCATGAGGACCCTGGACCGAAAGGGCCGC
AATCTAGCCTCTTGACGGTGATGTATTGATTATAAAATGAAAATCAAGATGTCAGTCATTTGTGGTGTGAGCAAACCTAA
AGATCATTTTTTTTTTCTACGCCAGCACGATGCAGACCCAGCCGTCTTCCACCAAGCCTATCACTCTGAACAAATGGATT
TATGGACCAGATGGAAAGAAATGTGATTACAGCGAGAAAGGGTCTGAAGGATATGTGGTCCCCGATGTCACCTACAAAGT
AAGTTTGCCTTACACAGTCGCTCCAGTCTGTACATATTGCTAACGGCATCTCAAGGATCCTGGGGTGCGCAAGGTCAAGG
TTATTTCGGTGGGCTGTGGCCTCTCAACCATCATGAATGCATATCACATTCAGAAAGATTTAAAAAATGTCGAGCATGTC
GCTTATGAGAAAAACTCGGATCTCGGTTGGTATTCCGACATGGCCTTGCATGGATCTTGACAAGCTGATCACTGTCTTAG
GTGGTACATGGCTCGAGAATAGGTATCCGGGTTGTGCTTGTGATATCCCTGCCCATGCCTATTCCCTATTGTTCGCGCTT
AATGTTAGTATTCCACGCTGTTTGATCGCCCAATAAGTCTCAGCTGACATAGGCCATTGTAGCCCGACTGGTCCAAACTG
CTCGCGCCTTCGGAAGAAATCTGGGAGTATCTGAATAAAGTAGCGGATGTCTTTGGTTTGAGGAAGTACATGGTCTTCAA
CACTGAAGTGACAGGTCTTTACTGGCAAGAAGGTGAGTCGCAAACCATTGCGTCATCTGTTTCATATTAACCATGGTCTA
GATCAAGGTAAATGGCTTGTGAAGCTCAAGCGGACTTCGCCCAACCACGAGTCCATCGAGTTCGAGGATACTGCCGACAT
GATCCTCTACGCTAAAGGCGTCCTGAACACAGTTCGGTACCCGGACATTCCTGGCCTTGGGGATTTTAAAGGCAGCGTCT
TTCACACGGCTCAGTGGGATGAAAACTACACCAAGGACAAGTGGGCCAACGACCGTGTCGCTGTCATTGGCTCGGGCGCA
TCATCCATCCAGGTTGTCACAAGCATGCAACCGCATACAAAGCATCTCGATATTTTCGTGAGAACTGGTGTTTGGTTCGC
GCAAATCTCCAAGGACTTCGCCCAAAACTATTCGTATACTGAAGAGGAGAAGGAGACGTTCCGTCGAGATCCAGCAAAGC
TCGTAGCGCACGCCAAGAAGCTTGACAGTGCCATCAACGAGCTCTGGGGCGCTTTTTTTGAAGATTCAGCCATTCAAAAT
CGTCTTCAAGAGGACTTTGGTGGCCGGATGAGGGAATTTATCAAAGACGATCGCTTGCTCAACGGTTTCAAACCGAAATT
CGCTATTGGCTGTAAGCTTTCTCCAATTATACCATATTTACACCCCGTACTAATGCCTTACCAGGTCGACGCGTTACGCC
GGGTGATGGTTATATGCAAGCGATCCAAGGTGATAATGTGGATGTGCATTTTACACCTGTGGTATCTGTTACAGAAGATG
GGGTTATTGGGGGCGACGGCGTCGAGCGCAAGTGCGATGTCATTGTATGTGCAACTGGCTTCGACACCAGCTACCGGCCT
CCTTTTCCCGTCATTGGGAAGAACGGCATCAACCTTCAGGACAAGTGGAAAGATGAGTCATACGGGTATCTCGGTCTTGG
TTGCCCCGGTAGGCGTGTTTCCATCCCGCCAATTGGCTCAACAGTAGCTAACTGATATCACAGATATTCCAAACTTTGTC
ATGTTCGTTGGGCCTGCCTGGCCGATTGAGAATGGCAGTGTCTCCGGACCCTTGACGCAGGTATCTCGATATGCCATTCA
GGTCATCCAAAAGATGCAGTTCGAGAACATTAAGAGTTGGGCTCCCCGTCAGGATGTTACTGATAAGTTCAATCAGCACG
TTCAGGAGTGGGTTAAGCACACTATTTGGAAGGATGATTGTCGTTCCTGGTACAAGAATAACAAGACGGGTTTTGTCCAT
GCGTGAGTGATAGCATCAGGGAAGGGAAGCTACATGAGACTTTGCTAACATTTTCTTAGTGTCTGGCCCGGTTCTGCGAT
TCACTACCGCGCTACTATTGAGCATCCTCGGTGGGAGGATATGGATATTGACTATCACTACGAGAACATGTGGGCTCACT
TAGGCATGGGCTATCTTCCAGCAGACCGAGATATGGCTAAACATGACATGTCACCCTACATCAACCTGGAGACAGTGGAT
CCGCTGTGGCTTAACGCGGTCGGTTCTGGTGTTCCCTAGGTGGGTGGACTTTCGGTGTAGATACTTGTGCAACGCTAGAC
GATACGGCTTGAAATTCACCGTGGGTCACGGCTGACGGACCCTAAGCCGCCATGGGTATATAGAACACGCTCATTGGCAC
TTTATTATATACCAGCTACCTCAGCTATCGATACAACTTGGATACACTCGATCTTCCAGCTCAGTTCCAATTAGGGGCCG
GGCTGCGACTATATTAAGAAACAGATTTTCGACACATCATAACATCACGACCTGATATGAACAGGGTGGTATTGTTTTTA
CTTTTTTTAGAAAAAAAAAGAAGAGAAAAAAAAATATAAAAGAGTCTTTTGCAATAGCAGAAGACTTAGACTTAGCCACA
TCATAATAAAAGGTCAACCCTCTGATAGGTACTTTAAGCGCTCAAACCTCTGTACGAATAAGAGAGGGTGGTCGCCGCTC
GAGTGAGACAGCCTGTGAGCAGTACGGGGAGGAATATCTTTCTCAGAGCTAGGATACTAACATCTCGGCGAATTGCCGAA
TTGTCAGCATGGATCAACTGTGAATACAATGTTTGGTTACACACAGCACCTTTAAGCACAATATGGTACATAAGTTTGAC
CCACTGCGTCAGAGTACATGACCTAATGCTTTGCTAATATGAGCTTAGTACGACATGTTTGTTGGTTGGCAAACCCACAA
TCTTGACAATATAAACTCAACCTTTAATCAAGGTAAATAACATATGATAAATCAAACCACTACATATCTACTTGATATAT
AAGACCTTGTATACTAAAAGAGCGAATATTTAAAACTAGACAAGTTACAATCACTACAAGGACGATTTCTCGCGGACAAG
CACGGCCCGATATCGTACTTGACCTTCCCTTAGTTGCTGCATGGCCGTCTCGATGCCTTCCGTCGTCATCGGGTACTGCA
TGACAGTAGGCTTAATATCGTTGCGATCAACAAAATCCAGGAGGCTACGGATAGTTCGCCGAGATCCGACGAGTGAGGTT
TGGATTCTAATGCCCTTTCGAAGAAACTGGAGTAATGGCACTGGAGTAGGCTTCGCCGCGATGGTTATGGGATAAATACA
TCCCAAAGTATCCATCAAAGGCTCCAGACTAAATCTAATTAGCAGTGCATGAGACCAAACCGCAACATAAATGAAATATA
AGTACCTTGGATAATCCACCGAGCCATTCCCACAGAGCAACAAATGCTTGACTGGCTTGAAGGTCGGTCGTGGTTCTCCA
CCTGACCTAAAGACATGAAATTCGGAAGCACCATATTCGAATGATTCCTCCTTTTTCGATGCTGAGCTAGAAAGCACAAC
GACCTGACACCCAATGGCTGCTGCCAGCTTGATTGCCAAGTGCCCGAGGCCACCAATGCCCATGACAGCAACGCGATCCG
TGGCATGGATCCCCATCTCCGTGAGAATCGTCCAGATGGTGGCTCCGGCGCACATGAGAGGCGCAGCGAACTGAGATTCA
TATCCATCTGGGATAAGATACACGCATTTTGCGTCCCAAATAGCACCGTGACTGAAGGTGCCGTTGTTTCGGTCGGCACT
GCCGTATTTCCTGATAGTCCTGCAATATTGGTCCCAACCTACTATCTAGTAAGGAGACGCATGACATATACAAGTCTTGA
GACTGAACTTTACCTGAAATGCAATTGTCGCAGTTGGCGCAGATCTCATGCGTAAATCCGAACCCTACCCGGTCGCCCTT
CTTGATTGAGGTGACGCCTGAGCCGACAGCTTGGATAATCCCGACTCCCTCATGGCCCAACACCAATCCGTTCTTCAGAA
AATGCTCGTCGGTGCCACAAAGACCGGAATGCGTTGTTTTGATGAATACTTCGTGGGGAGCTAGGGACTGCTGAACCTGG
TCGGCCACGATTCGACCATCCGGGCCACCACGAAAGACTTGGAACGAAAAGCTCATTTTGCCTTGCCTTAGGGTATGGTA
GACCAAGTAGGAAAAGGGATCAAGTGGGGAGATTCCAAGTTAACATGTTGCTTATCGGTGTTGCCTGAAGGCTATATTTA
TCAATGTGAGGTTGAGTTAAACGGACACCTCGATTACTAGACGGACACCCAAAAAGGACGTGGAAGGAAGATCATGTAAC
CCACATAATCTTAGGGATTAGAACAGATGTGAATGCCTTGAGTTTCGTGCCCGAGGACTATTTGGCAACTTAATAGTTGG
TAGAAGGGCGTTTACCAAATCGTTCAGAGTTCAGATGGCTCTTGGTGCATAAAAGAGCATCAAAAGGCTTCCTGTCAAAT
ATCTTTGGAAGTGAAGATCTTTTGAGATTCTACTAAATGAGTGTAAGCAATATTTCACGGAACAATTTCATCACAAGAAT
TCCACTGGAGGATACAGACTCTCATTTATTACAGGCTTCTACTAATGATTCTTCCATAGTCCTAGGATCTTTCAGATAGC
TCTGCAATAATATCAAGTTTCTTCAGAGCCTCGGCAAACTTAGCATCGTCCACATGCAAAGGCTTGTCAGGCAAGGAAAC
GTTCTTGTAAACGTGACCAGCCTCATGAATGAGGGCATCTAGCCCATCCCCATCAACGTAACACATGAAGCGGATGTATT
TTTCCTTGAAGCGGAATCGGAAAGGCGTATCGCAGTCAATGAACAGTACCTCTCCGGCGAACACGTCAGAAGGTTCGCCG
TTCTGTCCCAGAGTGACTTCAATGATGCCGTCAAGGAGCACAATGACGTGGTGGATTTTGGGAAAGCGGAGGAAATTGTC
GAACACGGAACCAGCATGTTCAGCTGAGGCTTCAATAGTCGAGATACCGAAGCGTCCACCGGCGGCTTGTTTGGTGGTAA
TGAAGGGCTGCGATGTGGTGCCACCGAGGCACCACTTGGGACCAGTCTTGTACCGAAGGAAGTAGGGCTTCGGCCCGTCT
GGCAGAACGGTGTCAATCTCGCTCCATTCCTTGGTAACAACTGGCTCCGTCATTTTGACTAGGTAGGTATCAAAAGGCTC
CTCGAAATCCTTAGGTAGACGATTGTGAAACTCGGCAACTGGATCCTGAGAATCACTCTCGGGAAACATTATCCCCTTGA
AGGGATCCTGAATAGTGCGGAATATTTCCACCCAGTCGGCCGGTGAAACTAATGGTAGTGCACGGGTGAATGGCCCGAGA
GGCATTGGATTGTGGACGGCGTACTGAGATTTGTTAGCGACGACTTGCTCAAGGGCCATTTGTGCTTACAGGTGGAGCAG
AAGCAAAATCACCAGGGCTGAGTATGCGGCAACTATCGCCACAGTAGATCTTCAAGTGTCCCTCAGTAATGAGGAAAGCA
TCGTGTGTAATTTTGTGGTAATGGTACCCCTGCTCATTCCGGGGACCATCCCAGCCGAAAACAGCCATGGCATTGTCGGT
CTGCTGCTGAGACGCGTACATATGAAATGCACCTTTACTGCCGGGTAGCGTGAACGTCTCGCCGTTGAAACGGTTCACAA
TATAACTGCCGCCATCTTTCTTGGGTTCCTGGACGCGTGGAATAGACATGATGAATGGTGGTTGACAGCTTAGACTAGGG
ACTAAGCAAGGTACATCAGTCTGGATTGGAGGAATGCGTCGAATGTTCTGAGTTGGGCTGTAGTTACGAAAAAAAGACGT
TACTTTAGTGCTTAGATGAATGGTCAAGATCGATTGTGTCTAGGACGCATCTAGGGGGTGGCATGGGAGAGATACAAAAT
CAGCAATGACAACATATAAGGCTTACTTTCGACTAGATTGTTTGCTGTATAGCTTTCGTAGGTGGGAAACCATTGTCGCT
CAGCACTTACGGAACATATGGGCAGATAGCACGGAGCCGACCGCGGCCTGTATGGCGCCATCCGGAATCCGAAAGCCGAT
CCGGAAGTTGTCGGCAGCTGGGCAGCTGGGGCCGCTTTTGATAAGTGCTATGTGGGTCGTGGAGGACTGCCACATAAGAG
TCAATTATAGAGTGGTTCCTAATACTAAGTCAGTGGCGGCATGTTATTTGCAAATAGTTCATTGTACCCTTCGTTGTTTC
TATCAATTTTTCGGGGCTGCGTTCGACTGCCCCTAACGAGGCTACAATCATGCCAGCCGCCTCTTTTTCAGATTTGCTCA
TTGTCGGAGCGGGCACTTTCGGCGTTTCGACAGCCTTGAATGCGAAGCGCGTTGATCAAAGTACAAATGTATTGCTTCTC
GACGCCGGGTCCTCGTTCCCTTCAGAATACTCGGCTTCAAACTGTACATCGCGAGCCATTCGACCAGATTACTCGAACCC
CCTATACGCCGTTTTGGGACAAGAAGCTCTCGCAGCGTGGCAACATGATGCTCTCTTTACACCCCACTACCACCAGACTG
GCCGTATAGCTGCAGCGCTAGCTGGTGATAGCTTTGTCCGACAGTGTCACCAGATCCTTCAGGGCAAGGGACTGGGGAAA
ATTACATCGATGAGCCCGGCTGCCATCACCGAGACATTTCCCGGGATGAATGGGGAGATGAAGAATTGGGATACATACTT
TAACGAGGTGAGTTGGAACCCGCTCAGCCCTCGTGGAAAGACTGCGCTTCTGAGCGGCTCGTCTCTGACCAACGGTTCTA
GGAAGCGGGGTGGGCTGATGCACACGGGGCTATCAAGGCTGCGGCAAGAGAGTTTTCTCGTCTTGGTGGCTTGGTCATTA
CTGGCCGTGCTGGAACTGTGATCAAAGTAATATCAGTCACACAGAACCCGGACTGGCCTGTTGGAGTCAAGACTGAAGAC
GGAACAGTGCACTTGGCAAGACGAATCGTCGTTTCAGCCGGAGCTTACACTCCAAAGCTCGTGGACATCACCCTCCAGGT
CCATCCCGTGTCGTGGGCGGTGGCACACTGGAAGTTGAATGACGAGGAACTTGGGGTTTGGAGGGATCATCCTGTTGTTG
ACATCCACAACATGGCATACTTCTTCCCACCTAATGAAGAGGGTATCATGAAATTGGGTCTTGGATTAACTTCGTATTCC
AACATAAAGGCAAACGATACCCTTTCAACCCCACTACCAACCGCTTTGATCCCTGCAACCGCGGAGCAGCAAATTCGATA
TGTCCTCAGCCTTTGCGCCCCAGGGCTTTCTAATAAGCCGTTCTTTGACTGCAAGATATGCTGGTGAGATATTTCATCCT
TGTATAACGCATCTCTAAGTGCATCTTGTTTACCAGAAAACCTTACCTCAGGGACGGTGTCACCGAAGACGCAAACTTTC
TCATCGCGGAACATCCTCAGATGAGACACATTTTCGTAGCGGCGGGCGGTTCGGGACACGGATTCAAGTTCCTTCCCAAT
ATCGGCAAATACGTCAATGATCTACTACACGGAAAGCTTGAGCCTTACCTAAGGGATGCTTGGGGATGGCGACAGGGTGT
TAAGACCTATGGCGAGATTGAAATTCTGAAAGGGCGCAGCATTGAGGACTTGCAAAAGGCTTTAGGCAAGGGTGCAGGAC
AGAAGTTGAATAAACTGTAAGAGACGATTCACGATAAATCTCGACGCGATATCGATACAGGAACTGATCTTATGTCAACT
CCTCATTATTTCATGGGCGTAAAGAGACATGTGTATGTCAAGTGTTGGAGTTGAAAAGTTGAAGCATTCTGCTGAATGAG
AAACGCAATTTGAATAATGTGAGGAGCCCGACCGTATAGCGAAGCGTCTTGTGTGACCACGAAATCCGACACAAGTATGA
ATGCGAGCGTTTAAAGACAAGAAATACACAAGTTTTCACCTAGAGGCGATTCAGGGCACTCTTCCCATTTCGAAATGGAG
GTTTGTCTATTCTTTTCTTCTCTCTTCCTAAGAGAACATCTCGAGTCTAGACATACCTTGCTAGTCACAAAATGAACGCT
CTATTCTGTTTTATGCGGCAGAGCATAGTAGGGAAACGAAATGAACTACTTATTACAAATAGGCTGGTCCCTCGTCGCAG
TTAGACTGGTTCATCTGACAGGACAAGCAAAACTGTAGATTTATGCTGTCAAACTAGTGTACCACTTTTGACAACACAGT
GCGATAGCTTTCGAAGTCGCCCAAGACCCATCAACTACGCGAGTGGCTTGACTACTGCCCATCAACAAGTCAATCTAGTT
GGCAACTATATCTCTTGCGACCCCAGGCAAAGTAGAGAATGCTATAGAGTAGAACACAACCACCACTGATGACGAAACTA
TAGTTCCTATATTTGGTGTAAGCAAAGGCAGTATCACAATTGAAACAATCATGGTTAACATACATGTTCGCTGTCGTTAC
TGGTCTCATGGTTGGGAGACACATGAGAACGAAAACAAGTAGATATAGTAGGGTCGCGACGATGTTAACGGGCCTGCCCC
AACGACCAAGGCTCCAGGGTCCCGCCTGAATGTTTCTCCTGTAGAGGATATGAAGGACAATAGGGATGAGGAATGAAATT
ACTTGCAGAGTAATCATTCCACTAGCAATACCATAGAAGGCAGTCGAGTTGCCAATGTAGATAGCGCTTATGGCAGCCTC
GATCGCAGCACCCAAGAAAAGTGCACCGACAGGCACACCCCAGTAGTGGTGGATGTGAGACCACAGGTGGGGGAAAGGGA
TAGCGTGGTCGCGTCCTTGAGCCATAATACATCTACCGAGGCCCCCAGGAGATCCATAGAAGATGTAAAAGACACAACGA
CGATCATGGAGCAAAGAATGTTAGACGCGGTTGTGGAGCCGGTGTTGGTTTCGAGTATCTAATTGTCATCAGTATAGAGT
AAGACCAGAAGAGGGTCTGGAATCCATTAATCCTGCTGAAAATAGGCTTACCTGGGCGAGGGGGTTAAGTTGGGCAATAG
GTGACTGCAACAATTGTGCAGGGTCTCCCATGGTAAATCCCAGGATGACAACAAGCGGAAACGCCAGGCTGGCATTGAGG
AGTGTCGCCCACATGATGGCGCGAGGTACACGTGTGTTGGCCTGCTCAACCTCTTCAGCGTAGCGAACAGGTACATCGAT
CGCGAGAAAGCCAAATATGGTTGGCAAGATGCCAATGAGCAGAGCAATTCCATCATTGTTCCAGCCTGAGTAGTCCTGTA
CCGTGGCAAACACCAGCTCAGCGGAGTTGAATTTCTTCGTGGTGGCTAGCAAAGTAATGCAAATAGCCAAGTATCCTATC
AAATGGAATGTAATGCCGACAATCGAGATGTGATGGATCAGCTTCGGTGTGAAGAGGTTGACGAGGAGACCGGCAACTAG
AATAGCCATACCAACCTATGTTGTTAGCCCAAACTCTTCAGGTTCCTTTTTCAGCAGAAAGGGAGAAGGGGGATAATTCA
AACTTGGGCGAGGCGCGAGTGCCGCATACTCACCAGAAAGGTATGCCATCGCTCAGGCGTGTATGAACTATGGTTGATAA
CGGCGAGAGAGATGATCTGCTGCCCCCCTGCAAAGAGGGCAGTGATGGCGCCGACTGAATAGTAAAAGATCAAGACACCG
CTGGACAACCACCCCAGAAATCTTTTGCAAGAGGGCGGAGCAAGGGCAACCGACCAATACGCCTGACCGGCTGGAGTTGG
CCACATGCTCGAGAGCTCACCGATAGACGCAGCCACAAAGATAGTAGCAAGACAGGAGATGAAAAATCCATAGAATAGAG
TGGCTGGACCACCGAGAATAATTGCCTGGAATAGCGAGGCCACGATCGACTCCCACTAACAGTGAACTGGGTGTTATTAA
TTTGTTCGGTACAACTATTGCCAAGCGATTCAGGCAGGAATGGGATGACTCACGCCAGCCGACGAGGCCACAGAGATTGA
AAGCAGAGTGACAAAGTTGAAGCGCTTCTCAAGGCGTTCAATCACCTCTCCACTGCCATAGTCAACCGCTTCCAGCGAAG
AGCCAGCAGTCATGCCGCGTTTCTTGTCAGTTTCGGACATGTTGGGCGGTCAAACTCAGCTGTCAAGATGGGTGTTGTGA
TTATCAACTAGCGCGAGAGATGCTGAAATGTTGGCAAATCGTGTCAAGAGGATTGGAAAGATTTGAGGAAAGGGTCGGCA
GTCTGGCATGACCATGAGTCGCTTTGAAGAGGTTCTACTTGGGTCAAAGACGGAGGATAAGGGATCGAATATGTCGTCGG
GTCGTCGCAAGTCTGCTTCGGCCTTAGCTCCGGGGTAATCATGGGTCCCTTTGGGCGAAGGGAACCGGAGCCCGATTTCC
GGGTCTAGCTCCTGAAAGGCCCATCTAGCCGGACACCCCTTGGAACGCTCCCCAGTGAAACCTGCCACTTGGCAATCCGC
CGGATTATGTCTATTTGAGCAGCAGCGTCCGGCCATTTTTCCTCCTTCTCTTTCTAGAGTTGATGGAAGGACATGCATGA
CTGATCTCTTGTTAGTTACTTCCTGACCATCAGCATCTACATCGACCATTGGCACTTATCTTCTACCTCGAACACTATCT
TCGCCATGATTCAAAATCGGGGTCTTGTTTTTGCCAGCCTCTTTGATGGCTACCCGAAACCCGGGGTGAATTTAGTTATC
CGAGATCTAACCAATTTCGATCCCAGCGAGCCAGCGCCCGCTGGCGGCTTTACCGCCCGAGTCACGTCCGTATCGCTGGA
CCCTTATCTCCGCCATTGCATGAGGGACCCATCCGAGCCTTCACCCTTTCCAGCTTTCCCGCTCGGTTCCCCTATCCCCA
ACGAACTCATTGTCCGTGTGTTGGACGTCCATGAGACACTAACCCACATCAAGCCTGGCCAACTGCTTTTTGGGTTCGCC
CCCGTCCAGGAATACCTACGTGTCTCAGCAGACCAGGTCAACACATTCACGCCGGTGGATAACCCCCTTGATCTAGATCC
TAATCTCTTCCTGGGCCCTCTGGGGATGCCTGGTAGAACAGCGTACGCTGCTCTTTTGGATGCTGGCCGGCCTAAACAAG
GCGAGACCATCTTCATCTCGGCAGCATCTGGGGGTGTAGGCCAAGTCGTTGGACAGGTGGCTAAGATACTCGGCTTGACG
GTCATAGGAAGTGTCGGTAGCGACGAAAAACTCCATGTACTTCTGAAGGATCTCAACTTTGATGACGGCTTCAATTACCA
CAAAAGCGACGCACGAACCAAATTGTTAGAACTCGCCCCTAAGGGCATTGACAGTATGTTTTCATATCTCCTTTCCCTCT
TCCCTTTAGGTCCCCCTCCCCGAAGCTGTACAAACACGAATACAATAACTGACAGCGTGACATCATCTTGAAGTCTACTT
TGACAATGTCGGAGGCCACCAACTCGAAGCTGCCTTAGAGTCGCTAAAACCCAATGGCAGGATCGGTAAGTTACTCATGC
TTCTGCATCGCGATTGCCACGTCTTGGATATGAATTCATGGCACTAATTCAATGACCTAGTGGCTTGTGGGTACGCTTCT
GAGTATAGCAAGAGACTCGACCAGCGACACGGACTGCGTAACACGGGCTTAGTAGTGGATAAGCGCCTTTCTTGGCAAGG
GATTTCTGTTATGGACGACGGTCTAGGGGACCGCTACCGAGATGAACACCAGAAAAGAGTGTCACAATGGATTAAGGAGG
GGAAGATTAAACCTTTGCTACATATCCATCTAGGTATTGAGACCGCTGCGTCTGCACTTGCTGAACTTATTCGAGGAGGC
AATATAGGCAAAAGTATTATACAGCTTTAGAGCTATATATAGCTAGATAATTTATTTATTTCTTTATAAAACTTTTATAA
TAATATAATTAATAAGTAAATAAATTAAAAATCTTAACCTCTTAGACTAAAATTATAATAAAAATACTATAAACCCTTTA
ATTAATTAAAATTACTTATTATATTTTTCCCTAGATATCTTAATTATTATTTAATATATTCTTATATTATAACTAAGCTT
ACTATAGATATTATAGCGCTAAATACTTAATCTAATTAACCTTCTTTAATTATTATTTCTTAATAATTTTATAATTATTT
ATATATTAATATTTATTTAATTAATTATTTATAATACTTCCTATATAGTTATTATACCTCTTTTCTATAATTTAATCCTT
TTTACCCTTTAGTATTAGCTTAATATCTTATTTATTTTTTAAATATTTTAAAGCTTATTTCTTAATAAAGTAATCTTATA
TATAGCTACCTTTATTATTTTAATATTAGACATTAAAGCTTTAATAATTAACTCTAGGGAGCTATTTTTATACCTTTTAA
TTTACTTTTTAAGGTATTTAAATTAATATTAGGCCTTAAGTAATATCTTTAGGGTCTTTAAGACCTAAGGAGTTAAGGGT
TTAGTCTCCTCCTTAGGAGGTATTAAAGTCTATAGCTATATATTAAGCTTTAAGATTATATTTTCTAGGTTAAAAGAAAA
AAGCTTAGTGCCTTTAAACCCTTCTTAGATATTACTTTTGATAAGAAGGAAACGACATAGAGGGAATAAGCGACGACGGA
GAGGGCGACGGGGACGATAGCGACGGTTTATATGGAGAACCTAACTAGTCAATTTGCGCTCTTCTTATTTCGGACAACGA
ATGTTGCAGGAACCTTTGTTCCCCTGAAGCGTGTGGAATATACTGGCGGAAGCGCCCCGGCAACATCAGTGTCGGGCAGT
CGGCTTTGATCACCCCCAATGCTCTAGGGAGGACATCCGGGAGTTACCTGTTAGCGTCAGCACTTGACTCTGGAGGTAGA
TCATTTGGTCTATACGGACCACTGATAATTGCCAAAGAGCTCATGGACAAGAGAGGATCAAAGTATTCATCATCACCACT
GGAGAATCCAGTTTGGAAGCGTACTGAGTTGAGTGTGTTATTGTCTGGTGTTACGGTAATTCCGTACGGAGAGATACAGA
TTGTAAGGTCTAGATAAGGACGTCTTTAAGAGTAATTCAGAGTCAAGAGAGAATATTTAGGTACATTTAAGGCATATTGA
TTAGTTCTAGCCAGGTAGGTTTAGTCTCTATCCATCAACTATTATTGAACAGGGCGTATTCCGTAAGAAAGAGAGTTGGA
CTATACCCACGTAAACATTACTGCCCTGCCCAAAGAGACAACGTGCTGCACTGATGTTTTCGCATGATACATCTGTAGCA
GACACTCAGAGAAGATACGAGCCCTCAGGGACCTCATGCTGGTCATGTGGAAGTCTGGCTTGCTGTGGATAGCGTTTCTG
GCCAATCCCCAGTATACTCACCACGGTTCTACTAATTGCGACCGGGGCCGGCCAGGCTGCGATGGTTCATCCTGGGGAAG
CCAGATGAGGAGATGAGATGAAGTGTTGAAAAGTGTCATGGGGAAAAGGGGGGCGGGCTTATGAGAGTAGAGTGAGGTTC
AGGATACGGTGACAGGCTCTGGGTTTCCATTCTACATTCCAACCATGATTGGTTCAATAATACTATTGTGGCTGAATTCC
TCTATGTGGCCAGCCTCGGTGCGATTATCAGGACTTGTTACCCTGGTTATGATACCATACCGCGACCTGTACCATACGCA
GGAACAAGAACGCCTGGCTCAAGTCAAAAGCCGGCGCGGCATGTTGGATCACGTTCACATCATAATCGATTCCAACGTTG
GGCACCTCAACTTCCAAGATCCACAGACAAGTGACCGGGTGGAGCAAAACATCGATGATGGCGTAGATGATGTACTCAAT
GTTTGAGGGAATGACACGTCTGTTTGCCCACCAGAAGACGCTTGTTAGAATGTTAGCTTTGCTCGCAAGATGGACAGGGG
GAGTTAACTCACGCCGTGCGCATGCTATACAGTGCACACACATATGCAGCCAAGGAAAAGAAGAATCTGCGCGCCTCGAC
GTTTCTGTGCGTAATCATCTGGTAGGTGCTCCGAACAATGAAGAATGTCGCTGTTGCGTATGGCCAGAACTTGAGGACGA
GATTCCACTCGTCCGAGTCCGATGATCTGTCATTGTTCAGGATAGTCATGATGCTGTATGCAGCTGAGCCGCTGGAGAGC
GAGCCTACAGCCTGAGTGACAAATTGGCATATCCAGAGCATCAGGAGAAGACCCCACTCGGGTCGATCAAGGCCGGCGGA
CTGGCGACAGGTTTTGAGATTCGTCCCGCCTTCAAGAGAACCTGGTTGCCAGTCATCTGGCTCATCTGTAGCATTGGGAT
TCGCGAGATGGTATTCTTTACATGTGTGTTCTCCCGTATATCCCAAAGCAAGAAGTAGGTAGCAGATGGCCGAAGTGAGC
GTGGCGATGAAAGGGAAAATGTGAAAGCGGAGTTTGCTCCTCTTGCTCCAGGGAATTTTGTTGAAAGATGTGAGAGCAGC
TGTCGCCATTATAGCAAATGCAGTCCATTCAGCGGCCTCCCTGGCTGTTCCATCGTTCAATCGTGTCGTTATAGCTGAGA
GCCAGCCGTTTTGGCGTTTGGCTTGTTCCTCATCTAAAGCGATCATGATGTGCTCTCGAAGCTCGTCCACGTTAAATTCG
GACATTATGATAGGTGGTATTAAAAACCGACTGGGCAAGATAAGTGGGATTGTAATGAAAACAGCTGCTGTCACAGTTAC
TGACGATGGTGTTGAGCTTGAGGATGAATGGATAACAGGCGATTCTTGTCATCTTATGTTCAGGCTGTGTGTGTGGCGGA
AAAAGGCTCGGGCCGACATTGTCTAGCCCAAGTCCACCCAACTCAGCCCCATCCTCATTGCCGTTCTTGCCGGGTATCCA
ATCCTATCTCATGCATTTAGACCATGTCGCAAGAGACCTAAAGCCAGTTGGTTTGGCAAGTTAATGGCCGATAGACACAA
GATTCGTCTGAGAGCAAGGTATCGGCCTACTATTCAGATGACTTTTTTGCGATGAAACTTCATGACCTGTTCAAGGGCCA
ACGTCAAGTTGTCGTGAGGCTTGGCGATTCTCAAATCTGGACAGCCAAGACCATCAGGGCCAGAGGCCAGAGGCCAGCAG
GCCCCAGACGGCTGTGCTAGCGCTAGGGCGTGGCGGTGGTGATGTGTGTTGGTTCTGCCATTACCCGTTGGAGGTATGCA
GCCCGAGACTACGTCCCTGGTCGACTTCAGGGGGGAATCAGCATTACAACCAAGATTCCTTATTTTAGATAACTTTCTCT
GGAAGCTTGGTTATTAAAAAACACAAAACTCTATTTTCTTTAATATAAGAAACTTAATCTAGGTATCCCACTACTCCTTG
GTCGCCGAGGTCTGTGTAAGCCGCCTCTTAGCAATGCTTCCCGCATCCCCAGTCTCCTCCTCCTCTAGCGACCCCGCAGC
ACGGTGCTCGATGATGACGCCGTCCGTGTGGACCATGCCGTCAAAGAGCTCGTCTATCTCCTCAAGCGTCCTGCCCTTGG
TCTCCACAAACAGCCAGTACACGACGATCAGGATGCCAAAGTTCCAGCTGCCGTTGATGGCGTAGTACTTCCAGCCGATC
TTCTCGATGGCGAGCGGGGCGGTGTAGAGGTTCAGGAAGCTGAAGGCGTAGCCAATGGCTTGGGCGATTACCACGCCCTT
GGCTCGCTGGGAGTAGCGGAGGATTTCGGGGGGGTATGTGTAGGCAAGAATCATCCTTCGTCGTTGTCAGTGGAGTCTGA
ATTGAAAGAAGGAATGGGACGACTTACCAGCTGGTGGATACCGCAAGGAGGAACAGACCAACGACAACGACGGCACCAAT
AGCATATCCTGTTTCATTGGGATGTTCATCCGAAAGGTATGAAAGACCGGAAAGGATGCCGAACAGAGCTACAGTGGCAG
AGGCTCCAGCGACTGAGGGTGTCAGTTTCAACCAAGATGATAGGTCAGAGCGGTCAGACTTACTAAGAGGCTTGCGAGTG
CCAATTCCGTCGATGAGGAAGACGCCCCCAACACTGCAAAAGGCCTTCCAGAGTAGCAAACCAATATTGATAAGAATTAC
AGTTCTCCTGCTTTCGATTCCGAGCTTGGAAATGAGGAAGGATGAGAAGTAGCTGTGATGAACGTGTTAGGGACAAGAGT
TAATCATGGGAGAACCATGAACTTACAGAATCATGTTTCCTCCCAGGATCTGGTAGAAGATATTCATAAGAACAGCAATA
CTGAACCGCTTCAGGTTGGGGGCTGCATTCCTCATCAGATGTTGTCGAGCTGAAAGGGGGAACATCAGTCATACCAGGGA
ATACAAGGTCCTTCCAGCCTCCGTTGTTCTTTCTCTCTTGCTCTAAAGCGCCCAGAATCTCCTGGCTTTCGGCGACGACC
ATTGGGTGCTCGATATCACCGTCTGCGTGCAAGCGAGCGAGGATATTGGTAGCCTAGACCAATGTCAGCAGAGGATAGAC
CAAGAATGAAGCAAAATCTCTTACTTCTTCACCGCGCCCTTTGTAGAAGAGCCATCTTGGGCTTTCATCAACAAAAGGCA
AGAGACAAAGTGAGACAACAGAGGGCAATGCCTCTCCCTTGATGTGTGTCAGCAATTGCAAGAACCGTTTCGTTTCTTGG
GGCACTCACCAGCATGATCCCCCTCCATGCCCAGTTTGACTGCTTATCATATATCCCCAGAATGATGCAAGTGACTAGAA
ACGAGGTGAACGGCACCGAGACGAGGACTGAGCTCGAGAGCATGGACCTGTACTTTGGCGAGGCCAGCTCCATAACCCAC
ATGGGGGCGATGGAGCCATTTATGATGGTGGCGAAGCCAATGATGAAGCGACCGACGATGAGCTGGGCGACTGAAAACCC
TTGTGTGAGCCTAAGTCTGGATGATAGGTTAATAGTCATCACTTACTCTTGCCCGCTGACGCTTGCAGCACCACTCCGAG
GATGATGCAGACTGAGCCCATTGCAAGGCCAGTCTTTCGTCCCCAACGATCCACAATGGGGCCAACTACCGGAGAGCCAA
AGATACATCCGGCGCTGACAATGGCGACGTTGAGACCGATGAGATCACTGTTAAGGTTGAAGTCTGCCGAGCTGTTAGCG
GAGGGACTTGGCTTAGTGTAGTTGACCAACGTTCAAAGTACGGCTGAACCGCATTGAGGTTGTTGATCATGCCGGCGTCG
TAGGATAGGATACAGATGTTACACATGGCCACCACTAGGATGAGCACATGAGAAACGACTGGCCCCAGAGATAACAAAGC
CATGGTGAGAAGAGTATCGAAGCAAGATGGTTTTAGGTTCTGATTGATGTCGATGTAATCCGACAACGTGTTTGTAGCTT
CAATTCCATAACTTGGAAGGGCCGACGTGTATTTGTAGACACGCCGCATAGCCCGTATCTCCAGGCTCGAGGCGCCGTCG
ATAACAACACACACACACAGCACAGGGATGGATGTGTCTCGAGCCCCCTCCCCCGAGACTGTCCAAGTAAGGAAAGAATT
GAAACCCGGGAGTCGATCTGAATCCCCGTTTCAATTGTGGGCCCACGCAAACCAGGACCAGCTTAGTCTTGGTTCATGCA
GAGAAACCTGGGGTCGAGCTAGCCCGATGAAGCTATCATGGCTTGATTACCGCCTCACATGGTATCCAGCTTGTACCTGG
GCACACTAGAATATCCTCCAACTGCTGATTATTCGTGTTGATTTATTGCGTATTCTATTCATGTTTGGTGATTTATTACT
ATAAAATGCTACTACTGATCATGTTCTCCAGCCTCATCCAAAACGGCCTCCTCTTGCTCTATCTCTCCTTGCCTCTACCT
ATGAGATAACGTATCTTTACCTTGGTCTACTACACAGCGACCCCTCCTCTGCTAAACTCTGTCGGCGTCGACCCCCCTTC
AGCCAGAGATAAAACCCAGGCCCAACCTGACCAGTCCATCCCAGCCCGCCGGTGTATTTTCCCGAGTATTCCGAGACCAG
CAAAACTTCGGCCGAGCATCACCGTCAGCGCGTGGCGCTCAATAACCCCGCTTCCCGCTCTTGAACAACTGCCAATTATT
GATGGCTGGCATTTCCATGTCCACAACAGAGACAGGGGCACTGATAGCTTGTGTGCTGTGTCGGTAAACAACTACGAGGT
ACGGCCATGTTGATGTCGGAAAATTCACTGCTAACCCGATCGCAAAACCGTATCATTTGCCGGACTTTTGAGCCATGTCA
AAGAAGAAGGCAACGATCAGGTCAGATAGACCGACTATATTGGCAGTCGACCAGTCACACGTCGGGCAATTCTAAGCTAT
CCCCCCATGCAGCCGAGTTGGCCACCAGTCGTCGAAGCGAGCACCTGTGTTCATTTTTCTCGAGCCGACAAACCCCTTTG
ACACACCATGCTGCATAGTTACGTGTACCACTAAATCATGCTCGTATTTCAAACTACCGTGTCTTGGCTATCTGGACGGA
TACCCCGTAGAATGCAACGCCTACCTCTGACACCGAGTGCGTTTAGGACTTAGACCATCATAGTAGCCGGAATCAACGAC
AAAGCTAGTAAGGGGACCGTGAAGTAAGGATTTGAGTAGCCAGGATGGACCTGGGCACAGGGTACATCCAACTGTTACAA
TTATACACTGCAAGACTGATTTGACGCAAATATTTCTATTGTTCAAATATCTATCTGTCGCAAACATGTAAAGAATAAAC
TTGGCAAGGACAAACAAGCATCCATGGGACCATCTAGCAAAGCTCCCTTTACCAATATCCGCCCTCAGGCGGAGCAACAG
CCACATCGTCCAGATGACCCACGACCCCCTTCTTGATATCCTCAGCCACCTTGGGAAACTGCTCAGTGGCAAACTGTAGC
GGGTCCCACGGCTTCAGCTTCGGAAACCTCTTCTTCGCCCACTCCTCAGGCGCCGCCTCGATGTCGTCCCAGGGAATCTT
GTAGAATGCATCCCTGTTCGTCTGCCCGCTCTTGTGCACGGCGTTGGACCGATGGTAGCGGATCCGCTGCGCCGCCTCCA
GAGCGACCTTGACGTCTCCCTCGGACATGGCCAGGCACTGGGCCACTGTGACGGCGTCCTCCAACGCCTGGGACGCGCCC
TGGCCGGCGGTTGGCAGGTTCGCGTGGGCTGCGTCGCCGATTAGGATGGTGCGGCCACCCTTGCTCACCCAGCTGTCTAT
CGTGGGGCGGTAGACGAGCTTGAAGTCGATGGTCTTGCCCACGGGGGTTACTTCGTACAGTGCCTGGGCATCCTCGGCGG
TGAAGTACTCCATCCACTTGGCCAGGTGCTCTCGCTCCGCGATGTTTGACCAAGACTCGCTGGATTCTTTGTCGTCCTAT
CATGCCGAGTATTAGACGCGCGTTCGTTGTGTCAAGGCTTCCCAGCTTACCGGATGAATCAAAACCCAAGCAATGTCCTT
GCCCTGGTTCCAGACAAAAGCCATGAGGCTCAAGTTGTCGTACATCCAAAACTTGACAGTGTCCCTGTCGGTATGATAGA
TATCCTTTAGTCCGGGATGATTCAGCATTTTCTCGTCGGTCTTGAAAAAGCTTCTGAATACTGCCCAGCCGCTGTTCTTC
CCGTCCTGTCCATCATTCTCTAGGCCAAGGACCTTCTCGCGGGCGATGGACCGCGGCCCATCTGCAGCAATGACACAGTC
ACCCCAGAGAGTTTCGCCGGAGGAGAGCAAGACGCCCGCTCTGCCATCTTCTTCGAGGTACTCGGTCACAGCTATTCCGA
TCCTGATGTCCTTGACCAGTTTCTTTGCATGGGCAAGGAAAATGGAATGGATTTGACCCCGGTGACCGGCGTACGTAATA
TTGTGTTCTTTGCCGTCTCTCGCCCAAGGTACGTCGGTGAGGAACTTTCCATCGTACTTGCAGAGCTCCATCGTCCGGAT
GCGGTTGCACCCGGTTTGGTGAATCTGCTGGCCGACCTTGCCATTGTCCCATCGATGGATGATACGGCCAGCGTTGGGGA
AAAAGTCAAGAATGTCTGTAAAGACACAGGAATTAGTTAGCTTGTTCCCGAAGACAGAGATGATGGACACTTGGGAGATT
ATGACTTACCACCCTGGCTGTTTGAGTCGGGGTACTTTTCAATGACAGTCACATCCATGCCACGGTCAGCGCATTCAATA
GCTGCCCCCAAGCCGCCGAAGCCGGCACCGACGACAATGACCTTGAGCTTCTTGACCGTCATCTTTCACGTAGTTCTAGA
TGTTTAGGATGATGACAATGCTACAGTGATGTGATTTGAGAGATACTCCAACACAACCCACGTCTCCATATACGGATATA
AAAGTATCATCTACCGTGTGGATCGAGCTAATACTGACCCACACCGAGCCTAGATAATCCCGAATGAAGTTATCTCGACC
AGCCTCGCCTCGGAGCCCCGTCCGAAAATCCCGACACGCCCGAGGATCCGCGCTACGCAACATTGCATTGGCAAGACTTG
TCGGAACCGAGCTCAAGGAATCCATTGGCCTATCTTTAGCGTGAAAAGCACAGGAAAATGACCATGTTCGTTCCAGGAAT
CCCTTAGCATTGCCACTCTCGGTTCACTACTCCTCCCTCGCTGGCGGTTTTCCACCACCAATCACAATACTCGTATTACC
TCCTTGTCACAACTCTGCAACACTCAACCTCAAGTCAACCAAGCAATCACCATGACAACAACCGCAGAGCCAGAGCACGT
CCCAGAGTTTGAGACCCTGCAGGTCCACGGAGGCCAGACGCCTGACTCGGCGACCCTGGCCCGCGGTGTGCCAATCTACC
AGACCTACGTCTTCAACTTCCGCAGCTCGGCCCACGCTGCCCGCCTCTTCAACCTCGAGGAGGAGGGCGAGATTGCCACC
CGCACGGGCAACCCGACCACAGCGGTCGTCGAGCGCCGCATCGCAGCGCTTGAAGGCGGCGTGGCGGCCGTGGCAGTGGC
TTCCGGCCAGGCTGCTGTCTTCATGACCATGGTCGCGCTGGCCGGGCACGGCGAGAACATCGTCGCCAGCAAGCACTATT
ACCACGGGGCGTACAACCAGTTCTCCTTCCTGCTGCCCGAGTTTGGCGTCGAGTGCCGCGTGGTGGAGGAGTCTGCCGAG
GCGGTGCGGAAGGCCATCGATGAGCGCACCAAGGCTGTCTACATCGAGACGGTCGGGCATCCCAACTTCAACGTGCCCGA
CATTGAAGCCATCGCCAAGGTTGCGCACGAAGCTGGCGTTCCGCTCGTGGTCGAGAACACGGTGGGCTGCGCGTACTTCT
GCCAACCCATCAAGCACGGCGCCGACATCGTCGTCGAGAGCATGAGCAAGTGGATCGGCGGCCACGGCAGCGCCACAGGT
GGCATCATCGTTGACTCGGGCAACTTCAACTGGAAGGACTCAACGCGATTCCCACAGTTCAACAAGCCCTGCCCCGGCTT
CCACGGCCTTAACTTCAGTGAAAAGTTTGGACGGGAAGCCTTCATCATGCGCATCCGAGGCCAGATACTACGCGACGTTG
GCTCGTGTCTGTCTCCGTTCAACAGCCAGCAGTTCATCCTCGGGATTGAAACGCTAAGCTTGCGGTGTGAGAGGCACGCT
CAGAATACCATTGCCCTTGCCACGTGGCTGCAGAAGCATGAGAACGTCGAGTGGGTTTCGTACCCGGGCCTTCCAAGCCA
CCCGCATTACGAGCTCGCGCTCAAGTATCTGCCTCGGGGCGCTGGAGCGGTGCTCATGTTTGGCATCAAGGGCGGGGCTG
ATGCGGGCGAGCAGTTGGTTGACAACTTCAAGATGATCTCGAACAACCCTGGGTAAGACACTCCTGAACTGAGTCTGACC
TTTCAGCTAACAACTTTAGATATGGAGATGCCAAGACAACTGCTATGCATCCCTGGTCTACCACGCACAAGGTAATGTTG
CCGCAGGAGAAGATCGACCTCGGTGTTGCACCCGAGATGGTGAGGGTCTCTGTTGGTATTGAGCACATTAAGGATATCAT
GTATGATATTGAGCAGAGCATGAGCGTGAGCCCGGCGGTACCAGGTGGGAAATAATCACCTAGAATAAAGCCCCCCCATC
AGACCCGGCCAGCATTGCCAATAAGCATGCTCTGGACATCAAACTTGATTGAAAAACCCTAGCCAGTACCTGAAATTCGG
CTTGCCATGACTAGCCTTTTGAAAGCATGAATACCTTCTTTGAACACTTCTGACATTCTAAATGAGTTTGATGTGATAAC
AAGTCGGTTTTCTCCCATGTTCATTTCCAGAGTTCCAGATCCGTTTCACTTCCTGCCCTTCAACCATGCCTCAGCCTCCT
CGATATCCTTCTCAATGTCGTTCTCCCAAATCCACCTCATCCTATCCTTCAGGTCCTCTCGAATCTTATCAATATCATCC
CCCTCCGTCTCAAAGTGCCAAACATGTCCCGCCTCCCTGCTGGTCTTGACAAGTTTATTCGTGCGCTCGACCCGAGCCCT
GCTAAACGCTTCAAAGACAAAAGGCAGATCAGTTGTCTTCTTAGCATGCTGCAGAAGTCGCCCAAGCACGTATGCATCCT
CCACGGCCATGCCGGCGCCAGCTCCCTGGAACGGCGTTGAGCCGTGCGCCGAATCTCCCAGCAGACACAGATTTCCCTTG
TGGAAGGCGTCTGTCGGCGGGTGGTCGAAGAGGGCCCATATGTCGGACTGGCCCGTCAGCTGGACGATGTGACGCACGTC
GGAGTCCCAGTCCTTGAAGCTGTCGACCATCTGCTCCTTCGTGGCTGGGATGACCATCTTCTCGTGTGGCCAGTCCTTGG
CTGACTGGAATGCCACCACGTTCATCATCCGGCCTCCGGCCACAGGGAATGTGAGCATGTGGCCGTGGTAGCCGAGGTAG
GCCTGACAATTCATGGCCTTTTCCTCGTCGAGCAGCTCGACCGCCTTGTCCATGGGGACCAAACCACGATAGCAGTATTT
GCCAGTGTATACGGGATTGGCGGCGGGGTTGCCTTCGCCTAGCATGACACGTCGTGTGCGGCTCTTGATGCCGTCGCAGC
CAATGACTGCACTGTGGCGTGCCGTTGATCCATCCTCGAATGACAACACTACACCTTCGGCGCCAAGATCCTGGATGTCG
ACAAGATTCTTGCCAAAGCGAGCAATGTCTGATGGAAGATGCTTGGCCAGCTCGTCAATGAGATAGGTGCGATTCACCAT
CCAGCTCCCAGGCTCAGGGTGGTTGACGCCGCCAAGAAACGCCCCGGCGACAACACCTCTTGCCCTAGCAGCCTCGTCGA
CACCGTCGATGCCAACTCGAAAATCAAACCACGTGCCCTTCTTCTCTGGGAACGTGTTTCCATTCGCACGAGCGCCCACG
GCAGCCGCGAGAGGCTCTGAGATCTTATTCATGGCCTTGATGACGTTGGGTCCAAACGCGACGCCTGCGCCAATCTCGCC
AAACTTTGGCGCGTTCTCGTACACCGTTACAGGAATGGAGGTGTACTTTGTGATGGATACGGCGAGGCAGAGACCGCCGA
TGCCGCCGCCCACGATGGCAAGGTTGAAGTCTGGTGCAGTCATGCTTGAGGGCTTGGGGGGGAATGTTGATAGACGGGTT
GCGAGGTAAGATAGATATGTTGGTATATTGGATCCCATGAAGTGGAGATATAGATGTTCTATTTCTTGAAGCTATTTCTG
AGACATACGTAAGAGTGTCACTTTTTCTAGTACGGGTTCCCGGGTTATGCCAGTTGACCGAGGTGAGTCAACCGATCCCA
TCACGGACGGTCATTTCGCCAAGAGCAATTTGAGATCTCGACCCCGTCAGACGACGGCAAGTCTTTTTTCGACCCTAGTA
ATGTTCCGAGCCCTGACCCGACGGCATATCAGAGGACCATCGGGGTCTCAGCTGGTCGGCCGAGGACTCCGTGAGGACCG
TCGCTTATGCACATACACCCGGGTGTGGCTCCGAACGCTGGACTCAGTGCGATATGGCTGCAGCCAAAGTCTAGTTTGCG
TGCAAGAGATATCGTCCAGCTGGCGGAGTTGTTCTTTATTCCTCGTCTCGCCCGTTCTCTCACCCAAGTCCGCCATCACC
ATACACACTCTTGCTGAACCACCATGTCGGCCAAATTCGAAATTTACTATCCCATCCTAGCATCCAAGCTTGAGCAGAAT
GCTCTTGCGGTGGCGGGATGGGGAATGGTCAGCGCTGTGCTCTTCGGAGCCTTGTTTGTCTTGTCCTTCGCGGTTGACGC
TAGGATGCCGAAGCTGCCCATTGCCATGCAGGAAGAGGTGCCAAATAAGAAGAAGCGGATTGAAATTTTCATCAAGGATA
CTCGGAGACTGCTCATTGATAGCTACAACAAGGTATGGTGCTGTTTCTCCGAGCTGTTGGGTGCTAACTTGACATCTTCC
AGTTTCAAGATCAAGTCTTTGGAATCACAACCACAGAAGGTGAGGATACTCGGGACCCTTTTCCAAGTTCTAAAAAGGTT
CAAGGTCATTGACTCATTCCCGTCCAGGAACTAATATTATTATCCCTCTCGGCCTACTCCATGGCCTTGGCAGTCAAAAG
TCGTTGAGTTTCTCAGCATTCTTGGAAGAAGAGGTATATATCCCATGCAGTCATAAGCTCTAAAGCATTACTAATAATTC
TCCTCTCAACAACAGTTTAGTATGAAAAAGTACACCAAAGTGGGCAATCTAGACGAAAAGCAGATCAACATTGTGAACAG
AAAGCTAAATCCAACGCTTCGTAAGTGCAGCCCATATCCTTCACATCAAGTGTTTGTTCTAATACTTCTAGCGCAATATG
TCCCTGTCATTCAAGAGTTGATCCGCAGACACTGGCCACTGGAGAGTTTTGACAGTAAGTGTGCCGTCCGAAACATCCAT
CGCTATACCAATCCCCCCTGTCTTGGCTACTTGAACCACCACTAACCATCCCACGTGCAGAACCTACTGTCACAAAGCCC
TGGCCGCACGTCATGCGCCTCGTCTCCCGCATCTCAGCCCGAATCTTCCACAGCGCCGCCTCGGCCGACAACGACCACTG
GCTAGACATCGCCAGTGAACATGTACACTCGGCCGTCGTATGGACCGAGAACCTGAAGAAGTGGCCCGCAATGCTCCGTC
CCCTAGTTTACCGATTCGTCAAGGGTAGAGGGTACATGATGCAGCGCTTCGAAGAAGGCAAGGCCCTGGTGACTCAGACG
CTGGAAAACAAAAAGGCAAATGGGGGCAAGCCTCTGAGCGACCCTCAGTCGCTTCTAGATTATCTCTACGAGAGCGGTCT
GGGCCCTGATGATGTCGAGGCGCATACCATTGCCCAGATTAACCTGTGCGTGGCTGCCATTCAGTCCATGGCTGCGACGG
TGACTCAGTGTCTCATGGATCTTGCCACGCATCCCGAGTATGCACCAGAGCTCATTGAAGAGATAAAGACAGTAGTTGAG
AAGAACAATGGTGTGGTGGATAAGCGGGTACTGACTGAGTTGTGGAAGCTGGACAGCTTCATCAAGGAGACTCAACGGTT
GAACCCTCCCGACCTGAGTGAGTTACCCAAGCATCACCGCACAGAAAGAAACGGCAACTAAAATCCCGCCAGCCAGCTTT
CAGCGAAAGGCTCTCTCCGACATGACCTTGTCCAACGGCCTTCGCATCCCTAAAGGCGCCCGCATTGTCCTTCCAACGGG
AGCGATCAACATGGACCGGGAGTTTTTCGAGGACCCCCAGACCTTTGATGGCTTCCGATACTACAGGATCCGAACTGCTA
ATGAGGCGGCCCGGAACACAAACCAGATGGTCACTGTCGGCAAGAAGGACTTGACGTGGGGGTACGGCAAACATGCCTGC
CCCGGTCGGTACATTGCCGAGGTGGCCATGAAGCTGCTCGTGATCGAGTTTCTCATGCGCTATGACATTCGGCTGCCGGA
GAATGTGAAGGAGAGGCCGAAGAATATTGAGTTTGAGGGATTGGTATGTTGCTTCCATCCTTGACTATGAGCTGATTGGT
ATACTAACTTGGTCAGATTATCCCAGATCCCGATTGGGAATTGGCAATGAAGAGTCGATGATGTCCAGTATCAGAGGGCT
AGGGTAGGTTACCCTTGTTTAAACTCGGGGTGAGTGAGATACGAGGGAGATTGGATAGGCGCTGGGTTGGTAACCGTGTT
GAACAAGGACGGAGGGAGTGATAGAACCATGTGATTAAATATATAACATGCTTAAATGATCCAGGTTTTCCGCAAAAGAT
GAGGTGAGATGACCTCTCCCGCCGTTTATCATGTAACAGTTAGGATGATATCATGTTGCTTAATCACTACCATGATACAT
TTTTACGAGTTTAGATAACCCGCCCAGTTATTCATTCTACAAAGCATTCAGTTCCAACCATTGTTAACAAAGTTTGCAAA
AAGTATCTTGTGTATTCTGCAACTACTTCACCGAGACTCCTCCAGACAATAGCATAAACTCGCCGTTGATAAAACGAGAC
CGCTCTTCCGCAAGAAAGGCGACCGCCCAAGCCACATCCTCCACAGACGCAGCTCCACCCTCGACTGGTGTCTCGGCAAT
CAGCATTGCTTTGATCTTTTCCCACTCTTCAGGAGTAAAGTGGTCAAGAAAGGTCTCGGTCAACACCGGCCCCGGAGCCA
CCAGGTTGACCGTACAGCCGTACTTTGGCGGCAGCTCCTTGGCCCAAACCCGCAAGATGGAATCGAGAGCGCCCTTCGTG
GCCGCATAAACGCCCTGGTTCGCCTTGGGCACTCGCGAAGCAGCCGAGCCGACTATGATGATGCGCGACCCGCCAATAGC
ACCAGACATGCTCGGGGGATCAGCTGGCTTGTACGGCGTCAGGTGCGGCAGCGACGCTTTCACCAGTGCAAAAGCGCCAC
GGGCATTCAGGTTCATCGCCTGGTCCCACATGCTCAGGCTGGCGTCCCAGAGAGGCGCTATGGGAACGTAGCCGGCGTTG
CTGACGAGGATGTTGATATGGCCGAACCTGGCTACGGCCTGTCGAACGAGCTCTGATGGACCGTCGACGGATGCCAGGTC
TGCGCACACGGCGATCCAGTCTGTTTTCAGGGTTTTCCCCACGGTCTGGCACTCAGCTTCCAAGGACGGATAGGGGTAAT
TGAGAACAATGTTTGCACCGCGATTTGACAGTTCCAGGGCGATGCCGGCGCCGATGCCTTTGGAGGAGCCCGAGACGACG
GCTGTTCTGCCAGCCATGGTCTTTGGGTATTGCGTTGAGGAAGACATGACCGTGATTGAGGGTTGGAGTGCAATACCGTG
GACGGATAGCGCTTCAATGACCTGTGACGGCTTTTTAATTCAGCTCGACCGGAGTATTATCATCTTTTAGCGACTCCATC
CCATCTAGCGCCGGCAACGTATCGATTCAAAGCCCATTGACAGATCCGAGCTCGGGAAATACAAGCCGATGCTACCGAGC
CGACTCATGAGGGTTTGGAATGGGAGAAATGACGCTCATAATGGGTGTCTTTTCAGTTCAGAAATTTGATGGAGTCAACT
TTTTACATGCTCCTTAGTATTGCTTTGCAAAGAAAATATTCAGTCACACTCCCCTCCCAAGCTCTTTCTTCCGTACATCT
CAAGCCTCGATAGGAACAACCGGAATATCTGTAATGCCAGGTAAATCCTCAAACTTCTTGGTAAAGAAGGCTCGTGGAAT
TTCCGGACCCCAGCTTGACACCGTGGCAGCGACGGCAGGTTCATCTGCATGCGGCGAGTCTTCGTTGACAAGATCGCCGT
CAACGTAGTGCTCGACGATGAATCCGGACGAGTCAAACCTCCATCACCATTAGAATAGGAGCTCATTCTCAGAGGTCATT
TCATTTACTTACCAGTAGTCAAAGATCTGGCTGCCGAGCACGTGTCTTCCCACTCCGAAGACGTTGATGTAGCCCTTGCG
GCGTAGGTAATGATGGCCGACGACCTGGCTGTCCACGTCGTCGACTTCGAAGCTGGTGTGGTGCGCTTTGATGCCCTCTT
TGAGTTCGGGTGAGCCGGCGATGAAGATATTCTGCCCGGTTATTAGTAAATCATATGCTAGAAGCAGCCTAGCGCAACTT
ACATGGTGGTCGACGTATTCCTTGCCCTTGTCTAGATGAATGAAGATCATCACCGTCTTTTTGCTCTGCGGCTGGAATAA
GGTATCCGTCTTCTTCAAATTGAACGTCTTGCTGTACCAGTCAAAGACCTCGTGGATCTTGTCCACATTGACCTCAAATC
CGTAGTGACCCAGCTTATGCACCTTAGACGGCAAATCTCTGTCCGGGCGCTGGAAATCGCCCAGCCGCTTCTTGTCCTCC
CAGGTGTTCCACATGACCGGCTTAGGAACCTCCCTGGGCTCCGGAACTCGATCTTCCTGACCGTAGATCAGAGTCACCTC
CTCCCCCAGCAGGTCTTTGATAATGACTACTTTTCCCCCGCCCGGCGCGTCAAAGTCATGGATCGGCGTTGAGCCCGGCA
ACTCGGCTGCCTTCTCCAGCTCGGCCATGGACTGCACGATCCAAGCGCCGCCCCTGAACTTTCGCTTGCCGTCGCTTGTC
TTCTCCGCCACGTAGCAGAACTGGTCTATGCCAAAGCCACGGAAGTAGACCTTGTCATCTTTCTCCTGGACCGGGATCAG
GCCGAAGTCTGTGAAGAACTCCTTTGCCTTTTCCAGATCTGGATGTCCGTAGCGGCAATAGTAGAGCCGATCGAGGAGGA
TGCGACTGTCAGTAGATGATTGAGACATTGTAAAAATTGGATATGGTTTCAAGTAGGATGTCTGATACCGTGGTGATTTG
ACGGTGGCATATCCCCAGTTGCTACTATTATATGTTTACTCCGTACAGCCGGGGCCCCGGATCCGAGGTGCGGGTTAGGG
AGTGCGGGGAGTGCAGGGAGAAACCCACAACCCCAGACTGGAAGCCGAGAAACCGGGACTTTGCCCGGTAGGATTCACTC
GGGATATCGCAACAGTATTGCGGTTGTGATGATGCCATGCCAACTCCGAAGCTATGCTCGGGTCGGCTTACTTAGCTGTG
TTGAGTAAAGCTATTAGAGTACTGGAAAATGCTCTAAACTAATCGATAGCCTCAACTGTAGGTTACAAAGTCTTGAGGTT
TCTGCAAATTTGTTCTCCAGCTCTAGCTATCCTTAAACGCCGCCGGGAGCTCACAACTTTCGCCTTTCATCTCAAGATGT
CGTTTGATAGGCTTATTCGATTCCTGGATAAGGAAGGAATCGAGAGATATGGTAATGTTGAAGGCGAGATTCCAGCCTCG
GAACTGGAGGGCAAGACAGTGCAGCTCGTTTCCGGGAGCATTGAATCTGGATTCAAGGTCTTGGACGAAAAGGCCGAGCT
GGTCAAGGTGAGCTACCGCCCAGTTACTATGCCCTACACGGTACTTACGTCTGCTCAGCTACTGTGTCCATTACCCAGCA
CGCCGATCATCATCTGCGCGGGAGTCAACTACAAGTCTCATGCTAAGGAGACAAAGGTGAGCACACCCCCCAGACTGCCA
GAAGGCATACTGACAGGCATGATAGTTTCCGCCGCCTAAGAAACCTGTCATCTTTGCTACTCCTCCTGATCGTCTGGCTG
GACCACTGGACGACATCAAGATCCATCCAGAGGCGCAGGAGCTGCTAGACTACGAGGGAGAGTTGAGCGTCGTGATTCGC
AAGGATGGATACGACATCAGTGAGGACGACGCACTGGACTACGTGCTCGGCTACACAATCAGCAACGACGTCTCGGCTCG
CAACCTTCACGCCATCGACGTATCCGGGTACCAGATGGGCTACGCCAAGTCCTTTGACGACTTTGGCCCGACGGGACCTT
ACCTGGTCTCGCCGAAGCTGGTGCCGGACCCGCAGGCTCTGGACCTGAAGACTACAGTCAACGGCGAGGTGCGACAGACG
ACGAACACGGCGCAGATGATATGGTCGTGTCGACAGCTCATCGCGTTTGCCTCTCGAGGCCGTACCTTGCGCCGTGGGAC
AGTGATCATGACGGGAACCCCGGAGGGCGTTGGATGGCATACGGATGGGTGTCTCAAAGATGGAGATGTAGTTGAGGTCA
GGATTGGAGGGCTTGGTTTCATTAGGAACAAGATGGTATTCCATAGAGGTGCTTGAGCCTCATACATAGAAGTTGTTCTT
ATCTAGAAGATCGATATTAGAGGTTTCGTTTTATCAGCGTCACGTTTCCACATCGTCAAGAGGTGTTAGTTTTTATGCCT
ATATTTTATGCATGATATTTTCAACGAGCTGCATTGGTCATAAGTGACTAACAAGAAGCTAAAAATAGGCCCTTTAAGTT
GATCGCCGGATATCTTATAAAGAGTTAGTTTACATTGATATTAAATACCGCACATCGACGCAAATCTTCCGAAAAGTCAT
CCAAAGTTGAAAAATCACCATATCTTCCCAAAGTCGCCAAACCACTCTTAGGGTTAAGCTGTCCAAATTTGCCTTGAGAA
CAAAATTGACTTGTGTAGGGTAAGTCAAGAGGAACCAGGCGGACATCGTTCCGAGCACAACCTCTTCCCTGTCTCACTGC
GGGATTCTCGGCCGAGAAACCCGACTCATATCAGGGTTGTGATTGGTGACAACAAACGAGCCCACGCTAATAAAGACAGT
GTCGGAGACAACCTTTGACGCAGCCACAACCTATCACAATCTCAGATCAGCAGACATGGCATCAGTAGCGGCATCATCCT
CAATCCTCCTCCGAGGCGGCACCCTCCTCTTCCATGATGATAAGGATCACGTGAACCCCCTCCGCAACACAGACATCCTG
ATCCAAGCCAACCGCATCGCCAAGATCGGCAAGGGCCTCGTCGCGCCGGCCGGCACCGAGCTCGTCAACTGCAGCGGCAA
GATCATCAGCCCTGGCTTTGTCGACACGCACCATCACCTGTGGCAGACGCAGCTCAAGGGATGTCATGCCGAGCAGTCTG
TTTTCGACTACCTGGTGACGGGCTTCTGGCAGAGTTATGCCTACAAGCCGCGGGATATGTACTGGGGACAGCTCGGAGGA
GCTTTGGAGGCGATCGACGCTGGGACTACGTTTGTACTGGACCATGCCCACGGCAACCAGACCAATGAACACGGTAAGCC
TCATGGCCAGTTCTGTCGAGCACAATGCTAATGTGTGAATAGCAACCCAAGCTCTATCCGCGACCATAGCATCTGGCATC
CGGTCAATCTTTGCTTACTCTCACCCTCCCTACTTTACCAAATGGGACTCAAGAACATGTGAGCCATCGCGCGACATCTT
GCCAGATTCAAGCATGGCGCACATTTTCGAGCTCGCCAGGTCCCAGCCGTACGGGAACGGCAGGGTCCAGATCGGTTTCG
GGTTTGACTACTGGTTTCTGCCCAAGGAGGCTGTCGTGGGCATCTTTTCCGGGCTGCGCCAGGCGGGAATCAAGCTGTTT
ACATCTCACTATGCTAAGAACCCGGCTCTGGGTAAGCTCGGCCTCAAATCATCTTACGTGACGTTTCTGACAAGGAAAAA
GGAAGCAACCCGTTGATCTCTACCCTCGAGTCATACGGCCTCATCAAGTCGCCCAGCGATATTCTCTTGTCGCACGCGAC
TGGCCTCGCCGCTAAAGAGGTGGCCAAGTTGGTCGAGACCAAGATTCCAGTATCGAGCACTCCGGATACGGAAGCCCAGA
TGGGATTTGGCTGGCCAGTTGCTTTCACATCGGGCATCAACACCACGTTTGGCGTAGACTGCCATACCAGCAGCACAAGC
TCCATCCTCGCTCTCGCCAGGTCTGCGTCGCACATGGCACGCCAGCAGGATGCTGTGGCCGAGACGGAAAATGGCACTGG
CGCTCCTCGCCGGATGCATCTGAACCCGAGAGGCAGCACCCAGGAGGCGTTTAACGCGGCCACGATCAACGGAGCGCGCG
CAGTCCTTCTAGGAGACCAGATTGGCTCAATCAAGGTGGGAAAACTAGCAGATTTGGTTATATTCGATGCACCTAGTAGC
CCTTCAATGAGCTGCGTCTCCGAGTCGGACCCATTGGCAGCTGTTGTACGACACAGTGATGTGCGAGATGTCGAGGGCGT
CATTGTCGACGGAGTATGGAGGAAGAAGAACGGCAAGATCCGCCCGGTGACTGTCAAGGAGACGGGAGAGACGCTGAAGT
GGTCGCAGATTAGGGATGAGCTGCTCAAGAGCCAGCGCGATATCCAGCAGAGGCAGAAGGGTCTGAACATGGACAAGGCG
AGGGAGGCGCTTGTTGCCATGTTTTATATTGATAAGAGTAAGCTGATTGAGAAGCCACGGGATTGATAATAGATGCCTAT
CTTACTTTGCTTTAGATTAATATTAATAGACCCGAAGATATTAAATCAGGCCAGCGCTGCTTATAAATTAAATATAATTA
AATAAATAGCTAAATAAATTAATTAAATATATTAAAATTTTATATTAAATTAACTATATAGAAAATACTAGATTTATAAT
AATATTTAATATATTTAATATAGAGTATAAGGTTAAGAGTATAACCTACTAGTAAGTATATCTTTATAGAGGGTGACCTA
GTTAATTAGAGGTATTTTTAGTAATATCTATTAATAAGGTATACTTGTTACATGCCCCAGCTATATAGGTGCCCCACGTG
ACGGATCTAGCGCTATAATAGTTAAATCCAGCAGCTATTAGTTAGGAAGAATTAACTTAGATTAAATTACTTTATTAAAT
AGCACCCTATATATAAGATAGCTAAAGGCTAGCTATATAATAGCAAAGCCTTAGCTAGGCTAAGCCTAATATAAAGGAAT
AATTAGAGAAATATAAAGGGGAGAGGAAATAATATAAAATATAATTTTTAGCTAGACTAGACTTTTTAATAATTAAGAGT
CTTATATATAATAAACCTATTAATTAAAAATAAGTATTATTAAGAGATAGATTATCTAAGGCTCGCCGAAGGTATATTAA
ATAATATAATAATTAAGCTAATTATAATTAATAATTAGATTAATTAATATAAGGTCCTTAAGACTAAAGCTAATAATAAA
GACCTCTAGTTTTATATTAACTTAATTAAGGAAATTAAATTAATATTAAAGATAGAGGCGCTAATACCTTTTATTCTCTC
TATAATTACTCGCCGAGGAGGTAATATTCTATAGAGTACCTAAAGTACTTAGGTAACCTTAGTAATTAGAGGCCCTATAG
AAAAAGACTTAGTATTAATTATAAATTAAATAAATTATATTTATTAATCTTAAAGATTCGCTAAGCTATTAAATAAAGAC
TAAAAAATATTAATATTAAGGTAAATAATATATAAATACCTCTTAAAAGACTATAAAGAGTTTAAAAAAAAAGTAATTAT
AATTTAAAACTAAGTTATAGATATAATAAATAAGCTAATTACTTATTATTATTTTATTAAAAATAATACCTTTAATAAAT
AAATTAAGTCTTTATATATTAAATTCTTATTTATTATAATTAAGTATAAATAAATTACTTATTAAGATTATTATATCCTC
TTAAATAAACTATATTAATCTAAAATTAATATATATAAAGCTATTAAAAAATAGCTATTAAAATAAAGAATAATAATTAA
TAAAGCTAATAATATTAGGCTTTAAAAAGCTAAAAAAATAAATTAATAATTCCCTAATCTATTAGCGGCCTTATATATAA
TACTATTAAAGTCCTAGGTTAATATATATAAGGTTATATAAGTTACTAAGTTTAGAGAAAATATACTTAAAATAGCTAAG
GTATTAGCTAATATTTATTTAGCTATTATTAATTAGCCTGAAATAAAGAGACTATAGGTTTCCTATAAGGCTTTCTTTTT
AGCTAAAGGGGTAAAAAAGAAAAGAGACCTAATACCTAAGCGCTAAAAAAAAAATAATAAACCTTAAAAAAGAAAAAATT
ATAGACTATTAAGCTCTTACTTAGCCCCTAATAATAATAAAAATAAGAGATACCTTACCTATAAGATATTATATTTACTT
AAGTATTATTAATATACTTTTCTAAAAAAGGTATTAGCTATATTTAAGCTAATTAAGGATATTAAGGCTTATATATAGTA
ATATATCGCTAATAATAAGGATAAAATAATAAATTATATTAAAAAGATTAAGCTATAAAACTTAATATAATTATAAGTAA
TAGGTATAATAATAGTAAAAATAGGGATATTTATTGCCGTGGCCTACTTACTATAAGATAATATAATCTTAGACTTAGGA
GTAATTTTATATATCTTTAGAGATATTACTAAAATATAAAATCTATAAGTAATACTTATAGGGGATTTCTTTTAATTAAA
AACTAAATAAATCTTAATAGATATTTATAGGGAAGTAATTATATATCTTAAATCTACTTAGGGTTTATTAACCTATCTAA
AGCTATATAGTATAGCTCTATATATAAGATTAACCTATAACCTTATATTATTCTTAAAGTTATAAAAGCATAGCTTATAA
TAAGATACTAAGCTAAGATAAAATTATTTATATTAAGCTAATAATAATTATCTAAGAAAGATTATATAACTATAAGGATA
ATAAGTCTTAGAGTATTAAGAAATTAATAAGGAATTACCTTAATAAAAAGCCCTCTTAATAATAAGAGGTATTATTAATA
TACCTCTTATCGCTTAATAAAAAAAAGCCTAAAATATATAGATTATGCGATAACCCTTAAAGGGAGATATTATAATATAA
TACTAATAATTAGGCTACTTAGGGCTAAAGCCCTTATAATACCTCTTAATTATTATAAGAGGAATAAAACTAAAAATAAA
TATATTATAAAGGAAAAAAAAAATAATTATTATAGATTATAATACCTATAGGGTAATAAAGGCTTATTAAATAATCTATA
AAATACCTTAAGAATTAATAATAGACTTATATCTTAGAGATTATATAGCCTTAGATTTCTACCTAATAAAATAAGGCTAT
AAAAGATATACTTTAATATAGCTATTTATAGACTAGGCTATAGGGTATTTATAGGATTACTATATAACTAAATACTTAAT
CTCTATTATTCTTTTAATAATTAAAGGCTTCCTTAAGATAATAAAAATATAATATAAAATCTAAGTTAAGGTTATTAAAT
ATAATAAGGAAATTACTATAATATATATATAAATATTTACTAAGATATAAGCTATAAGAATATACTATAAGCTATCTACC
CTTAATACCTAAGCCTAAAATAAAGATATAAAAAAAATAATAATAATAATTATTTAAAAGAATAAAATAATAAGGGTAAA
TATAAAACTCCCTAAATATCTTTAGTTAAAAATAATTAAAATAGCTATATACCTCTATAATTATATACCTTTTATTTATT
AATATTATAAGACCCTATATAAACTATTATATATTAGCCTTAAATCTAAGACCTCTATTAAGCCTAATCTTTTATATCTC
TAATTATATAGCTATAAAGCCTTTATATTAATAATAAATACCTAATTATAGCGAAAGCGATTATAAAAATAGGCGCCGAG
GGCTTAGATTAGCTTCCTTATAAGCTATATATTAAATAATTCTTTTAGAATTTAAAATCCCTTAATAAAAGAAATATTTA
TAATAAGAGATATTATATTTAATAAAAGATAATACTTTAATAAAAGGTTAAAGATATTATAAGATAATTTATTAAAAGAA
GACTTAAAAGCTATATAATAATATATTAAGGAATTAATAGTAAAGTAAGAATAATTATATTAATAAGTATTATAATAGCC
TAATAAAGAATTAAATAAAATCTCTAATAACCTTAGGGATTCTCCTCTTAAAAATAAAAAATATTTAAAGGCACTTAATA
AGCTATTAGAGAAATATACCTAGGTAAGATTTATAATACTCTTAACCCTATTAAATTCTCTATTAATAGCTTTTTTCTAT
ATCTTAGCTAAAGGCCTAGGTATAAAGGGATAAAGAGAAAACTAAGCTAAATAAATATAAGGATTAATAAAATAAAAAGC
TAATATTAAGATAAAAGCTATAAATTAATACCCCTTTAATATTATATTCTTAATTAATATAAAATAAAAATATATAAATA
CCTAATAAAAGACTAGAGAAGGTTAAATAATCTAATATAGCCTAATTAGCCGAGGAGGGTTATTAAATAATAAAAGTATT
ATTTACCCTTAAAATTAACTAAATATAAAAAAATAAAAGTCTTATAGGGATAAAATAAGCTTTATACTTAGAGAGGTATT
AAAGCTTATTATTAATATATACTAAAAGCTCTTAGAGAGGCTCTTAAGCTTATATATAAATACTAAAAGCTATTTATATT
AAGATATAATCTATAAGGTAAAAAAGGCTTACCTCTAGAGCTATAAGATCTCTTAATTATAGATAGAAATAGCTAGGTAT
TTAGCGAAATATAATTTAATCCTTAGCTATTACTAGGTATATATCTATAAGCTAAATAAATATAATAGATTTCTCTAGCT
TAAAGCCTACCTAATAATCCACGGGGATTAATAAGTAAAGAATAAATAAGAGACCTATATAATTACTCTAATAAATATAT
CTTTTAAAATATTAATAGCTATAATAAATTAATTTAATTATAAAATATTATAATATAATACTATAAATACCTTTATATAT
ATAACCCTTAATAAAAAAATCTATATAAAAATACTAATAGGTTATTAAAAGCCTAATAAGATCCTTAAGCTATATAAGGT
ATTATATAGACTAAGAAGATTATTATTATTATAATAAAAATATTTTAAAAAAGGCCTAATATAAATAAGCTTTTATTAAA
TACTTAATAAAGACTATTATTAAATAAATATAAATATTATATTTTTTTTTTATATAAATAATTATATCTTTTATTTCTTA
AAATAATTAAAAAAGATAGCTATAAAGCTAATAAAGGAATTATAGAAATTATATTAAATTAAAGAAGAAAAGCCTCTATA
ATAATTCCTAGGGATAGAGGTTATTAAAGATAAGGTAAACTATTGCCTATAGCTCTCCTAATTAATATATATTAATAAGA
TATATAAGTTACTCTTAGAAGTAATTCTAAATTATTAAGCCCTTATCTTAATAATATAAAAAGAGCTATTATTATACTAA
GAGCTCGCGAGCTATAAGAGTATATAAGCCTATTAATATAAGATAGGAATAATTATATATATAGTAGTAATAACTTAGCT
AGATATAGCCTTTACCTTAAGTAAATTAATATAATTTAATTAAAATCTAAGATTATAATATTACTAAATAATAGACTAGG
TTATTTAATACCTCCTAGAGATATATAATTAATTATTTTAATATAGCTTAACCTAAGGTAAAGAAGATAATAGCCTATAG
GTATTATTAGATATAAGCTTTATTAATAACTCTCTAGACTATTAAAGCTCTTAAGCCTTTATAATAAGATTATTTAGAAA
AATAACCTTATAGAAAGCTAATAAATAAGATATAATTATTACCTTAACTATAGAGGTAGAGCTCTTAGCGCTCTTATAAA
TAGTAAAAAAAGCTTTATTTATAAGCTACTTAATCTTAGCCTTAAGAATTAACCTAGCCTTATTAATCCCTCGATAAAAG
ATTACCTTATTAATAATAATTACTATCTAATATAATAATAAATAAATAATTAAATTAATAAAAAAAAATTAATCTAATTA
TATATAAAGCTCTAATATATTAATATATATAACTATTAGCTATATTAAGAAATTATAAAGAATAAGGTTAATATTATATA
TATACTATTAATATAATTACTTACCGATAATTTAATTAAATACCTAGGTATAAATAAATTTATAAACTTCCTTATATAAC
TATACCTTATAGATATTTCTATATAATTAAAGTAAAAATAAAAGTAAAAGCTTAAGGAAGATATATAATAAAGGGAGACT
AAGGGAGATATATTATTAAATTAAAGGCTAAATATTAACTCTAAAATAAACTTAATATAAAATATATAATTTAGCCTTAA
ATTATTATAAGGCCTATTAAGTATAGAAAAGTAAAATATCTCTTAGGATAAATAAACTTATATTAATTAAAAATATAAAA
CTAAAAATAAATATAAAAGATAACTATAAGGTCTTATACTTAAGGATCGCTATTATTATTATTATTACCCCCCGAGCTAT
TAGCGCTATTATTACTCTTATTAGGGTTAAGAAGATTATTATTATTATTATTATATTTCCTCTTATGAGGAATAAAAAGA
ATATTAATATATATAATAATATAAAGGGGAGATTATTATATCTAATTAGCGAAGATATAATTAATTATACCTATAATAAG
ACCTAACCTTATTATAGCCCTAGGCTTCTCGCTAATAATAAAAATAATCTTAGTGATATAAAAGTAAATTAACGCCTAGG
TAAGGGCCTTAATCTTAGTATTATTATAAGAATAAATAAGCTAATTAGCGCTAATATAAGCTATTATATTAAACTAAATA
TATATAGTATTATTAAATTATAAGGAGATTAATAAAGGTAATAATAAAATAAATAATTAGCTTTAACTTACCTATATTAA
GATCTAAAAAGATAAAAAAAAATAAATAATTATTTATTCCTAGAGGAAATAAAGAGATATATTTATATTATTAATAAGCT
TAAAGGGATTAATTAATTAATTATAAATATAATTCTAAATAATATTATATTTATTTAAAGCTTTAATAATATATTAATAG
GCGATATAAGCGAGAGTATTTATTAAAGGATTAGCTTAGCTAAGGTTATAAGTAAATAAATTAATATAAAAGTTTTAATA
TTATTAGGTTATACCTAGAAGTTTATTAGGAATCTAAGAAGCTATAGGTTAAAAAATAACTTAATAAAGGAATAATAAAA
TATATATATTATTATATTTATTCCTATAATAATTATAAGTAATATATTTAAGTGGGTTCTTAGTTAAGTTATTATATATA
ATATAAATAAGCTAATTATCTTTCTTAATATTATAAATATATTAGAGATAAGGCTTATAGAGGGGCTAAAGGTTTTTAAA
ATTAATATTAGGATTAAATTAATATTAACTTAATTTATATATAATTATAAGGAGTATAAATATAATAATAGGCGGGAGAT
ATAATAATAAGGGTATAAGTAAATATAAGAGATAAAGAAAATAATAAAAAAAGATATATATAAAATAAAAACTAATTAAT
AATTAAGGGTATTAAAATAAAAAAAAAGAATTATATTAATAAAATAATTAAGAAATTATAAAAAAAAAAAAAAATAAATT
AAATTAAAAAAATAAAATAAAAAATATAATATTATAGTAATAATATAAGATTTTAAAGCTATTATTACCTATTATTAATA
AATAGCTATTAATAATAAGAGGCTATAATAATAACTCGCCTTAATTAATTATAATATAATATTAAAATATATAATAAAGA
ATAACCTTATAGATAAAAAAATAATAAAAGAAAACTATATAAAATAAAAAATAAGGATTAAAAGGAAAAATTAAAACGCT
TAAAAGATAAGGGCTTATTATATTAATAAAAAGAATTAACTAAGTTTAAAGGATTCTAATTTTAAGATATATAATTAAGT
AAAAAAGCTTTATCTTTATAATATAAAGGCAATACCTTTACGCTAAAGGGGTATATTAAATAATACCCTATATATAGGAT
AGCTAAAGGCCGGCTATATAATAATAAAGCCTTAATTAGGCTAAGCCTAATATAGAGGAATAGTTAGAGAAATATAAGGG
GGAGAGGAAATAATATAGAATATGATTTTTAGCCAGACTAGACTTTCTAATATACTTATACTATGCCTTCTTTACTTTAT
GAATTATATAACTTCGACCAAATAGCTGCCAGAGTCAGCTATCCCACTGCCGCCTTCAGCGGTACCTCTATCCCTTACCA
GAGCTAAGGGAACTATAATATAAATATTTTAAATAATAAATCTAATATTAAGGATTATTAAATAAATTAAATATAAACCT
AGATTTAATTTATTTAATTTAAGGGCAGCGCTAACTCGGGCATTAAATAGCATATATAGCTATAAACCCGCACCTCGGAT
AAATAATACAGACGCTTAGCCGACAATTGGATAGGGATAAAAGATGTAACACGGCTCAATAGTAAAGTTTATAAACTTGA
TCTCGGTCACACAATTCCTAGCCCAGGACAAGTCGACAAAATGCCTAAGCCACTGCCTCCCCTCATCACGCTTGAAGAGC
ACTTCGTCTCGGCCAAGCTGTTACCCGAGCTCTCCGACATCTACGAGGAGCAGCTCAAGCACCTGCCAGACGTGTCAGCC
CGCCTCACAGACCTCGCAACCTTGCGGATACAGGACATGGACATCAACCGCATATCTCTCCAGGTTGTGTCGCACGCGCC
GGGCTTGGGTCCCAGACCCCTACAGCTCAGCAGCCTGGCAAACGACGAGCTGGCCCAAGCGGTGCGCGCTAACCCGCAAC
GTCTTGCTGGCCTCGCAGTGCTGCCCATGGCCGAGCCCGAGTCGGCAGCAGCTGAGCTCCGGCGCTGTGTCCGAGAGCTC
GGGTTCGTCGGGGCGCTGGTGGACGCCCATGTGGACGGGACTCACTACGACGACCCGCGCTTCTGGCCCGTGTTTGTCGC
AGCGGCTGAGCTTGATGTACCCATCTATCTACATCCCACATACCCGGCGGAAACCCAGCGCTCGGCTTACGAGGGCAACT
ATGTAGCCGGTGCGGCTCGGAGTCTCGGGTCCAGCGGGTTTGGCTGGCATCAGGACACTGGGCTCGGGGTGTTGAAGCTG
TTTGCAGCCGGGCTGTTTGACGAATTGCCGACGCTCAAAATCGTGGTCGGCCACTTTGGCGAGATGCTCCCCTTTATGCT
AGAGCGGGTAGAGAAGCTCTCGGCGCGGTGGGGAGAACGGCAGAGACCTTGGCGCCAGGTGTGGGACGAGAACATCTGGA
TCACGACAAGCGGGGTGTGGAGTGTGGCCCCAATGGCGTGCATCCTGAGGAACACGCGGGTCGATCACATCCTCTACAGC
GTGGACTATCCGTTTGAGAAGAACGAGAATGGTCTGAGGTGGATCCGGGAGCTGCAGGACAGTGGGTTGGTGACCCCGGA
GGAGCTTGAGATGATCGCCTACCGGAATGTGGGGAGGCTGCTGCGGGTTAGAGCGGGGAGTCCGGGGAAGTCCGGGGATT
GATGCATGTATATTCTCCTGGTTGTGTTATGTACGTGCTGGTGTTGCTGTATGACGGATACCTATGTTTACGTTCTTTTT
TATCTCACTATCGAATCAGGCTTGTTGCCTAGCAGAACTTTCAGTGACACTTTAAAAACACCTATCGACAATGCCTTCCG
CAGACAGTACAGTGGTTAAGTCCGTCGCCTTGGCCGGGGTGGGTACAATAGCATCTTCCTTCGCTAGAGAACTACTCGCT
GATCAATTTCTAGGCCGGAGGACACCTCGGCCGGCAGGTGCTCGATGCGCTCCTCAAAGAACAGTCTTTCGACGTTATAG
TCCTGGCAAGCCGCGGACGCAAGCCAATCGACTATCCCTCAGGGGCCAGAGTCGCGCTGGTCGACTACGAATCGCCCGAG
TCACTCCGAGACGCACTCAGAGGAGTCGACGCCGTCGTTTCTGCCCTGGGCAAAAAGACCGGCCTGGAATGCCAGCTTAA
ACTCATCGACGCTGTGGTAGCTGGCGGGGTGAAACGTTTCATACCCTCCGAGTTCGGGGCCGATCTGCAGAATCCCAAGA
TTCGGGCGTTTCCCACGTACCGCACCAAGGTCCAGACCGAGGAGTACTTGGAGAAACTTGCTAAAGAGAACGATCTTACT
TACACGTACATATACAATAGTCTGCTGCTAGACGATGGACTCGATCTGAACGTGTTCGCCGACTTTACCGCCAGGACAGT
CAATATCTACGACGACGGAGGTACTGCATTTTCCACCGCAAGCATCAGTACTGTTGCGAGAGCAGTAGTGGCCGTCTTGA
GAAACTTTGAAGCGACGAGGAACAGAGCTATCCGCATCCAAGACTTGTCAACCACGCCACGCGACTTGCTCCAGACGCTT
CAGAGGCTCGACGCGGGACACGACTGGACACCCGTTGCCGTCGACACTGAGGTCCTGGTCAAGAAAGCACAGGAAGACTT
GGCTTCGGGAATATTCAGTCCAAGGGCCTTTGCCGCCTTTGCAACGAGGGCGACTTTTGCGCCTGGGCTTGCGAGCACTT
ATGATGCTGACATGGATCGATTGGGCCTCACAGAGATGACCAGGGATGAATTTGAGGGCTTATTGAAGGAGCGGCTGGTG
TGAAACTTGACGGAATGTACTCGAATGGAATGAAAATTTGGACTAGTTGAACTTGGTTTAGTATTCACAGACAAAGTACA
GTTGACCATCATCATCAGGAAAAGTACACATGTCCCCCCCCAGTAGAGGCCCCATCTTGTCACTGTCATCCCCTTGATAC
GCATGCGCGAGGTCAATTTGACCGCCCTGTGAATTGTCTACCGTTGGCCATGGTTGTTGGGCAGCCGGACTCGTGTTCTG
CGGCGCAGTAGACGAAGACCTCGCCGACATGGCAGACTTGCGCCGCCCCAGCTCCTTCTTCCTCCTCCTCCTCGCCTTGT
CGATGCTCCGCATGACCGACCGCCACTGGTGCACCCTCCGGTGCCGGGTCGCCGAGTCCCAGCGCAGCACGGCGCTCTGC
TCCACCACCCGCCAGGCCTTGTCGGCGTCCCGCATCAGGGGCCGTCTGGAAAGCTCGCGCAGGATGACGGCGAAGGCGTG
CCACTCGTTGTAGCATTTTGTCAGCCATGACCAGTGTGCTACCATGGGGTCAGCTCGCAGTCGGTATGAGTGCGTCATGC
ATTCTATCGCGTCCTGGAAGACGCGTCTTCGCTGGTCTTCGTTCAGTGAGGTCTCTGAACCGAGAGGGTTGAGGGCCATG
AGATGGAGGTTGGAGATGATGGTGCCGATAAAAGCGCTGACCAACTACAGGATGTTAGAACAACACGCGTTTGCAGACAG
ACGGAGGCTTACACAGCGGAGCGACTCCCGGGATGCCTTGTCCCCGGAGAATCGGTCGACAATTTTTTCCCGCTGCTTGT
CGACCCATGCCTGCTTCTCCGCTACCGTCATGGGCCTGAAGCTCCTCCCGGTATCCGGGTCAATCCTGCGCGTGTCAATC
ATGGTCCGCCAGATGCTGGAGGCCCAGCAGCGGGCGGCCGTGAAGGACATGTCGGTCATGCCGCGAGACTCGCTTGGATA
CTCGGTCATGTCTGGGTGCAGATCTTCGTCGTTCACGTTAAGGGGCGGTCTGGAGTCGAAGCTGCTTAGCTCCATGCTGG
ACATGGATCAGTTCGGGTCATTGCACAGAGACGCGGATGATTTGACTTACAGGCCTGGAGAGCACGAGTAGTCCTCCGAG
GCAGGCGTGTCGAGGATACATATACCCCACCACAGCCGGCGACGCATCTCGGCATCAAAGGGACTGAGGTTGAGAGCGCT
TCCGTCGCGGTGCATCCCGAGAGACTGCGCGAGCCGAACAGCCAGCCCGGTCATGTTCCAGGAGTATGTAGGATCGCGGG
AGCGCAGGAGCACCAGATACACCACAAAAGTCTGCAGCGTGAGCATGTCGTCCGTCTCCATCAGCCTCGAGCGAGACAGG
GCGCTGTCTGCGCCTCGGCGCAACTTGGCTAGCAGGGCAGACTGCTGCACGCCGAATTGCAGCTTACAGTCGTCTGAGGA
GAGGCTGTTGACGGCGCCAAAGTATATTACGAACAGGAGAGCCTCGAGCGGTGGCTTGAGGTCCCGCGGGTCCTGTATTG
CTTCGAGCACCATTTGCTCGACCGAGGGTATGTGCAGGATGGTCGCGACCGGGTGGACATTCTCCTTGAACAGTTTCCAC
GCCATGAGTCTTTGGTGCTGAGGCAGGTGGGGAGAGTCGGGACCGATTTTCTGGGCGCAGATGTTGAAGATCGGGGCGTA
TTGTAGTGACTCGAGGCCGGATGTAGGGGGACTCTCTTCGCATTCAGAGTCATCATCGTCGCTCACTACAGCTTCGTCCA
TGTCGTACTAGAGAGAAGGGAAATCAGCAACATGGAAGTGACCTACGGGAAGTTTGCCCACCTCAGTATGCAGAGCCTCC
CAGAATGCACCGCTCACGTATCTCTGCCGACCGTCATCCCTTACCAGCTTCCCCATTAATGTCCCGTACGGTGACCAAGC
TGAGCCTGAGGGTTCTCGAGAGCCTTCGCCAGACGCACTCGCAGTATTGGCAGGGTTGAACTGCAGGCTACTAGTCGAGT
CTGTGTCCTGCAACGGTGAGTGAGACTGCTGGAGAGGGCTCGGAGTCTGCTGTGTAGCATGCGATTCATTGCCGACGAGA
CGGTACCCCGGCTGATTTCCCGTGCCGCCGGACCCGACCGAGTGAGGAGGCATCGGCGGCGTCGGCGGCATATTCTTGGG
GTCTGGCTGGCTCTGGAGCAGGACGGAGTTCAACACAGAGGGCGGCAGCGTGCCCTGCTCCATGCAGCTGACCAACGTCT
TGAACATGGGCTCGAGGCGGTGGAGCTGCTCCAGCAGTCGCGTGTCCCGGAGCATCTGCTGCGCGTCCGGGTTGTTGTCG
GGCGGGTAGACGCACTCGGTACCGGACTTGCTGCAGTGCTGGCACGGCTGCTTCTTGTCGCAGCCGACCTTTCGGCGGCG
GCATGCCGCGCAGACTCTCCGGGGCATGCGAGGCTGTGTCTGCTGCTGTGCCTGCTGCTGTTGCTGTTGCTGTTCTTGCT
GCTCCTGGCCGTCTCCGGTGGGATTCCATGCTGAGATGATGGTGTCGCCTCCAGACATGGCTTGGTCACTCGGCGGAACT
TGAGACTGCGGTTTGTCCCGAGTCTCCATCTCGCGCTGGTGTTAGCAGTGGCGATGACGGATTGTCCGTGTACCAAGGCT
TGTGCCCCAATTGTCAAGGCGGCGCCAAGGGAAGGTCGTCTACGTCGCTAGTGGAAGCGATTACCGTCCAATGTGTGCAA
TAGTAACGAGCCAGAGCTTGGGAACTACATGCGACACTGAATGATTGTGAAGAGGGGAGGTCGTCGTCCACGGTAAGCGA
GCACAAAGAGGAGGCGAGATAAGACGGGCAACACATTTCCATCCATTATCACTAGACACCCATGCTACAGGGTGGCGTAT
CCCACGAGATTCCTTAGCGCAAGGTGGTATCAAGCGGCTTGCAAAAGTGCGGGGAAACACGAATCAGGGTAAGGGTATTT
GCTCGGCCAGATTTCAGCGGGGAGCCTGGCCTATTATCAATCCTGAGGAGTTGGGAATCTAAGAAAAGAACGGTCGCCAC
GGAATACAAAGTACCACTCAAGCATGGCATGTCTCTGCTGTCTTTGCTTGGTAGGCGGGGGCCGGATAAGGTGACCAGGA
AGGGAAAAGATAAGCAGACTGGACCTTGGTAATCTGCTAATCTGGGTGGGACCGGCACCCACTCGGCACACAGCGGCCGG
GGCTCCGGGGTCCGGCATCCCGGAGACCCGTCCGGCCAAGACTTAAAAGACTTGGGTCGACACCGTGCTGATGACTGTTG
GAAGTAAATTAAAGAGCCTCATATTCGTATCAAAAGTTTTATCCAGCATGACCTCGTCAACCTCTGCAGTGGAAAAGTCA
GAGTGGCTCATCCACATTCCAGACCTCCCTGACGCCAAAGAAAGGAGAGCCGCCGTGTTTCCGTGAGTATACATTCCATG
TGCCAAGTAACGCTTCCATGACGACTGACCCCCATCAGTCAGCACATCCAAAGGATGAAATCGGACCCTCAGGACTTTTG
GGTGTTTGGAGGTGAGACAACTCTGTTTCGCTCCACAATGACAACTATCTCTGATGCAATATGAAGGAGCCACTTTGAAG
GACCGTGCGAGCCCGGGACAGCCCCCGCAGATAACCGGCAGCGCCATGCTGGTTTTTGCCTCCACGCGGGACGACGTCGT
GGCCCGCCTCAAGGATGATCCCCTGGTCAAGGAGCGGGTTTGGGATCTCGAGAATGCGCAGGTCTATCCTTTCTTCCGAC
CCAAGCGAAGTGCTATTTGATGGATTGTCGGGATATGGGGCCGAGAGGATAGGAGATGCGTGTGCTCTCCAAACAGATAT
CTCGATTTGATATCAATACGTGTCGGTTTCACTGCCGTCGCATACTCAAGACCGCCCATGTTTGCTCCAGATCTCTCTCC
AGAACTCCCCTAGAAGCCCCACGCTCTTTGCATCACCCGCGGGAAGCACTTGGCTCACGTAGACGGCGCCCAGATCTCTC
TCCCGGTTCACAAACCAGCCAATATTGGGCATTCCATTCCAGGTGAGCGTCTTGGATGGGAGATTGGGCACATTCCCCTG
AACAACCAAGCCACCCAGGCCAAATGCTACCTCGGGATGACCCGTGTCATCTCCAGTTAATTGCTTGTGCAGGGACTGTC
GGCAGTCGTTAGCGAAGCGGACCATGACCGGTGGATACGGAGCGTACCTCTTGTCCCACAAGTCCCTCGTATTGACGTGT
TCCCGTCTCAAACTGAGTCGTAAACATGGCCGCCACAGAGTCCGGCTTGAGGAGGACGGGCTTCTCCTTCAAAAGATCAT
GCAGAATGGCGACCAAGTCCGAAGTTGACGTAATGAGGCCCATACCGCCGCTATCATCTTGTGCATCTGGCGGATACGGA
GACGGAATCGGGGCCAGCTCTCCCGTATCGGTCCGATGCCACATCTGGGCCAAATTTGTCAGGATGTCTGGTCTCGTGGA
TGGATGGAAGGTCGAGCTTCGTAGTCCAAGAGGCTTGAACAGGTTGTCTTCCATGTAGGCGGCCAGTTTCGTGTTACCGT
TGAGTCTCTCCACCAGCACGCCAACCCAGTCGAGGCCTGAACCGTAAACCCAGCTGCTCCCAGGCTCGAAGAGGAGAGGC
AGGGTAAAGGCCTCGGCCACCTTGCCGCTCATCACCAAAGGGGGTTCCCCTCTGGACTTTCTCCATGCTACCAGTATCGG
GTGCATGGCGTCGTAGGAGAGGCCGCTTGTGTGAGTTACTAGATGGCGCAGGGTGATTTTGTTTTTGGCCGGTACGAGCT
CAAAAAGTCCGTCGGGCTTGGCCTTGATGGTATCCGGATTCTCAAGTTCTGGCAGCACGCTGCCAACCAGGTCGTCCAGA
CCAATCAAGCCCTTCTCAACGCATTGTAGCACGGCGATCGTGGTGAGGAGCTTCGTGCAGGAGAAGCCCCAGAAGGTGCT
ACCGAGTGTGATTTGCTGACCCTTTTCTTCTTTTAGCTGCCCTTTAGCAACGGTGTAGAAAGTCTCTAGATAGATATGTG
AGTTGAGGCTTAATCGCAGTTTACGGCGGCTGTACCGTCTTTACTAAAAGCAGCAAGCACTACTCCCGGAAGCCCAGATG
AGAGGTCCTGTGTCAGAGAATCGAGTGTTTCTTCGCATTTGAGTTTCATGATGGCAAGCTCGTATAGGTAATCGAGATGG
TAACGTGCTCCTGGTCAGGAATTAGCAATTGGCAGAGGGCGCATTGGAATTGCTGCCATAGTGAGACATGATATAGCATG
GCCTCGTATTTATTTACCAATATTTTCCCAACTGATCACCTTCTTGGTGATGTGATAGATAGTGGAGCCCAGTCTCGATC
GCCACAGTGCTGCTCGGCGGCCTCGGCCGACGGGTCAATCCCTGTAATTTTGGTCTCCTCGATCTCGAACAGCGTCTGTA
AGTCTCGAGGCCGGGGTCCCGGAAGTCTAATCAGTAGTGCGACTGTCTAGATCGTGCTTCATACACTACCATCCCCAGTC
TCGTGGAACCGGGGCTAGGTCACGGCACGAATCAAAGCAACATGGCGGACAAGCAGATACCCTCGACAGCGAGCGCCTCC
GCCTCCAACACAGCTCCAACACACATAAGCAATGCCGGCAGAAAACGGCGCTCATGCTTGATGTGTAGCAAGCGTAAGGT
CAAGTGCGACAAACAGAAGCCATGCACCAGCTGCGTCAAGGCTGGAAACGAGTGCGTGTTCCCCGCCAGCATCGCGAACC
GAGCTCAGGTCGGGATGGCACCGGAGACTTTTGAGATGCTGCAGAGACTTGAGAAGGCTGTGCAGACACTGGAGCCCAAG
GAGCCCGAGGCGGCTGAGGCTTCTTTGCCTTCCAATCAGTTCTCTGATGGGGACGGTCAAACGGAACCTCTGCAGCCTGT
GGTTCCCACTGCTGCTCAGGAAGGAGCAGCGTCTGAGATTCAGTCTGAGCCTTACATCCGGAAGAGCTCAACTGGAGCTG
AGCACCAGGCAGAGGGACAGGAAGCAACTGGTAAAACCCCTAGTGCAGTGTCGAGCCGCAGCGAGAGCCCTGGCAAGATT
GTCCGCGACCACGGCAAAGACATATACGTGAGGCGGTGGTTCTGGGACGACGGAAGCACCGAGGTAAGAGCTCGCAAAGC
CCCTGCTTGAAACAAGTCTAATGACATACAGATCAGTAGTGGCTCCCAGTCAGATACAGACGACAACGACGCCCATCAAG
ATCAGAGCGACATGCACAGATCGTCGACAGGTCGCTGTCCGGGGACACTGGCCAACCCCAAAGAACAAGTTATGCAGATT
TTGGTTGCCCAGAAAATGCATCTTTGGGGCATATACAAAGAAAGGGTGGAGCCGTTGACCAAGTTGTTGCATCTTCCGTC
GCTGGAGCAGGCTGTTCTGGGATGGCATTCACCGAGCTCGGCCGACGGTATGCAGTGCAACCTTTTGGCGACCTACTACG
GAGCTGTGACCAGTCTGAGCGAGGAAGAATGCGTCGTGATCTTTGGCAACGGGCAGGCACATGTCCTATCCCACTTGAGG
GAGGAACTTGAGGCACTATTTGCCAGCGCCTTGCTCATCCACACTGGCGACATCCGACCGCTGCAAGCCTTGGCTCTGTA
CCTCGTGTTTCTCCAGCATCACGAACCTCGATTGTCTTGGAAGCTGTCAGGCCTGGCTGTTCGGCTGGCTCAGACCTTTG
GACTGCACAGAGAAGATAGTTTCGTTGGGCTGTCGATATATGAGGTGGAGATGCGACGCAGGCTTTGGTGGCAAATTGCC
ATTTTGGATGCGCCGTCTGCGGAGGCTTACTCTGGAGAATACAACCTGTAAACACGGCTCGTCCCAGTTTGAACTTTCCG
GTACCTCATTCTGACTTGTTGGCGCAGGCTTGAGATGAGCAGCTCTGACACCAACCCGCCCCGGAACCTAGACGATGCAC
AGATATATCCCGCCATGGCAGAGTACCCGCCTGAAGCAAGACGCATCACAGAGATGACCTTTACGCTAGCCCGCTGCCAG
ATCACCAGCATGTATCGCTGTATGGCTGACTCGAGAAGACTGTGCGGAGCTACAGGGAAAGCGTACGCGGAACTTACACC
TCAGGAGCGGGCTGATTGGGTCGAGACTTGCGAGTCGAACTTCTCAGAGCGCTTTCTTCGAGAATGTTCTCCGACAAACG
CCTTTCACTGGGTGAGTTTTCAGGCCGCTGTACTGTAAACGAAACGTGCTGAGATGAGCTTCAGACTACTGTCATCTTCA
CCAGGATGCTCTTCCACAAAGCCAGACTGCACGGATGCAACCCACTACACGACGCGAGAACCATGCCAGAAGCCACCCGC
GAGAGGCTCTTCCTCATCGCTGTCGAGGTGATGGAACTCAACTACAAACTGCGGACTGATCCGCGTACGCGCCCGTGGCT
CTGGCTTTTCAGCTCCTACACGCAATGGCATGCATTCTCGCTCGTCCTCGTCTGGCTGCAGATGGATCCGTTCTGCAGAT
ACTCGCGTCGAGCGTGGGAAGCGGTCGAAAAGGCCATCGTGCTGAGGTGGGAGCATCCCGCTTCGCTGCTGAACGGCAGG
AAACCTCAGCAGTGGCGGTCCATCATTAGGTTGCTGGAAAAGGCGCGGTCGGCACGACGGGAGGCTTTGAGCAGGCGGGC
TAGACGAGGCTCGAGGAATGCGAATGACTTGAGGCGGGAATCTTTCAGAGGTTCCATGGCGTCATCTTCCTCGGCTGTGC
CAGTGATGCATACTTCATCGGCTACCGCAAGTTATCCCAGACAGGAAACACAACCACAGCAGCCACATGGTCCACAGCAG
CAGGCCCCTATCAGATCAGTTGAACCAAATGCGGCTGGCCCCCCACAGGCTACCACGAATGTCTCGTCATTGCCTCTGCA
ACTCACTGATATGATACAGAGTCCATGGCGTCAGGCATATACTAACATGATGCCGGATTTCCCCATGGGTGGTATACCAG
ATCCACTCCCAGACCCGGATCAGATGATGATAGATGGCCAGTTCTCTGTTGATGACTTTGGAGGCGTGCAGGACTTTTCG
TTTCTCGATGATATTTTCTGATGAATGGCGGGGTGTGGTTGACATTGGACATGTAAAGTGATTTTGTGCGTCTTGAATAC
TACTGGAATCACGGGATAAGTGTAAATGAAAAGCCTATCTTGTGGCTTCAAGGGCCGGGCTTTAACTATAATGATCCCAA
TGTTAACAGAGTGGCCTTTTTTTAACCTTCTGCCGCCTACAGTAGAAGACTCATACCTAGCTCTATTATCATGAAAGGTT
AAACCTCTCATGGGTTGTTTAACTGCTCCAAACTCCGTACGAGAAATAAGAGAATTGTCTCTTTCTATCTTCTGGAGACT
CAGGTAAATGAGTAACTATGTAGTAATAGAAGGGGTTCAGTGGGGCTTATTCATGTACTGGAGAGCTTGCCAATCACACC
AAAATCATGCAAAGAATCATCTAAACATTCAAATGATGTCTAATTGTCTCAACTACTGACTCTCATAGGTGAACATCTTG
AATCTTCTGATGTATCGCACTGCTCCCTTCCAACCCCGCGTGCGTTGCCTCATCCATACCTGGAATAATCATCTCAAACG
TCTCCCGAATCACCGCATACTGAAAATACCCGCATCGAGCAATAGGTTGCGTCTTGGAAACATCCAACTTGCCATCGGTC
AAGACGTCGTCCCGGATATGCACCGCAATTACCCTACCAATGACGACGTCAACCGTCCCCATCGGCGGCTTAGCAGGCAG
CCGCAGAGTTGTGTGGTAGACACACTCAAACTTGACGGGACTGTTTTTGACCATCGGCACAGGATTACCCGGCAGCGCGC
GGCTGTACTCCTTTTCGAGCCCCGCGCGCTCAAACTCGTCCACGCCGTATTCGACCTGCTGCGCCGAGATGTTGACGGCC
TCGCGGAGGTCCCAGGTGGCCAGGTTCCAGCAGAACTTGCCCGTGAGCTCGGCGTTGCGGACCGTGTCCTTGCGCTGCGA
GTCGGGCTTCTGGTTGGCCGAGAACATGACGTATGGCGGGTCGAAGGTGAGGTTGTTGAACTGCGAGTAGGGTGCGATGT
TGTGCGTGTCCGGGTCTGTGCCGGAGATGGTAGAGATCCAGCCGATGGGGCGGGGGACGACGCATGCCTTGAAGGGGTCA
TGGGGGAGGTCGTGGGGGATGTTTCCAGGTTCGTAATACATTGTACGGTTCTGTGAAAGTCTTGCTTGAGAACTGAAAGG
AATTCTAACACTTCGAATTGCAGATCTTATTCGAGGTTGTCAATCATGGATCTCATAAATGCAAGGGTTCATAAGGAGTA
CGACGTGTTGTCATCTGTTGTCCCGGAGCTGTCCAGCGTCTTGACACGGATTTACGAGCACGGCCCGCAGCTCGTGTTCA
ACGGAGAGCCTCGGGCATTCCGCATTCAGTGGAAGACGCGGCCGAGGATCGTGAAGCCACGTTCCCCCGCAAAACTCGGG
GGATGAATCCGGGGATGAATCCGGGGTAGAGTCTTCACTCTGTTGGTGACCGAAAGCGATTGAAAAGAGGGCCTCTTTTA
TGGTAACCTTGATGTGCCTGTAATTCTGTATCTTGTACAAACAAACTTATTCCTTGCGAGCTACCCAAACGTCTTTATTA
TGTCGCCACAGACTTCTACCATTGAACCCATTGATGATGATGTCGAACTTGGCCCTGGCCGTGATTTCCCCACCGATGGC
ATCCCGGTGAACTTTGTGCCAGCCAAAGCCGGCGACATCATCAAGCTGGGGCTCATCACCTGCCGCGTGCTGGAAGATGG
GTCTCGCACAGGTGAGTGCGGCCAGCCCCCAACAGGAAGAAGCTGACCCGTGACTCGTCGGGTAAAGACAACCGCATCGG
AGCGGCCGAGTTCACTCTCCCCCCAAAGCTCAAGGGCCCACCGGCCCACTGGCACGAGATGCACGACGAGACCTTTCTGA
CGACCAAGGGTACAATTCGCTACCATCTTCCAAAGGCGGATGGCACTGAGGACATCATCGACGCCCACGAGGGGGACTAC
GTGACTGTCCCGACCCGGGCTCCCCACACCTTTAGCAACCCGACGGACCAGGAGGTCAAGTTCTTCAACACGTACACTCC
GGCATACTACATCAACTACTTCAAGCTTTTGGGCACGTATGTGCAGGAGGGCAGGCCGATTTCGGACAAGGAGCACTTGG
ATGCCATGTCGAATTATGCCACGCTTCGAGTGCCCAAGAAGTATCTCGAGAAGAAGGACAAGTAGTTAGCCGCTCTCATG
GATAGATGAAATGCGTGATATTAGTCGTGGTATAGGCCTAGCTAGATTTATCAATCCAAAAGACTGAAGAGTTGCGAATA
TTTGTTCCTGAAAAATAACTTGTCCTTTCTCCAAATTGTCTTGTCAAATGCGACCTTGGGCCATCCCAAAATTCTACATT
GGAAGGGCACCATCTCCTTGGAAATCTCCCATATTTTCCTTCTCTCAAGACGAACCCGGGTCGGATGCTCGGCCGGCGGG
GTAGGTTACCGACAAACCCCAAAACCCGAGAGAGTCCCACGCCGTTAGATTTCCCGAGGACAGCCCCTCCTCATTGCTGC
CTTCGTATCAGTAGGCCTGACCAATCCGGCCGGCTGGAGATAGGCTTACTCCGGCCGATTAGCTGCAGTAGTGGCCAATT
GATGCACTCTTACATTCGCTCCCTGGTCGTGAACGAAGCCCAACATATAGTAGACGATTCACTTTGTTGCTTCCACCCTC
AGAGCTATCACCCCTTCAATTAGTTTACTACATTGACCAAAGAGGCAATCATGTTGATATTTATCTTGCCTGTTGTAGCG
GCTGCGGCCGCCATTGCCTACGGTGTGATCTGGGTTCTCGTCGACTACGTGCGCATCCTCCGGCTCAGACGGCGCATGGC
ACCAGGCCCATTCCCGCTACCCTTGTTTGGAAACATCTTTCAAATCCCCAGCAGCAGACAGTGGAAGAAATTCGAAGAGT
GGTCGTTCAAGTACCAGAGTCCCATCATCACTATCTGGGATGGACACACCCCTGTCATCATTTGCAACGATGCTTGGTCA
ATGTCGAATCTGTGCGACAAGATGGCAAACATTTACTCATCACGAGCAGTCAAGACGCTCACTGGAAAGATCTTCGGTTT
GAACAAGTTCAATCAAGCTGGCCTGGCCTACGGGGAGCAGTGGCGACTGCACCGGAGACTTACTGTGAGTTGCGGTCCTT
ATCGGTACTGGCAAGGTGATACTGATACGATCATTAGCACTCGGCTGCAAATGCACAGATTGTCCAAACATACCGAGCTG
TTCAGGCAAACGAGTCCAAGCTTCTCATCAACGAATGTCTCAACGATCCCGGAAGATTCGTCCAGGGTGCCCTGCGGTTC
ACCGTGTCCATCGTATCCGTCATCGCTTGGGGCCGCCGGATCAGCAGTGAATCCGACAATGTCCTCAAAGTGGCCCAGGC
ATTTGTCGGAAGTGCCAATCTCGGCTTCCCAGGAAAGACTTACACCGAGGCCATTCCCATCCTTGCCTCGATGCCTCCAT
GGCTCAACGCACTTCCCAATCAGCTGAGAAAGCTTGCCGATACTTCCAACAAATACTTTTACGCCTTGTCCGTCGAGGGC
GCTGAGGCTGCACAGGATAACTTTGCAAAGAGGCTGCTGAGGGAGAAGGAAGAACATGGTCTCACCAAGGTCGAGATTTC
AAATCTGACTGGCAACTTTATTGGTGCTGGAGTTGATACCACAACGAGTACAATGTTGACGTTTGTCCTGGCCATGTGCC
TCAACCCGGATGTTCAACGCAAGGCACAGGAGGAGATAGACGGCGTGATTGGCCACGACCGCTATCCACATTGGTCCGAC
GAGGGGAATCTCCCCTATCTGGCGGCCATCATCAACGAAACACTTCGGTGGCGGCCTGCTTTCGCCCTCGGCGGTCCTCC
CCACGCCCCGACTGAGGATCATGTCCACAACGGATTCCTCATTCCAAATGGAACAGCTGTCATCGGCAATCTCTATGCCA
TCTCACGCAACCCGCGCGAGTATCCCCAGCCGCAGAGGTTCTGGCCGGAAAGGTTTCTTGATGGATTCGACCGGCCGGCT
TACCCGAACAAGAGAGGACATAACGCGTTTGGCTGGGGCAGGCGAGTGTGCAGCGGAGAGGCATTGGCGCAGCAGAGTCT
ATACTTTACCATTGTCTCTTTGCTGTGGGCATTCCACATCCGCCCCGGGCTGGATGGAAATGTGAGCATATTGTAATAAT
CCGCGGATTGCCGGCTAACAAATGAACAGGGAGTCGAGGTCACTCTCGATCCAGATGCGTACACCGTCTCGCAAGTAAAT
CGCCCGGTGCCTTTCAAAGTGCGCTTTTTGCCAAGGTCCGAGAAGATTGCCAGCCTTGTCAAAGAAGGGGCTGAGAATGC
GCGCTCGGAGCTTCGAGCCTTCGACGCCGAGACCAAGGTCACTTTTGAGAGCGCTCAGTCAGTGTCTCTTGACATGCCCG
TCGCACACTCAAAGGGTTAGACTTTTGGGAATCCGTGTGATGGAGGGGCAAGTTTTTCGTGATGACAGGAACAGGGCGGA
TAGAGCGGAAGGGGTAAGGAGGTGTGGCTGGTTTGAAACAGGCAAGGCTTGTCTGATATTTGGTAGATGAGGATGAGACA
GGTAGCACTGAGTTTAATTCTCAACTGGTATAAACCTAGGCTGTTTCTCTACATTGAGAGGTGTCTTGGCTTTGTCTGAA
GGGTAGTAAGGTTGCTCCAAAACCACATGGGGAAAAATGTAATGGGGTCTACCTTTAAGATGTCCCGGATTTTGCTGAGA
ACACTAAATAATTGACTGTATAACATATCTCGCTATGTTCTGAAGCAGATTGGGTAACTTGAACAAAGAGAGTAGCTCGT
GACGACACTGGTACCGCTGAATGCTCTTAGGGGCATTATTGTACAGATCTAAAATGCTTGTATTATAGTCAATGTGTTCT
AGATTAACAATATGTTCTTTTTTATTGTTAAAGCCCGGGCCTTGTGGATTAAATGAGCCACAAGACAGTATCATGCCATG
ATAAAGAATGAATGAATAACATAGCCCTTATGCCAAGCAACAAAATTTAAAGCGACTCTAGAAAAATTTCATGGAATGAA
TTAATTACCACGATAACCCTTCCGGAGCATTATTTCCGTTGAGGACAGAGTGCCCGCAAACACCACGGCAAAACGCCTCA
TCCTCCTCAGAAGATGACTGAGCAAGAGCCCTGCGAGCAGGCCACCACTCCTGACCGCGCTTCTTCTCCTCGTCAAAATG
ATCATGCAACAGCTTCTTCACCAGCCCCGTGACATACGTGACCCCTTGCTCGACATCAGGATGGAACGGCCCGGTGGTGT
ACGTGTCGCTGTTCAGGTTGGCCTGGGATCCGTTGGCGAGCCACTTGTCCTCTCCCTCGACCTGGGCGAAGAAGTCGAGC
TTTTCCTGTAGCTGCTCCTTCGTTGCGTTCTTGGAACGGTAGACCTCGTACCGCATCAGGCTGGTTGTAGCCGATGTTGG
GACAATGGACATCATGTAGAAAAAGACGGGTCTAAAGAGTGTTAGTTGGAATTTTGTCAGGGATCTTGAGTCTTACGTCA
ATGTGACTGAGGCGTTTGGGAACATGTAGGTAGGGCTGACTGAGCTTGAACGCTCTTCGCCCTTTCCGCCGAGGTGTTCA
ACCCAGTACTTGTGGCAACCGTACACCATTTGCCTGTTATTTCGAAAGAATGGTGCAAGGCCGGGATGAGCGGTAGGGCA
ATGGTAGCACTATTGGTTCCCATTAGAAGATTGAACGACCAAAGGTCGAAACGGTGCACAAACCTCATTGTAGTTCTCAA
TCAGAGTCTTCCAGTTAAACTTGCCCTCCATCGACCAAGTGTGATCGTACTCATAGTTGCTCATGTCAAAGTTGCTCAGC
CTTGGCTGCTTGTCCACTCCGCCGAACTGCTCTTCCCAGCTCAGAGTCGGCTTCTCAGCAGCATCTAGGTTGACCCAGAG
GAACCCAAGATCATCGATGTGAGTGTGCACCTTGTACAGTTTGTAGTCATCCTTCTGGAAGCCTTCAACCTGGTCAAATC
GGGGGGCCTTGGCCAGGTTTCCGTTCATACTGTATGACCATCCTGCCAAAGTCAGCTGAGGCTCCAGAAACTCCAAGTCC
ACTCATACCGTGGTATTTGCATGACAGCACCATGACCTTCCCCGCATCTTCATGCACAATCGGGAACGCTCTGTGGCGGC
ACACGTTGAGAAACGCGTTGATGCTTCCAGCTCGGTCCCGGATGATGAAGAAAGGGTAGCCGGCCATTTCATAACGAGCG
TACTTTCCAGGCTCGCTGAACTGGCAGGAATGGGAGATGAGTATCCATGATTTGCTGAATATGGCCCGTCGCTCAAGCTC
GTAGAAGCCTGGCTCGCGGTACCATGACGCTGGGAGAGTGCTTTGCATGATGTTCTGATTATCTGTTCTCTGAAATCCTA
GGCTGAAGTGATCATTGCATTGCGTGGTAAGACAATTGCATGAATATTGCGTGTTTAAGTTTCAGGTCCCGCCTCGACAC
TTTGGATGGTAAGCCGGCAGCCCCCGCATACCGGCCGAGAAGTCCGTGAAGGCTGAAGATGGAAAAAACGCCCGTCGGTA
GCTACAAGCAACGACAGATTTCCAGATACTTCTGCAGCCAAGACCGACCATTACACGCATAATCTTGCTTCGTAGCATCT
CAGGTAAGAATTGCAGGGGTTCATACTATTGGTTCGGCTTCGCGGCCGAGGTCGTCCGTGAGCTTCTGAGATGCGGGGTG
AAGCGGCGAATACCTCGGATTCCAGCGACACAATCCTCAACCTCAGTATCTATGGAGATAACCCAACCCCGATTTTAGAT
CCACTAACTAGTCGAAATCTGTCGTAGCAAATTCTGACCTCTTAGCGTTTTGGGCTGGTTCGGAGATTCTTCATATCATC
CCACCCAGATAAGACACCCCGATATCTCGAGATACTTGACAATCACGGGCCGTATCTAGGCCATTGATAGAGATTGCAAT
GCATCCTTATCTCCTCCTCTTAGCCCCTGCCCTTCTTCTTGCAGTCCAGCTGCTGATCAGGCTTTATCAAATCTTGGCAT
CCCCATTGGCGTCAGTCCCTGGGCCTTGGCTGGCACGATTCACGGATCTTTGGTACGCTTGGCGAATCAACAGAGGCCAA
TTCGAGCGTGACAACATCGCTTTACATCAGAAACATGGTAAGCCGTTTTGCTGGATTGCATGTTTCACAACTGACGCCGA
GCAATAGGCCCAATCGTCCGTTATGGTCCAAAGAGATATAGCATTTGCAATCCTCTCGCTGCCAAGGTCATCTACGGACA
TGGCGGCGCTTTCCTCAAGTCGTCCTGGTATGATTCCTGGGGCGATCCGAATCCGCACAACTGGTCCATCTTCTCGGACC
GCGATGAGAAACGTCACAGCGCCAACAGGCGGCTCTACCAGAACATGTATAGCATGTCTTCACTAGTCAACTACGAGCAC
TATGTCGACGAGTGCACAAGCCTGTTTCTGCAGAGACTGTCGGAGATGAGTGGTCGGCAGGGCACTGCTGAACCTGTTGA
CATGGGGCATTGGTTCCAATGCTACGCCTTTGACGTGATTGGAATGATCACTTACTCAAAAAGACTTGGCTTCCTTGATC
ACGGTCAGGATGTCGGAGATATCATCAAAAACCTTGAAAATCATCTGTACTACGCGACCGAGGTCGGTGTATACCCGTCT
CTGCATCAGTACTTCGCACCCATCAGGAACCGGCTCGGGAAACGCGGCAAAGGTCGGCAATATATCGTTGAGTTTACCAA
GCAGTGTCTGGCAGATCATCAGTCTAATCCAAAGGCGATTATCTCTGATGACCTCGATAGTGCCTCTGTACATCATGGCA
CCATGGATTTTCTTTCCAAGTTCATTGCCAAGAACACAGCGGACAACCCCTCATTTACGGAGTATCACGTCCTTGCCGGC
TGCGTGGCGAACATGGTCGCAGGCTCGGATACTACGGCGATAAGCCTCAGTGCCATTCTATATCATCTTCTTCGCAACCC
AGACAAGTTGCGAATTCTCCGAGAGGAGGTTGACGGATTCTTTTCCAACAAGACCGGTCCTGCGACGAGTATCAACTTCC
AAGACAGTCTTGGCCTTCCATACCTTCAGGCAGTTATTAAAGAAGCCCTCAGGATGCATCCAGCAACTGGCTTACCTATC
GAGAGAGTTGTGCCTAAGGGAGGAGCTGCCATCGGTGGGAAATTCTTCCCAGAAGGGGTGAGAGGGTATCTGCGTTCCGC
CAAGGGGATCACGCTAATCACCGAAACAGACCATCGTAGGAATCAACAGTTGGGTTGAGCATTACAATCCAGCAATCTTT
GGCCAAGACGCCAACTCGTTCAGACCAGAACGCTGGCTGACTACGGATGCGGATCAACTATCAAAAATGAGCCGACACTG
GATGCCCGTGAGTATCAAAGATTGATTAAAAGTTGCTGCGGTTTCTGACCAGTTTCAGTTTGGCTTGGGGTCCCGAACGT
GTATCGGAAGACACATCTCAACGTTAGAGATCTCCAAGATTATTCCACGGTTGCTGCATGAGTTTGACTTTGAGCTTCGA
GGGAAAAAACCGTGGGTTACTAAAAATTGCTGGTTTGTTAAACCAGTTGGGTTCCAGGTATATGTTAGCGCTCGGGTAGA
TCGGTAAGATAAATAATCTATATAAGTATAAGTTTTAAAAATAAAAATCTAATTAACTTTCTAAAAAGCTTAAAATTAAT
TTAATTTAATTACTATACTTAAGGCTGTTATTAGGTATTCTATGACACGAGATTAGCTAGCTTTTATAAAGTTGCATTTA
ACGCAGAAAATACATCAGAGCTATAATACAAACTAAGGCAGTAGTATTAAGTAGAAAATTAGGCCCTGCTAAACTAGTTA
ATAAAAAGATAAAAGAAATATATCTTAACTATAGTTACTTTAACTTAGATTAACTTATTTATTAAACATGGTTAATTTAA
CTTAGGAAAATAATATAATATATTGAGTTGGGGGGAAAACGTACTAAGCCATTTTGGGCTATAGAGCAGTTTCCTATACG
TAGAAAAAGGAGGCAAAGGCCGCAGAGCCTCGAACCATAGGACTTTTGGGCTCCTTCGCGGGTTATATCTTCATTGCTAT
GAATTGATTAATTGCCCTTATTATTTTATATTGAATTTCCCTCACGAGGAAGTGCGTGAGATCTCTCTTTTAAAAAGTCC
TCGAAGAAAATCAACTTTGCGAATCCATCCAGAAGGCTGTGCGGTTGATGTGTTCTGTTTTTCCAACAAAGTAATCCCAA
CTCTCAACGACGCAAGTAGCGACTAAATCCCTAGTCTTTCGCAAATGCAATTAAAGATCATTGCGCTCAGTATTGCGCAC
ATGTTCCGAGGTCTCAATGACAGACTGCTTCTCAGTGTCTTTGTAGTCGACTTGTGCGACATTAGCGTCATCACCATCAA
AGATCCTCGCGATCTCTTCAAGAGTCGGGCCCTTGGTTTCGATATAGAAGAAGTAAACGAAGACGAGCTCGACCGCGATC
CAAACCTATCCCTTCATTAGCCTTTCGAAGACCGACTTCGAGCAAAGGAAGCAGGACTTACAGTGTAGAAGCACCAAAAG
TTCCAGTTGTTGGGAAGGTTCTCGAGAGCGATGGGATTGGTCTGGTTGCCGATGGTGAGAGCAACTTGGATGAAGAAGTT
CATGATCATGAGGCCACGAGCACGGAGTCTGAATGGGCAGATTTCAAGAGCGTAGGCGACAATGAGACCGGACCAGGCAA
TGGAGTAGCAGACGTCGAAGAGCCAGATGAGGGCAATCTGGGGGTATCCAAGGCGCTTAATCTCCGTCTCACCGGTGGCT
TCGAAGCGAGCGGCAACAATTGTCCAGGCCAAGAAGAACAACATCATACCTAAGCGTACCAAAGTTAGCTACGTTTCTCC
TAGGCAAGGGTTAGGCAAAAGAGATTTCTGCTTACCGACAGTAGCAGTAAGGAAGAGTGGGCGACGACCGAAGCGATCAA
TTCCCATCGAGCACCCAATAGCAACGAAAAGCTTCAGCATGTTCTCTCCGCCGTTCAATCCGGTCTTTTGGGCTTGGTCC
TTGATTCCAGCGCCCTCGTAGATAATGTTGGAATAGTTGCTGATCAAAGCGTTACCAGAGTACTGCGAGATGATACCTAG
GGAGACCAGGAGCATGAGGCGGTAACGGTTGCCCCTAGTTCGAAGGAAATCAAGGTAGCTGCCGTTCTTCTGGGCCTGAT
ACTCAAGGGCGATGGTTTCCTTAATTTCGTTGTACTCGAACTGCACAGTTGCATTATTGACATCGCCGTTGGCATGATAC
TTTGCGAGGATGCCAAGGGCTTGCTCATGACGTTCGTGAGCCATGAGCCAACGAGGGGATTCAGGAATCCACCAAATGAA
GCAGATCTGAATCACAGATGGTACGGCCTGGATCAAGGTGATGGATCGCCACGACCAGTCGCTGTTAATGTTGATCGTAC
CAAGACCGATGAAAGCGCAGACTATAGGGTCTATATCAGCAGGTGTCACATCTCAACTCTTATCTGTTTACTCACGTGTG
GCACCAAGATTCCAGAGGCAGTTATAGATGGCAGTGACGATCGCACGGTGCTGAGGGTGGCAGATCTCTGTGAGCAGAAC
AGGGCAAGATAACTGGGCCAAAGAGTTTCCGAAACCCACGAGGAATCGACCGCCAAGGTACACTGTCAAGGGTTTAGCAG
GTCTTATTCGATAGAGTAGATTACGTTGTATTCAGAGTTGGTGACGTACTGCCAAAGCCATTAGTGAAGGCGGAAAGGAA
AGCACCAAGGATCATGATAAGACATCCCGCGGCGATGGGGATCTTACGACCAAAGTGGTCGGCCATGAAGGGACTATCCG
AAGCAAAGTTAGTTTTGGTTGGTCTGCAGATTGCTAACCCACAAACAAGAACAACGTACGCGAATGGGAAACTGGCGATG
CTACCAATCTGGTAGATAGAGTTGAGAATGCCAAGCTTCGAGCCTGTGGGGTGACCAAAGTAATCCTGCCAATCGTCCAT
GGTCTGAGAAGTGTTCAACATGGAGCTTGAGGTTTCTTATTAGCCTCAACATTTAGTCTCCCAGCCTAGAGATCGCTTAC
CCATCGTAACCAGTGGTAGCAGAGCAGACACAGAGAATAGCGGCGTAGAAGTACAGCACGCGCATTCCAGGATCAGTCCA
CCACTTGACCTTGGCGAGCTGAGGGGCCTCGGCCTGAGCTACGGCGAGGTCCTGTTTTTTAGTCGAAGTACCGACGGCGA
AAGGCATCGTGAACGAGGTGGTCGATCTCAGACGATTGACTGTATGGGGGACATAAAATGGGGGTGGGACAAGAGACTAT
ACAGGGGCAAGGTAGTGGCCAGTCTTCTGCTGATAGCCCTTGGGAAAGATGGCTATTCTCCGAAATTGAATTCGGAGATA
CAGGTTGCACAATTGGATTCTAGAAGCCGCGATACAATACAAAATATTGACGGGAGCAGCAAGGAGCGTTAAGCATGAAT
TAAATATCAAGTATGAAAGGGATATTAACCTATTAACCGGGGACCTCCAATTACCCAGTCACCCAGCCTAAACAGCCCAG
CCTATTACGACAGCTACCCGGGTATTTCCCCATGGTGTGGTCTGTAGGGGCCCCCTCTTCTGGTTAGCTCACTTTAATAA
AGGGAGATATAAGAGCCACATGATTCGACGGCCCGGCAGCCGAAGGAATCTGCCTCGTGTCGCCCAACTGTTACGGCACT
AGCCCCCGCAAACCCGCACACGGGCTTTTCAACCCCAGACCCATCCGCCCACCAAGTGCACATAGCTGTTCAGCCGCTAA
GGTATGCTTAAAACGATCTTCTCTAGAAGAGACTTCCTCGAGAAGCAATGTTTTCCAGTACAATCAAGGTCAAAGAATCT
AATAACCTCGTCGGTTTGGTCTGGGATATTGTGATCCACCCCTTTCGCTAAAAAACTCTCAAAGAGACCCTTGTGGCCAT
ATACATACTTTGTCCAGTTGGTCTGCGGGTTGTTCTCCTCAATTAGAACTGGCTCATTTCCTGTATGCAACACTGTAGTC
CAGAGCTTGACCTGGTTGTAGTAGTTGGTAACGTTGACAATGTTGTCAGCATTTCCGTGGAGGACCTGCATCTTTGGCCG
AGGCCCTTTGTACTTTGGGTACGCTTTGTGCACCAGCTTGGCCCATTCTTTTCCGGTTCGGTCAATCTGACCTGTTGCAC
AATCGCTATTCCATACGGCGTACCCGTCGCCAGCGTAGCAACCAAAGGGACCCCGGCGAAGGCAGACCCCGCGGCGAACA
ACTCTGGGTACGACCCAATCAAGACATTGGTCATCATTGCGCCAGAGCTAATGCCTGTAACGAAGACTCGGTCCTTGTCA
ACATCGTAGTTGGCCAGAGTCCACCGGATCATGCTGGCTATTCCGAGTGAGTCTCCTCCTGCGTTATGGTGAAGAGTCTG
TGTGGAAGACACATCCCAACACTGATCGGCGGTCCATGGCGACGATGGGTAGATGGTGATGAAACCTAATTCATCGGCTA
GCGGACGCCATGGTTTAAATTCGAAAGCATCTTGGGCTGTTCCGTGGCACCAGTGAGGATAGACCAGAAGAGGAGCCGAA
GGCTGAACAGAGTCGGGGACGTAGAGGTAGAAGGAGACATTAGTAGGGTTGGGCCCAAAAGAGGTGACTTGCTGAAGTCC
CGCGGCAGACACAAGTGCCGCAAAACCAGCGAGGACGAGAGTGAATCGAAACATGCTTCTGAGCTCTTCCTGCAAAACCA
TGTGGCCATTCTTCAATGGGACGTAATGCTCTTATACTGCCAATGCTGAAGGTTGTTGCTCCGCGTCGCTTTCAAAACGA
CGTGCCTCTGTGTTGCTTTCACTCCAGATTGCACCTTAGATCCGCATTTTTAATGCTGGCTCGTGGACTGATTTAGATGC
GGTTTGGCATCATCCGTTTGATATTCTGGGAATTAACCATAGGCCTTCGATATTCCGTACTAAAAGGGGCTTAGCTGTCT
GTAGGTAGGCGGAGCTACCCCAACCAACCCATCATTACCCACATTCAACGTTACGAGTCTCACGACTGACCGAGTTGGGC
CCGGAGTGTCGGCGATGTTGGTTCAGAGACATCCCAATTTGTGGCTTTGATGAGGTCGCTCAAAGCTTCATCCTTAATCG
CTCCAATGGGCGTTCTGTCATCGCCAAAGCATCGTATCATATAGTCATGGCGCCACGAGTATGCGCATGACCTGACAATT
GAGGTGGGTGATCTCAATGTATTGTCTTGACCTTGAAATTGGCTACTTGTGACCGAAGCGGCCGCAGGGGTTGCATTTGA
TGATTGATCCTCGTCCTTGGCGACGAGGATGATTTTGATCTGTGGTTTGAGTCCATTGACAAACTGCGATACTGCTGTTT
ATCCCAGAATCTCCAATTGGAGTTATTGTTGCGTGCAGCGTACAGCGTATGCCCAGTGGTATTTCCCAGTAGCAACGGTG
ACCTTCGCTTCGTCGGGAAGCCTTCCGGAGTTGTTCGTCGAAAATATTCGGGTTGACGTTCCGTCGTTCCGTCAGCCGCG
TGAGTGCCTTTCCCCGAAGGCTGCTGTCAGCACAAGTCCCTTCGCCCGATTTGCTTCTGCGACTTTCACTGCTTATTGGA
TTTTTACTAAGTGAGTACGTCGTCAATCGTACGCACTTTGCCGGGAAGGTGACCTGCTTGGACATGTCGGTACCTGGCAG
TAACTTGTCTATGGATTCGAGTTCCAGTGATCCACACTGGACTCTGCATGAATCAGTAGCACCGCAATCCTGGATTTCCT
CCGTGGATGGTCCATGGCTCTCAAAACTAGTTTTGTCCCACACCTGTTCTTTACGAGGGTTACTATTCACCTTCCTCAAT
ATCCAGGCATTCTGATCACCAGCCTGTCTGAACCCGAGTGAGGCGTACTAGCCATATTGGGACCGGAACTGAAAGCACCG
AGCTCATGTCGGGGCTAGATTTGGGGACCGAAGCTCTTAGCTAAACTAATCCGAAGAAATTCAGATTCGAATTACAGCAA
ACCTGGGAATACTTGGAAAGTACTCCGTACCTAGGTTGAATCGTCGCTTAAGGTTAGGAACCAGCAACACAGCAAGGTCG
GTCATGGGCATGCCATGTACATGACGAACAATAGTTGGTATCTACCCGCTACGGTCAATTCAAACTCGTGATTCATGGTT
ACGCCGAATATTCTATTTCAACGGCGCGCGCTCTTTTCTGTCTCTCCTAAGATCCATAGAAACCGACGGTCTAACTATGA
CCCCCTTATTACCTATCGCCCTAGACATGCTCCACGATAAAGTCCGTGATCTTGAACCCATATCTGCCATACGTACAGAC
TTGCTTCACCGCAAGTGCAATGTACATGATTTCGTTCTCAACCTCATTGTTCCAAGATGATACCGCAAAACCCCACTGCT
TGCCAAACTTGAGGAAGGCCTCGATGAAATGATTCACGATAATAGCCGTCTTCTTTTTCGCCTCGATTGAATCGTTGATG
TCTCCGGTCAACGCCACGCAAAGCATTGGCACAGAGATGACTGCCGCGACGCTGCCCTTCCATCGTTTGATTGCAGGTTG
CTCGGCTTTCTTTGCTTTGCCGACAACTTTCACCACCGCGTTAGCAGCGAAGTTCGTGACAGTGAGGCCCCATTTCTGCA
GTCCGTTAGACCTGTTTTCGTGATACACCCGTTCTATACTTACCGAATACTTTGCAAACTTTCCCACGTCAAACGAATTT
GCCTGGATCATCGCGGTTCCGTAGGAACCCTCAACTGGCCAGCTAAGGAATCCTCCAACCGTCTCGAATGTGAGCGACGC
TGAGTTAACAACGCTCATAAGGGCTGCTACGGGACCAATCGGAATAGCCTCCAGACCGGTTCCTTCAAAGGCTCCATCTG
CCAACAGAGCGATGGTCTCAAACTCGCCGTAGACCAGCTCCAAGCTTGAAGCACTTGCCAGGCCAAAGTTGAAGACATCC
TTGGTAAGATCATCCCCGGCCGTTCCTGAGACATACTCATGGAAGGCGTCCTTGGTCAAGCGTCCCTTGAGCTTTGGTGG
GGCGACCTTCTTCGTAGCCTTGTATAGGACTGTGGTAGGAATGGCGAGTAATAGAGAGCAAAGACCAAGGAGCGAGAGTG
ACCGGCCTCCAGCAATAACGTGCTTCCACAGCCAGCCGAGCACCGGGATGTCGATGGTCTTGTTGGCGACGTTCCTGGCA
ACGCTGATCCCCAACGAGAGGGCCTTGAAGAGGATATCCCCCAGAGTCTTGAGAGAGTCTATCATGCTGTCGACAAGATC
CGCTGAGATCTTTCCCATCAAGCTCTGGATGTTGTATTTGCCAGAGATGAAGAAATCAAGCAAGTCTTTGGCCAAGTTGC
CACCCAGCTTGACGATTGTTTCGACTTCACTCTGAACATCATCCCAAAGCTTCAGAATCAGTTTTTCAGGGGAGTCTGGG
GTCTGGCTGTCGTCGTCATGTAAGTAGGCATTGGTAGTGCCCCCGCCATATGTAAAATAGTATGTTGACCAGTTGTATGC
AACACCGGATTTCACCTCGTCTTCGTCAGAGACATCTATCGATTGGCTGGTAGTCGCTGGCTCAAACTCCTTCAACGCTT
TCTGAGAGCCATCATAGGTGTTGTTCTGCAGGCCCGGTAATTGGGCTTTGATGGTTTTTCGGAGGTCCTCAAGCCACGAG
TCAATCTTCAGCTCAGACTTGTCGAGCAGCTCTTGTCCATAATCTAGAGCAACATTGAAACCGGCAGAGATGCTGTCGGC
TGTATCGAGAATGTCGTTCCATCCGAACAAGTAGCCAAAGAAGTCAATGATATCCCGGAGCAAAGTACCGAGCTTCTTGA
AGACCCAAGTAATAGCTTTGACAATCGATGATACGGTTCTGAGGGCGAAATTGAAGACTTCGTCTCCAATCTTGATGATG
AAGGCCCAGACGCGACCGCTCACATCCTCTGAAATTGCACACGAGTGTTAGTAACCCTAGTATATCCAACACAGGGGGAT
TGGGGTGTTGAAACTTACCGATAAAGTCGCAACCCCATTTTACTGCATCCTTCAGCTTTTCCTCAACCCAGTTCCAAGCG
CCTTCGAGATCATCGACAAGGTCACCCAAAGAGAAAAACTGAGCATTATATGGGACAGCGCCTCCGACACCCGATGACAA
CTTCTCCACCCTGAATGACGAGAACTGTTGCTGGCTGCCCTCGTGAAATTTGTGTGCCTGATCTACTAGCGTTGAGATTG
AATCGGCGGCAGCCTTCAAGTCGTCATGCGAGGCGTTGGGCACCAGCCGAGTACCATCCGCCTTGCGAAGTTGGGCAACA
TCATCAGCCGTCTTGACGCCATCTAGTTTCTTGATCATCTTCCTGGATGGATCCAAGATGGGATTTTCCAAGTTGGTCTC
GGGAGATCTTGGTTTGACAGCGCGGAATACATCGGCTGCAAACTGGTGACATGTTGCGTCGTCGTTTTGCAGCATGATGT
TTAGAACACCCTTGGCGTCAGTCTGGTGCCACTGAGGAGCGGGCGAGAGAGAAGCATGCCTCCCGTTGATGATGCACCGC
ACAACTCCAGAGCTGCTGACGCGCAACCAGCATCCGGGAATAAGGGAAGTTTCGTTGTCGTTGCTGGCCACTGCGTGCAT
GCGAAGCATGTATCCCTTGAGATCAATGACGTTCTCAGTGGACGCATGCCAGAATGGATACCTCTGCCATAGCTGTGATG
CAGAATCTTGTTGTAGAAGGGTAAGATTGCCGTTCTCGTCCACAGATAACAAACTGCTGACAAGTGCTGGACTGCCGGCG
TGTTTATCTACCGATTTCAGCGAGATCATACTCGATATCCGGCCGCCTTGTCCCTCTGGAAGTATGGGGGTCACCTTTCC
ATTGGAAAGTGAGGTGCTTTTAGTTGTATAGTAGTGAACTGCATCCGCCTCGGTCGTGTACCAGAACCTGAGTGTTTCTC
CAGACTGCGAAACCTGGAGATCTTTGATACTACCGACGAGATCACCCGTTTCGATGGGAGTTCCTGTCCCTTTAGGAGAA
CAATACTCCTTAGCTTTGAAGGCGGTAACATTCTGACCACCAACGAGGAGGATACTCTGATGCGAGTTGGGATCAACATA
TGAACTGATGCAGGTCGCACCTATAGGAAGTAAAGCTGTCAGTTGGACCTTCATGGACTCAAATATTGGCAAGATTGAGA
CATACCTGCTGGACAATGAGGTTCCACGACCATGGTGCTCCCAGTAAAGAACTTGAATTGGATATGAGAGGCGCCAGTGA
ATCCCTGGTACAAGACAAATGCGCCGTCACCCAAGGCACAAGTCCCCAAGGATACATCCAGAATCTTCTTTGGATTCGTA
GCTAGATCCCACTTGCCCAAAAGAGTGGCTGATGTGCCAAACTGCACAAAGCGGAGATCTTCAGTGTCGACGATCCTATC
AGGTCTTTTGAACGCTACCATGGCCAAAGGCATGGTGCGCTTGGTATCGGTTGATTTGTTGGTCTTGACAGATTAGCGAT
GATTCGCAATAAATAATTGACGTCATACAGCCATGGATAACTTACCATGAAGATGTGGTGAACGGATGGAAAGTTGCTAC
CACGCAGAACCTTGGAGCTCGGAATCGAGCCCTTGAGCTCAGATAGGGTGATGTTGTGCAGTAGAGTAAAGTTTGAAGTC
TCTCCCGCGCCAGGAGTAGCGATGCAAATGTCCAGGGTTGAGTCTGGTGCTTGGACAACGGCAAAGGCCTGCACTTTGAC
ACCCTTGGGCACAATCCCGGAGGTGTTACCGAAGTCGATCCTTTCGGCTTTGCCATCAATCACCATCACAAGGTAAAGGT
ACAAATCTTCGCTGAGAGCAAAGACACCCGGTTCACCATCAGCATCCCTGAAGACTGCGAAGCGCTCACCAGCTGGGATA
GGGTTGGCTGAGACATAGTTTGTCATCAGCTCTGAGTCCTGCTTGATGACAACCATGATGAGTAGAAGAAGTTGAAGTGG
GCTAAAGAGAGAGAAGTGATAAGACTGTGCGAGAGTGAATGGTAAGACAACGCTGGGTTGGTAGATACAGAAGACTCTTA
ATATAGACGATACAAGCCCTCGGCAGTACTTTTTTTCGGTCCTCTCTCGCCAAAGATGACGTCTGCCACGAACAAATATC
ACATGCCCGCCCTTCCATCGAGACCCTCCTTAGACACTTAAACACCTTAATGCCTCATTTGGGAAACGATCAGTGATCTT
CTAGACCACATCTCGGCCTCTATTCTGGCAGCGCAACTCTCCAAGACAGTTTTCATGCAGCATTTATAGAGCTCAGCATG
CAAGAAAGCTTCAAAATGGTCAAGAGCGACGTTCATGTGACACTAGTAAAAGCTTGGGACAGCTGAATTGCAGTCCTAGC
ACTTGCAATGACACATGGGCCAACCCCGTAATTCCAGCTGTGATATGACCGGTCAGAATTGAGAGGCTCAGCAAGCCACT
TGCAGTAAGAAGATGACAAATAGGCCCGTGAAACCTACAAGTCCGCATCGTATGATGTTGCAAGATTCATCATATCACAG
TCGTAGAGGTGTTTCAGCTCACCACTCCCCCGAGGCAGAGGAGCCAATAATTAGACAAATAGGAGTAGAAAGAGTTTACT
GCCCCACCGAGATACCAAGTGCCGATGAGCCCCAGCTCGCCACTTTCAGCATACTGGCCGAATCTGGGTAATGCATACTG
CACCTGGGCTACGCGTCGGCCCGCGCGGGAATTCCGAGAACCCCTGCCACCGGTCATGCATAGTAACCCCGCCTGCCAGC
TGAGATTGTTGACTATTGCTGACACCAAGCCACCATCTCTCGATGGGAAAGGGATCGCCATGATTACTAGGTTGGAGGGG
AGCTGAAGTAGGGGCAGTAGGTTTGCAAGAAGCCCAAACTTCTGAAAGCAGTAACTCCGTGGGCCCAGAGTCCTCTACTC
TCTGAAATACCTGTCTGACCTGGTAGTTTTTGCTCGGACATTGCGAAATCAAGGTGCTTCCGAGCTCGTTCTTGGTTGCT
ATACATAAAGAGATAAAGAGTGCTGTTGTCGCTACTCTCGGATCGCCCATATCCCAAAGACAATTGCAGTTCTGTATTCA
GCTTACTCCCGGTCAAAAACACTCCTCCATCCCTTTCCATCTTCTTTGAATCTACCGCTATCATGAGCAGCTACGTCTAC
TCAACCGATCCCAATCCCTTCCATCAGATCCTCGTCATCTCCCAAAAGACAATCAATGACTCCTTCAAGAATATGTGGGA
GCTTGCCCAGTTGGATGATGATGACTCTCCATTGAAGCATTTCAAGGAGAGATTTAGATCTGGAGACTATCTTGAAACAG
ACATCGGAGTTCCTTCGGTCCAGCTGCAGGTCACCACCAAGGACCCGATGCTCTACTTCATGCTTCGCATGACGAGCGGC
AAGCTGTGGCTTTATCTGACCAACGATCCAGATGACGATAGCCATATTGAGTGGCCTGTCAATGACTGGGTTTTTGCCTT
TTCGGTCACGATTTGTAAGTCGAGTCAATGCTGAAGTTGAACGATCATTGACCACCAACCAGCGAAGAAGGAAATCACGA
AAGATGGTCCCGAGTACCAAGAGTTCAAAGAGAGAGCTGGGCTGCCGGAGTCCAACTTCTCTCTTGCCCAGCTTTTTATC
GATGCTTCATGTGAGTTCCCATTAAGGATTTTGAGGGTCAACAAGTTCTCACGCCTGGCAGCCACCACGAAGTGGGATGA
GAATCTGAGCAGCTTCGGCGACAAAGAGCAGGACTTTAAGAATCTGAGCCCCGATGCCCACGCCACTTTTGACACATTCA
TTCAGAAGTGGTTGAACCTAATGAACGAGAAAAAATGTAACATCTTGGGCTATTCTGCGTTGCGAGACACAGATAGTGAT
TGTAAGTTGAACCTCCCAAATACACTGGCTTTGGACTACAAAGGGACTGACATGGCGGCAGTGAACAAGTACGAGCCTAC
TTTCCCTCCTACTCGTATCGACTATGATTGCTACCCCTGGAGATCCAACTCGTACGATCAGGATCAGAACAACCAGGACA
CGAATGCTTTGTGCTACCTGATGATGTCCAATTTCGAGTCACCCTCGAGTAAAACACTCTCGTACACTGGTCAATTTGTG
GACAGCTCCCATGACGCTACCTTTGTCATGAATCGCTCTCTCTTCTGGCCGTGGATGTTCTCTGTTCTGAGGGATGTGGT
CGTTGGTATGATCCCTGTTCCTGACGAGCCTACCCTTTACTGGGATAATACGGACCCAGACCACCCTTACGTAGGAGGCA
TGGGTTACCATTTCGGCGATTGGAATGCGTCCAGCAGCTACTACAACTTCACCCCTTCTGGACCTGGAAGGTGGTCATGG
GACGGTCGACCACAGTACTCAAGTAAAAGGTGCCAGAACCCCAACCGCGGTAATGATTCAGAAACAATCCAGCAGTGGTC
AAACAAAGGCAAGTTCTACGGCGAGGTCGCAAGTCCCATCGTGAAGTTTACCTAAGCAAAGACTGACTGAATACAACATC
AGGAACCGACCCTTGTGGCGGTATCCTCTCGTTTGACACCGGCACCGCAAGCCTCACGCTGAATGGAGAGTCCACATTCG
TTTTTCGGGTTGACCACGACACTGGTAGCCGTAACAAATAGTAAGTCCAAACTTTTGAAGCCATTTCACTCCTGTTTCCC
CGATTTTTTGCAGCACCCACGATGACCCAAACTGACAAGGCTGCTCTCAGCTCTTTGATGACGTTCACGCTCTGGTGGAG
TATTAGCGTTGGGATGGCATCTGTCGAGGAAGGCGGTCTTGTCTTCAAAGTCACCAGCAACAGCGTTAGCGTCGACGAGA
ATACGGATGGTGACCTATCCTGGAACCCTCCAGCAGACGAGGTGGCGAGAGAGTTCAAGGACGAGATGGGGACAAACATC
CAGAGCGCCATCGCAAACGTGGAAGACAGACTGATGAATGCTCTCGCCAATCAGCACCGATTGTTCCTCCCAGCAAAAGG
AAGTTTCCTAATGAAGGATCCCATCTTCAACAGTAAGGGAGACCTTATGGTGAAACTTGCCTATAATGGGTATGAACCTT
GATCTTGAATATTTACTGGTCTATGCTAATTACCTTTTGCAGGGCTGACCCCCCCAAGCCCCCGCCTAAGAAATAATAAC
AGTGTAGCCTTGGCTGCCACTTCTGCCTCTTTTACTCATCCATTGTCGGGGGTTCAACAAGATTCATTCTCTCTCCGGCG
CTATCTACCAGCAGCCAGTTGTGCCAACACTCTCTTTGGCTCCCTACTGGGCTTTAGATCCTTTCAGCAAAGACATCCAA
GTCCTCCATACTTGTCTGAGCCTCTACTATAGTGCCCACCCTCCCTTTGGTTCTATGGCTAAGTGGTGGGAAGAATGGGT
TCACTTCTCAAGATGTTTTACTTTAAAAATAACAAACTATTTTACGGGCTTATGGTATCTCAACTATCCAGGAGCCCGTC
TGCGCTCAGCTATATCTCTAAGTTACTTGAAACGAATAGCAATATATTTTAGCAATATCTGAATGACCCCTGGTGATGGC
CCTTGGCTCTTGATATTCTCTCCTTGTCGGAGCCAGTGTCACTTGTGATAGCTACATATTTCCCAAGCCACTGCCATGAA
CCGAATATCCGTTCTTAAAGACGAGGAGCTACAGGATCAATATATATAGCCCGACTCTAAATGACACCGAAAGGAAAAGC
AATGGCGAGCGGAAGAACAAAATCACGGTAGCTTCGTTGTCTACCTGGCAAATCGCTCGAGCCGAAAGTTGAAGAGCGCT
AGGTCAGTCTCGCCCGTCAATATTTGCTTGCTGAGGAGTTCTCCAACTATAGCAGCATTTGTCACCCCAGAGTGCATGAC
TGCAATACTAAGGGCATCAAGGCCGGTCGGTCCAATGATAGGGAGCGCATCCTCTGGGACCGGCTTGTGTCCAATAGTGT
AGTGATCGAACTCGAGTTTACTCCCGCCAACCAACGTCTGCTGAACCTTTGCGAAGACATCACGCGCTGTTTGCTCCGGA
TCATCACCCGGGTCATCGCCTGGATACTCGCAACCCGCCCGGATGACACCATCAGGCGTCTGGCGCACGTATAAATACTT
GGAGTTAATAACCTCGTTTACTAGCTTCTCCTCTGTAGGTTTCGAATTCACGAGCAAGGCAGGTACGCAAGTGACCGGGA
GTGCTAGCTCTTCACTTGCCAGAAGAGACACGCTGCCCAAGCCAGCGGCGACAACAACATGATCGCCTTGCACCTCTTCC
CCAGAGGCCAAAACAACTCCACTGACACGGCCGTTGTTCTTGCAAAACCTCTTTGCTGTAGTTCTGATCAACTTGGTGCC
TTTGGCTTCTGCGTCGGCTATCAGCTGGCGAGCGGCAATGTGCGCTTCAATGGCGCCCTCCTCGGGATAGCAGAGACCCC
ATTCTGGGAGGATACATGTGTCGATGGAGGGTTCTTGCTCGGCGATTTGAGATTTTTTCAGGTGGACAACTTCGTAGCCC
CAGGCGCTGAGATTCTTCTCCTTCTTCTCAAGATCTTCGGGCGACTTATGCCAGTTCAGCGACCCGCTCCAAGAAATTGG
GAGGTCAGGAATCTGGAGCTTGATTTGCTTCCATCGCTCCAAGGAGCGACGGCGAAATTCATAGTAGAACTCTTCATTGG
CCGAGCTAGCGTTGAGCCACGCAAAAGAGGCTGTAGTAGCTGGGCCGCCAACATCTTCAGCGACGATGGTCACCGTAGTC
TCGCGAGCCAGGTGCCAGGCGATAGAGGCACCGACGATGCCACCACCGACGACGATGACATGAGGGCGGGCTAGAGTCTC
CATATTGGTGTGGTTGTGCTTGATTGAGAAAGCAGTTGATGAAGGAGGAAAAGTGTGAAAGATGTACGGGGAGCGGGCGA
GTGCTGAGAGGCATGCTGTTGTCAGGCTGCATTAACCCCGCCTTTGTTTAACGCCAGTGATTGGACTAGAATCATGTGTC
TGTGATTGGCAGTAAGTCGCAGAATATCTGCTGTGTACTGTAACTATCTAGGCATGTGACGTTACCCGCCCCTGGCACTT
TTTTAGATACAAAGAAATCACCCAGTGGCTGAAATTCCTCCAGCATACTGTCGCCTAATTCAATAAGAACATGCACGTTA
ATATATTGTATAATTTAATCACTATACTACATCTGACTGTTATTCCTGTGAGATATGTTACACAATAAGAGGAATAGGCA
CTGGCCCTACTGGACCCTTGCTGCACCCGATGTTTGCTTGATGCATGGTTCTCGGGCCAAGCTTCTCGTGGTAGTCGACA
GCAGTGTGGAACATCTGATAATTGGCCCACATGACGATATCCCCTTCCTCAACCTTAGGGAGCATGATGTACTCGGGCTT
CAGCACACGTTCCTGAATACCCCTCAACCACCCTCTGATGGTGACAAGGTCATCCACAATCTTGGGCTCTTCTTCAGCAC
TTGACCGCAGAAACATCCGCTGCACGCATATGCCGTGGACCATGAAAGCCTTCTCCTTGGTAACAGGGTTGATCCAGACC
ATTGGGTAACGCTTCACCTTGCCTTCTTCATAGGTGCCGAGATCCGCTATTTTCTTTTCCTTTCCCTGACTCATAATCCC
GAGGCCGTTAGAGTTACCTTTGCAGCTCCCCATCCATTGGTAAGGATGGGGAGCATACTCGACCCAGGAATGATCAGCAA
TATTCTTTTCGTCGTTGGTCATCATCTCATACGTTTGAACGTTGCTGAGAAACGCGGTGAGGCCAGGTTCAGATGGCATC
GTATAGCCACTCCCGTCATCCCAGTGAACTGTGACTTCAGGGCGAGTAGGCCGCTGGATACATCGCAACGTGGTAAACAA
AGCAGGCTCTCTGTCATAGAGCGGTGCATCGATATGCCAACGTTGGAAGCGAGTGTGGCCAGCCTCAAAGTCGTCGTCAG
AAAGAGGCAGATCATGGAAATCGTGTGAAGGCGTCTTGGTGATTGTCTTATCCACGATCCCGTAGTGGTCCTTGCCTTGA
TAGCCCTTACCGACAACGCGAACGTTTTCGGCCCCTGGGATAGCAAGCACGTCGCGCCCTTTCTGGCTACAGGTTAACAA
TCTAGAAGTCAGTGCATGGTAAATGAGAGCTGACCGATAGCACGCCTCCTTTTTCATTGAAGGACTTGACATCACCATGG
GCATGAACCATAGGCGCTTCAGGATCAAAACGGGTCACCAGCTCCCACTGTTTGACTGGGTGGATATGCTGCTGCCCCTT
GACAACGACTAGTTTGTGTGTCCAGATGGCATCGGAGAGAGCCTTGACATCAACATCTGAACACAAACATGAGCAATCCA
AAAGCCACACTACTGCGTGTCACTCGACACTTACCATTGATGTTGTCAAGATCAAGATTGGTCACAATAGCGCCAAAGTT
ATGCTTCTCCTGTTCTGTCTTGGGCATTCTAGTGATGCACAAGGTTGACTTGGGACGATGTTCGAGTGACATTGCAATGA
TTGTAAGATAAAGTTGCAGCTGGAGGATGTCGAAATAGATAGACGATAGATTTGCGAAGGCTGCTAGACAATTTCTTCAA
AGCACTGTAGTTGAGGCCTACTTTGCATCCCTTATATCGTTACATATGATGACGCTTGTCAAGTAGAAGCGCGTTCTTTT
CCCTGCTCGTCCTCAGTTTGTAACAAAATCCATAAGTGAATATTGATCGATAATCTTGTTTAGGGTAGCATTGGCTTCGG
CCGAGCCTTCGGTGGCGACTTCGGCCGAGGCTGCCCCAGGGTCGTTATCTTCTTATCAAAGTCTCACCCGAAATCTCGGC
CGAGAGCCGGTGAGGCTGGCTTTTCACGAGCCAATCACCGAAAAGAGCGAGAGTATCAAGGCCGCTTTTTTTCACCGAAG
GAATGACCGACCTTTCTGGACCTTAAAGGCCGACAAAATCATATATCACAAAGAGCCTTTGGGAACAAATTCGCTGCAAC
TTAACCCTCAGCGTTAGTGAACTTCGCGAAAGTTCCATTCCTCCTCCTTAGCTATAGCTTACATCATCTACTTGAAGAAC
TCTTATTAGACAGCCAAGATCCAATATCTCGGGCTCGTTAGTTGGCGTTTTCTTAGAGTCGCATGCTGAGGAACTTTAAA
TTGGTTTCAAGTCTCCGTAGAGATATCATCGTGCTTTAACCCACCAGTTGGCAAAAGTCTCCGCCCTATACCTTGCCTTA
CTATCCTTGCTCTTGTAGAGGTAATATGTCAGAATGACCGCGTCTACTGTAATTTGATGTCGTGGGTATTAATTAAGGAG
GTAAGACCCGGGTCCGAGCTTCGGTACTCACACAAAAATGTTAACTACACGGGTTCTTATTATGAAGTTTACGCAGCATC
GAAGATGCTTAGCATCGCCAGCATGAAACAAGGACTAAAGAGCTTTTTATTAAAAGCGTATATAAGTTCGTGACTATTCA
GATAGGCCACCTAGTTCTCTGAGTATAACATGTCCTGATAAGCACAACAAAGCGCTACCGAGTATTGCATCACTAGCAGG
ATTCAGACAATTGCATGGCTACCGCGTGACGCGGAACACATTGAGCAGCACTATGAACGCAGAGTCGACCTCAGTTCCAC
AAGTCTTCACTAACTCGTCTTCAAAACTAAGAATACTTCCAAGCCTTCTATGATTCTTGTAAGTTAACCAGTAGGGTGGT
CGCTTGCAGCGACGTTGCATTGATGCATCACGCGAGGCCCATACGATTTGGGGAACTCAGTCTGCAACCATCATTAGCCT
GAAGATCGAATATCTCACAAGGGAACTTACAATGCTGTGCCACAGCGCCCGGTTGTACCAGAGAATAACGTCCTGCTCCT
GATGGGGATGAGCGTAAATGTTCTCTGGCTGCAAGGCTGGCCGCATGAGTCTGTTGCTGATCAGTTGGATGTTCCTGGGA
AAACCGGCGCGGGCTTCACTTACTTATCCATGAAAGCTCTGACTTCTTTCAAGTCCTCAACAACGGTCTCCTCTGCGTCT
GGGCTGTTCTTGAGATAAAGCTTGAATGCCCCTTGACCGTGGACTTGGAGTGACTTCTCTCCTGTCTTCGGGTTCGTCCA
CACCATTGGATACACGCAAACCTTGGTCTTATCCCACTGTGGCAGCTTATCCAAGGGCACCTCAAGACCCTCACTTTCAA
TCAAGTGTCCGAGGCGGGTGCTGTGAGCCCCAGCCATCCAAACAAATGCATGCGGGGCATACTCAATACGGCTATGCAAA
ACAATCTGCCTCGTCTCCTCGTCTAGAATCTCGAGTGCTCGACTTCCCGCAACCATGGCAGTCGCTCCGGGAGCAAGCTT
CATCTCAGTCCCAGTACCGTCTTCCCATCGAACCGTAACGTCAGGCCCTTTCGGAGTTCGAACAGCCAAGAGACAGCCGA
CACGAGGAGGTGGAATTGCATATAAGGCAGCGTCAAAGTGCCACTGATAGAAGCGAGAGGCTCCGGCCTTCCGTTTCTCA
GCGGGGATATGCGGTGGGAGGTGGAACTCTTGGTGATCGATGCCCTGGACCTCGAATCCGGGCGGGAAGCCATAATGGTC
ATCTGGCAATGGGCCGCGCCCCAAGATATGAACCTGGGGCTGAACAGGGATGGCCGGCCTTTTCGGGATGCCGTAGATGT
TGACACCTTTGTGGGTGGTTAAAAGGGGGTCTCGACCGTGCGCGAAGCCTCCAGTCTTCTCATCCGGGTCAAAGCTTGTG
CATTGTTAGTCAACACCTTTGTAGTTGCCCAGAGTCAACATGCCTTGACGTCAACTTATATTGCTGTTGTGGCTTCAGCA
TTTCCGGCTGCTCCTTGAACACAAGCAGCTTGTGCTTGTGCAAGGCATCCGAGATGAAGTTGAAGTCGACATCAGTGAAC
TTGTTCAGGTCAATCCCGTAGACTTCAGCACCAAAGTCAACTTTGCTTCCAGGTTTGTGCTGGATGAGCTCTAGCCGGCC
GTTGGATGTCTCTGCGTGAGGTAGATCAAAGCGAGTTTCCTCTGGAATCAGGCGAAGGTCGGTGGCTTCTTCAGTGACAA
TGGATGTAATAACCATGGTGAATGAGGTTGGTTTGATAGGCGCTATAATTGTAGGAATGGCTGATGGATCACAGTGGGTT
ATACGCTCGAATAGAACATGAGATAAATATAAGTAGGCTTCAAAGATCACCCACAGCTTTTAAGTACAAACCATACTATC
TCTGCAATAATTCGTAAAGAAGGGTATTGCAGCTGACAGCAGATAGCCCTCGGCCGAGGCTTGCCAACCCGAAGTCCCAT
GTCCCCGGCCGAGGGCTCGCTCAATACAAACATAGGATATCTTGCGCCAAGAGGCGCCTAGCTCGACCGAAGGGAATGGG
TGGGACATGCAAAGACCGATCCTTCACAAACAGGAATCCGCCTAGAAAAGCTTCTTGATTCGGGTCTGTTCCTCCTCCTT
ACCTTGCAGTCTCTTGAATTGGTCTGCTCTGCAGAAAATCGACCCCATCATGTCATCTCGAGTCTTGTCTTCATCATTTT
TCGCCGCTCCATCCGGAACCAACACACATTTTCTCCGAACAGGAACGGGCTCAGGACCTCTTCTCGTGTGTTTGCACGGG
CTTGGTGGATCTTCTGACACTTTCCTTCCTCTCCTACCTTCGCTCCCACAAACATTCGACATCATATTGATAGATTTCCC
CGGCTTCGGAAAGACCAAGCTATCACCTCACGGACAGCCGCTATCCATTCCCCAGCATGTCGACGACTTACACCATCTCA
TCACATCTCTCCAAGATTCTCCGGGGAAAACCAAAGGGGAAAAAGTCCTTCTCGTCGGGCACTCTCTCGGCGCCATTGTT
GCCCTCCACTACGCTGCCAGCACCCCGTCAACGGTCAGAGGCCTCGCCGTTCTCGGGTTGGGTAGGGCAATAAGTCACAT
CCCCGAAGCTCGACAGCGCATGCTCGACCTTGCTGCAAACACCAGGGAGAAGGGCATCGACTTCGCAGCCGACCTGGCTC
TCCAGACGAACTTCTACCAAGATGATAGGGAGAGAATTGCGGACCCGGAAGTGAAGTTTCTGGTCCGTTGCGCTGTCGCT
TCTTCAGACCCTGAAGCGTATGCGCAGACATGCGAGGCAGTGGCGGACCCTACTCATGTTGACCCCGAGTATGGTGCAAT
CATGGGTCCCACACTCCTCATTGCCGGTGACAAGGATAAGATCAGTCCTGTTGCGAGATCAGAGGGGCTTCGCGAACTCC
TAGGTGGCGAATCCTGGGTAGAGGTGGTGAAGAGTGGACATCAGCTAATTTTGGAGGATCTCAATGGCGTCAAGCACGCC
ATCAGGACTCTCATGGATAGTGTTGCCTAGTGTTCTTTTAGTGGCCTAATCTTAGGTTGATATTACTTCTCCGACTTTCT
TACCACAAATACGCCGCACTCACTGAAGCTAACCTAGCCTCCATGGTTCCATGGGGCAAACGACAGTTGCTAGAGATAAA
GGTTATAGGATGATGACTCTAGACCTTGGGGGATTGTCTTTGTTGGTTGAAGTTTATTGATTTAGGCATGGCCTTGTGCG
TTTGCAAGCAGGTCGCTATTTGCTAAATACAACAAATTCTCAAAGTCACTCGTATTGTCCGGTCCTAGGTGCGGAAAAGA
AAAGTTGAGATCAAACTGCGCCATTTCCACCAAGTCTCCACCCTGGATAATTCCATCGTTATAATCCGGGGGCGGGTCAT
CAGTGGGCGACTCAGCAGCTGGTGACTCGGGGAGGTTGTCATGTCTCGAGATGTCCTTGCAGAATGCCTGTACAAATCTT
GGGACGTCAAACTTGGCAAGGTTCTTGTTAGTGCGTCTAGGGATATGCGTGTAGGATGATGGTTCATCTCTTTTTCGTTT
CCGACCCCCGTTGGTTGTTCCCTCATCTCTAGATTTGAAGACCTCGGCGAGAAGTGCCTCAACAAGCTTTATTCCTCGGG
CCGCAATCATACTGTTGCGATGAAGGCGGAGGATATCCAGCGCATCCTCGATCAACTGATGATGCTCAGCACATTCTCGC
TCATAAGCATTCCGGTGCAGGATGTCCAGGACAAGGATAATGCACCCCGCAACTGAGAATGCTTGGTGTATCCACAAGAC
AGGTCCGTCCTCCTCAACAACGCACTTGTACTCCTTGATGATGGTTTTGGAGGCGGCAAGACAGGTTCGGCGAGTGAAGG
CAAAGGCAGGATTTGTGAAACTTTCGGACAGGAACGAGCGGTGAATCATGATGATCTTATGACTGGAGCTGATCGCCAAG
GCCCTACGAGCCCAAGGGAGCCAGCAGGGCCATCCATGCTGAAGTGGAGCATTGGTGAAGAATGCAGGACGTTCGGTCGT
TGCAAGATTGCGTAGGCGGGCATCCCATGAGAGCACTTGCTTGTACCTCGTGTACGCCGTGTTACTGGCCATCAAGCCAT
CCTGAAGTCGCGGCATGACCGAGGCTATATCGTAGAGGAATCGACAGTAGCTCGTAATCGTAGGGACATTAGGGGGAAGT
GGCAGCATGTCGACATCATGGCAGTTTGCCGGAGGCCCAGAAGTTGAATAAACCGGATTGATGAGGTAGCTCTCAGAGAA
TGGGATGCTGAACCAATCTTGATAGCATAGCTGGCACCAAACTCTCCTGCCAATCTCTCTGTCCATGGTGTTGATTCTAC
TGCTTTCATCTCCTAGGCGGTGCAATGAGAGTGACTGAGCAATGCGAACTGCAGCTGCGAGGTGAATGCTTTGGGAGTTG
CTAAAGCCGAGAATGTGCGCAGAGACAGTGTTGGTTGCAATGGCCTGGCACGAGAAGATGCTAATATTTGACGTGTAATG
CGCCCGGTTTAGGCAACTTGTGACGGCTTGGAACCATCGCTTGCAGAGGGTTTCTCGTTCAGGGTCTCGGTAGCCCCAGC
TTCGCACTCGATCTTGAGGTGCACACACCAAACTTGCTGTCATGACGGAGAAGAGCAAAGCGACCCACTGCAAGTTGACC
CCACGGCTAGTGATGATACCGCGGTGACGGGTATAAAATATCTCTAGCTGCGCCCGAAACGCCGGGGCCGAGATGGAGCA
GTGATACCAGAGGAGGCATTCCTCGTGATAGTCGATCAACTGCCATACCTGCTCGGGGCTTGGCAGAAGCAACTGAATAA
TAGGCAGTGAGGTGCACTCTTCGTAGCTGTCGAGTCCCTCAGTCTCTTCATAGATTGCATCGTGCACATTGCTCGAGGAC
TGCGGGACGAGGTCGGAAGAGATGGCGGAAGGACAGTTGAGGTCTTTCCGACGCCCCCAAGCGAGAAACTCTAGAATAGA
CGCGGCATGTTCTGTGGCTGCCTCTTCATTGTCGGCATCTTTCCTACTGGTTCCCGGTCTCTCTGGGGGGCCTGGGGACG
ACTCAGTGACTGGGCTCACGCGGGTCTGAAGCGAGTCTGGGGAGACCGCTACATGGTGGCCACCCGGAGGCGATGCGATG
CAGGGCGTCGAAGTGTTGCGCGCTGTTCTCCGCGCATTCGTCTCGGTGTTGTTCGCTCGACTGCCTTTCCGAGTGCATTC
AGGTCAGCATTGTCGATGTGAAGCACGGTAGGGAACGGTTGACACACCCCTCGCCGGATTTGGTCCCGTCTCTGTGGTAT
AAGTCATGCATGAATCCTCCTCTCCTCTGTCCCGATAATGCATTAGTTCTCGTGAGCCTCGGGTCTCTCTCCCAACCGAC
CTCACCTTCTAACGCAGTGCGCGCAAGGGACCGTCTTGCTGCACTTGACCTTTCTCCGCATGCATGCGTGGCAGGCAAGC
CTGGCTCGGATCGTAGGTGCTGACATGATGGTGATGGGCTGGCTGGCTTAGTGCCAGACAAGCTTGTGAGCGGCGAGGTG
AGGAAACCAAAGAGTAGAGCAGATGCAAGGACCTCGGCCGAGGAGACCTCCCGAGTTCGTGCTGATACGGGGGTCGCTGA
TTAATGTGGCTTGAGATAACCAATATTGGCCAAGACAAGACGCAGACTTGCTCGGATCGAGTACCTAGCCTGACCCATCC
ATGTTAGCGCCATTCCACCCCAAGGCCCCAGGGAGTGCAATGACATCTCCGCGCTAATCCCACCCGAACCGAACTACAAC
AAGTCCAACACCAGTAGATTCGCTCGCTACCTTATTCTAGGGTTCAACCCGGCTAGCCCAGCCTGGAAGATAACACGATG
ATAACACAACCCCTCCCCTCCCCGCGTTACCCCAGATAGTACAATGGACAGATAAGATAGATCGAGAGCCCGAAATGGTC
GTATCTTTCGGCCCATGAGCAGTCCCACTAACTAGCACGGCAGTGTGGCCTCCTGGTCAACTCGGCAAGCCATAGGTTGG
AACTTGTATAAAGCTGTGACGACTTCAACCTCGTTGCCCTTTCCCCCAACGGAATGTGTTGAAAAATCAGCCTTCAGAAC
GCTCAATCCACCACCATGTTGGAAACTTTGAACCTCCACGGACGTGGCGAAGCCATGAAAGAGAAGGCAAAGCTTCGGCT
GACGACGCCCTCGAGCTGGAAGCTACCAAAGCAAAACAGTAGCATTGCACCTGACAACGTTTGGACAAATGTTGATCTAG
ACCCTGTTCCCGTCGAGAGGCGCACGTGGGGCAGCAGCGCCTTTGTGACATACTGGTTCTCTGATCTTGTCACCATCTCG
ACCTGGAGTGCAGGATCAGCTATCGTCACAATAGGTTGGTTACCAGAATGGATTTTATACCTCAAGAGTTAACCGCTTCT
ATAGGATTAAGTGCCACCGATGCCATCCTCATTGTCCTGCTTGCCAGCATTTGCAACGCTGTCCCTACTGTTCTCAACGG
TGCCATCGGAGCAGAGCTTCACATCCCTTTCCCGGTTGCCTCGCGTGCCAGCTTCGGCTATTGGTTCAGTTACTTTGCCG
TGGTCAGCCGGGGTATTCTGGCCATGTTTTGGTTTGGAGTTCACACGGCTAATGGAGGCACTTGTGTCACGGCGGTGAGT
GGGATATGAGACTGTTTCGGGGAGATCCATTAATAGGTGTCATAGGTCATCACGTCAATTTGGCCCAGCTTCCGGAATTT
GCCAAATCATCTTCCATCCTCGGCCGGGCTGACAACGGCTGGAATGATTTCATACTTTATCTTTTGGCTGGTTCAGTTCC
CGCTCCTCCTCATCCCTGTACACAAGCTACAGTACATGTTTTGGGTCAAGACCATTGTTATGCCACCCATTGCGGTTGGC
ATGGTAAGTCTTTGCTGCTCCAAAATTGCCTTGTCACCATGCTCAAGGTGGTCTTTAGGTGATTTGGATCGCGGTTCGAG
CAGGCGGCCAAGGCGACTTCTTCAGCCAGCCCTCCCAAGTCCATGGGTCTGAGCGTGCGTGGCTCTGGATCTCCAGTCTG
GTATGTCAGCTATTTATGAACACAATTCATCTCTCGCAACGGTGCTAATCAGCCCCAGACCAGTGTCACTGGAGGCTATA
GCACTCTTGCGGTAAACATTGCAGACTTCTCTCGGTTCAGCAAGAGTAGTCGTGCACAGGTCTGGCAACTCCCAGTTATC
CCGTTCTTCAAGACTATCGTGGCTCTTTTCGGCATCATCTCAGCTTCAGCAGCTCAGAAGATGTGGGGAGTTCCATACTG
GACTCCCCTTGAAATCATCGCGACTTGGCAGGATACGCCAGGGGGCCGTGCTGCTGCTTTCTTCTGTGCCCTGGCATGGC
TACTGGCCCAGGTCAGCGTCAACATTAGCGCAAACGCCATCTCTTTCGCCAACGACATAACGTCCGTTTTCCCAAAATGG
TTCAATATCCGTCGCGGTACCATCTTTGTGGCATTCATCGGCGGCTGGGCGCTGTGCCCATGGATCATAGTAGCGTCCGG
CCGAGCCTTCTTGAACTTTATGAGCGCATATGCCATCTTCATGGCTCCTATGGCTGGTATTCTCTTCACGGACTATTGGC
TCGTCAAGGTGAAGAAGTATGACGTTCCGGCGTTGTATGACCCCAAAGGCATATATAGCTATGGGAGATATGGGACCAAC
TGGCGAGCGGTGATCGCAGTTTTTGGTGTAATCATACCCGTACTCCCTGGTCTTGCTGCCAAGGTCTCTCCGACTACCGT
CACCATCGACAGCGGGCTCCAAAACCTTTTCAGCTTCAACTGGCTATACGGCTTTTTCTTATCGATATTTGTCTACTACT
TCTCCAACTTATTCTTCCCGCATAGAAGTACTCTTATACCTCATGCCGTTACGGGATTTGAAGACGTTATTGACGGAGGA
AGTTCCGATGTTGAGAGCCAGACTGTGGAGGGTGAGAAGCGGATCGGCTAGTTAGAGGCAATGAGAGCTTTGCTAGAAGG
GCTACATTCGGCGAGGGTTGGAAAGTTTAGCTCAGGACGCTAGCTGGGTAGGTGTGTGATCTTATTCGATAAGGCCATGT
ATACAAGCTTATTTATGGCTGGCAAAGGGTCACTGGAACGATCTTCGGGCTCAGTTAACCCATCGAGGGCCGGGCTGCAA
CTATAATCAAGAACAGATCTGGGTCACTGGAACCTCACAGAAGCGATAGATTCTGACCTGCCTGAGTGATTAGCCCCTAA
GGCAGTTTAGGGAGAAGAAAGAATAAACTTTGGCGTGCATTTTAGGAAGGGCTAATTATTTAGAAGACTAAGGTTATAAT
AAAGCTTTGCGTAATCTCTTGGGCAGTCGAGGAACTTGTGGAGTCCCAACCGGGGTGAAAGTTGACTTGCATACATTAAC
AGCTACTTATTCCCTACTAGTATTTCTATGGAATGGTAAGTAGTTTCTATTCGTGGCGTCCACGAGCTCCTCGACTGCCC
AAGAGATACAGATACTCAGCGATTGACGGGGAGAAACCGGGGGTAAGTACAGTATGCGCTAATGAATCTTTCAGGGGTCA
AAGTGTACCTACCTTAGCTTGCTAGTTTAGCTCGCCCGGGCCTTGGCTCATGTGGGCTAGTTGAAGGTAATCTGCATTCG
TGCCTTGGAGCAATGTGCGTCAAGCAGTGGGGCCCACGGTTTCCGTGGTTTCCGTGGATCCCGTGGATTCCGTAGTCGCC
ACCAGAAAATATGTATACCCCAGAGGATGCTCAAAACGTGTTCTTGCAGAACCATCGTCTGTCATCTTCCCGAACGTGAC
CACCATGGACGGGGAACGATTGCCAAAGAGTGTGATTCCGAGAGCTGTAAGCCGCCGATGGTTCCACTCATACCATGCCA
TACTAACCCAGGTTGTTTTTCTCCGGGCAGTGTCACAATTGCCGCCTGCGCAAGGTACTTTCGCCCACATCCCTTTTTCC
CGACGTCTTCGATGGCCTCCAATGCTAAGTTTCTACAGACCCGATGCAATCGGCGATTTCCTTGTTCCAACTGCGTCACC
TCCCATCTGGTCTGCCAGCCTGTGGCTACATCCTTTGCCACAACGCAGCTTTCGTCGAATGAAAAGCCCCCCAGGTGCGA
TCAAGCGACACACTTCCGCGTAAATTAGCCCTAAGAATAGCCCCAGTGAGGAACAGTTAAAAAATCTCCATGAAAGGCTC
TGTGCCGTCGAGGAGGCACTGAAGATCCAGTCGAGCCAACTCACCAGTGCTAGCAATTCAAGACACTACGTTGAACCACA
TGCTATCCAAGTCAGCAGCCATCCTGCTCCACAGAGTTCAACAGGGCACCACACTCCATTTTTCGAGGGACAATCATCAT
TTGGGCAGCAGACACTGCTTGCCTCCCAGGTTTCAGAACTGGTATCAAATAACGCCGGTCGCTCACCCTCTATAACAGAA
GAGGTTACCACCCTTAGAGCCATTTTGCAGAACTCAGACTCGACGCTAAAGCCCCCAAGGATGCCTCGTCAGCCTCCAAA
TGCTGAACACACACGGATGGAGTTGCCTCCGTCTAGTTTTATCCTTCAGGTGCTTGGTACTCTAAAAGGTAAGCCTAAAG
TGCCCACCACCGACTATCATTATCTATACTAACTAGATTCCAGAGACTCGATCTCTGCTTTTCTTGTTCTACGCAGTTCA
AGATCTGTGGCAGGTCGAGGAGCTATGTCGGCGCATTTACTTTCCTTTAGAGCCTCTTTCAGCGAGTGAACTAACGCTTT
TCAATGGGATGATCTTGGTCATTCTGGGCGATTTGATGAACCAACCGCATGACGGCCTAGATTGCGAAGAAGTCAAAAAG
TTCCATAGTATCTGCCACGAGAACTTCAAGTCTGCATATGAAACATATGAGGTGGTAACAGGGCCAACATATCAGCACAC
CTTGATACTCTCGATCGCGGTATGCCCTCCCCATATTTCGTGACGATCCTTCACTCATCCAGATCTACAGTTGGTCAATG
CCCAATTAGAAGGAAACCTAGCTCTTCATGCTAGTTTGACATCCATTGCTGCAAGACACTGCCTCGCTCTAGGTTACCAT
CGCGAAGAGCGGATAGTGCACCTACCTCCAATTCAGGCTCAGAGGGCGAGGCGTCTTTTCTGGAGCATCTTCATTTTCGA
CAAAAACCTATCTTTACGCCTGGGAAGAGCTTCAATAATTCAGGATTATGACGTTGACGTGAAACAGTGCGTCTCTTCGC
AGGACCCTGGTGATCTGCCCTGGGACCAAACCTTCGCTGCTTTCATCGAATTTTCACGCCTACAGGCTCAGATTTACCAA
CTGCTTTATTCCCCTTCCTCAAATACACTTGACACAACAAAGCGACAGATGTTGATTGATGACCTAAAGATGAGCTTGAG
TTGTTGGCATGATGACTGGAGACAGATCGATGCCTCCAATGCACATCGCAAAGACATCCTCTCGTCTATCTTGGAACCAA
ACGAGGTGACCTACTATTCAGTCCTTACTGTTCTCTACCGGGGTGCGAAATTGTCCAATTCAGTCCATGATATCACACCA
GATTGCTTCGACGCTGCTCGACAGGGCTTACGAGCCCACCTGTCTCGCTGGCCCAACACGATATCTGCGGGAATGTCCGC
CATGTCCCTCTATGGTATCTGGTAGTATTTACCCGATCCCACATGGCGAATAAGAACTAAAGAGACTTTCAGGATTCTTC
TCTACTCATCTTTCACACCATACATCGTCGCCTTTTTGCATTGCATTAAAAATGCAGATACCAGCGACCTCGAGTTGCTG
AAGAACGTTCTTGACACTATCGAACAGCTCAGCTTGACCCGCGATACTCTTAAACGACAGTTTGATCTTTGCAAGGTTCT
GTACCGTATTGCAGAAATATTTATCAACGATCGTCTTTCAACTGGTCAGAGGGCTACATTATTGGACAACACGATGGCTC
TCCCTCTCCCGGCCGGATTTTTGGAAAGCTGGGACTTCTTAGATCCCAATCTATCACTACCCAACTATTCAGCAAGTTCA
ACTGTATTTTATATGTAATGGAATATGACATGAATTTCTCCGATCCAGATGCTCGGCACTGAATTTGTGATTATTTCTCG
AAATACCATTCTCACCCTCACTTAGATTTGCCTGAGATTGTGGTTCGGTGATCCGTGAAGATTGCATCATGAAGTAGACG
TTATTTGCCGGATGTACCGTGGAATCTGTTGAATCAGAGGCATATTGGAACATCAAGGCTCCAGGAAGACGCTTGATATG
GTGTGAAACCTCCATTGAGGTCAACACGCCCGCATTGAGAGCATTGAACGGTCGTCAGACACTCCGTTTCCTTGCATCAT
CAACAGGCCCCGAGGGATGATGCGAGTGGGCCAACTTAGCAAGTGGCTAGAACGCATAATAATCCCAGCAATCTGCATGG
GGCTCCTACTTTGCGGGCCTTACGGTAGTCGAGCCGGCCTGTTTTCGAGTGAGACAGGTGTATTGGGAAACTCCACTCTA
TCCCTACGCTACGATGTGGGGGGCACAAAGTTCCGGAGCTAGAGATCCGTCCGTACTGAGTCCCATTGATTGTAGGATGG
CTGCGTCCTGGTCTGATTTATAATCTACCGGAGTGTTAACTACCCGCTGCACCGAAACCTCGAACTATAAGAGCAAGCGC
TCAATAAATAGTATTCCCAATTTGCTTCTGCTAAACACCAATCTCTCATATCAAGTCCGAACAACTGCGAGATTAATACG
TAACAAACTCAACCATCATCAGCTAATAAGATGACAGCCCAGAAGCTTCTCCTTACAGGCGGAGCAGGCTACATGTAAGT
TCTGAAACTTTATCCATCAAGGTTAGTAAGTCTAACATTTCGTCAAGAGGCGGCACTGTCTTGGCTCAACTTTTGAAGTC
ATCCTTTCCCGACATCAAATCACTCTCGATAAGCGCGCTGGTTCGCCATCAGAACCAGGTCGATGTGCTGGCTGAGAAAG
GTGTCAACTCGATTCTCTTCAAGAATCTAGATGAGACGACTTTCCTCCAGCAGACGGCGGCGGAGCATGACGTTGTTATC
CATGTTGTAGATGGCTTTCATGGCGCCTCAGCTGCGGCCTTCATCCGAGGATTGAGCGAGAGAAAGGAGAGGACGGGGAA
GCCAGGCATCTACATCCACGTAAGTGCTTAAGGCTTGTTAGTTTTGCCTCGTGGAAAGCTACCTAACTCACGAGTTCAGA
CTTCTGGTGCTAGCAATGTCGCGGATTTTCCCATCTCGAAGCAGTATCGTGGAACCCGAGTGTTTTCTGACAAAGAAGAC
ATTCTGAGCTACGAAAAGTCTCGCAACGCTGAAGAACCGTATGTGAACCGGTCTGTCGACCTCCAAGTTGCCGAGTCTGG
AGAGAAACTGGGGGTTGACACATACTCCGTTTCGCCGCCTCTCGTATTTGGCATCGGCGCTGGCTTCTTCAAGGCGCTCT
CTGCCGGCCAGTTACCCATGCTCATTTCCTCCGCCCTCACAAGTGGTCACGCCCAATACGTTGGCGAAGGGGTTGGAAGA
TGGAGCCATGTTCATGTTCAGGACTTGGCGGCATTGTACGAGGTTATCCTTGCAAAGGCCCTAGTTGGGGAAATCTCACG
AGATCGACGCATTTTCTTCGCTGAGACCGGACACAGCAGCTTTTTGGACGTGGCTAGATCCATCGGGAATGTTGGACACG
AACTTGGAGTTTTGAAATCGGCCGAACCAGTATCTGTCTCGCTTGATCAGATTGCACGCGAGGTATTCCATGGGCAAGTG
CAGTGGGCGGAGATGGTACTCGCCTCCGAGTCTTTGGTCTCTGCGGATCTCGCCCGAGAGATTGGATGGAAGCCGGTCAA
GACAGAAGATGACTGGGAGGCTACGTTCCTGCATGAGTTCAAGCTGGTCATTCAAGCGACGACTCAGAAGGATAGTAAGT
AGCCAGACGGTGTGTTAATTGCTTGATGATTAGGGCGCCCATGTCAGACTCGAGCAGTGAGCATCGGCCCGTTTCAAGAG
CGCCACATCCACCGGTAAGAGGGAATGAGGGATACTCCAAAGCGAAATTTAGCCAAAGCTGGTCTGTGAACCGGCCTTAC
GTAGTTCATCATTACAGAAAACGAGAGATAAAGAGTTCGGTTTCGGTCTCGGTTGCGGTTTAATCCAATGGTGTACATCA
ACTTGATTTACAGTTTCCATGTGCAGATCATTGTTCTGCTTTTGGCTTTTTCCCGCTTATCAACGACAAAGGTGTCTGCT
ACAAAATCCTACCACAGGAGATACTAAGGCTCCTCTCGACCATGGTCGTTGTTGATTGTCTACGATAGGGTAGGTGCCAA
TACGGTAAATCAAATAAGAGATGGAGCGAGTGGGCAGGATTAATCATCTTTAATGCAAGGTGTAGACATGATAAAATACT
AAAAGTTCACACCTGACATGTAAGATTTTCCATCTATCTTTCTCATTCCGAAGCTTGTTTAGGTGAAGCCTCTTTGAGCA
GCGCAAAATCATTAACCTCGATTCCGGAAATATGACCCTCGGCACTCAGCCTATACTTCAAGCTCATCCGTACGAGTGGG
CCGATGCCCTCGGAGACCGGGCCAAGTCTTCCGTTGAAGTTATCCGTTTTAAAGTCTCCAAGCCCAAGAAATTGGACATG
GTAATCGATCGATACGAACCCTCCTGGGAGGTCAATCGCAACTTTCTGGGGAATGAGCTCCTCCGACACTATGGTATGAA
GATGCTTGAGCATTCCAATATATGCTCCCAAGGATTTGTCATCTTGCAAGGTGGGGAGGTCCAGCTAAAACCAAAGTAAT
AACAGTCAACAAGTGATGACGAGAAGTGTGTGAAGAACACGGATCGGAATCTTTGTGGCACTAACAACTGCATCCTCCGC
ATAGTATGCGATGAATCGAGGAAAGTCATCGGAATTGAATCCCGCGACGTAATCATCCACGGCCGCTTTAGTGGTGAGCT
GCTTGGTGCCAGGCTTGAGGTCGGACATGGTCGAAATATTGATACAACTTCAGGAAGTATTTTGATGGGGACGAAAAAGG
ATAAGGTCTTCTTACCGAGATCGAGTCCTGCTTGGATTTATACCAAGTCGTCGCTTGGCACCCTTTCCTCTACCTGCATA
ATTCCTTCTTTCCAGCACAGCTTCTGACCGAGATTCGTTAGCAGTTGTCACCCTTTGCTGCCTAATGAAACGAACAATTT
GATTTGTAATACCGGATTCCTTCGTTTGGTAGACTATCTGACTGTCCCAATGCTTCTTGGTTTTAAACTTTTAGAAGCCC
GAAGAACTCCCGCGGAATCCGTGGGGATTGCTCTGGGGTACTGTTAGCCTGGCATAGACTACGTGGGTAGGGGCTTGGAC
TCTCAGGGGTTAGGGGGTTCAAGGTGCCGAAGCTAGTAAGGGTGGGTTACATCGTCGAAAAGACGATCGACGACAAATTC
CCAGGAACGACCCATCGAGGGCCGAAGATCGTGACTCTGTGTCTTGCAACATGAAGCAATTAATTAAAGATATGCCGTGA
GAGTCTGGTTCAAAGTTCAGGTTCAGGTTCTATTGCTATTCAGTCGTCGCCGCCATGCCATAGGAACCATGCTCTGTGTC
TAGTCGAGAGTCGAAGCGTTCAAGTGTGTAATATTTACCAGCGCAACCCAAATGCTATCGACGCGTGTGAGTTCCCAGCC
ACTCATTGAGCTTCACAATCTTTTTCCCATCCTCTGTTGTAGTGAGTACAAAAAGGCAATCTATGCTATAAGGACCAACT
TCTGTCTCCCCGTTGCTGGTGCAAACCATCGTCACCGTCCTCTTCTCGACGTCTGAGTAAATCTCATTGATATCGATTTT
GAATGACTTTAAATTTTGGAAGATAGCCGCCGTCCGGTCGTTGGTTTGAAACCTAAATTCAAGGATTCAGTCTTACTTGT
TGCTGTGTTTGGGAAAAGGCCAGCTGGCTACTCACTGCTCTCTGGTCATTGGGTAGACACCTGACTTGTCTGGATGAACG
GCGTAGTGAATATCATCAGTCCACTTGGATACAACAATATCTGGTGAGCGGCTCTCCAAGTCTGAGATCCAGTCCATCGC
GGTCTTTTCGATGATTTCCTTGAAGGATGTCATAGTTTCAGGTGTTGTGATGAAGTCAGCAAGATATAGAATCATAAATT
CACCGATGTAGCTGTTGGTGGATCGAGATGAAGGATACGGTATTGGGAGGCTCGTAGTGTTTAAATAATTCAGCAAAGGT
TTGCTTCTTCCAGACAGAAGGAAACAAATGCTCTTGGTCGTTTCGCCGGACCCTTACTCAATCTATCGGGCCGAACCAAG
AGTCTGAGGCTGAAGTCCTACGTCATGGCCAAAGCTACGTAGTCATTGACCGTATTTGGAGAGGTTGGGGAGTATCAGTG
GCCGCTTTCCGTCTAGCAGTAAAGGGGAGGTCGAAGAGGTCAGGCCAGTCAGCCAGTCCATAATCAATACTGTATACTGG
AGCGCAAGATGTTGTCAGACGCCATCCAGGGAACGGAATTGGCTGGTCTAGCCTGAACGAGCCTCCGTTTCGACTTCAGC
AAGAGCTGGCATTGGTAATCGATTACAGAAGGTTTTTGTACTCGTTTGGCAAGGAGCCAGAAGGACAGGGTCAAGAGCTT
CTTGCCACCGATGACAAAGCTGAAACGTGGCCATTGACTGAATGTGTGGCATGAGCATCAAGAATTGCTAATGAACTTGA
GCCCAAAGAATTACCTCTTTGGCTCGGAAACATGAGGCCGTAAATTCACAACATAGATGTCAATTCTATGACTAAGTCCT
GTACAAGTTCCGCATACTTCGAACAACACAAGTGCAACTACTTCTCAGAATTTGTGCACTTGATCCTTGGTATAACCGAG
CTCGTGAAGGACACCTGATAGCTCACCTTGCTCTACAGGGTTAGCCATGGTACCGGAAATAGCCTTCATGAGACCCGGGG
GGCCACAGACGAAGAGCTTAATATTCTCGCTCATGGGACTAGGAAGGGTGGTCTTAAGGAGATCCTTAGAAATACGGCCT
GTATCCCCAGTCCAGTCTTTGGAGGGTTTGCTCAGAACATAGAAAGCGCGGAAGCGGCCTGGGTACGTCTTTTCGAGATC
ATCGAGTTTCTCCTTCAGGAGGATATCCTCCTCTGTGATATTTCCAAGTATAAGGGTGACCTTCGTTCTTTCATTTGGGT
TATTGAAGATGGCCCGGGCAAGCTGGTACAAAGGGGTAATGCCGGTGCCACCACCAATGAGGCCGATGTGTTCATGCTTA
TTCTCGTTCCACGAGTACTTCGCGAGGGGGCCCATGATGTCGAGATGCTGACCTGGGGATAGGTTGTGGATGTGAGTACT
CATGAGGCCACCAGGGTATTTCTTAACGAGGAGGGTAAGAAATCCCCCGTCACCTACGCGGAGCCATAGGTTAATACTAT
CCAACGTAGAAAAGCAAATAGATCACGTACCCTCTTCGATGGGAGTATAAGGTCGTAGGACAAGTTTCTTGTCCTCGGGA
ACCTCATATTTAGCAAGGACAGCACTCGCGACCGCCAGGCCAGAGACCTGGTCGGGCTCGGGGAGCTTAAATCGAAGGCG
CTTAGTGTTGTGGTTGACGTTTTCGACGTCGGCAAGTTGGAGAGATAGGAAGCCCTGGTCACCCCCTGTGAATGCCTTTT
TGGGCTCATCAGCCTTTCTGATAATCGTGGCGGTAGTTGGCGCGAAGACACCACTGAAGTACCAGTAGACACCGCCGGCG
ATGCCAACAGCGCCAGCCGCGTACAGCAGAGCGTTGGAGCTGCGCACACCACCCGCCTCCGTTGCATAGGTCTGCGGGCA
AGTTAGAGATGCAATTGAGGTCGGTAATGATGGTGTCATCGGCGATTGAGCTGGTCGGGAAGGTTCAAGGAGCTAGCTAG
AGATTGAAGACATACTCTCTTGAGGGGCTGAGCCGCGCAAAATGCAGATCTCGCAAACATTGCCCCTGTGTCAAGCTGTT
GATGCTTTGATAGGGTTAATGGAAGTAATTGGCCGCTAGAGGATGCTGTGGAATAAACGGGTAGCTTACGAAAACAAACT
TGAATGAAGAATATTCCGCCTACTAGAGAAATGAATAGACTTGTGTAGGACTACGTGCGTTGGAGAGGCGTTTGGTTAGC
TGGTTGGTTGGCTAATTTTATTCTGCACGCGGTCCTCTAAATAACCATGCCCGGATAGGGGGTTCAAGGGGACAGCCGCA
GCAACTACTACGTAGAACCTGAGCTGCCCCTCTTCGCTCACTGGTAACAGTTGTGCTTACTACTCCATAGCTGACCCCAA
AATGCCCGCTATTCTATCCCTACCTCGGTCTATGTTTGCCCGCTGGCCGCTTTAGGCAGACGGTCTCACCGATGGATCAA
TGTGAGAAACATAGTGGAAACATATTTCCGGCGGACTGGATTTCCGCGCAATCCGCGGCCCTCTTAGCATAGCTATGTAC
CGACGTTGAGCTTGGATGGCTTCCCAGTTTCCGTCTAGCCTCCAGGAATCGCCGGTTGAGTCCACAACCCTGCTACGTAT
GTGCGGATATCCTGCCCCACAAGATCTCTTGCATTCCAAGGGACGCTATCTACCGTCTTCCCGCAGCCATTTCGCCCGGA
GTACTACGTAGACCTCCTAGTCTTGAACCTCCTCGATAGGAGGGGTGGGGCCCGGGGACTTTTATAGCGGCAAATGGTCA
TGAGTCAGGGCCGCGGAATCCGCGGCGTTCGTCCGGATACAGTCCGTAGCCAAGGAGCTTACGCTAAGAGAAAAGAAAAA
GCGCCAGGGTTGCACGCTCAAAGGGCTTACAAATCGGTGCGAGGAAATAAAGAATCACTTAGAGGACTGGTATTATATCC
GAACCTGAAACTCCCCTACAAGCATTGCTTTTTCAGATGCTACTTCCCAGGGACTGCGTGGCCAGTATTTTCCCCAGTTA
TCTAGGGCTAAATTTGATCCGAACTGGACGGATTCTTGCTGTGGCTAGCTGGCTTATTTCACGGGTATGATTCCAATGCT
CTGGGTCTTCTTCCGCAATCCCATCCAGTCCTTGGGCCGTTCTCCCAGGGTGGAAGACCGTTGACCAGCAATAGCCGAGT
CCTGTCCCTTCAGCTCATACTTGTATGTGCCACGACTCACCTCGGGCGCAATTATTCTCGTAGCAATGATACCGTAGTTG
TCAAAGAAGGACATGATTGCTCCTAATGTCCGACTCCCGGTGTTGGTATAGGTATAGGTAGTCTGCGTCGTGTAGAGGGG
TTGCATAAACTCGGCGGTGAACAGGTTTCCGATCTGCGGATCGAGTTGTATCCTGCTGACTACGGGAGTATCAAATGTCC
CATCTCCACGGCTGGGGAATACCACGACGTGCAGAAAGAGGTTGCTTGCGTCTGACGTGTAGCCGACCAGATCAGCATGG
CCGTTTCCGTTCACGTCATGCATGAACCAGAGGAGGTAGTCCTCTTCATTAAAGGCCTGCCAGGTGATGGGGAACTTTTG
ACTGCTTGGTTCGGTCGGGAAGACTATGCTTCCATCCGAGCTATTCCTCTCTGGCCGAAGCACATCGACACGAAGGGTCT
GGACGGTAGGGTATTTCTTGCCATAGTAGACCCGGACCAACCGGTTAGACAAGGGATCAGATAGCAGCGCCTGCGCAAGG
TTGGAGTTGGGCTCAGAGATGGTTGTGAGCCGCATGTCCTCGTAATCGGCGGCCCAGCTGCAAAAGTACCATTTGCCCGT
GGATATCGACAGCGGGCCACTCTGGTAACCCACGATGGTCGAAAAGGAATCTGCCTGATCGATCTTGTGAGACACCAAGA
AGCTGCATCACGTTAGCGGCCGGAGCATACCACAGTGGAATTTCTCTCACTTTAACTTTGTTGTGTTGAGCGAGGAGGCC
AGTTGAGAGGGAGGCTCGTCTAGTTTCGCCGGCAAAGACCAGAACTCCATCTTCGAATCCGCCTTGGATCCCTCGAAGTA
TTTGACCATGATCCGGTTTGAAGAGCCTTCGGAGAAGGACCCGTAGATGACGTCTCTGGGACTACGACCACTGTTCCCAT
CATCGATCGTCTGGTGCCACAGGACGCGAGGACTCAGCTGACCGTTGGAGTCTTCTGCAAAGCTGTATCCGATATGGAGT
GCGTTGGTTTTGGTGCCACTGGTGTACTCCCTTGCGACAAGAGAGACGACACTACTATCAAGAGACTGAGCGCTTGTCCA
CTGCCTCTTTTTCTTCGAGGCCTTAAGACTCCCGACACCTTGGGCAGCCATGCCCCAATACTGTCCAAACTTGCCAGCAT
CGACTGGGCCGTATAGGTTTGAGACTAGATCCGAGCTGTTCGATTCCATCTTGCCGAGGTGAAGGAACCTCTGATCCGAG
ACAAAAGATCTCGAATACACGTACATGTTTTTAGACGAGCCCGATGCATTGATCGCCTTGTGGTAAATGACCCATTCATC
GTTGGAAGGGATGTCTTTGATGGTCTCTCTGGCTTTGGCGATGGCACGCTGGTCAATGTTCTGTCGGAAGAGCATCTGAT
TTTTGTGTTTGGGACTCCTTTCGAAAAGCGGCACAGAGTTTGTGATGCCCAATGTCTTCTCTGGTATAGGGGTCTTGGAA
ACGCTTGCATTAGCGACGGCTGGATATACCACCGGGAATGGGATTCAACATACCTTTTTGAGTGCTTTAAAGTCGGTGGC
CTCAGCAATCTTTCCAGATTGGAAAGTCTCCCAGATTTCATCAACACCAGCTTGACTGGCTGCAGCGACCATCTGTCTGT
TCTTGCCTGACCGACCCTGCCCGAGCTGCTTGTCGCCATAGGCAGCCCACGAGAAGCCTTCTTTATTAGTTACCCAGAGC
CCGTTAGCGCCGTCCTCGTCATGTTGAGCCTTGCAGCATTTGTCCCCAGGATAGAGGTTCAGGGTGAAATAGGTGCTGTG
CAGCAGTCGGCGCGGCGTCCGTATGTGGCCTGCTGCGAACATATCCGTGAGGTAATGCTGGGCAAATCCCTCGATAAAAT
ACGCTTCTGTGAGGTCGGATTGTTTCTGGGTTTGGTAGGCCTCTTGGGCTTTCCTGAGGGCGAGGGTATGCACTGAACTG
TAGGCTTTCTTCGCGTCCTAAAGAGATGGAGCAAGTCATCAGCGGGCTGGTCCTTTCCTGGGTAAAGGAGGATTCTTACA
TTTCCGAAATGGTCTGGATTGCACAAGGCAATGACCACATACCCAAATCCGCATCCTAAGAATGCCTCATTGTATTTATT
CTCGACATGCTTATAAGCCTGTCGACAACCGTCAGCCGTGCCTGTATTCTAGGTCGGTTCAATGAGAGCGGGACATACCT
GTGCAATATCTTGGCCCCGGCTAGAGGCATCCTTTGTCTCGGCTCCCTGCTCTCGAATGAGTGGCCGGACGCAGTCCAAG
AGTCGGGGAGAATCGTTTCGCAACAGTTCGACGTTCTCTGCAGCAACCTCGAGGCTGCGACTTGGATTCAAGTCCCAGTC
TTCGCTGATGGAAGGTTTGCAGTCGCCAATCTGCCAGCGATAATAGAAGTCGGCAGCGAGCGCGATGACGTCGCCAAAGG
ACAATCTGGAGTCTCTCACTCCGTAGTTAAAGTTCGAGCCTGGCACACTGGATCCAGGGTATCTCAGCAGGACTTGGTCA
CCGATCAATGTCTGCCAACGTATCGGGATTAGTTGTGAGCGGGATTGTGTTTTCTTAAGGTACATACATGTTCCGGTGAC
TCGAATTGTGGTCGTAGATCGAGAACTTGGCTCCCATGTTCCAGGACTTCGTCTCAACATGTCAGTCTCTATCGAATTGA
GTGATCAATTGGTCGGGCTCACAGTTGTTCTGGTTTACCAATCGATTCTGAGGGGTAGACCTGGGGTATACCAACATTGG
CATCCCCAGAGAGAAAATCCCGAAAATAGACTGTAGGTGCATTTGAACAGGTTCGAGGTTGCTGGGAAGCAACAGCAAAG
CCACTCAACAGGTGTCGTTGGCTCCGATGTTGAGATATCAGGGGTATGCAGGCTGAAAATCGTTTACTTATACCTGCCAC
CCAAGTTCACTGCAACCCAACCGATGACCTTGAGATCATTCCAGCCATCTGCTGTTTTGGCAGTCCTGCTTCTGGAGATC
GAAATGGAGCCGAGGTTCTATTTCCCCGCTTGATTCATTCGCCACAGACAATAGTGTTAGTCAAACTGGGGTTCAATGCC
AGCATGTGTCAATAGCCGTGTTCTTGGCCATTGCGGCTGATGGCCTCTTCAGGACCATGGCAGGGGGTTCAACAATAGCG
CTGCCAATAGTTTGAGCCTCGGCTGCTCCCGCCAATAGCCTAACACGGCCCGCACCCACATGAACTGAGCGAGTGTCTTA
ACTGGGAGGGGATTTAAGGTCTCGATCTCGCTGCAGGGGATCTCAGCTCTTCAATATCTAGCCGAGGTCTCCCAATCAGG
ATGTTGTGGCAGTAGGCATGATCACGCAGCCCTTATTTTGAGTCGCCAAGTGTCTCAAACAGAGGATTCAAGGCTATGGG
GATGGTCTAGAACCACCCTGCAGGGGATCAGCTCCCACTCACCAGCTAACTTTTCCCAATCAGGACGCTGTAGTCTCAGC
TTAAAGATCCAGTAGACATGATCACCTGACACTTCTTATTGAGAAATATTTCAGCTGTTGTTTCAAGGCGCCACTTCGTA
TTATTCCCGCAAAGTTTATCACACGCGTCAATAGTGTCTAGCCAGCCGCCGGCCAAAACGCCAATGGTATTCGAGACTCC
GGCCACCGTTTCTCGGCATGTCAATAATTGTTGCCGGATTAGTTTAAGGTGCGGCTAGGCCGGGCGCCCGAGTGGGATTG
GCGTCTTGATCGCGTCCTCGGCCGCGATTAGAGGCATAACCTAATGGTGATAGGCTGCGTGCTCACAGGCAGCAAAAGGT
ACGGTTTATTGACATAACAGTGCCCAAACAGGATAAATTGATCAAGGTACCACATACAGACTATCTGTAGAAGCGTGGGT
ACATTTCCTGCACAGATGAATACTCCAGATTGTAACGGGTACAACCCCCAGGTACGTAAGGCTCCAAGTCATACAGCCTG
GTCTTTGTAGAGTTCAGGAGAGCAAAAGCAGCAGTGGAAAAATGCAGTTGCAGAGACCTGCCATTTGACGGTTGCAATGA
AAGTATAAAGAGATCAGTTTTCCCCATTATACCACTCTGTAATCAGCATCAATCAACCCTACAACAAATCCAACGCACCT
TCAAAGGAAAGGATCTCTTCAGAACCCGTTCGAGCTGCTCTGCAACCATCAAAATGCCTGAGACTAAGGTAATTCTGGTC
ACGAAGCAGGAGCTTGAGGAGAAGATCGCCAAGGTATTCTTGACCCCTTGAATCGCTAACAGCTGTACTGATGATCACCC
CGAAGACACTTGCAATCCCGAACCCCGACCCGTCCGATGCTACCAAGAAGAAGGGGTATTGGATTCAGGGCATCGTCAAG
AACTGTACTCAGTTCCAGCTCCAAGTGCGCCCGCCTCCTTATTTCGACTCTGGAAAGTATGAGACGTGGCCAAACGATAT
CTCTGCCTGGTCTGTCGGACAGTTCACTGCCGTGAACAGCGACAATGCTATCGCAGGGGCCACTGGAGGCAATGCATGGA
ATCTGCACCTTGAACACGGTCTTGACTTGAACCTTGCTTTTGTAAGTGGTCTTTTTCTTTTTCGCATTCCTACAGGCATT
CATTGCTCACATCGCAACCCAGGGTTTCACATGTCCTCTCATCGGAGCATACAAGTCGGGAGTGATTGAATCCATCACAG
CCAAAGATGGATATCTTCATACATCAGGTGGCGGCAACAAGATCATCTCCAAGGATGAATACACTGGGGCGGACACTGAT
GGCAATGACATGACTATCATGTTCGAGGTGCAGTGCAGTGGTGGACAGCGACCTGTCTTTACCATCACTCAGACAGTGTA
CTAGATGTTTGTAGTGAGGCTGGTAGCTTGGAAGTAGTATTGGTACAAGAGCAGCACCTATAAGACCGACCTTTAAATTG
CGAAACGCACTGGAGTCGTTCTAGATTTCTACGTATTTGGCAAGATCCGACTCTCGCGTAGCAGCTTGAAGGGCATCAAA
TGACAACATGCAATGAACCATGTTCCTCTCCACATCACTCCAACTGCCCTTAACTTAAGGGTCTTAGATCTTTGTTCCAT
TTCCTAATTCTTGTTACTTCAGTGCCAAGACCGGTCTCTAATATGTGACATTCAGCGCCTGCATGCATTGACTCACACCA
TCTCTCTTCAGCTAAGCCACAGAGGTCACCTCCATGTTCGGGTGACCCATTATTGACCTGTTTGGAACAGTCTCGAACGC
GATCTAATGAATTGCCGATAAGAATATTGTATCAAAATAGACTGATACTAGGCCTATCCCCACCTTTGGGTCGTAGTATA
TATAGTCGCTTCTCTCATTACCGTCAGATCGAGTCCTCGCATCACGCACCCACTTCTCCCATGCTTAAGCCTTACTGTCC
CTATTGAGATTCCACATCCCCATCAACCAGGATGGTCACATCGGCTGAGTTCCAATTCCTTAGCAGCTGGTCGGGCCCTC
TCGCGGTAAACGCTCGCTCGGATCATCTCGACGGAGAGTTCCCGACTCCCCTAATTGTCCGTGCCGCGATCCCAACACCA
ACCAACCCCGTGGGTTTGTCGGCAGACAACTCTACATCTCAATCATGGATCGGATTGGATTTCAAAAAATCCTCCATCGA
AATCAACTTAGGCAGAGGCGCGTTTGAGGCCGGTATTCGACGCTTGACGGGACCACCGGGTCAAGCTACAGCTGTGGTTG
CTCCTCAGGATCCCGGGAATGTTCATGGATGGGACTTCTTTATCTGGGTCTTGGCCGGGCCTGGGAAACTTCAGCACACG
TTTAACAGCATCATACACGCCAACACCGATGCGTTCGTAGAATTTGTGGAGGAGCATGTTCCCACGGTGGACACGCCCAG
CTTTTCCCTCAAGTTTACAAGCATCAAGGTGGACCATCTTGGATGCACATTCGCAGGAGTCTCTAAGTCAGGGGACAAGA
AACCATGGAGGATGGACCTTGTGCTCAGCTTTTCCGGCACTGTCAGAGCCAAGGGGAAGGCCTGGGGTCGGGACTTGAAC
GCTGAGCTCAAGGTCACAAACCTCGTGGCCCAGTTCGGCGTCGTGATCGACACAACCAAGAGTTCAGACACGAACCCACA
GGTACCGGATATACATCTTGATCGTCTCCAATGTTCTGTTGACGACCTTGAAGGTATCCCTTTTGGAAACCCGGCGTCTT
ATTACGCTCCTGGCCTCCTAAACAGCACTTGCAATGTGGAAGTGTTGGAAGCTCTCAACGGCAAGCTGAGAGAGCTGTTG
CCGAAGCTGGGGCAATTCAAACCTCTGGAGAAGTACAACCTGTCAAGCGTCCCAAAGACTCCACCAAGTCTGGCGAACCA
TCAGGAATGGATGTCGAAACCCAGCATACAGGCAAAGCGACTCAGTCAACTCAAGATTCCGGGAACCCACGACAGCGCCG
CCTACGTATTCGACCAAAAGATATCACACATTCTGTACGATGAGCTCAGGGTCTTGTCAAAGCTGAGAAACTCTGAAAAG
GCACCTCCTGGCCACAAACTGGACGACCTGACCGAGATATTCATTGGTCCCGAGGCGTACAGCGACTTGCTTGACAATAT
CGCGCTTCTGGGCCAGGCCCATCACGAGTCAAAGACCATCAAGAAACAACTCGAAGATGGTATTCGCTACCTTGATTTGC
GTATATACAAGGACAAGGACGATGGCGAATACTACACTCAGCATACCCTTCGTGCGCCTAAGCTGAGAGATTTGATCGCC
CAGGTCCGGGACTTCCTCAGCCAACATGACTCCTCCCAGGAGTTCATCATTCTAGAATTCGCGCAGAGTTGGTTTCCGGG
ACACGTCATCTCCAAAGAATCAACGGACGTGGCAGACTTGGTCAAGCACGAACTCGAGCCATGGCTCTACATGCCGGAAG
ACGCACCGAGCAAGCCTGAGCCAGGGTTGGAGAGATTCAACTTCCAGAAGCTCGCAGACGTCCAGCTTTCACGCATAACT
GATGGAAAGCCAAGAGTGCTGGTTGTTAGCAGAGACGACTGCATCTACCCCCACTCTGTCCTGAACGTGGATGATGGAAG
TCTCCAGGGCCCTCCGACAGGTAGTGGTCTTTCCCCCCATTGGTTTACAACAGTTCCCTCCAACGAAGAAGTGGTTGGGT
ATATATTGCTGAACACCTTCAACCCATCTGCCCGCCTCAAAGTCCTCCAGCGTGCTGCCTACGAGAGCAATGCTAGTGTG
AAGGAGGTCATTGCCAGGAATTCCCCGGTCTGGCGCTACATGATGGACTGGTATACTGAGAGCAAGTCTGGGGAGCTTCC
GATTGATCTTATTGTCAAGGCAAATAGTTGAATCCTTAGCTACCCCCCTCTTCTTAGTCTTTTATTACCAGTCTCGTTTG
GATGCCCGGAAACAAGGCTGCATTTGAAGTGAAGAAAGATCTGGTTTCCTCCCAACCTACCAAGGCAAGCCTGTAGCTTA
AGCATATATGATCAAATGCACTACTGACTTGGTACCTCTGCTAAGAACCTTAGCCGTACCTCAATATCAAGAAAGGGGGT
GGCTCTTTTGAGGTCTACATGGATAGCAATCGGGAATGCGTTTGTAATCAGCAGTGCTTGCGTCTTATAGTTAGAAAATG
AATAGGGGTGGAATGGTTCGAGCCAGCGTCTTCTTCCAATACGCAGTTAGTTGCTCCAGTATTTGATATCGTTACAGAAG
CTGAGACGCCATGCAGAGCTGAAACCTCAAGGCAGTGCATTTGGGCGGGACTTATCATACCGATCCGTCCCGCAGTTCCA
CACTTGGTTTGGCATGTCCTGGGCGATGCGCCAGATATCCTTCAGGTCGATGATTTGGTCACGAACATGCCTCGCGTAGT
AGAGCCATGTGAACAGGGAGTGAGCCCGGATCTTGACGCGGCCCTGATACCCATCCTTATCAGCACCACCATAGCCTCTG
GCAAGAGTTCCTTGGCAGTTGCATCCCCCGACTTGAACAGTCGTAGCGGCTTTGCCCTTTGAGCGGTTTGGAGGCTCCCA
TTCAGCATCATACGCCCAAAGAAAGAAGTAAGGGAGGTCGTAAGTTGTTAGTAGAACTGTCCCATCCTCGTCGTGCGCGG
CAGCGGATGGAAACAGGGGCTCCCCAAGTTCCACACCATGAGTGTCAAGTTCGGGGAAGATACAATCGTTGTGGAGGACC
AAAAATGTGTTCCTCGACATGCGCGGGGTGCCAAGATTCGGCTTCGCAACTGTTTTGAAATGCCTTGTTCATGCCATGTT
AGTGAAAAACTTTCTCGTTAGGTTGGATAGCTTACTCTCGAAACTCAGAATGGCAGGCTTCGGAGGGCAAGCCATGGACT
GAGCAGGGCGGCTGCCACTGAGCGTTCATATACTCTCCCAAATCATATCCACGCATGATTGTCATATCGGCCCCACGCCG
GTAGCTGCAAAACTCATTCGGGCTACCGTTGTAACAGCCTGGAGCGTTGGTATCCTCAAAGATTGAGAACCAGCGATCTC
TCGCCACAGTTGGTCGTCGCTCGGCCTCATTGGACCTGTAGCAGACAAAGCCAAAATCTTGCCCCCATCTCCTGATCTCG
GCGATCCAAGCAGGGGCTTTGGGGACGATGTTGGTCCAGACGGCGGGAGCTGTCTGGTCGGTCAGAGGCTCCTCTCTCTC
GACCGCAGTCTCGTACTCGTATAGCATTCTTCGCGCCCAGTATTGTGTTAATCTGAGATTATACTGCTGTGGGTGCCCAC
GAGCCACCTCACGAGCTTGTGCCAGTCGGTCATCTTGGCGCAGCTCTTGGACGTGTGCTTCGTATAGACGGTCAAGAGCA
AGGCTAGGACCCAGCTCCCGGATGTGTTGCTGTCTGGGGACTCTCCAGTCGACGAGAGCAAACTTGCACAACTCCGCAGA
ACGCAGCATAAAGCACTTGGGATTCCCTGTGTTCTCGCCTAGAACCCGTCTAAAATCGCGTATGTCGCCCATGTTGTCGA
GGTACCCGTTCAGCGAACGCAAGAAGGTTGTCCCGTCTGGTGGGTAATAAGGCTGCCGAAGCAGATCAGTGCACTGGTCT
TCGGTCAAGTAGCCAGTCAGCGCGATCTCGACAGTGTCTGCTCGCCTCGCTTCTCTTCTTCGCTCGGCGTATCGGTTCCG
ACCACGCTTTTCGAGGTAGTTGGCGCGCTCTTCAGGTTCCATCCTCTCGAGGCGGAGTAGGTGATAACGTCGTTTTTCCT
CATCGCGTGCAATCTCTGCTCTGATCCTCGCCATCCCCTTGAGGGGTTGTGATTCTTGCGGGCCAGGGTCGTTGGGGGTG
GCAGGCTCATGCTCTCGCTCCTGCTCCTGTGAAGGCTGACTTTTCGTTTCGTCATTCTCGCCAGACTGCGAGGTCTGGTC
GTTTGGTTCCATGGATGTAACGTTTACGTGGCAAAGTAGGTGTCAGGTTGTGTTGTGATGAAGGGTTGGATGGAGGTTGA
TGAGGAGAAATTGTATGCTGGCAACCGGGGCAGATACGAATTTTATAACACGTGCGCGGCTCATGTGGCCATTGGTTTGT
TATGCTTGTTACTGTTGTTGGTTGCCGTGGGTCGAGCTGTTTACATATTAATCAATCTGTAACAGTGAATGAAAATATCA
AAGGCCGAATGACTTACCCATGAAGAGGCGATCGAGAGGAGTGACGCAGGTGAAAGTACACCTGCATATCGTACTCTTAC
TTTTTCATTGGAGATGAAAGCGGCAAAGTCTGGGTGCCATGCCTGTGTCCAATGCGATCGTCAGATGCCAGACGAGGCTG
TCCCCAAGCGAGTTACAAAGCTGCTGGATGTGTTAACTGTGAGCAAGTCTCGTGAGAGACGAGTAGATTTCGATTCTTGT
GACAATATCAAGATACGAGTTACATGTCTAGAAGCGGACAACAATAGAGGTGTATCCAACAAGCCTGTGGTCGAGAGGGC
CGAGGGAACTCGATCCTGGGCCAGGTCTACCCTGGAGATTGACAGATGGGCACCATTTCGTTTTTTTCCAAAAACCACCA
TAGAGCACAGATCATGGCTGAGTCTATTGGGTGGCTGTGATATCTCATGGCCTGATTTAAATGGAATCTTGTACGCTTAA
TAGTTATGTCTTTTGGAGTCATGGCTAACGGTTTTCTTTTTTTGGAGTCGGCATTCATATGGTACAGCACATACTGTACT
GTATTGACTCTGCAAATTGTGAAACCCAGTTAGTGGGTCTATGCACCCTTGCTAGCCCCTGTTTCAAGCTTGCTCCCGAT
TTGCTATCCGCCAGAGAGGCTGAATCGTGAGGCTTTTAGCCAACCAGGAGGGTCAAACGACCCTTGTCAACAGGTACTGT
GATTCGGCTGGTCATACTCTGCAGTTACCCCTTGCCAAAATATTGATGTAAATACTTCTTCGCGATCCTAAGTTGTTTGC
TTATTTATGAGCTGAGCTGGAGCTGAGCTGAGATCTTGGGATCCGCTCTGCCAGGCTAGCAAACAATAGTCAGGGGCCTC
GACCATGATTATTGGTGTGGCAAGACGCCATGGCTTACAAAACCATTCAATAGCTCAGCGCCATCTAACTTTATATTAGA
TCTAGCCGCGATCATTAATTTCCCTTCATTTGCCGGTCATTTAAAAAGAAGTCCCACCCCCAGTTTCCACCCTCCAAGTA
ACCTAAATCTTTATCCAAACTAACCTCAGTCATTCTTTTCGCTCTGCTGTGTAGGGGCCATGCATGCAAAGTCTGTCTTG
TCCTTGGCCCTTGGTCTTCTGGCGGCTGATACTGTGGTCGCTGGTCTGTGCCGGCCGCCATCCTCAGGTATGTGAATACG
GCATTATAGCTTCTGCGGTACTCTGACTGACGCTCCATCTGCTCAGACACGTCTTCAGCTGTCTCGTCGACAGCATCATC
TATCGCTGCTTCTTCCACGACCGAGTCCATCTCCTCAACCGAGTCTCATTTGACCATAGAAACTGCCTCTACTACGGGGT
CCCTCACTTTGACATCTTCGTCTTCTGATCTATCTACCTCGACAACTTTCTTCACTACCACCACATCTTCCGATTCCACA
ACGATCGAGACATCAACATCCGCACCTTCGACCACCAGCTCAACAGGCCCGTACGACCCTATCCCCACCTTTAAGGTGGT
GGCTGTTGGTGGCCCCGTGCCTGGCGCAGAGCTCAGGTCAACCGGCCAGACGGGAAATATCCTTACTTTCAACCCAACCT
ACAGTGGCACTCGTGTCCTCTCTTTCTCCCTTGAGCATAGCACCAACCGTCTTCGTGAGAGCAATGGCAAGTACATGTGC
CTATACTATAGCGGTGGCCTGTCCACCGTCACCGTCTGTGATCCTGAGTCGGACGGCATCAAGTATCTCACTTGCACGGT
CATGCCCGACCTCACTCTTTCGTGTAGTGGACCGGAGGGACATCGTTACTTTGACGACGAAGGCGAGCAGGTCACTTATG
ACACTGGTGGCACGGTTGATCACTTTTATGTCGCATGGCAAGGTTCGGGATATTACTCCTTCATTGGGCGCGCCAATTTT
GTTGGTGGAGGCACCATCCCGGTCCAATATGGGTTGGAACAGGTGAATTAGTCTTGGTGTAGGCGAGTTACATCTTCTCG
AGAGCTATGCCTGGTACATTTTTCTTTCTCCGAAGTCTAGACCTCTAGTAATGGTACCGAAAGTGCGGATTTTTCTACAA
GAGTGGTTAGCTATCAACGTCAACTCATTATAGGGCATCGAACCTACGTTGTCGGCGATATCCTCAAAGGCATGAGCAAA
GTCGACATCATCCACGATCTCTCCGCTGGCGACCATTGCGTCTCGTTTCTTGTTCATAAACACGTAGTATGTCCGAAGCG
TAATCAATACCAACTCAAGGAACACAAAACAGCCGAGAATGATGGCTAGAGCAAGGAAGTAGCGCGGTGCATCCTTGTCC
CTAAAGCACTGAGGGCCGATGGCGTTGCCCACAGCCCAAAAGACAAAGTTGCTCGCGATGACAACCGACTTCTTCGTTTG
GCCCGCGACATTTCGAGACACAAGAGACAGCGCCAGGCCAGAGCAAGTCCAGAATGAGTAAATGATGTAGTACGCAATTA
GGAGCCCGACTCTCTTGTCGTGATGGAATGGTTGGGAGATGAGCACCACAACGCCAGCGATGGTGGGTAAAAGACCGAGC
ATCATGATAAGAATGGTCTGCTTGAACTTCCGGTCAGCCCATGCCGAGGTCAGCATGACGGTGAGCATAACGATGCCGAT
TGGCATCTGAAGAAGCTGAGTCTCCCAGGTAGAAAAGCCGAAAGACTTGACGAGGATGTTGGCGTAGGCCCCAATACCAC
CGGCGGGCAGAGTTGTGCAGATCTGAATCAAAGCGAACGCATAAACTGAAATCTTAGTATGTGAGTTAAAACTTTCGGAG
GAGCACTCACCTTGAGGATCTGAGATAGCGTGGAAGATCTGTTCCTTACGAAACACACGATTCTGAACTCCAGTTCTGTT
CTCTCGCACTCGCTCCACCATGAGCTTCTTGTCTTCTTCTGACCAGCACTTCGCCTTCATAGGCGAGTCAGGCATCCAAA
AGAGTACAAAGAAACCCCAAAACACAGTCGCTATTCCATATGTCATGAAAAGGGCTTGCCATGACTTGATCGGGGAGCTC
GAGGGGACGAAGGAGAAGGCAAATGCGAGAAGCCCGCCTAGGATCTGCTGGATACCGTTCATCATGTACCTAGAGAGGAG
AGGCATTAGTATCCAGAGAAGCATGAGGTAAACGCTGACTTACCAATACACAATAGTGCTCGCTTGTTCCTCCTTCTTGT
ACCTATGAGATCCAAGATTAGTGGGAAGTTTCTGCGAGACAAAACTACACTTACCATGTAGAGGAAAGAAGCACAAAGGC
AGGCTGACAGACTGCCTCAAAGCCACCAAGAAAACCACGGAGGACGAGGAGTCCGACAAAGTTGGGAGCGGCAGCGTGCA
AAGACAATGTGGTTCCCCAGAGAATAATGTTGATCGACAACCATTTTGCAATAGGTAGACGTTGGAGGAGGTAATTTTCC
TAATACACATCAGCAAGATCAATCCACTGTAGTCGTCAAGGTTAATGGATGGCCTACAGGATACTCAACCACAAGAACGA
CGAGATACATGATGGTCGTGAACCATGAATACTATAACCAGTCAGATGTACTTGGCTCAACCAAATCTCGATGTTTGTTT
GACAAACCTGGTTTGGGGCAAGGTTCGCGTCCTGAATGATGCCCATGATCGAGGCAAATGACATGGTGCCTCTATCGAGT
GACTGAGTAAAGTAGGTGACGACCATGATGACCAAGATGCGCTTGTCTATCATCCTCTTGAGACGCTTGTTCGTGTCCTC
GTCGATCTGGACTCGCGACTCGGCGACATATTGTGCAACTTCGTTATCAACGAGATCGAAATTCGCTTGGTTCTTGCCAA
CCTCGCCATCTTCAGCGTGGATCGGCGTGTTGGCTTCGTGGTCTGGCTTCATGATGTTTGAGAGAAATGACGAAGGAAGA
TGATGACTTGATCAGGTTGGCCGATACAATGGGCACAGTGATGGACAGAGGGACGACTTTATTAACCCTCTTCTTTCCCC
AGAAGGAGCCCCACGGGGAAGAACAAGGTCAGAGTCATGGAGAAGAGGGTCGTGGGGAATCGGAGCAGGATCAAACAAAG
TCGTCTTCAAACAAGTGTAACAATCATGACTATGCCAGGTGAGGAATGGCTCAACAGCCCCCCTCGCTCTTCGTTCAGGT
GCACGACTCATGCGTTGCCATCTCCCAACCTGTCGAACTTCGGCTCTCGTGAAAAATCGACGTCTTCATTATCCCGAGTC
CGACACCATCAGTCACCCATTGTTTCTCATTGGCTGTTGACCGCAGGGATAAACCTCAGTCCTCGGAGCCCGCACCAATG
CCACCACGCCAATTGCCCGAACCCGAGCAAACTCCATTTCTTGTTGTGGACGGGCAATTAAGCAAAGGCCATCGGGTCGG
CTTCTGCATTACAATTGGCCCGGCTTCGCATCCGCATCATGATGCAACAGCTACTCCACCTCAATGATTATCCGAGATGC
CATCAACTCCACACACGGGGATACGAGTGGGGAAATCATGGTTGGAGCTGTATCCCTGGGTGATATAAGACTTCTGCGAG
GGGTCAAGCAAGGCCCCGAGGTACTGTTTTCATCTCGAATCATCTTAAACACAGTCGGTTTACCATGCTTGAAGAGCAAT
TCATCGAGTTTAGCCCCGGTGGCACCGATCTCGTTAACGCCACCATTCTTGTCGACGATTGCGACTTTGCTGGTGTGAAG
ATAGCTGCTCGCAACTTGTCCCAGGATTTTGCCAGGGTAACAAAGAAAGATCCTCTCCCCGTCGACACAGTCAAAGACTC
GAAAGACATCACGACAGGAGGCTCGAGGGTAGCCATAATTGTCGGTTGCATTGAGTCGAGTCCGTTATTGCAACGTCTTG
GAAGAGAGAATGGCGTTCAGTATAGCGCCATCAGAGGGAAATGGGAGTCTTTTCTCACAGCCCTGGTGGATCAACCCCTC
GCAGGCTGCTTTGATAAGGCACTTGTGATTGCTGGTAGCGACAAGAGGGGAGCCATTTTTGGTATCTACACACTGTCCGA
GCAGATCGGAGTATCCCCGTAATTGATTCGGCCAAGGAAGTATAGCCAACTGAGTACTGACCTGGAGCAGATGGTACTGG
TGGGCTGATGTACCCTCAAAATATCACTCTGCCATCTATGCAAACCCAAAGACAACGACACATGGCGAGCCGTCGATCAA
GTATCGAGGGATCTTTCTCAATGATGAGGCTCCGGCCTTGACAGGTTGGGTCCTGGAGAAATTTGGAAAGTACAATTCCG
AGTTCTACAAGAAGGTTTTCGAACTTCTGCTCCGCCTTAAGGTAAGCAAGCACCCTTTTGAGTACATTCTGGAAACTGAT
GAGTATCGCCAGGCAAACTTCATGTGGCCCGCCATGTGGCCTGGATACCCAAACCCGGGGGCAAACTTCTTCCTCGATGA
CCCAGACAACCAGAGGGTAGCTGATGAATATGGCATTGTCATGTCAACATCTCACCATGAGCCAATGCAACGTCTCACAA
ACGAATGGGTTCTTGAGAACGGAGAGGGAACTTGGGACTGGGACAACAACAAGGACAAGATGACGCAGTTTTTTGAGCAT
GGAGCCGAAAGAGCCAAAGGTTACGAGTCATACTTCACCATTGGCATGAGAGGAGAATATGACCGCAGGATCAAGGCGTC
TGACCCAGCTGCAGCTATCTCGGATGCTATCAAGACTCAGCGCGAGGTAATCAGTGATGTTTATGGCAGCAGCGACAAAG
TTCCACGTAAGTGTTCGACGCTGAGTGAAGCTGAGGTGATCTGACATCTTGCAGAACTCCTCCCCCTATACAGAGACATT
GAGCAGCTCTACGACACTGGCCGGATCCATGTTCCCGAGGACGTGACATTGCTGTTCCAAGACGACAATAATGGCACCAT
GCGCCGTCTTCCTACCAAGAAAGAATCCGCTAGAAAGGGTGGTTCTGGTGTACGTCTCCAACTTGTCCTCTTGAGGAAAT
CGTAGCTAACACCTTCTAGCTCTACTACCATTTTGAGTACGTCGGTCTGCCACGGAGCTATAAGTGGATAAACAGTGTCT
CACTAGTATGTTTAGTTCTACCTGAGATCATTCATTGCTAAGAAGCTTCTAGGGAAAAGCATGGCACCAGCTTCGACATG
CGTACAACCGCAATGTCCGACAGATCTGGATCTTCAATGTGGGTGATTTAAAGCCACTGGAGACACCAATCACATGGGCC
ATGAGTCTAGCATGGGATATTAACCGGATTACATCAGAGAACTTGAGTCACTTCCTCCAAGAGACGGCAGAAAAGACCTT
TGGCTCTGAGCTGAGCTGCGAGATTGGCCGTGTCTATCACGGTTATGATCGTCTGGTCTCTTTGCGCAAGCATGAACTTA
TCGAGCCCGCTACCTTTTCCCTACTGCACTACAATGAAGCCGAAACTGTCCTTGGCCGATGGAAGAAGCTTTTAGAGGAC
GCTAAATCGGTATATGACCACCTCACGGAGGAGCAGAAGCCTGCTGGATACCAGCTTATCCTACACCCTGTCAGGTCGAG
CCACGTCTTTGTCGCCCTACGCGTAATGCAGGCGCGCAACCAACTCTACGCACGACAGAGGCGCAACACCACTAATACCA
CGGCCCAGCGTGCTCTTGACCTATTCGATGCGGATTTTGATGCGCAGCTCGAGTACCACTCGCTGCTAGGCGGCAAATGG
AACAAGATGCTGATGCAGACACATCTTGGATATGAAGACACCTGGCACGCGCCCTCTCGAGATATGATCACAGGATTGGG
ATATGTGCAACGGCGTCAAGACTCCAATCCTATAGTTGGACAGATGGGCATATCTGTTGAAGGTCATCAAGGCGTCCGCC
CAGGTCTCATTAACGAGGAGTCTGAACGCACGCATCCCAGTCGCCGTGACCTTGTCCCAGGCTTGACACTGGGAACCATG
AGCCGATACGGTCCTGTCTCTAGGTGGTTTGAGATCTGGACTCGTGGCACTCCCACGATTAACTGGACGGTATCGACACC
CTACGTTTGGTTGCAACTTTCCAGCTCCTCGGGGTTCTTGGTGCCTGGCAGGGAAGATGTGAGAGTCCATGTCACTGTCG
ACTGGGACGAGGTCCCTGACAACTTCGATCAAGACGTTTTGATCGACGTTAGATCCGGTATCGGCGATTTTGAGCAGATC
CACGTGCCCATTGTCGGACGCCGTGTGCTTGGTGCCTTTCAGGAAGGCTTCATCGAGGGCCCTGGTTATGTCTCTATGCC
TGCTACGAGGGGCATCTTCGGACAGGACTATATAGCCATGCCAGATTGTGGTAGGTCTGAAGATGGATCTGTTGGATTGG
ACCTCACACGCAACGTGAACGACACACCCGACTTCCTAACATATCACTTCTACCAATTCTCAGACACCAGCACTGCAAAG
GTTCTGCTAGAATTCGGCATCACACTCACCACATCGGCTGAAGATGTTCCCTCATACGACTTGCAGCTGAATGAAGGGCC
TGTCACACACCACAACATTGAACAATACACAGAGGCCAGCAACCGCTTTGGCTTGAAGTTGGGAGTTCCGCGCGCTGAGG
GTTGGATGAAGGCGGCAAGCGATCTTGTCTGGAATGTGTCACATGAAGTGGATGGTCTTAAGCCTGGGCCGCAGGTTATC
AAGATTAGGCTTTGCCATCAGAACGTATTGCTCGAGAAGGTGGTGGTGGACTTTGGGGGAGTTCGAGAGAGTTATCTGGG
ACCACCACCGAGCTACAAAATGGGGGATGCTTGTAGGTCTTGAAGTTAGTCGGGCGATATAGGATCGAGTGGATCAATTG
TGCTGTCTCTTAGGTATTGCTAGAAAGAAAGACAAAGTGGAAACAGCTACGGCAAGTTCATGACTCGAGAACTGGGAACC
CCTGGCCACACACGGTATGGGATGGAGCAGGCCAGCTTTAGCTCGTTCAAAGCCCCGCAATTTATTGTTTACCCCATGGG
GACTATTTAAAGGCCCTCGGAGCCCGCATTAATTCCACATGTTCTTTTCTCCGTTGCCCGAATCTCCACCATCCGCATTC
CATGCAACGACATGACTCCTTCTCCAGCAAACATAACGGAATCGGAAATACCTTCATGTCACGGATGTCGCCGTCGAAAG
CTTAAATGCTCTAGAGAACAACCATCCTGCGCCAATTGCCAACGATCAAGTGAGTCATGTCACCGCCACCTCTTCTCCGT
CCTCGTGCTAAGTTGACAGATGAGCCTTGTGTGTACGATGCAAAGAAGAATAAACCTGGCGTCAAAGTTGGAGCTGTTGA
AGGTCTGAGTAGACGTTTGGGTACGTCTTCGGAAGCAAGGCCTCACTGCGGTGCATATTTGCTCAAATATTTCAGAGACA
CTTGAGCAAGCTTTTCATGATCAAGCAATACAACAGAACGCCACAGCGAGCTTCGACTCAAGCAACGTTACCTCAAGTAT
TACTCATCTTACGGGGGCCATCACGTCGTTGGCCTCAGAGATTCAGAGGCTTTCTTCAGGACGCGAATCTCCACATGTAT
CAGCTCTCAATGAGGACGGAGATAATCCCGATGAAGGGATCCGCTCTCACAAGAGGAGACGGGTTCAGGGTCACAAATCG
GGATTCCACACCCAAGAGACGTCATCACCAAAAGACACAATCCAGTCCCTGCCACTAGGCCTCGTCGAAGAGGTAGTGCA
ACTTTACTTTGACCGAGTCTATTACTGGATTCCTGTCTTACATTACCCTCGGTTTAGGAAAGACATCAAGCAGGTATTTG
GCCGGGAAAGACTACGTGTGGTGCTTGATGCAATGCTAGTTGCAACACTACGGTTTGTTGACGGGGGAAGATATGGTTTA
TCGGATGATGATATCAAGCGCCTTGTCGAAGAAAGGCGCAACTCGGTACTCATATCTGCTATGAGGTCATTGTCTATCGA
GAACCTACAGGCACTAGTTATCTTGGCCTTTACGACTGTACGTGGTTCCAGCCCGTCATTCGAGACGTGGCCCCAGTGCT
GTTTCCTCTTCATTGGTTGACATCATTTTCCCAGATTGGAGATGGAGAGCCATCCGAGACATGGCCCATTGTTGCTTCTA
TGACCAGAACTGTTGATTTCTTGCAGTTAACAATGGAAGGGGAACACACCAAGACTCGGTACTTGGTCCCTACGATACCC
TTGTCAACTCCGATAGATTGGGTTGAAGAAGAGGAAAGACGGCGTGTATTCTGGAACGTCTTTAACCTTGACAGGCAAGC
TACCTCCTCAAAGTGTGTTAGAATATGCTGACACTTAAGTAAAGATATTGCTCTATCACAACAGGGCAAGAGATTTCCCA
CCCCAGTTGTATGAGAAGAATACTGATTGACGTGAGACAGATGGAGCACCGGCATCGCTAGTGACAAGATAAACCGCAGG
CTACCAGCAAACGGGTCGTACTGGTATGCAGAAACACCCGTGGTCTGCCCATACTTTGCAATATCTGTTCCACCGGACGC
TGCAATCGGCAGCCCTTACGCACTCGCTCACACACAGTGTTCAACCTGCGGACAGGTCTCGGCAGCGGACACTTGCAATT
CGAACATTACAGTTGCACCAGGCGCCGGAATTTCAGGCCTGACCGATGAACCCTCGAGTGCCTCGTCAATGGGTGGCTTC
TCATATGCTGTCCAGGCAACTGAGTACTTGAATAGAATTGCCACCTGCTTTCTCTATCCCGAAGTCGATTTCGATGATCA
ACAGCAAGTCATAGCTTGGTTGACCCGATTCAAAGAGTTGGACCTTCAGCTTGTCCAGTAAATCCCACCCTGTTCCAGTA
TGTCTTCATTCACCTGACTCGTGAATCTAGCTGGAAGATGTTTCTACCCAAGAAATGGAGAGATCCGAACCGAGCCCCAG
ATACGTCCACAGGTCCTCATGACCTGGACCATAGCATGACTCTTGCACACGTTACACACAATACTTCTATGATCCTTCTA
CATCATCGCATCGCCTATCCTCCAAGTAGACAGCGCCAGGTCGTTCCACTGCCAAGTTCATGCAGTGCCGAAACCTGCCG
ACTGGCGGCAACCAAGACAAGCAACATCGCCGAGACATGGCTCAGAGTGTGCCCTGAGAAGATCGTCGTCGCGCCACAGA
TAGCGTTCTGTACGTTTATCAGCGCTAGGCTTTTACTAGGTGAGTCCTGATATGGCACAAGCCGTGATGAAGACCGCTGA
TGAGGATTTAGTTCACTCTCGTCATTATAAAGAAGCTGTGATACCCGAATTCTGGGTGCTTGTCCGTAGCCTTGAGAACA
TGTCTAGACGCTGGGCGGGTGTGACTCGCGGTGATGTGGGCGCTTTTCTCAACCTGGCTGGGAAATACGCCTTGCATCTC
AGAAACACATACGAGATATGTCAACAAGATGTGGCATACAATGTTACCCTACTCGACTACACCGAGAACATAGAACAGGT
GACGAGTTATCACGAGCGCGATCCGTCTCGGTCTCAACATCCACGGGCAGGAGATGACAACAATGACCCAAGAGCTATGT
CGTCTTCTATTTCCGGACAGAGGCTGGGATCTATGCCTTCTCATTCTATGGCTCCCCAAGAACATGTCTCACCCGCGCGG
CCACAGAACATCTCAATTAGCACCGGCCCACCAGTGATGGTAGCAGGTGCGGTTTATCAGCCGGAACACGTCGACAGCAT
GTTGCCCACTGCGACAAATTCAGAAGTCCAAGAGCTACCAGAAGATTTGCTGGCCATATCACAGTCTCTCATGGACCAAA
GGTTCGCTGAGATGGATCGTATCATTACTTTGGATGACTCCTGGTTTGAAACCACTGCGCAGCCAGCAGATTTGTCTTCA
CTACACGTTCCTGGGTGGAACACTGCTGAAATGAGTTTCACGGAGTTGCAAGGCGATAGAAGTAGTGCTAGAGGCAGAAA
CTGGGAAGAAATGTAGTGGATCCATAGCCACTGAACGGCAATCATTGCTGCTTTTTTGCGAGAGAGCAACGCTAATCCAA
GGACAATACCAATCAGACTTCTCATTTAAGACTGGCTAAGGTGGCTACTTGAAAAAAACATGACAGAGGAGGTATTTCTG
CTCATTCAGCCAAAGGCGGTTTCCTACCCCATACTACCCTCTGCCTATAGTAGGGATGATACTTGCCGGAGTTGATCTCC
CTGCGGAAATGGGCAATGTAAACTTGGACTTCAGCCTCAGTCCAGCCCAACGTGTTGGCCATAAACAATACGACACCCTC
AGTATCTGATAATGCAACATGTCGGCCAAAGTGACCCAACTCTTTCAAGTGAGCATCCTTGGGCCAACCTCCAACTGGTG
TCTAGGCGTTTCACTCAGGTTAGATTCTAAACTCGCCAAGAAGAGCGGATTCTCACCTTGTACTCAAATACCTGGATGTC
CACAAAGCCCGCCGCTTCCATGGCTTTCACCTGAACGTCATCTTCGACAATAGTAAAGTTCATGCCGAACTTTTTGCCGC
CCTCAATAAAGAATTTGCCCCACTGGCCAAGTGCAGATTCCTCCTTGACAGTTCCATCATCGCTAGTGAAGAAAGGTGAC
GGCTCAAAGCTCTCAACCCAACCGTCTGGTCGGCAACATCGATAGGCTTGAGTGAAAAGTTTATCCCAGTCAGGAATACT
ACCGACGAGCCAGCGCATGTGAATGTAGTCGGCGTGGTTGGCAGGGAACGTCCACTCCTGAGTGCAGTCTTCGATTTCGC
TGAGACGGAAAACGCAAGTTAGTAGACATCCCCAGCGGTTCCCAGTGTTGGTGATTTTAGTTCTTCTGACACGTACAATT
TCAGGTTCGGTGGAACCCATGAAGGTTGGATTGGCGAGATGTCTGTGCCGATGACCTCTGCGCCGGGATACTCATCGGCA
AAATCCCTAACTTCACTGTCAGTTATTGGCAGATTGGGCATGGAATGTTCGGGAGCTTACATGGCCCAAATGCCTTTTAG
ATGTGAACAGTGTCAGCCAGCTCGCCAGGGCATTGCTTTGATTCTTTGGTCCTTCACGTACCGGTGCCGGTCCCAACATC
AATCACTTTCTGTGCAAGGGATTAGCGTTAATCAGAATCCCCACCAGTTTGTCTGTGGGTAGAGCAAATATGCTTACTTG
GACCTTCTCCTTCTCCAGTGGTGCGAGATGGAGCTTGCCGTTGATGCCAAGAGTCAAAGCATGATGGCTGGGACTAGATT
AATGACTGAACGATGTCATATTTCCAGCAAGAAATCGCTGTGACCTACTTGATGTCTAGAAACTCGCTCTGCTTTTCGTC
GTTGGCTCCCCTTCTTAGGTCAGCAGTCATCAACAGGAGAGCACATCAGGAAATCATTACCAGTACTGCGCATTTCCCAT
CTCGCGGTGGTAGGTTCGGCCATGAACCTTTCGATACTCAAAAATGCTAGACGAGATTGAGCTTGTCGAAGACGCGATGC
TCAAGCCGGTTGTGGAATCGGCATCCGAATTGTCGCCCACATCGTCGTCCTAGCGCATCGTTAGCCTCCTAGCTCAGACT
TGATCGAGGTGGATCGCCCTCGGTCGCCATGAACTCAAATCTGCACACCTGAGGAGCTTGTTGCCAGTGAGAAGCCGGAA
GAATACCAACGCCAGTGGAACCCTCTGCAGCGTTGGATCCGATGCTCTTAGGGCTCTCAGGGCCCTTGAAGCTTCTCGGA
CTCTTGCCGGTTTCTGGCGGTGATGACATGGCTTGGGTCGTAGAGATTAGGCGTGGGAACACGACAAAGACTAAAGAAGA
GAGGAGATAGAAGTGAAGAAATCTCTCATTGCGGGGTTCCCCCTGGTCACCAGGAATGCCACAATGAGGGCGGCAGCCAA
CCACAGTTACATCAAAATCCTTGTTGTATGGATGATAATTGGTGGGTTGGCTGCAAATACGAGATAAAGTGACGAGGCAG
CCAATCTCATCGCTAGTGCCCAATCGGAAGGAATACGCCTATTTGTCATGAACCTAAGCGAATGGTAGTCTAGCAAGGTC
TTAAAATATTGTGGATGCTTCAAACAGCTCGGTCTACCGTTAACGACTAGCACAATACAAGACGATGTGGGTAGCTATAG
AAGGCTATACAAATAACCATAAAGGCTAAATCACATATCTAATCTGATGAAAATTTTCAAGAGGTACAGCGGGGCCAAGA
AGCATGGGAGGATCAGATAACTACCTATATAAACTTCCCCAGATCTGATAAGCCTGTGCTTGGCTAGGTGTCTACTCTTT
TTCTTCTCGCGCCTACCAGCGATTTAAAAACTCAGTGCCCTCCTATTCCATCTGAATTCACGAGAAAGGCTCTTCACGAT
GGACACTGCTTCGAAGAACGAGGCGATCGGTTCCAGAGTCAGGAGTAAGAACCTCGTATACCGCCTCATCATTACACAAT
CACTAACCTTCATAGCATTCTTCCTTGGCGCTGCGGCCAGCACAAAAGAAGAGAGGAGGCTAGTCAGAAAGCTTGGTAGG
CGAACCGCTGGAATTAAAATATTGTTCTACATGACTAACTTCTATTGATAGACTTCTTCATCATGGTGAGAAGATTGATC
TCAGTTTGCTTGAGTTGAAACTCACGCTGAACAGGTCTACTGCTGCTTCAGCTACTTTTTCAACTTCCTCGGTACGAATG
AATTTACTGAAACAAGTTTTCATAGTCGAGAAGATGAGCTCACATTGAAGTAGATCGTGCCGCATTCGCTAATGCCTATG
TATGATGATATTGTACCGCAAACTGATTCAGATCTAACCATATCATTTAGGTTGCCGGCCTCCGGGAAGATTTGAACATG
ACCGGTGGAGATTACAGCAACGTTCTCGCAGTCACGACTGCTGGGTAAGACTAAAGAATACCCCTAATACTTCAGTTGAG
TTTTCTGATAGATGCAACAGCATGGCCATCGGCCAACTTCCTCACGGCATCGTCATTCAAAAGGTTGCCCCAAGGATTTG
GTTCCCATCCATGGTGGTCATTTGGGCCGTATTGACTGTATTGAGTTGCCCCATCCCACCACGATATGCTCTCGCTAACT
GCTGCAGATGGCGAGCGCAGCTGCCAAGACTGTGACACAATTGTGTGTCATTCGCTTTTTCCTAGGCCTGGCCGAAGCTA
GCACCTACGCTGGGGCAATCTACATCATCAGTTCCTGGTATAAGCCCGATGAAATCTCCAAACGCACCGCACTCTTCACT
GCATCCGGTCAAGTCGGAACCATGTTTGCTGGCGTCATGATGGCCGCCATCCACAAGGGCATGAACGGCATGAGCGGGCT
GCAAGGCTGGCAATGGGTCTTCCTCATTGGTAAATATCTCAAAGCCGCCTAAAATGATCTGTGCTAACTAGCATCACTTT
AGATGGCATCATCACGCTCCCCATCGCGGTTTTCGGATTTTTCTATTTCCCTGACACACCAGACCGTACCCAGGCTAAGT
ATCTTTCTGCTGATGAGAAAGAGCTGGCACGTTCTCGCCTTCCAGCCATTTGTGAAGATGGACATAATATCATGCCACTC
TCCCTTGTCAAGCGAGTATTGATGGCACCGATCTTGTAAGTTCAGCCATCTAAGTAGTTCACTTTTTATCCAACTAATAT
TAAGACTAGCTGGGTTCTTTTCTTCTGGTCCCCGGTCTGCGCCGCCATTGAAGCCTTTCCTTTCCAGAACAACTTCCTTC
TTTGGCTCAAGCATCATTCCGACCATTTTACTCAGACCCAGATCAACACTTATCCCCTCGGTGTCCAAGCCGTTGGAATT
GTAGCGAATATGCTTGCGGCTTGGCATATGGACGCCACTGGCCAACGGATTCCCGCGGCCATTGTAGCTATCCTCTTCCA
AGTTGTGGTTGGGTCCATGCTTCTCGTTCGCGATATTCCTTTCGCGGGAACATTCTTCGCATTCTATCTCAGTGGCACAG
CCTATGCTGTGAACCCTTTGATCTTCGGATGGGCGGGCCTCATTCTGCAGCGCAGTGGCGACGATGCTGTCCGTAGCGTC
ACACTATACTCCATGAACATTGGTTCAATGGTGTTATGGACATTCTGGGGCATCCTCTTCTACTCGGGAGCTGACACACC
ATACTGGAAAAAGGGGTGCATTGTTCTCCTCGTTTGCTGTTTCGTCATGTTCTGTTACATGTGGCTGGTGTACAAGGTAT
GAATTATGCGCAGTCTTCTGCTTCTACATACTTACTTACATTTGCAGGTTGACAAGCACACTGCGAAGAAGTATCGCGAC
CGCATGCCCGGAGCTATTGATCCGGAAGCCAAGCTTTCGGAGCCAGTTGAGCTAGCAGAGCAAGATGTGCCTAGTGTTGC
GGGGAGGGATGACAAGATCACTGGCCAGATGGCAGTGAATAGCAAGCAATAGTTCTAAGTGCATCCTTTATATCCCCGTC
TATTGGACCTCACTTCATAGACATTGCACAAATATTCTTGTAGACATTCTGAAGATGTTTCCTGCTAAGAGTTCTGGCGT
TTGTCGTAAATGCGCTCCATAGTTGTTACTAACAATGTGCCCAAAAGGGACTATCAGTCATAGTTATAGAGAATCTGCTA
AATCAGATCCTAATGCTACCTAGGATTGAGTAGTAATTGCTTCCTCTGGTTTCCTCCCGTAAACCAAAGTCCTATGTCTA
GTTAGTAAAACGCTTCAAATTCTAGAGTCTGGAACACTTACACCTCATAGTAAGGGTTCAGCTTCTTATTCCTCAAAGCC
TGCCTCATCTCGGCAATAAACACTTGGCACTTATCATATGGCCACCCCATAACCTGCGTCAACAGGAATAACCCAAAGCC
CTCCAACCCCCCGTCAACGAACATCTGCACAAATGACCCAATCTCTTTCAGTTTCGGATCAGACGCCCACGCACTCATTG
GAAGCCTAAACTTGCGCTCCGTGACTTCCACGAAGCCGCTCTCGTCCATGAGATCTCTCATTCGTGACCCGATGGCAATC
TTGAACGTCTTGCCCATCTTTTCACCTGCCTCTTGAAAGACGGCATTCCAGCGGTGATAAATATGCTCAGGGTCTGTCAC
TACATCCGAATGGGCACGAATGTCAAGCTCAAGGTCCTCAAACCAGCCTCCTGGCTTGAGGTGGCGGAAGGCCTTGGCAT
AGAGAGCGGACCAGTCGTCGATGCTACCGTAAAGGTCACGAATGTGGATGTAGTCAAAGTGATCAGTTGGCCAGGTCCAA
TCAAGCTGGGCGTCGTCGATGTGGAACTCGCAGTTAGGAGGGATCCAAGAAGGTTGAATGGGGGAGATGTCGGTGCCGAT
CACTTGGGCTGAGGGGAACTGGTCGGCAAAGTCACTGTAAAGATGTTAACAAAGTGGGTGGATAAAGTATTGCGGGAAGC
TGACATGGCCCAGATACCGGTGCCGGTTCCTACATCCAAAACGCGCTAAGAAACTATTAATTTAGGTTTGGAAATACCCA
GGATAGGAGTTACGGGCCTGTGGATGGCTGCCAATTGGCGCTTGGTGAAGCTTATTATCGAAATAGAGAAGTATATAGTG
GTGTCTGCAAGACCGTTGAGCAAAACGGCACGCCAAGGTATCGCACAGAGCGTGCTGCCGGGGCATTCATAGACTCACGT
AATGTCTAGACCTTCATTTTGCCGCTCGTCGTTAGGTGCCCTGCCGATTTATGTCAGCTCCGCTAGCGATATCATGTCAG
TTGTCGCATTTTGCGATTGCGGATGTCTCACCAGTACTCAGTTGTCTTTGAATTCCCGTAGGTGCGACCGTGGATATTTC
GGAAGTCTCGGATACTGTCCGTTAGAGAAGCTGTCGACTCAATTTCCTGGCTACAATACGTCAACGCGCACGCGCAATCT
TCACATAAGACAGATATCTACCTCAACACTGAGTGTTCATCGTCATGATCGCCTCCCTCGAACTCCGGGTCCTGCGGTCG
CACTGAGATTAGGGGAAATGCAACCGAGGGGGCGTAATACGTACCGCTACAATTGGAGCTGACGTGGCAGCCCCTGTTGG
GGACTTGGGACTGGAGGCTGGGGAGGCTGTCTTAGACTTTGGGCTAGACATGGCGCTGTACAAGACTGAAACTGGAGCCG
GGGCTTTTGAATGATGGGAGAGAGTTGTCGAAAAGAGAAAATGGGTTTCAGAAAGAAGAAAGATCCCGCTCAGACTTCGA
GACAGGTGATCGGTTACGGTAACCAGGCCCCCACGTTTGACCCTTGCTCTTCATGCGGGGAGAAATGACCTCCTTCATGA
CAGCCAGTGAGAGGAGCGTACAGATGCATTGTGTGGATCTTGTGTTGGTTCGCAAGGATCAAATTGCAACCGAACCTCCC
ACATTTCGAAACAAGAAATTTGCTGCTGTGAGGGGGCGGCGACAATTCGCTCATTGCTGGGGTGGAAGAGCTTGAATTAT
GGTTGTTGTACTTTCCGATGCACTAGTGTTCTAACAACAGATATATAATTTGCTATGGGGAATACTACTCGGTACTAGAA
AACCCTATCCTAATCAGGCACTGGTGGTCGTGGTGGAATAACGTCAGAGAGATGTAAATCCCTGGAGGTGCCTGCTGTTC
ATTGTTGTTTTGAAATTGTCTACCTACGTGAAGTTTAAGGCATATAATTATATCTCAAGGACTGGTGAAGAAGAGGGTTT
TTTTTCCCTCAAACTTTTCATCTTCATGGTAGGGTAGGTAGGCTATCAAATGTCTCAACGGTGATGTCTCAACCTTCTCT
AGGGTAAGGTTTTTTAGAATGGAGATTGGCTGGCAAGGGCAAGAGTTTTGACCCATAACACAATGAAAATACATTAATCT
TATCTCGTTGGCCTCAATATTTTGGTTCTGTCACCTTACGTTGTCAAGTGTGAAATAGAAGATGTAGTTCTTTTTTTCTT
GGTTTTCTTGATCTGCTCTCCCGGTATGTGGCAAAGTCTAAATACAACTCCAGAGTCTGTTCTTTATTCCAGTTGCTGCC
CGACCCTCGAAGGGTTAACCGAGCCCGAAGATCGATGAAACTGTAGGGGGCTATTTTCAATGCCCCGTCTAAACTCCATA
AAGTATTCATCTGGAAACAAATGACATGCTTCGTGACCTCTTCAAGCCACGGCGGGATCAGCGGGAGGGATCTTCTCATT
CTTCTACCGTTTTGGCATACATAGGATGTAGGAACAGCATGTAGAAACAGCAGGTTAGATTCGTATTTTAGAAGTAAATG
AGCCGATTTAAGAAAAAAAATAAGCGTTGAAAAGGGCAAGATTAATCCTTGGACCAAAAGTCAAAGGCCGCATCATCTTC
AGGTTCTTCAGTTTCTTCAAAACCACCTAAACGCCTGCCCTCAAGATGCTCCTGGACAGTCTGGTAAATGGTCTCAATCA
CTCTCTTCTCTTCATCGCTCCAATAACTTAGCCCAGGTACTTCTCGTGTTCCTTCGTTTCTCCAACTGGCGATCACATCC
GACACCTCCAGGAAGATACGCTCTACCCGCCCCCATAAACGAACTCGGACCTCTCTATCCCCCTCGCGTAGTGCAACGTC
CTCCATGGACCATGCCTGTAGGTCCAAGGCGTACATCTCACGCAGTAGGACCATGCAGCGTTCTATCTGCCGACCCTTCT
GTCGCGTTTCTTCTGCCCAGTGCCGTTGGTCGTCACGCCAGGAAGACCCTGACTTGCTGTGCGGTTTCGCTACCAAGTCC
CAGCTAATTTCGACGGGCCGCTGACTCGGTTGCTGCTCCGGTGCCTTGTAGTACTTGTTGATGGAGCTGTCGTGCTTGAT
GGTCGAGGGCTGGGGATGTCGCAGTGGCTGGCGTGGTGGTCGTGACTCTAAGCCAATGGCCTCTTCGGCTGGCCGGGGCC
GGTCATCCTTAATGGCATGCCGGTGACCATCACGGCTAGGCGGTGGGCTTGGGATCGAGTGGTGGCAACCCATGATCAGA
CTTGTGGTGATGAAAAGGATGAGCAAGATGATGAGACCGTGGGTGAGGCCGATAATATTTGAGTGTGCTGGTCCGACTTT
CGTTGGACCGATGCCTTCAATCGTGATGGCACATGAGAAGTTTTCGCACGGTTGGATCCATTCACAGAGAGAGCTACCAC
AGGGGTAGATTATCGTGTCATTAGGCCAGCCTTTGGTAGCGTTCTCGCGGTCCCAGGATCCCTTGATGCCTACGAGATTG
GCCGGGAATGGCTGCAGCCGCCACCTCTTAGTTGTGACGTTGAGTGCTGCGACGGGATATGAGAGGAGGTCGTCGGGCGT
TGACTTCAAGTGCCAGGCCTCCATGAGTATCGAGGGGGGAAAGCATGAAGAAACAGATACGGGTATCCCGCCATGAATGG
GGCTCAAGCAGACAGTAGAAACTGGCAGTGATGTTCTGAGACGGGTGATCCAGCCTGCATATCCGCCGGGGCGTTATCAG
ACCGAATGATGGCGTGGCTTGCATACAAGGCTGCAAACATGCAAGACTTTCTAGTATTTCCTGGATACTTCGAGTTTATG
TACTTGATTTTCTATTTACTAAAGCGATACGCGCTTGCAGTTATAAGGGGGATGGCCTGGTTCGCCGAGGCATCTGTCAT
GCCGGGGGCCTCATGCAAAGTAGACATGCAGCTTGAGGCTTGAAAGCGGGATTTATTGGCAGTCACAAAGGGCCTCTCAC
TATCTAGCCGGGCGATCTCATCCGTCCCTCTCCGGAGCCCCATTATCTCATAGGTTGGTCGAGTACTTCGCCTTTTCCCG
GCCATCGCAGAGCACTCTCACTTTCACCCCCTTGCCGTTGTTGTATCCAACGCGTATCTCCACGTCCATCAAGGCCTTGG
TGTAGCCTGATCTTTTCTGCCGACATGACGAGGGCAAATCGTCTAGTTTGACCTCTAGAACGGGAAGCTCATTGCTCGCT
AAAAGGCTGTCAGCCGCCTTGCTCGGAGTACGAACTCTTGAGGTTTTGGCTTACCTTCTGGAAGTTGGTCTAGTGCAGTC
GGAGCGTCAGTCATATTAGTGGCACAGAATGTGATTCTTGCGGTACTGCTGCCCCCAAGATAATCGTCTTTGAAGGCACA
AGTGACAGGCTGTGTCGTCTTGATGGGATTGTCTGGGATGATCACGTCTCCCTTTCGTACCAGCCAGGTGATCTGACCGA
CGGCCATTTTGTGGCCATGGACTTGATCCTTTACGGGACTCTTCTGGCCCTTACCTCCGTGTCGCCACTGACTCCACTCC
TCAGATGCTGCGATGCCATAGTGTCGCGGACACGCTTGAACTGCCGTTGGCTGGCTGGCCCCAAGGCCCATTACACGAAG
AACAGAGCCTTGCGTTACAGCCGTCCAACTGTTACTATCTGTCAGCTTGCTCAGGGGTCGTAATTAACAGTGAACTAGAC
ATACCACTCCTCAGGTCGTGTCACCTCCATTTCGTTGGGGTTATTTCGTGCCCACTCTTGTACCATCCTGAAGAGATATT
CACTTTGCGACAGACCGCCAGACATGAAGACTTTCTGCAGAGAGAGGTTTGTCAGCGTTATTTTCCATGCGCCCACTTCA
GAGAACCTAACCGTGACGACCTCCCCCTTCACTGTAGCTCCCTCGACTTGCTTTGCAATGAGTCTGAGAGTTCCGTTTAA
GGACTCGTCAAAGAACCCTTTCATTCTATCCCTGCTCCCAATCAGTGTCAACTCATCAAGTCAACAAATAGTCACCACCT
ACGAATCAATGGTAAGGAGGCCATTCTTGAAGCCCGGTGTTTCAGGCTTCACTTGGATCCCACTTGCCAGGGTGAGGATA
TTGGTTTCACTCCCAGTGAATTGGTGTTTGAACGGATCGAATCTGTTGAGAAGTGTTTTTCTCTCAGGCGTGAGTAGAAA
GTGACCCCCAGTGCCAACCTCGTCGTCAAGAATGTCAAGGTTTGTTGTGATGGACTTGAGCCAACGGATAAAAGCCCTGT
CAATGAGAGTAGCTCCGCAGTAGGCTCCTGTAATAAGAAACGGATTTAGCTTATTAACTATGATTCGGATAGGAATGGGA
GTGGGAAAGCTGGCGTACCTGTGCCAGGAGCAACTCTTGATATCTCGAGGGGGTTGATCTTGTCGATTCGGTATGTGGCT
AGATCCACGGTGCCACCTCCGGCGTCACAGATGACGAAGCACTCCCCCTAAGAAAGTACGTTAGCCGTAACGTACTGTTG
AGTAACACAGCAACTTACAGGGATGAGACTGTCCTCTTTGTTGCGGATGAGTTGTTGTACAGTAAATAAGGCACAAGCCT
CTGGTTCGGGAACAAAGTAAACATGTCGAAGAGTCGGGAACATCTGCTTGTGAAAGGCACCCATTGCAGCACGATACAGT
TTGTTCAGTGGCTCGTATCCCCATTCCTATCAGAGTTCACGAATCAGTTGAATCCGGCAGCATAGACATGGGACAATGTG
GATATCTCTGAAGTGGAAAGGAGGCGACTGACAGCAGGATGGGTCAGAGCAACGTCGAGTGGGATTTGGCCCCCGATCAA
AGCGGACGACTGCCCCTTCATGTGAAGGTAGTACTGTCGGGCAATTTTGAGCAAGAAATCCTTGACAATGTCCGACGGAC
TTTTAGTTAAGTGTGTCGGCGCCTCATGGTTAATATCGGCATCCGCAACTTCGCGCAGTCGCTTGACGAGGCTTAGACCC
TGCACAGCTTCCAGAAGTGCTTCCAACTCGGTAGCAGGACGGCGAGTCTCGAGTTCCAGTTTGGTCCAGTGAAGTACGAG
TTTGTGCCGCTCGGCGTCTTTGCCTGGCTGGCTCCGGTTCGTCGCCTTGGAGTAGGATATTTCGGAGGGAATCTTGGGAT
TACCGCTGCCGCCACTCCATCCTGTGAAGACCTCGAGATCATTGAAGTCAGGCTCACTTAGAGTCTTCTGCTGCATGTAT
GACAGGCCTTTGTAGTACTCAGCGACTGAACAGATGAAGGCGCAGGACAGCCTAGCTTACCGGTGCTTGTAGTGCCATAA
TCGAGTCCAAGAACAACACGGTTCTCTCGCCCATTGTCCCAATTTTGAGGTGATTTGAACTCCTGATGTCTAACTCTGGG
AGGCTCTATGAATATTTCGTCTGGGTAGTCGATTGTATGGACGCGTCCCAATGGCGGGAACGGGGGTAATTGTGATGGAT
GGGCCATTCTGAACGCGATGCGGCTCACAAGTTGAACCCTAAAAAATGTCGGGCGGTGTAATCTCAACCGGTATCTGGAA
TCAGTGGTGTATTGTTGCGTTGCCGTAGGTATTGGCGGGCTTAAATCCATATGGCCGAAGGCCCAAAGGGGGTGTGTTTA
GACACACGGCTCTCACGCACTTATCTTCACGCCACACTTGATCAGGGCCAAAAATCTACTTCACCCGAGCCTGAAAGCAT
GGAGGGGAGCTGACGGCGTACTCACCCACCTACGCTCTGTGTTGCCTCGTTTTCTCTCAAACACCATGATAAAAGTGAAG
CCCGATACATGATCCGTTTTTACCTTGTTCTCATCGTACTCGCAGTCATTGTGCTCATCACTTCAAGGCCCGACTTTTCG
TCCCAAAATGAACTGGCTGCAATCGCTCGCGGGACACGGCTCGAACAAAACCGAAGAGACTGCCAAGTCGGTCAAGAAAG
CGTACCGCGGCCGCATTCGGCATTTCTTGGACTTAGCAGCCCGTGATGAATTGTCAAGGTCCAAACTTCAAAGATCGGGG
ATCGTTGGTGAGGATGAGCTTGGAGAACTGTTCGAATGGGGTAGGCAGGTCGCCACTGATATCTCCCACTTCAGGGACTC
GCTGAACGAGACGATCAATGAGAGGAACTACCGTGTTGGGGAGCTTGAAGGAGAGAAAGAGACTCTCTACCAGCAGATCA
CAGGTCTCTCGGATCAACTTGACAGCAGGAATGCCGAGTTGGAACAGACTACAAGAAGGCTAGAGGCCAAACAGGCAGAG
CTGGATCATGCTGTGCGGAAGCATTACGAACAAGTCGACAAGCTCGTTCTTGACCACTCCCGGGACCTTGACATTCTCGA
GACCAGGCTGAACAATGAAAAGCGGAATCTGCAGGCACAATTGCTGGTCTCGGGCGACAAGAGCCAGGCATGGCCCGACG
AGAAGCTGCGAACGCAGTTCCGCGAGCTTTGTCGCATCGTTGACAATGCCACGGCGACCATTGCAACAACCGTCGACATA
TCCTCTCAAGTACTGAGCCATCGTCTTGACCCAGACAGCTCACTGGGCCTGGTGAAGGGGAGGCCGCATTTCTGGCTCAG
GTGGCGAGTCTGGTCAGTCCTCCAAGCGGGATTCTTTTCTATTCCATTCGGATTTGGCGCTTTCGGGCCCGACAGAGGGG
CAGCTGAGATCACAGCGTTATACCGCGCATGGAGGAGCAGACTTGATGGCTCGACAGACTCTGGTGAGAAGCCTTCGATA
CGTGCATTGCTGGCAAAGTGAGCTAACTACTGCTTAGACCTGGATATCTTCAACAGCAACGAAGTGGCAAATCGCTGGCG
CTCTGTTACCTTCCAGACGCTGGCTGCTGCTACGACCGATGGAGGCTCTGGGAGCCTTATCCAGCTAGGCCACAACAACG
TTACCCATGTGACAGAGCAGATCATTTCCCTACTCTCGGTCATCGCAGGCACTCAGCTACAGAGCGGACTGCAGGCCGAA
ATGCGCACAGCAGCAGGTCTAGCCTATGAGCTGGCGCTGCAGTTTGGCGTCAATCCTGCTAGGCTACTGCTGCTGACCGC
GGAACGCAGCCAGGCGGTAGTGATCCGCGGGAGCAATGGTTTCATCGACTGCGAGGATGGAGAGGAGAGGAGGGGTCAGA
AAGTACAGGTAGTAATGGTGGCGTCTCCAGGGCTACAGCGGATTGGTGATGGGCGGTCAGAGACAACACAGAAGCACACA
GTTGTGCCGTGTGAGGTATTTACTGGGATGTAATGCATAGTGGCAGTTTATTTTCAACCCATTTGATTGAATCCTTCAAC
CTAGTTTACCCCTCCGTGGCACCTCTTAGTGAGATTGAGGCTTGCTATTTCGTGGTCGAGACACAATGTGCACTTTGCGG
CTGAGCTGCACCAAGGTCATGCTGCATAATCAGCGCGGGGATTTCAAGGCTACGCAGCCGGTGAGGATAGAGCCTAGCAG
AAAAAGCAAAGACAACCTAGCAAAGTAGTCCAAGGTACTGAGAAATGTACCTGGGCAGTCGGTACCGCCGGATGTGTTTC
GATTCAAAGCAGATGCAGTAATCGGGGGGTCTCATAGAGGAGGCAGACAGTCTCCTTGCTCTGTCTGAGATGTGTACGTG
TAGGAGCATTGGTCCCCGTAATCCCATCATATTTACAGCACGTTCAAGAGACATGAAAGGGCTCTGGTATGTCCCCACGC
GAGGTATCGGGCCGGGTATCGGGGTCGTTGTCTGGCTCTGGCTGGTTACGACTGTGATCACTACTATCACCATCTGCTCC
TTTAGGAGCGTGCCCTCTTCTTGGAGAATTACGCGTTTGTTATACGCAGGGATGGCGTTGCTCTGCCTGTGAGTCCCCTA
GTGAACACGACCTCTGAACGCTTGTATAATATGGCACTAGACGATGGCTGACCCCCTCAAGATACTTGCTCCTCCACTGC
CTTGACCTCACTGTACAGCAAGCAGGAACTTCGGTGACATATAACTACATTGTTTTTCAGAGTCTGAATATAGTCTGGAG
AACACTATCTGATATTTTCCTGTTATGCGGTTGCTGGTTGAACCTTCTACGACATCAAACACCAAAAGTCGCCGTCTCGA
GATGTGACTTGATCATTGCTGGCACTCTCTGGGTTTTGGGACTTTATAAACTAGGTCTTCAGTTCGCCCTATGCTTCGCC
TGGCTCGATTTCGTCGACATCAAAACAATAGATTCCATAGCGGCAGCTCGAAGCGGCTTTGCTGTTGCTTTTTCGGCTTT
CTACTTCGCCGCCATGCTCTTGATGATGGCTGGACTGGTTCCAGATCATGGCAAGAGATTCCTCTCGCCATGGGAACCTT
TCAAGCACGGGGATGACCCAGCCATGCAACGATGCTTGGAACGATTCACGGAGGTATTTCACTTGCCTATGTTTCCCGGC
GGATCTAGATCACTAGCTAACCCTAGTTATTCAGGAAATTCATAGTGCTGGTTGGGCCTCTTACTGCCTTCTGGCACGAG
CGTTCTGCGAAGTCGTTATTGTTGGTCAACTTGATCGGGCGCCAAAAGGACTTCTAAAGATCTACAGAGCCCAAGACGTT
TGCTACAGTCTGTTCAGCGTCCTTTTCGTGATTTTCACTGCGGGCTCTATCCCAAGTGGCTCCGACAATGATCCGGATCC
ATGGGAATTGGAAAGCAAGATTTCTGCACGTTTGGCAGAGGAGCAGCGAAGGTTGGATGAAGCCCTCCAACTCGGTCTGC
AGAACTCTCTCGATGCGTGGTCTGGAGAAGCGGACATGCTGTTCAAAGAGACACTTGCAACTGTGACCGAGGAAGGGACG
AAGTCAGCCCCTGTGGCCTCAGTTGTTCTTGACACGCTCCGTGAACAGGTTCGACAAGAAGGGTCAGACGAGAGGCTACG
ACAGGGAAAGCTGGACCACTTGGCAAGAATGGGACAAGATCTCGAGGATTGGGTTCCTGTGTACAAATGGGACGGGCACT
CTAGCGACGATCATGTTGTTGGAGAAGGGGCGAAGAGTTGACTCGTGCACAAGATTGCTATGGAGCTAGGTAGTTAGTGT
GAAGAGAATGCAAAATAATACCCAAAGATGACAGATAAAAGATTGAATTTGATATCATTTTACCCCCCGTAAACTCCTCA
TTGGCTCTTCGACACTCCTGGACGGCTAGTTGTCACGAAATTTAGGTTGCCCTCCCTGATCTAAGCATGGCGAAAGCAGT
GCTCATAGCAGGCACAACATGCCGACGCGGCGGAGTGTGATAGTTTGCCGGAAGCAAAAACACATACCGCACCAGAACTC
TAGTCTCGTCCGTGACGACATGAGTTGGCGTGTTCGCTGTCGGATACTTGGCGAGCTCACAGCCCAGCATCACCCGCATC
TGCTGGTCGATGGCACTGTTGCTCCAGCTATTCCCTATAGCCTGTGAATACCCCAAGGAGGTGGCCTGCTCGTCTCCACA
GTAAACCCCCGGGCCAGAAGCCGCACCATGACGCATCAGCGGCGTGTTGCTCACGTTCTTCAGGCCTGCTGATAGAATGA
GGTACAGCCTGCTAATACTCGTGCCGTGGAACACAGGTCCGCTACCAGCAGAGGCAGTGGCACCTAGATGGGTTTCGAAA
GCTTTCTCTCGCTCATGGTGTGAGTTCATGAGGAGGAACTGCTGCGTCTGCGGCATGCTCGGGATCGCAAACCCGCTCGG
GACGCTTCGTAGAAAGCCTCTGAAGCTCAGGCACAGCCACGAGAGAAGTCTCTCCTGATCCACCGCATAGTGGCTATTTT
GTAGGGCTCGTGAAAGACTGGGAGCTCTAGCCAGAGTTTCCATCGAGGGCAGAGAGTTGATGACAGTAGGCAACGAGGCT
TTGGCTACAGGACAGCCTGGGATCAAATCTAAGCCGGATCCGTCAAGAGCGGCTGCATACACGCTTGATATCAGGAGGTC
CATCGACAGGGGGTCAACCATCAGGTTGTGAAGACGGGCTTCCAAGGGCGCCCGTCGAAACCATATCGAACAGGTCTGCG
AGCACGCGGCGGTTTTCCACAGTTTTACGCTGATGAGAGCGCCACAGACACCGCACGTTGTTGGCGACGTAGTAACCCAT
TTCTCAATGCTGTTGTGTATCGTTGAAATAGTCTGGGGGTTCTTTAGTAGTCGGTGGAGATTTCTAGAAAGACAGTACGT
AAAAAGTGATGGCTTCGTTCCACAGATGGGTTGATCTGGAGTGTTGGAAATCTTCCTCCAGTACTGATGCCGATTTGCTG
CGGCTTCATCGTTCGGGGCGTAGTGAACACAGAAACCCCTAGATGATGTGAGACACACTCTAACGACTAGCAGTCGAGCA
CCATCTGGAACACCTCGTGCTATGCGTTGAAGTTCATTGATTCCCGTCAGTGGGAATGACAACTCGTACTCGTTTGGTGC
GACCTCCTCGACTGCGTCAGCCAGTTCAGCAGGAACACCTTGCCCTGTAGCTCGAAAAGGTGTATCCCGGATGCCTGCCT
CGAGGAGTAGCTTTGAATGCCCTCTTGCATCTGTTCTCTTGAGATTCCACCGTGACGTCTCCAGCTGGGCGGCACGTTCA
ACAAGGGAGTCATGCTCGCCTACCAGCTGACCCAACAGAGATAATGCGACTTTTCGAGTGAAGGGCGGGATTGGTTTGAG
GTTCTCCCTCATCATTCTGAAGACTGCTTTGTCAAAATTTGTTGGGAGCGGGCTATTCAGCCAAGCTTTGCATACCGCCG
CCAGTGATAAGTTTGTCCAGTGTGGCTGTTCCACCGCTCTCGACAGCATCATTTGCAAGATGGCCGCACCGTGTTGAGAG
AGTTCTGTCAGTGAATGCAGCATACTTGAAACAAGCACGAGATTGCTTCCATCCGCTTTGAGTTGACAGATAACTAGCCG
ACTGATATTTGGCATGTCTTTGCCCTTTTGAGCATGCTCAATCAAGGTGCGAAGTGATGCCTCCTCGCCAGTAAGAAAGA
TCCACTCGACATCTTCAAATCCTTTAACCAAGGTTTCGATCAACCGCAGTGCTGTGGCATACCCAGACAGAGTTCGCCAC
CAGGTGAGTCGCCGTCGGGTGATGCCATCTCCAGAATCTCGTAGCTGCGCTTGAGCAACCGGTGCAGTCAACTTGGCGAG
GTCCTGGATAAATCCGAGCCATTGATCCATGGTTTTCATGTGCGATTTTCCTTGGCTCGAAAAGGAGCCATTCTCTTCAA
TGAAGGCAAAAACTACCATCGTCCAGCAGTCGGCTGACAACTGGCCAAGGCTTCGCCGAAGAGAGATGTAGGATATGAGT
TTGGCGCATGACCCCCAATGTTTTTCCATGAGCGTCACTCGCAGCTCCTTGATGAACTGATCCTTCTCGAGAATCACAGA
CCCAAGACAGGTCACGTATGTCTTGTAGTCCAGACGCTTGATGCTGGCCAGAATCATTGCCAAGTCTCGCCTGTGGGCAT
CTGGACAGCTTTTCCAGAACTTGACTTCGAGCTGAATGTCGGAGAGATCAATATCTCCCGCAGCAAACTCGGTACAACCG
CCGAGGCTAGACACGAGATATGATTTCAGTGCCGAACAATCCCTAGACTTGCTCAGGGCAGCATCCTCAAGCCGCTCAAA
TATGGATTGCGCCACATCACGTTCGGGGAATCTGCGTACCATTTCCAGAAGATCCGGTGGCAAGTTTGGATGTACCGCTT
TCGCAGCCAAGATTGCCTTGCCAAAGGCCAGAATGCTCATGCCGACGTAGTCGCCAGGGCCATTGTCGACCTGAGCCAGG
AATTCGCGCTGGGCTGCCGACATGACTTGTGCAATCCTAGTAACTGGGTTCCCGATACTATCGGGGAGCATCGTCGAGCC
GAGCAGGGGAAGAAGTGTCGAAAGCCCAATCATCTGAGTGCAAATGTCCAGGCTGTTATTGTGCTGCGACCTCAAGAAGT
TGAGGATAGTCCGATGAGACTCGTCAAAGCCGCCTTTGTCGAGGGTATGTTTGAGGAAATCGAGTGCAGACTGAGTTGCT
GGGTTCTCAATCAAGAGATAAATGAACAAGTCGACAGTGTTGGCCCCAACACGTTCTGAACCGGATAGAAGGATCAACAT
CTGTTCAAGGTTGCCTGTCGTCTGCGGCTCAACCTGGGTTCGTGAGAAGGAACCCGGGTCTGACAGCCGGAGGCATGATT
CTCGACACGTTGTAGTGTCAGGTCCATCAAGGCTGATAAGTGTCGACAGCTGACGTTTTTGTGTATCTGAGAGACAACCT
GACTCCCACTGGAGGAGTCGCTCTGTGTTTGGAACCCAGCACAGGCAAGCCTGCCAGAAGGGTCCATTCCAGCCGCTACA
CATGTCTGGGCCGCCGGGCAAGCTATAGATGGTCGCGATACATCGTACAAGCCGAAAAGCGGTGTGAAGTCTTTGTTGTT
CCCAGTGGATGACGACTGCAGCATCCAGAAGATCTATGATGCCGTTCTTGCTTAGCCAGTCTTGTATCAATTCGTCCGGG
AGGAATACGGACGGGCGACAAGTGGTGAAAGCGTCCAGGAAGCTTTCGATATACTCAATGCCGACGTCAGACTGGGGTTT
CAACCGCTGGAGTTGTTGAATGGCCTTCGCTTCATCTTCACAGATGAGACCTGCCCTCAATTTGCCAGCAGCGACAAGAC
ACCGCAGATACATTGTAGGATCAAGACGGATCAGAGATAACAACTGACTTGAAGCCTCCGATGCAGACAAGAAGCCAATA
CAAGCCAGCGTTGCCACGGCGCTGTCCGAATCTCGGCCCCAGTCAGCCATGAGATCCAGCAGAATAGTATCACGGTCGCT
GCCTTGTCCGGCATGGTATCCCTCCCAGCTATTCAAATATCTCCTCGTCGCACTCGCAAGCTGGTCAACATCACGCTGTC
GCAAGAACCCCTGCTCCTGGGCGACAAAGCTGGTCAGCGAGGAGGCGATGACTTGGTCCCGCCAACATCGCCGATCAGCA
GTAGGTGTGAGCGGTCTGGACGGTGCTTCAGGGACGTCGCAAGGGGTTGGAGGTCGTGGGAGCTCTAGTTCTAGAATTTG
CGGCGCTTCAGGGAGTTCGTAATATAAAGGTATTCGCGGCAGCTCTGGCTCTCCTGTCTCGATTGGCGGCGTCGCAGGCA
GCTCGCAACAGGCTTGAATTGGTAGCGCTTCAATGGTAGTGTCGAGCTCGGGCTGTTTCTGAGATTCTGGTGCATTTTTG
GACCTGCGAAGAGACTTGATCATCCGTCGCATTTTGGGTATCATGTATAGTAGGGAAATCTAGGTTGATTGAAGAGATCG
GGCCAAGGCGGCCCCTAGCAACAACGACAAGAATGAATGCTAGGTCTCGTCGGCCCCTAGAGCCAAGCCTAGTAGGACCT
AGTAATGTGCTGCTTATTATCGGATTGTGATTTCCATTCCCTGTTCGCCCGACTCCTCGTTTAATCGTTATTCCTATATC
CCGCAGTAGTGTAGTGTAGATCGAGGCTCCAGGCTTAGGTACCAGTACTCGCCAGTGACAGCCACATATGCAAGTCCTAC
ACCCCTCAATAAGCCCAGCAAAACCGGGCGCATGGCGTTCTGCATTAGTTCAGAGAAGAGGAAGAGGCAGTGCCTGCACT
CCCAGGTGTTCCTCTTTCCTTGGTCTTATCAGTTGCCACCGCAGTTGCCGAAATGTCTACCGAGCCGAGCATCATTGACC
TCCTGTATGATATGCTGGATCAGCAGCCTGGGAGTGTCTATATTCTCGAAAGAATTATTGAAGCATGGGAGTCCAAGAAT
GAAAGAGGTATGATGATCTCAATGTTAGAGGGGAACGAGAATACCTCGTCTCTGCCCGCCTTGGTGCATCCATATTAAGC
CGTGGTCCAATACAGGTCTTGCCCGTGAAACAGCTAGCCACCTTCTCCAACTAGATCCTGACAATTCTGTGGCTCTCCTC
TGCCTTCAAGCGGGACGGGATACAATCAGAGCCGCATCCAGCAGTAGCAGTAGTAATGGGGTTCAGCGACGTAAACAGGC
ACAGCCTCGGAAAACATCGACACCAGGCAGCACTAGCAAAAACACGGGTCTTCTAGGCGATTATAAGCAGCTGATGCTTG
AGGCGGAACACCTCAACCACGAACTCTCTGGCATCATGCAACTTTCTGGACTGCAAAGCATCGAGGAATGTCAAGAAGCC
CTGACAAACCTTGGGCACATAAGCCGTGGGGAGATCAGCAAGGCCATCCATTCTCTACAACCTGTATCGGTGAGAGAATC
AGCGAGAAACATTGCATCGAATCGCGACAAGGCCCAGGAGCTTTTGGTCCAAGACTTGGAGGCTGTCATTACATGGGCGT
CCTCACAGGAGACCTCGGCCAGCCTTGAATCCATTCGGGATAGACTGGTAAAGCGCAAAACTCTCTTGGATGCAGCCCTA
CCCGAGAACATGGCAAGATACATCGCCGATGCTCTCGCCTTGGTGGAGCGGAAGCACCTGAAGAAGAAGTACGTCAACTC
AGAAACCATGCTTGGGGACAAGGTCGAAGAAATTCCCGCTGAGAACTTTTTCGTATCCGAGGACAACTACGCCTGGGACA
TGGAAGAACTGGCACAGGCGCTAGCAGTCAACGACGGGGTGATGAGGAACCCCTTGAGTAAGGAAATGTTTACTGAAACC
GACATCCGCAACATTCTCTCGCATCCGCTCGGAGTCCGACTCAAACCCATACAGCTGGCCCAGAGCCAACTGAAGCAAGG
AGTACGAGCTGAAACAATCCGTCGAGTCGAGGCGCTTGGTAGCGTACTCTTGGCTGATCAGACCGAGAACGCTGCGCCGA
GTCGGTCGGCGACGGATGAGTTCTTGGCCTACATGGCCACGCTCCCAGACAACGAGCAAAACACCATCAATTCCCTCAAG
ATCCCAGCGAGGGATAAGCTCAATGGCCAGCCGTATGACTATACCATAGGACAGTCAGTCAAGGATGCAAAATCAAACCT
TACCTGTTTCCACAAGGTAGGCTCCCTGTTAATGATAGCTGAGGCATATCACGCTAACACCCTGGTTTAGGTCGGAGACT
TTCTTTCCCAAGCGGCACAGACTTTAAAGAACCAGTAGTTCCATGGCCTGGGTGCTTATCCATGGGAACGCAAAGTGGTA
CTTTAATATGATTCACATTGAAACAAACCCAGGCGCTTGGCCACAATGGAAAAAGTCACGGTTACCAATACGTGTAGGCA
GCGATCTCAATAATACCACTTATTGAAGAAAGAATGTATTTAGAACTAAGAGATTGTCTACATCAAACCAGTCCAGGAAA
TTCGTTACCCAAACTTGAAGACTTGTCAGCCGACACACCGTTGACCTCAGGTCTTGGGCCGTGGTTGATAACGGGGGGTA
TGTCAACATCATCAAGATACTGTGTCGTCTTCTCCCTCTTCTCCTGTGCAACAGTGAGACCATTTCCAAACCAGTTAAAC
CTGTTCTGCCCCACCTCTGGCATGCGGACATAGCGAAAGTCCTCAAAGCGTGGGTTCTCCATTGCCTGTTGCGCGTGGAC
AGACGATCCCGGCCAGATGCCTACAATTCGCCCGGTTTCGCTATTTCGCTTGAACCAAGATTTGCACTGCAAAAGGTCTT
GTTAGCAACAGTCAATCTTGACATACAAACTCAAATGGATTGACTTACCGGGTAGGTGAAAATAGTCTTCTCAAAGTACT
TGTCGGCTTGCTTGCAAAAGTCGACATGGGCTTCCATACTGCTAGGGTTAGCTACGAGCTTAGAGGGCCCATGCTTAGAC
TCACGTGGGCTCTAGTGATGATATGTACTCTCTCTGAAGCTTCTTGACACACTTGATGATGTATTCAACCACAAACTCAA
GCATGGTGATGAAGCTTCCAGAGCCAGGGGCACCAGCTGGCCCAAGATACATGAAGAAGTTGGGGATGTTGGGCACCGTC
ACTCCCATGTATGCTTCGGGACATGGATCCCACATTTTTCCAAGAGTGATTCCGCCGCGGCCTGTGATGGGCGTCTCTTC
GGTGCTCCAGGAACTGCCCACGGTCAGTTATTGCAAGACATGTGGCGCACGTAAACTCACTAATCGAAACCAGTCGCACA
GATGATGGCGTCGACCTCGTGAAACCCTCCGTTGGTATCAAAAAGCCCATTCTCCGTCACTTCCTTGATCCCAGCTCCTA
TGAACGTGACATTGTCTTCAACCAAAGCCTCCAGATATCCGGGGCCTGGAGTCAATCTGCGGCAGCCAGGAGGAAAATTA
GGGATTAGGGACTTGTAAATCTCGGGCTTCTTCTCCAGCTTCCTCCGCATAAAGGCGTCTGATTCTTCCCAGAACTGTTT
TTGAATGTCAGAGCCGAGAAATGTCGATAGTTGGCCCTTGTTCATGACACCCTCGACCATGTGGCGATACTCCATGTATG
TCTGTGGGTTATTGGCAAAGTCCATTCGTTCCGCAGCGGTGTAATCTGTTTATATTAGATTATACAAAACATTGCCTCAA
GGACAAGTCGCAGACATACCTCTGTTAACACCTCCACCGACTTCCGCCGCGTACCCAACAGGGCTGATCCAGGTCTTGCC
TCGCATGTAGTGGAAGATGTGCTTCGCCTTGGACTGAATATGAGGTAGCACTTGGATTCCGCTCGACCCAGCACCAATCA
ATGCGACTCTCTTGTCGGTCCAGTCAAACTTAGGGTCCCAGCCTGCTGTGTGCATGAGGGACCCTTTGAAGGACTGCAAG
CCCTTGATCTCCGGCCACTTCCACTTGTTGAGGATGCCAGTTCCTTTAATAAGGATATCGGCGGTGTCTGTCACAGTCTG
GGAGTTTGTTAGAGAACTTTGTCATTTCGATAGTGGGATGGTAGACTGACGGTGTTGTTCTTGAGGTCCTTGACAGTGAC
AGTCCACTTCTGCGTGGTTTCATTCCAATCGGCCTTCTCGAAGTGGTGCCGCAGACGAACATACTTCTCAACATCGTAAC
GCCAGGCAATATCTTTCAGATACTGTTGAATCTCTGCACCACCGGCATAGAACTTTGACCAGTTTGGGTTGCCGGCGAAT
GAGTACTGATAGACATGAGATGGAACATCTGGATCACGAGGTCAACAGAGTACTGCCGTCATCCAGCGCACGATTTCTTA
CCGCAGCCAACACCTGCATATCTTCAAAAAGTTAGTCAGTCAAACAAGTGGCAATGCAACGGGATACGCACGTGTTCTCA
TACCAAGTCCCCCCTATATCGTCGTTCTTTTCGTAAATGGTCAGCTCGAGGTTAGGAATGCGTTGCGGGAACCTGATTGC
TGTCAAAATTCCCGAGAAGCCAGCACCAATACAAATGACTTTGATTGGTCGTGGCTGATCAATGGCTTGATCTTGTAGGG
GTTGTGAAAAGACATGGTTGCCGTCGTGATGGAGATGAGTCTGCCTTGACGGAATTGAATGCAAGATGGTCTGTATCCTC
AAGGGCAGCTTTTATAACGGTTTGAAGGTTCTCAGCATGTCACATTAGTCTTATTCTAGTCCTCGTCCGCGATAGCCATC
CCACCGTGAGCCGTTGCCGAAATGGAACACTTCGCGGCGCCATATGGCAACGTGCGGCGCAAAGACGGACAGGAGAACAC
ACCGAATCACATCAGGACCCGCCAGAAGAAAGACTGGGGGCCGATATGTGTGGGGTCCGTCTCCGATTGACCAGGATAGG
CAAGTCTCGCTGCCTTATCTCGCTACTCTCCAACTGGCCAGCGCAGAAAGGTAGTCACATGCACGCGCCATCTGAGGCCA
AGAACCCCTTTCCCTTCCTGGCTCATTCGAGGCGATTCCTCTCATTTATCATGGTTCAGTGCTGTAATGGTCACGAGCTG
ATTGGCTGGTACCATACACTTAGTTGAAGATACGGCTTCCATGCTCGGGACTGGCAATCACTGGAGCCGAACCCCGGCTT
AGATAGAGTTCAGAGAAACCCAGGTTTGATCGAATAGCCCGACTGTAACTATTGTGACAAATTCTTCGCTAAAACTCAAC
CAATACGCAGTTTCATATTATCCTGAATCAGAAGCTCCGGCCAAGTTACACTACCCCCTCCATCCTGATTTGCCAGAGCC
TATCCAACAAATTCGCTGCTACTAGATTTGCCGGGATTCTACTGCAGCTATACAGGGCGAGTAGTCTAGACTTACTCTCG
TTTCGGAGATGACTATCCTCTACCGCCAACTCCGCTCCGGCCGTCAACAGTGGTATGGGCTGAAGAGCCAGGTACGTTGA
GGTCAGAGGTATGGCAGAAAGGGAAGTCATGATGTCAATTGCGTATTGTTGAGTCAATTGATTGATATTTCGATCTGCGC
ATTGTTCGTCGATATTGGTCCAGTCTTCCCATAGAGCCAAGCTTTGCGGATAGCAGAAGCGACAAAGCATGATCAAGCCG
TGTTTACGAAAAGCTTCAGCTGTTTGAACCCACATAGTAGAAGGCTCAGGGTCGGGAAACTCCCAGGCTAAGAGCTTCAC
CTCGAGGATGAGTTCCAGGTCAGAATCTCGAATACCACCCGATATGACGTGGCGAATGTATCTACCCAGCGTGCAGAGAA
TGTAGAACAGTCCGGTGCAGGGCCCGGTAGTGGGGTGCAAGAACCCAGCCATCTCCTCGAAAATGAAGGTGTAAAGAGGC
CCCTCAAAATTGCGTATAGGATTGCTGGACGTCTGGCTCAAGAACGCGCAAGACATGTCCCAGTACACAAAGGTGCCGAC
GACTAGACGCGTCATTGGATGCTTGCGAGATGCTTCCTCGACCAATATGAGATTGACGACTGTTCTCGCCGCCTCTAAGT
GTTCATGACCATAGTCTTGTAACTTATGGTCGAGGAAGGATGACGATATGCCGAGTAGGTAGATAGAGAGGAAAAGAGTG
TGAAGTTGCTGAGAACCCATGCTTAGCTCTCCTCGGAGCGCTCCAATGGCCTTTATCCTTTGCTCGAGACTATCGTGGAC
TTGGCCTGGATGGAAGAAGTGCTGGTGTGCCGAGCTGATACTCTTGATGGTGTGCAACATGGACTGGCTGGTGGACAGAT
GCTCGACGATGGGATAAGCAAACGGGTTCTCATCATCGCAGGCCACCAATATTCGACTCGTCTTTTCCAACCAGTACTGC
AACAACTGATTGTCGCTTTGGCTGTGAAAGAGGGATGAGACATGGCGGCCGGAAGTCAGAGTTAGAGCAGGAAGATGGAT
CTGCCACTGCTGTTCCCTCGCAGCAGCGTGACATACGATCCCTTTGCGTGAGCAGCGGAGGCAGACTGGGTACGTCTCGT
CGCATCTCGATCGACTTTGCCTACACTCGCGGCATGGGTACCGACATCTGTAGAACCGTCGCGGTGGCGCCTGTTTCCTC
GGCTTGACCGCCTCCTGGGGAAGTTGTTTGGGCGTGAACTTGTCAGGGGCAAAGCGGACCCTGAACCTGGCCATTGTCGT
TCGATGACTTCTAATTCTGGGCAAAGATGGTCTGAGGGAATAGAAACAGAGCAATGTCGCAATAAGATATTGTCATCGAT
AGCTGCAAACTGCCATGGATCAGACCCTCCATACCGAAGCCCCGATGCCGGCCGGGGTCAATCAGCGCTATCCACGACCC
CGCATCGACACGACTCAAGGAATCAGACACTTGCCTATTCAGGCCTCTACGCGACGGCTTCTTATCAGTCTAGCCAGGCG
ATTCCCATGCCTGACCGACCTTGCGGTCCATCAATACCCCGCGTTTGAAGCTGGTGCCGCACGTCATAGCATAGCAGATG
AAGGGGACTAGCTGCGAAGGAACCATTTCAGGCAGCTTTCTCATAGACACCATATCTGGAGGATGGCAATACGGCCTCAC
ATGGACGTTGAACGAGACTATTTCAAGGATTGAGGCACCTGTAGAGCATCATGATTATCGCGTGATTGAGAACGACAGCA
AGCCAGCACAATCTACCATGGCCGATACAGAAATGGCCGCCATTGCTCCACCGGAGCAGTATGTCTTACCGGCTACCAAG
TACTGCCCCAATAACAAGATGCCGGTGCTGATATACAGGAACGTGCTTCCCAGTCCGCGGACAGAGAAATCCGCGCAGGA
GTGGATTGAGAAGAACGGCTGGCTCAGAGCTGTAAGTGGATTGACCAACAGTTTGGGTGGCAGACTGTTTCTAATCCTCT
CTTCAGGGCATTGTGTGGCCAGCCATTTACAGGCGTCACTTCCATCCCAACGTACATGAGTGCTACGGTATGTAACTACC
CTAGCGGAGGTGTGTGTTGTCCGCGACTTGACGTTTTCTTATAGCCATCTTATCTGGGTCATCTGAAGTGCTCATGGGAG
TTGGAAAGCTCGATGATGCGGAGACACCTGAGTCAGAGGCGTCGAGTCAATTGGGGCTCCTCTTGACGCTTAGAGAAGGT
GACGTTATCGTTCACCCCGCCGGGACGGGTCATTCCAACGTCTCCGACGAGGGTCGCTACAGATACTTGTCCTTCTTTCC
CGAGGTTTGTTCCATCATCCATGGCCATTGCTAGAGCTGACGGCGAGAAAGGGCTCACCCAAGTGGATATCCGAGAACGG
AGATAAGCCTCTGAGAGATAATGAAGACATGTGGCAGCTGATCAAAAACGTCCCCATGCCCCAAGACCCAGTAACTGGAG
GCGAGGGACATCTGACACGAGCATGGAGAGCTGGTTCGGTTGAAAACGCGGTAGTTTAGTTGCTTGCGTCAGGATGCATA
CAATCTGGGGTAGCCGGTAAACCGGGCAGCCCTTAACTCATACTACATAGTAGATTCATCAAATCCTTCAAGCTGATTAA
GGTATGGCGTAAATAAGAGAGATGGCGAATGGCATCCCTGACCCAATAATGTACTCACAAAGATGAGCTGTGCTAGGTCA
AGATCACCGGTGGCTTACAACCCCGGACCAAGTAGAACCGAGTCGAATCTATCGCGTGATGATATCTTTTCTTCAAATTT
TCTTGGCATCCAATAAGGCCTTTCATTTTATGTGTGCCTCACGATCTGATTCGCGCTTTGGTATCCCCCTCAGTTACCCA
ATTCGGCGCCGAATCGAGGGGCCCGCCGGGGCCCCTCAACTGCTTTGACAAGACAGGGCCAGACATTGCATGGGCAGGAT
TTGATGAACCAGTCAGTAAGCGCATAACATTCCGTCCGTCGCTCAAGAGACAGCCAGAAATGGATAAACAGCGTGTGAGG
CCCAGTGATATGCGTGTTTCTCCATTTGTACAGCAGGCAAGGTGCCAGGCACACAACCTGGCCAGGTCGAAGAATCCAAC
AACGGCGTTCCTCTTCACCGGACTCAGTCGACCTTAGCAGCATCATGATCGGGCGGTTTCCGTTCATTCCCTTTCGTTCG
CCCTGGCCGAGCCAGCAAAAGCATCAGCCCGTGAGCAAACCAGTCGATACATCCTCCAAACTTGCCGCCGAAGCCATGGG
TTCGATGTCTGAAAGTCTTCGTGTCGATGCGACTACGGTAGGTTTGGGCGTAGCCAAAATTCATTCAATCTACCAGCTCC
ATCACCTGGGTCTTAGGGTCCAATGCACTGATATCACTAGAGACGTCGGCGAGACGTGGTACTGGATCACCTACCCGGGC
GCCAGAAGCGACCCAGAAGCGATCCAGAAGTTAAGGCTGAATAGGAGTGGAGTAATATTTATTGTCAGCTTGTGGGAGGT
TCTCTACTCAAAACAACATCTAGTTAGATTTTTGAATCCAAAGTAGCCAGTCGAAAGTCAAGTACCAAGTTCTACTTAGG
GGGTCTCAGAGGTATGCACAGCCACGTGTAAGGTCACGTGAAATCAGATAAGCTGTCTGAATGACATCACATAAGCAGCC
AAACCCTCACTCTCTTAAGCTGGCACAGCCAAAAGCCAGCTTGTGATAGCCTCATCAATCAATGCACGCCAATTGCGACA
CCAGGTACAGCGCCACTTCTAGCATCAATTACAGCGCCAATCGCGGTGCAAACTAGGCCTCAGCTACGCGATACGAAATT
CCTATTCTAGAGCGAACAAGACATAGTATTATAACATCAATAAGGGCCTTTATTGCGCCGCACTTAGCGCCACAATTGTC
AACCCAATTGGTGCTGTAATGTCTCGCCTCTGTGCGACAGAAAAGGAAGAGAATGTCAAACACACATGAGTGCCCACAAG
GCTCCAAGCAGGTCACAAAGGGGAGTTGAGTCCAATCAGAGGTCTCGGTGGCAGCGATACTTCGTCACTCTCTATCATCC
GCTTGAGAACAAAGTATTGCAATGCTAAGGCCTTAGCAGTTGTGCGACTAGGAGAAGCACGCATTCATTAATGACATAAC
ACTGGGGCAAGGTACGGCTTGGAGCCTTGTGGGCACTCATGGGATAGTGAGATGCCTGACACGTGACCTTCACGTGATGG
GCAGTGTGTGCCGCAATGAGTTTTTACTCAACTTTTTAGGTAGCGGCGACGCAAGACAGAGATCAGGTTCCCGAGCATCA
AGGCGGCTCAGAAAAACAAAACCCAACTTATCTCTAATTAGTGAGCATCTCTTTGAACATAAATAAAAGAAGAATTATAT
CATTATAGCAGTTAGCATCACTATTTCGGCTGGCTTAACTTGAAATAGGGTCGTCCTGTTAGAACTTTAGGGTAGCGCTT
GTACAGTCCAAGCAAAAGGTGGATTGGCTGATCTCGGGGCTTTATCTGAGTGCCCCGTGCGTATCTGAGCCGCTGGGTAA
AAAATCCGATTGAGTCCGATTGGCTGAGCTTAGACCCAACTTGTGGGTCTCCCACTGTTGACAAATCTGGGGGATTTTGG
CCCCGGCTCCTTCAACTCCATTTTCAATGCTTGCTACTGTGAAACGCTTTTTGTTGCACGATACCACGGGACCACAGGAA
ATACGGAGTGAGTCATAAAAGTTTGGATTCAACAAGATGTCATGACCTATTAGCCGATGTGACAAGGCATCGCGATTGGG
CCTAGGCGGATCCAGAGGCTGAGCCGAGTCGCATTAGCGCCGTTTGCCGAATGCGGAGGATACGCGATGCCAAGGTGTAA
CCAACGGGAGGGAACTCCTAACCCTCCATATCGTCAATCTTGAGTTGGGGAAAAGATGGTAGTCTTCAGCTGCAGAAGAC
ACTTTGCCGAATTGAGCTCGTTGGCGAAGTCATGAAAGACCGCGCCCGAGGCTGTTCATGCCCTCATGCTGCCCCCTACC
TTTATCTAGCCTTGAGTGCAGCTGTCTTCATTTGAGCCCTCGAAAACAACCTCAGTCCGTCCATTGAACCCAAAAACCTG
TTCTTTGCCGCAAAACTCGCATTAAATTTCAGCGAACATCGCCATCTGTTACCATGCCCCCCTCTGTACCCAACAGCCAA
GGCTCCGACTCTCCAGCGGATGTCCCCTACGGCACATGGAACTCATTCCCCTGGGAGCCCTTCCCCGAATATGCTGGCTC
CAAGTCAGTTCTGTATCGTTCGGCAGACGGAAAGATTGTCGCGGGAGCTGCCAAAGAAACAGGGACAGCAACACTCACCT
ATCCGTGCGACGAGTTCTTCTACGTAACCGAGGGGTGGATCAAGTTGGCAATTCACGGAGGAGAGACATTCACCTTGACC
AAGGGGCAATTCATATATCTGAAGAAGGGAACTACAGTCGACTTTGAGTTTGGTCCGGATTTCGCAAATGTCGCTGTCTT
TATTGATAGCAACCCGGTGACGCTCATCTGAGGGCGCACTCACTGTGACGGGAGGATGGTCTGGACGGGACGAGCTCTCT
ATCGTATATAGGAGTCAGTGTAAGATGATGTAACAGAAGCAAGGATTCTCTTGAGTTGACCGTTCAGGTGTTTTACAGTG
TTGGGCTTTGATGCCGTCATGTATTGATACCTGTGTCTTTTGCTATTGTGACAGACGGCCTCTCGTCGACTTGTCTTTGA
AGATATAATACTTATGGCTAACGGTCTCATCATTCGAAATAATAATTGAGGTGGCCGTATTGTATCTGATACAAAAAGCC
GCCGTGAAAAAGAGAGTAGAGTGTAGAGTTTTGCCTCAATGTTGTGTGCCCTGTTTAGATCAGCCAAGACACGTTTACTG
TCGATTCAGCAATGTAGCACCAAAATGCCCCAGTCATGAATCGAGTAGCTGTCTATTCAACTGGTAGTTCTATCTAAAAG
ACAGCCATAGTATGCCTTTATTTCGCATACTTTACAAAGAACTCGTCTATGGTCATAGGTTGAGCCTTCACCCCATCGGA
TCGACGAGCTTTGGAAGCATTCTCCTTGAGAACGCGGGCATCCTCATGCTTTGTCGGGATGCCATTGAAGAAATTTCCCT
TGATCTCTTGCATCAAGTCAAAGAGTCCATTCACTTCAGTCGTCTTGGAAGCCGTTGTAGCGGTCAACCCTCCTTTGGGA
ATCTCCACATGTCTGGCTGGCTTGCCAGTCACTGTAGAAAGAAACAATTAGTAACTCATGGCCATCAATATCGTGTGTAG
CTAATGAAAAGTACTCACGCTTTTGGAACTTGGCTGTCAGCTCGGCGAAAGATGCAGACTCAGATACGCCGTGGATGTAT
TGACGGTTCCATCTCTCGGGATCCAGAAATACGCCATGGACAAAGTCGCCATAGTCGTCGGCTACTGCCAGCCACGGAAC
AGACTCGGGGTTGTTGCCCATTGCAGGCACGCGATATGTGAGAAATCCTTCGGCATCTGGTATCGTAGCAAAGCCTCCAA
ATGCGGCCGTGTACTTGGGGTCAAAGGCATTCTCCAAGAACCAGCCTGCGCTGAGTATGCAGGCGGTCTCAAACTTGCCT
GGCCCAAGAAGGTACTCTGAGATGGCTGCCTTGTCTATTGAAGTGATTTTTTAACTGAAAATGTCCACGCATTTAAGACG
GTCACTTACCATCAAAGGCGAGAACTGGAACTTTGCCGTTTGTCAGCTTGGACGCCGCTGGGAGTGACGCGTGCACCGCA
TGCTTGACACCAGTCTTGGCGGCCGCATCTATGATGATCTTGCCCATTTCAAACTCAGAGGGACCAATCCTGTTCTTGAA
GTTCTGTTATCATGTCAGCAGTGTCGTTCAACATGGGCATAAGCTGCACGGGGATTATACTGGAGCATCTGAGTCGATGT
TAATGAAGACGCCCCAGCAGCCGGTAAAGGCTCGCTCCAAGTCATCTGTCTTCCAATTGTCGCATTTGACGACTTCAATG
CCGTCTTTGGCCAGAACTTGTGCCTTTTCAGCCGTGGGATCACGAGACAAGACTCTGACATGAAAGTCAGGGTTGTCGTG
AAGCGATCGCGCCACCGAGCTTCCAAGGTTACCCGTTCCGCCCACGACGGCGATAGTTTTGCGAGTACTAGTAGCCATAA
CTGCTCTGTCCGAAATGGAGTCTGTCGTTATTTTCCGTTTTAGGAGCGTTGGCGATGACTGCAATGGTTGTGCCCTGGAC
AGAGATGGTGAGGTGTGTTTTATGTCAGAATGGGTCGGGTGGGAAGATGCTTTCTTCTGTCAATGAAACCGGAACCAAGT
CGCCTACTTCTGGAATTTCCTGACAGGGAAAAGGAAGCCGACCTTCCCTTTAAGACTCGAATCGACCTACTTGAAATAAT
TATATGGATGTTGGTAATCTGTCTGAGCAAGAAGGAATTCTTGCTGCGAAGCCAGCGTCAATCTCTTCTCCGCACACCCC
ACTTGCCTCTTTGGGCTCTTAGGCGAAGACTGCAGCTCATCTACTCATTGAGAGTTAAAGAGCTTGGGAGTTGCTATACA
GATGTTCACCTTGATTATTCCTCTCTTAGCCTCCTTCACATTTCGGTACTCGACCTTGGCTTCCTTGCTAGATAACGTTG
GAACGAGTTTGGCTGCTTCAACGACTCGAGCCTGGCACCATCAATGACCTCACTCAACATACCGGCCGTGGCCGCAGCCT
TGGTCTTGCTGGTCATTGTCTATGAAAGAATCATCAAACCCGCGTTTTTGTCACCACTTGCCAAGATACCAGCACCGCAT
TGGAGTTGCCATGTCGCCCCCTTCTGGCTCTGGTGGGCAAAGCTCGCTCATCGGGAAAACGCGCTCGTCTACAAGAACCA
CATGGCCAAAGGCAAGGCCCTGCGACTTTCACCAGGTCTGGTCAGTCTCAATTGCTTTGAAGGTGGTTTGAAGCAGGTCT
ACCTGGGAGGATTCCCCAAGACTGAGTTTTACTGGCGGGGCTTCGCCAACTACGGGTATGGTTACTTTTGACTACGCTCG
AGTTCCTGCGCTAACCTTGGTTCTACCCAGCACTCACAACATCTTTACCTTTGAAGATAATGCCACGCACTCGGCCCGCA
AACGAATCATTTCCGGCACCTTCTCCAAGTCCTTTATCCTTGCCGATGCCACAAGCCAAGCTTCGATGAAGAAGATCCTG
TTTGGCAGGCTGCTACCCAAAATCGACGCCGCAGCAAAGCGAAATGAGGCTCTTGAAGTGCTTGAGCTCTTTTACTCGTA
CTCTATGGACTCATTTGTCACTTGGCAATTTGGAAGCAAGCTGAGCAGCAACTTGATCGAGGACGAAAAGGAAAGACGGC
TGTACCTGGATGGATTTTTCGCTGCAGCTCCGTACACCTTCTGGCAATACGAGTTCCCACGACTCAACAGTTGGATGAAG
TTGCTTGGCATCATCCCTAAAAAGGTCGACAGTGGGTTTCACGACATTGAGCAATGGAATCTTGAAAAGTGCGACAAGGC
GCAAGAACTCTTGGCTCAAGGAGAAGACAAGCTGAATGACGAGGACAAGCCCGTGGTCATGTCCCTCGCCCTCAAAGCCA
TGAGCGAACTCCATGCCGAATCTCGCCAATACCCACAGCGACTGGACATTGCCAGCGACATGTTTGCGCATAACTCGGCA
GCACATGAGACCAGTGGAAACACCTTGACATACTGTTTCTACGAGATGTCCCAAAGGCCGGAACTACAAGCGAAACTTCG
ACAGGAGCTTCTCACACTTGACCCTCCGCTGCATTTCCCTCCTCCCGACGGCAAAGAATTGGCGCTACCTGAGCCCAAAG
TTATGGACAAGTTACCGCTCCTTGAAGCCGTGATTCTGGAATCTCTGCGTCTGTACCCGTCTGTTCCAGGTGGCCAGCCC
CGTCGTGTGCCAAAGCCTTGCTCCCTGGGAGGTTACGATGATATCCCGGTCGGTACTACAGTCCAATGCTACGCGTACTC
GCTTCATCGTACACCCGAGATTTTCCCAGAGCCTGATGAGTGGAAACCTGAGAGGTGGATTGATTCGTCTCCTGAGCAAC
TGAGCCAAATGCGTCGTTGGTTCTGGGCGTTTGGGAGCGGCGGCAGAATGTGCATCGGAAGCAATTTCGCATACTTTTGT
GAGTAAAAAAACAGAGATCCGGTCCCTGTGAACTTTTAATGGATGCTAACATCAAGTCAAAGCTATGAAAAATGTTGTTG
GAAGTGTATACACCAACTTTACGACTTCGCTGCATGACCACGGAAGCATGGAGCTTGAAGACGCGTACCTTGCTGGTCCC
GCCGGCCACCGCCTGGAGATCAAGTTCACTCGGGTTGAGAGGTAAACGGAATGACATACAACTATAAGGTTGCTTGAGGT
TTAAATAAATGTACGGATATGCTGGTTCGTGTCGGCAAGGGAAATGGGTTCAACAACCTGCTCTCTGATATGGTGCAGCC
CCAAAAATAGTGTCATCTTAGATCAATATGTAAGATCGTTTTTTTTTTTTTTTCATCTATTTTATCTCGGCATACATGCG
TGTTTCGTATTTCAGGCCTTGATGTCTGGCCGTTGCAGACTAAACAATGACCATCTCCAACGGAGCCAGTCCGAATTATC
CGGACTCTTTTCTCAGCAGACACTGAAGACTCGGCGTGCAAGACCATGTTTCACGTCACCTACATCAACTAATCATGATA
TGCAACAGGCGATAGGCAATAATCGCGCCCTAGCTCTATTCACGCATTGGTTCCAACGACCGAGCATGGTGCGTATCTCC
AACATAATCTGGGGTGCAAAGAGTGGAATGGGATGTACCGAGGTTAGACCAAGTCTACGAGGAGTGATTTGGGCATAGTC
TATCTACTACCCTGAGTTTGACTTGGGGTGTTTGCGGCTATTATCCCGATTAGGAAATTTCTTGACATTCAGTTAATCGA
GGCGAGACGCGCAGACCGACCCACGGCCCTTGACTAAGCGGAGGCCGACCCAATGTTTACGTATCGCACTCTCGCCACTC
ACTGACTTCTTAGATAAGAGCACGGTTCAGGTAACAAGGGGACCAAGCACGATTGCTGATAAAGAACACGGACGGTCAGT
ACCAGGCGGTGTATACAGCGCTGGTGCAGCGTCAGAGCAGGCCACAGGTTCGAGACTTCATGGTCAGATTTGGGGGAGAA
CAGTGTTTTCTATTGGCAGTAGACAGTCCTACAAGTTGTCAAACCAAGATACTCCGCAAACTCGGCCTCCAGTCATGGTG
CGTCACATCCCGGGGGAAACAGGGCTTCCCCATCATCTTGACTTTGTCGTGCAGGAGCCGATTTGACAAATCCTGGGGTA
ACCTGCATGTTCCTCATGGGTGGAACGAGTCTCGACCGCATGCTAGTCCACCAATTATGCTTTATGGGTTGGTTGCCACC
ATCCAGGCTAACAGAGCTCTCATGATGCCTAACCAGCGCGCCATGGCTAAAGGTGGGGCCATCATAGCTAGGGACCGTGG
TTTAGGAGAGACGGTTTTTACCCTTTTGAGACGACAGGCGAGCGTTTCGGACATGCGGGCATGGATAAGCATGATTTGGT
AGCACTCCTTTACACCGGAGGGCTATTTGCTACCACTGGCCATATCCCTCAATGATATCTTGGCGAGGTTGCAAATCAAG
ATATATATGATCTTACTCGGCCAACAACTCTTCTTCTAGTTCATCGCCCTCTCCCACCACCTCTCACGATTCTTAATTTT
ACCACCCAGACATGCCATCATGAGTACCTCGCATGCCGAGAAAAAGGTCACCACCGTCGACAATGAAGATGTCCAGTCCG
GTCAGGTGCAAGAAGACAACGGTGGTTTGCACCGCCGTGTCGGAAACCGCCAGATCCAACTGTTTGCCATCGGTGGTTCC
ATCGGCACTGGTCTCTTCGTCAGCATCGGCGGAGCTTTGTTCAAGGCCGGTCCAATCGGCCTTCTTTTCGCCTTCATCTT
CTATTCTTGCATCATAGGCCTCGTCAACAACTCCATGGCCGAGATGTGTACCCTCATGCCTGTTAGCGGTGGATTCGTCC
GTATGGCTGGCAAGTGGGTAGACGACGCCCTCGGCTTCTCGGCTGGTTTCAACTTTTTCTGCTACCAGGCCATATCCATT
CCATTCGAGATTACTGCCGTCAACGTTGTGCTTGGGTATTGGAGGGATGATATTCCAGTCGCAGCGGTGTGTGCTGCTTG
TATTGCCGCTTATGCGTATGTGTTGATACCCTCACTAAAAAGACCGGCTAAAGATACTGACCTTCAAGCAGAGTCATCAA
CGTTACCGCAGTCCGCTACTACGGAGAGGCAGAATTTTGGCTCTCTAGCGGAAAGGTCCTCCTCATTGCGATTCTATACT
GCTTCACCTTCGTTACCATGGTCGGAGGAAATCCCCAACACGATGCTTACGGGTTCCGATATTGGAGCAATCCTGGCCCT
TTTGCCGAATGGATCACGACTGGTGACCTTGGGCGCTTCGAGGGATTCCTAGCTGCCATCTGGCTGGGGATGCTGGTGAT
TGTTGGCCCCGAGTACATCTCCATGATCGCCGCCGAGGCCGAACGACCCCGAGTCTACATCAAGAACGCCTTCAAAACGG
TTTACTGGCGGTTCGCTGCATTTTTCATCGGCGGAGCTCTCTGTGTCGGCATCATTCTCCCCTCCAACGATCCCCAATTG
ACTGCCTTTATCGAAGGAACCGCCTCAGGCGCCGGAACTGCGTCGGCTTCCCCCTATGTCATCGCTATGAGCAACCTGAA
CATCGACGTTTTGCCACATATAATCAATGCCCTGCTACTTACGAGCATCTTCTCTGCCGGAAATACCTACGTATTCTGCG
CAACCCGAAACCTCTATAGCATGGCTCTAGAGGGTCAAGCGCCAAAATTCCTCACCCGTTGTGATAGCCGCGGTGTTCCT
TACTATTGCCTTGGGGTCACCCTTCTTTTTTCGCTGCTCTCCTTCCTTCAGGTCTCAAACTCAGGCTCCAAGGTTCTAGA
CTGGCTCATCAATCTGCTGAGCAGCGGCGGGCTCATCAACTTCATCATCATTTGCATCACATACATCCGATTTCACAGCG
CTTGCAAGGCACAGGGTGTTGACCGCAAGACTCTTCCTTACTGTGGCTGGTTCCAACCATATTCCGCCTGGATTGCATTG
GTCATGCTCGTCATCATTGCATTTGTCCAGGGTTACACAGTCTTTCTTCCCGGAAACTTTGCGGCAGATTCGTTCTTGAC
CAAGTACACCATGATCATCCTTGCACCCGTCATGTACCTTGGGTGGAAGGTCTGCTTTCGATCCAAGGTCATCAAGGCGG
ACGAGATGGATCTGGTATGGCTACGTCCTGAGATCGACGCCTATGAGGCGGGTCTCCCTGACCTTCCAAAGTCGCTTTTT
GCAGACTTGCGCGAGAAGATGGGTCAGTTTAGGAATAGGGAGGTTGAGTCACAGTAGTTGCACGGGCCTGCTTGATTGTC
AAATGTGAATGGGGCCAACTTGAGGCCCAAATGCCTTGGCTCTGGATATAATTCAGTATCTATAGCTTGCCATCGCATGA
CTTTTCATGTTCTATTCTGTTTAGGCATGGTATCAGTTGATAGAACCAAGATGGGCCTTGATGCAACAACTCCTCTGCTG
GGTATCTGTCTGTTGTCCTGACCCGAATTTAATACTCTAAAACTATCATACATGGCCCGTCTCTTTCATGGATGATAACC
GCCTTTGCCTCGTTTCTCTACTCATTTGGACGAGCATTTCTTGAAAGACATCATACACCCATTCTTCTCACCACCAATGC
CGTTTACAAGAAAGCACATCACCCACATCAGCAGACAGGTAATCACTTATCCGTGTGATCTAGGCCTTCTCCCAGACTGT
CGAAGAGTAACAACAACCAAGTTTCATCTTCTTTTCCCGTTCAAAATTATGCTAAGCTTTTAACTACAAGTGGCTAGAAA
CAGGAAGCTCGTACGCGTATTGCGCAACAAGTTCACCCGCGGCCCTTGCCATACCGAAACTATAGGTGAATCCTCCCGCC
TCCTGGCCGTATGCATGTACAACCTTTTGACCATTGATTACTTCCCTCTCGACCCTCGCACCTCCATGCTCCTGCCGTCT
CAACGTGTACGACGTGGCAATGTCGTATAGGATCTTGTAGTCTTCAGGTCGATCTGATTCCATGATATCCGGCAATACCT
GGTGGCCGCGAGCTAAAATCTGAGACAAAGGGATCAGCTTCGGCATTCAAAATAAGTAGTTGTTGGTGTCCTACCGTTTG
CCGCTGCTCGTCGTAGACGGTTCGATCGTCAAGGCCAAAATCCTTGAAGCCGCCGACGTAGCAGGTACCGTCTGGTCGAC
CAAAGATGTTGAAGTAGAATCCATCACGGCCCCGGTAGATGAAGCCTTCATCCCAATTCTTTTCCATCACAATTGACTGG
AGTCGGCACGGAATAAGAGTCTTATCCGCAACGCCTGGCAAGTGCTTTGAGCTTGCACCAGACGCATTGACGAGAATATC
ATGACCCAAGCTCTTGAGTTCATCCAAGTTGTCGACCGAAATGCGCTTAAACTCGACACCCCTTGCCTCAAGCCGTGCTC
TTAGCCATTTCAGAAATACTGGTGGAGAAATAATGATGGATTTGTAGGTCATACCCCAGGTCGCGCGGGCAGGCAACTCG
TCGGGTTTCAAGAATCGGAACCCGCGGATCTTATCGTGGAACCAAATGGCATCGGGAGAGCCAGTCTCCATGATCTCTGT
AACCTGAGAGATCCGAAGGCCACAGTCAGGGTGCTCAGAAGCGATCTTCCAGAGCCCGGCGTAGGAGTCTAGTTGTAGCT
TCCGGTCTCGAGGGCTCGAATCGGGCACGCCGACCCAACAAGCGCCCGCCCAGTTACTGGCAAAGTTGAAATCCTCTGGA
TCGCCGGGGAGGTGCTTGCCAACAATGGTGATCTTGTAGTCGATTGGCAACTGGCTGGCAATTGTCATGCCGGTGACACT
GTCATATGTTTTTTAGTTTTGCTGCGCATACAAGATCATGGCTTAGTTAGAGACATACCCAGCACCCAGGATGGTAATTT
TGACCATGATTCGTACTTTGAGGGATGTAAGCTACAGCCATTCAAACTCACTCTGACGTCCTCTCTTCTTCCCATCTCCT
CCCTATTAATACGTGACACTAGCACCCTCGGCCCCTCAACCGAGACCGACCCAAGCCGATGTAACAACCCCAATTTCCCC
GCAAAAATGGAGAACTTTGCAAAATTTCCTATTTCGGCCATTAGGCGAAGTTGGAGATGACATCGAGCTAATGCAAGGTC
TGCGGCTTGGATCTTGATCATGTGGACAGGGTGACGAGTCCATTGGCTTCTTTAGTCAGGGTCTCTCACAATGGTTCGGG
TCTTTGCGTCCGTCATCGGCGCGAACCACGGTTCAAGCCGAGCCATGATGAGAAAGAAGCGGACGTCGCTAAGGTTTCCA
ATGGGGTAACTGGGGCCTGGTTCGCCTGCTCATGATGGATGCAAGTGAAAAAAAAAAAATGGAGGACATGGTGGATGGTC
CATTTTTGGCGTTAAGCCGACCCGATCCCGACGCTCTCAGAGTTGCCTCATGACCACATAAGGGAGCCAGGAACTGTTTT
GCGTCTTTACTCTTCTCCTTCAACGGTAGTTTACTTGCACCTTTGACTGTTCCTTCTCCATTTTCCCACACGACTCATCA
TGACGGCCAATGTTACAATCCTCGGTGCCGGGTAAGTCCACTCCCAACCCCCAACCTCGAGATTTCTCTGACGGAGTTGG
CTTGACGACAGCGTCACTGGAATGGTGATAGCAGCCAGCCTCCCCAAAGAGTACGATGTGACGATTGTTGCCGAACATAT
GCCAGGCGACTACGATACCAAGGACTGGGCTAGCCCTTGGGCTGGAGCAATTTGGGTCGGCGTGCACGACTCTCGACCCC
ACGAGCAAAACATGCAGCTAGAGGGTTTCGCGGGCCTGTGGAAACTCGCCGAGAAGCATCCCGAATCAAGTGCCCGTCAA
ATCGAGATGACCGAGATTATGGATAGGGGATCAAAGAGCGACGTCTGGTATGCCGATAAACTCCCTGGCTTCCGGTTTCT
CTCCAAGGACGAACTTCCCGCCGGCGCGATATACGGGATGAAGTACTGGACCGTGGTTCTGACACCGCAGAAATTCCTCC
CGTGGCTGTATCAGAGGCTCCAAGCCAGAGGAGTTAAATTCCTCCGAACAAAGGTCATGTCGCTCTCGGATCTCAAAGGC
CTTGGCCATGACGTCCTAATCAACGCTTCTGGGTTCGGCGCCCAGACTCTTCGCGACGTGCGTGAGCAAAACATGAAGTC
GTGGAGGTTGCAATGCGTAGTAGCCAAGAATGAGACATATGACCACCTTTTCATTCGCCGTGGCCCCAACGGCTATTACT
CGACTGCTTTTTCACGCATGGATGGCACTGTTTACGTTGGTGGAGTGCTCACCGAGGGCTCTAAAGACGTGAGCATCTCG
GAAGAACACAGAGCGACGGTGAGATATTACCCAGCTTTAATAACCAGCAAGTCTAACAGATTCAGATCTGTCGAAGAGCG
CACGAAAACAATCCCGACCTGTTCCCATCTCCCGACCCTCAAGATTGGCCAATTCTATACGATCACGTTGGCATTTACCC
GACCATGGATAACGAAATTGCAGGTGTGAGGTGTGAGAGAGAAAAGGTTGGAAGGCAAAATGTGATCCATGCCTATGGTC
AAAATGCTGGTGGCTACGTGTATAGCTTCGGTCTGGCAAGATCAGTTGTCAACCTCGTCAACGAGACGATCCTGGAAGTT
CCCAGCGGCCCCAAGCTGTAGGGTACCTAGCAACTGAGATCGGATGATGATGATGCCGCTCCACGGTTACTTTGATGAAT
TGAATATTGGTTGACAGCTGTTTGAGGAGTTTTAAGGTTGATCTGACTGCTACTATCATGGTAGTGCAAGCTGCATGCGT
GGCTGTCAAGGTAGCAAGTCATGATTTCGACTTCAAGCGAGAGCCTTGATTGTGGTCAACTCTTTGCACTGGTCTACATT
ATGCAGTATCCAACACCAACTAATTATTGCTGCCGTCCCTTTGGTGCGCATTCGTAGCATTGGGGACACAGCACCGACTT
CTCCTCTGTTTGCATAGAGACGCAGGAGCGGAGGAAAAGATGAGAACTGCCTTTCTATCCTCGTCGAGAATTTGGTCCAG
GGTAGGACATCCCCAAATACGCAGGTTAATCAGTGGGATCAAGAACACGCGTCACGGAAACGTGCAATGACCTGTCACAG
AGGTTTTCAGGAGCTGAGGTAGGATAGCAAGATAAGAAACAGTCTCAGGGGCGCGTCTCTTGGCTGCTTTATGTACCCCG
GAATCCTGATGCAAGGATCCTCGCGTGCAGACTAATTTGGGAAACCTTTGAGATCGGTTCATGACGAAACACAAGCGATA
TATGACAGTATGGACCGCCGCTTTTCCAAGCCGGAGCTCGCCGACTTAATTTCGGCTTCGCCCGCATTGGCCCTCCCTCA
GCCTCATGTTTTCGGTTATTAGGTGGAAATAAAGCGCCACTCCTGGTACCATTTCTAGGCATTTGGACTAATCCTAGACC
CTGTTTTGGGACTGAGAATCCCAGTTTTGAACTAAACCCTGGGCCAGGTGCTCAATGCATTATGCGCATCATCGGAGCAA
GGAATCTACTGCCGAGGACTTTCTGTTATTTGCATCTACAACCCCCGCCTGGTATTGCGACTGACTCAATTCTACTTATC
TATTTTGTGCTTATGGCTTAATACAAGACGCTATGGGATGACTTGGGACGGAGACGGGCCGAGTTCGCAGATTGAAAGCT
TTGTCGGGTGCAGGACTCAAGCGGACTTAATTCGGTTCTTCTGCGATATCCATACGGAGGAAGAAAAAGCCCGGAGCGAG
GCAATTCTGCCGCAGAATGAAATTCAATGTCTCGAGACACTACACTCACCCGTTCGGAAAGTACCCGGCCAGTCTTAAGC
AAATAGCCTGTGCTGCTAAACACGCAGAGACATAGGCGCGAGGTCCGGTGGTTTACTGGGTCGCAAACCGAACATAGACA
TTGGTGATGGCAATGGCGGCATCGTCGAGCCAGGTCGATCATGGGAGACTGTTGACTCTGAAGCAGGTTTCGCATTGTCG
ATCTCAATTTACCGCTGCGCTGTGCTCTTTGGCAAAGATAGATATTAGGAATGAAGCGACAGGAGATGGTGGCTGGGGTA
GCATGTCAAGGTATCGTGTCGTCGGATAAGTTCGAGTTCGCATTCGACAGACGAGAGCAGGCTTGTCGCTCCCAGGTCGG
GGACACCAAAGCGGAAGATCAATCGCAACGGTGTCCTGACATGGGAATTATTTCATTTCCCAACCGTTGTTTCGGCGATC
GATGAGGGACGTCAAGGACGAGACCGAAGATGAGACCGAGGAAGAAGCCCACGATAGGGGAAGGGAGACGACTTGGCGGG
CATGCCGAGACCTGAAGATGGCTGTGGCGGGATGCATGCGAAAGAAGTTGCGGGGACATGGCCAACAGGTGCTCAGGTCG
CGTGAAGGAGGAGCGGAGCGGGAGACATAAAACACGAGACACGGGGAGGTGAGGCACAGCCGCACAGCCAATCAAGTCTC
GTATATTTTGACTCCCGCTAGCCGCGGTACGCTAAGTTTAGGCCCCATCATATCTGGGAGCAGCCGTCGTCCCGTCTGTG
GGAAGCCCAGCAGCGCAGATGATGGGGGTCGATTCGTGACGATGATGGGGGTCGATTCGTGACGACAATGGGGGCGTAGG
TGCGGGCGCAAGCAGTTTACAGAGGGTTGAAAGGACGTAACGTTGTGCCGCTGTGCCGTTGTGTTGGCTAATTATTGCAT
TGTTGAATCTACCTCGGATCACAGGCCGAGCTTGAAAGGCTGCTGTTTTCCTTGGCACAACCTTGGTGTTGATTGATGGA
ACATAGGCTTACTGTCCCTTTTGGGCCGGACCTCGTGAAGAGTCTTCCGGATAGCAATACCTTGTCGTGTGACATGTCCG
AGAGATCGGGAGAGACGTTGCGCGTAATGAACGGCACAGCTACTATAAGTGGTGTGAAAAGTTGCCGTTTACCCAGCGCC
AAGCGCTTGCCAAGCGCTGACCGCTAGGATACATCCCTGAACCTCACGGTCACTCCGCGAATAAATTGAATGCCAAGCCC
GACCATCGAGTGCCAAGAACCCCCATTGAATGCCAAGCACCCCCTTTGAGTGCCAAGCACTACCATCGAGTGCCAAAAAG
ACCCTCAGTCAGACGAAAAAGACGGTGAGTCTCGTTGCGATCCAGTAATATCTCACAGAGGCCTTGATCAACCACTCACT
CTATTTAGGGAACCACGCCAAATGGTATCTCACCACGATATTTATCGTACGGCGGAATTCCACCGGAGTCGAGCCTTTGA
CGACAAACAGGAGATACCGTAAGCCAAGAGAATCAGGCAGGTGGGTATGGAAAAGTCAAGACTTGGGATGCCTCACGGTC
TGCGCACTAGCTCGATGTACACCTATCATCCCACCACGGAATCAACTCCTCACCTTGCCAGGTCTCACCGTGTTCTTTCC
GCCGCGGATTTTGAAGGGACTTGTTTCCGGGGGCAGGCGGACGACCCCCACTCGCCCCCTCTCACGATCGTGGAGCCAAG
AGTCTCCCCACAAACGCCCTGCACACCAAGAGTCTTGGAGGGTCTTGGAAGGGCGGGAGGCCTGCCAAGAGAGTCTCGAA
TAGCTTCGAGTTCCATCTCATGTCAAAGCTTGCAACAAGCTTTGACCAAGCTTTTGCACTGTGACCCACATCTGCCACTC
TCTCGGAACAGCTCCTTAGTTGCCGCGGTCCTTCTGTTATGAGCGAATTGTTTTCCAATTGCTGTTTCATGGAATCATCC
ATGTCTCTGCGAGGTCAGCCCTGGAAATGCGTATTACCGTATGGACGACTTCCCGAAGTGGACTATCAACAATGCTCGCG
TCGGTCAGAACTAATTCCCGCAGACCCCAAGGGTCTCTACCGGTGAGCAAAGTCACTCTCGCGGATGATCTGGGTTGAAT
TCGCAAGCGATGGCCCTTTACCCCCTCCAATATCTCATGATTAGACACCGGAATATTAACGAACATTCCATTTTCCGCAT
TCGTAAGGGATGTGCTGGCCTCTTGATTATTCTAGACATTCGGGAAGATTCGGAGGTTGTTCTTTTGGAGCATTTCGAGC
CCTATGATATCACCGTGGAGAGATTTTGAAACTCCTGCCAGCGGAGAATATCCTTGAGCTCAAACGTAGCGCCTTGATCG
CGATACCATCTCTTGGCCTATATATTACCTCAAGCCTCACTGGCTTGCTTTTCGTTATTCTTATCCTCTCACACATCTTC
GCTCTCAGATACATCAGTGAACCAACCTTTTTGGAACATTCATCGCTAAATAAGATTGCACCATCAACCCCTTTACACCT
CGGTCCAGGAGACCAGTAAAGGCTCTCAACACCCCAAAGACCAACAACAAACCACACCTTCGACCAAACACTTTGATCTC
TTACCGAACGAATAAACATACCCATTGGGATTCTCACACATGTCTTACAACACCACCAACAACATGGCGTCGGAGAAGAA
CGAGATAGCGGAACACAAAGGAGATCATAGCGACACTACCGACCATGAAGGAGACCACAAGCACGACTTCTCCGACGAAG
GAGAAGTAGACGTCTTTGGGGGTGAGGGTGGAGCCAACTTCCGTACTATGGGCCGCTTCGATACCGTCTTTGCCCTCCTC
ACCAACCAGTTTGGTCTCGGAGCCCTTGCTCTCCCTTCGGTCTTCAAGACTCTCGGTCTTATTCCCGGTCTTATCACTCT
CATCGGCGGAGCCATCATCACTTACTTCAGTGGTGTTGAGATCTTTTGGTACTACGTGGCCCATCCCAAAGTCACCAATA
TCGCTGAGATGATGAGGATCGTGGGAGGTCGCCCAGCAGAGATCTTTTGTGGCATTGGCCTGTTGCTACAGCTCATCATG
ACTGCTGCCTCTGCAGTTGTTACCATCTCCATTGCCTTGAATGCCATTAGCGAGCATGCTGTCTGTACTGTTGGCTACAT
CGCTATTGCCTGCATTCTTTGCTTTTTGCTCTGCATTCCCCGGACTGCCAAGTTCTTGGCTCAGTCTGGCCTCCCTTGTA
TCCTCAGCATCCTTGCCGCGGCTCTTGCCACTATGATCGGCCTCGGCATAAACAACCCTCCCGGAGCCCCAGAGGGCTGG
AAGCCCGAGATTGAGCTTTTCGGACATCCTTCCCTCCGAGAGGTCTTGAACGGAGTTCTTAAGATCCTCTTTGCCTTGGC
TGGTAACTACGCCTTTGTTACTTATATGGCTGAGATGAAGAACCCTGAGAAGGACTTTATCTACTCTCTTAGATGGTTGA
TGATTGCATCTGTCATCTTCTATGCATTCATCGCCATCGCTGTCTACTGCCTCGCTGCCGAGTTTACCGCCTCCCCTGCT
CTCAGCTCCGCCCCTATCCTTGCTGCCAAGGTAGCCTATGGACTCGTCCTCCCCGCTATCTTGACTGACGGTCTTGCTTG
CGGCCATATCGGTACCAAGTATGTCTACATTACCATCATGCGCCAGATCAATGCCCTCAAGGAAGTTACTGCCAATACTC
CCAAGGCATGGGGTATCTGGGTAGGCAGTAACTCTGCCTTCTGGATTATTGTCTTTATTCTCTCCAATGTCATTCCTGTT
TTCGACTCTATTGTTGCCGTTAGTTCGGCTACGACTTATGCTTGGTTTACATATGGCATCAGCGCTTTCCTCTGGCTACA
CCTCTATAAGGGACGCTACTTTGAGAACTGGTACAGTATCATGCTGTTTATTGCCAATATTGGCTTTCTTGTTTTCTCTT
TATTTTTGAATGGTGGTGGAACTTGGTCTTCTGTTACTGCACTTTTGGATATTTTTGCTACTTCCGATAATATTCGGGGA
TGCTTCAGCTGCGGTGACAATTCTTCTATATAGAATCATGATAGAGACATAACTTTTTAGAATTCAAAATAAATTAGATT
AAAATTTAACGCTCAAGGTTCATACAAGTACATGCAAGCAGTATGGAGCTGATTGAAAAGCGCAGCAGGCTCCTTCAAAT
ACGCAATGGCAGGAGAGGCTTTAGTGGTGTACGGGACGAATAAGTCAGCAAGGCGAACAGTGATCACGCTGATTATTCGA
CCGCAAAGATGAACTGACAAGGGGGCTGGGCGATGGAGATGAGGTGATTTGTCGGCTTATGATCTCGACTTTGCTGTGCA
ACATGCTGTTGGAAGTGTGGGCAGAGGAGGTCAATTGGCCAGGCATTAAAAAGGGCACACGTAAACCAGCAAACCCGCTC
ACCTTAGGTATAAGTCTCCCAGAGGACCAAGATTGCGAAAGTTGAGCCGGGTTCAGAAGTGACCACGTAGAAAATTGTTT
GAAGACAAAGCTAAGCCCAAGCTACTGATAAGGCAGCATTTGTCCAAAACAATTGCGGTGATTCGGCAAATCCCCACTTC
TGCGATTCAGCATCGCATTGAAGGGAGCATCCACAGCGCCCCAGAACCAAAGTCATCATTTGATTGCCCTTGCATTTTGT
TCAGGCTCAAGTAATCAATAGAGCTAGCACCTGAGAAGTCGAGAAATAGCGAAGTTTCCCGGTGCATTGAAGAAAGCACT
AAGTGTGCTGGTTCAAGTAGATAGTGAAGAAGGAGTGGGAGAACGTGGCCATTTCGCGATGTTTTTCTTCTCAAGATTTG
CAGTTTTTAGCCATGGATATTGCACAACTTCCAAGGCTTCTGCTGAGGGTAGTTCCAAACGTCTACTTGAAGATTGTTGT
TGGGGGTGAGAAGAAAGAAGACAAAAGACAGAAGGTGTGGGCACCCGTCCATGCAACTGAACCCAAGGGCCAAGTTAAGC
AACAACAACTCATCATTCATGCATTCCCTGGTCAGATAGTTACTCTCAACCCCCTTATTAGCTCGCATTATGCTACAATT
TGTGTCGCAAGTATGGAAACTTAATTCAGCAAGTGATTACTGGTCCTTAGAATGACTGCATCGACCAGCCTGCGTGACGG
CATGATCTCGATATGAACTTGATTGTCTTGTCTGTAAGGAGATAGGAACAAACAGGCCACAGATTTACATTGATAGGAAC
TTCTAACTTTCACTTAATTATTGTGTAGTCTGTGATTCCGCTAGCCAGAGAGGTTGCAGCTGCAATTCAGTCCGCCCTTC
TTAGTCTTTCTCAGGCCAAATGCAGAAATACTCAGCCTTCACTTGGTAGCGCTCAGCCTAAAGCGGCGAGTACTCAGATT
TAGAAACGGAAATAGCTTTCAGTATGCTTGAGTTTCGCCTCTGAGTATCTCGGTCTCTATACAAGTCACGACGGAGTTTG
TACCTGTCATGAGAGTCTCGTTTGGTATCAACCAGACTTTTCTTTCTTCTACCGACTCCCTTGTTACTTTTACCGTAACT
TGGACAGTCGCCATAGCATCGACAAGAGCACCATTGCCGATATCTGTCATTACCATCACGATTCGTACTTCAGCAATCTA
CCTCATGTCTGCCACCTTTGTCGGCGTGCTTGTGTCCTCTGACGGCAGCCGTCTGTTCAACGGAGCTGTTGTCGCATCAC
CATTTTTCATAACCACTAAAGATGTGGATATCAAGGGTCTTCGTGAATTCTGAACCCTGGCATCATTTCTGCGGTGGCGT
CCATTGGGGTCGATGATATCTTTATCAGTCTAGAGATCTCACCGTGAGTCACTGAGAATCACAAACAGGCGTGTGACTCC
CGACTTATGCCAGTAAGTTAAAATCAGTATTTAAAACATACTTTTGTTTTATCTTTTCAACTTGTCTCTTGCTCGGTTGT
CTTGATCTAGACTCTCATCTTTACAAGGCAGGCAGAGGCTAATCAATGGGTTGGAGACAGAGTTGACCCTTGTATTTGGG
GTTGATAACGCTAGACGCAAATGAGGCAAAGACGCGGGGAACCCTGGGTTCATGTGGGACTCGAGTCATGGATAAGCCGG
CATCCCCAACTGATAACCGAAAGGGTGGGTGGGCGTTCTGGGATCTTGGGTGGCCATTTTCCTCTCCTCATCCACCTGTC
GCAAACATTCCTCACCTTTCATCAACCCTCACCCAAGAAGTATCACCGACTCTCGTCAGTAAAGCGATAAATCGAAATGA
AGACCAAACAGATCAGGTTCCGTCTCTGGAACCAGCCTCGGCCAACTCCCAATGATGAATCGACCAACCCGGCCGATCGC
GACACACATCCCAAAGGCCGAGAAGCACGGAGAAGTCGATCGGGCTGCACCGAATGTCGAAGAAGGCGCGTCAAATGCGA
TGAGACATTTCCCGTGTGTGTTCGCTGCCAGAAACGCGGTTCCTTCTGCCAATCTCCCCCCAGATTGACAAAGTGGCAGC
ACGAGGCGCCCTGGATCAAGCTTGGCTCCTCCCCAGCTCCCACTGAGCAGCTCGTTATCGAGTCAAAGTCTGATGACAAG
GCGCTACTACGATACTGGCTTGAGAGAGCCAGCCAAATTATGGCCATCGACCCTGATGAGAACCCGCTCTCGTTTCCCAT
CCTTGAATACGTTGAGCGATGTCCCAGCCTCAAACATGCCCTGCAGAGCGTTGGTGCCGGGCACAGACACTACTTTGATC
CCGACAAGCTCTCTAAATGCCTGGAAGAGCGGAGTTCAGCCCTTCGCTTAATCATACAGGATCTGTCTTGCCCAGGCGAT
AACTTGTTCCCGCTCTTCTTGAGCGTGCTGCTGGTCGGCCTCTCCACGGCCTGGACTAACGCCCCCACGGCTGAGTTTGG
CCAGCAACATCTACGCGGAGCGCGAGCTCTTACTGATATCCTGCTATCCGATGCATCGAATCGAGAAACGCGGCCGCCGT
ACTTCAACTTCGTCCTCGGGGCATATCTGTATTGGGATATGGCCATGGCCTTCCTCATCCCAGTCGACGAGCAGGTATCT
CTCAACACTGACGAGATGTACACTGCGCTGCTGGATGTTGGCCAAGAATACCATGCTTTCGGGGGCTACTCAACCGAGAT
CTTCTACCTGCTGGGCAATGTAGGGCGCTATTGTCGGTCGGTCGTCGAGAAGGGCGTTCGTGATGAGTCGGTCGAGGTTG
CGCTGCAGGAAGAGATGGAGAAATGGGAGCCGAATCGAGATAATCCCCAGCTCGGTCTCATAAGCGACGCTTTCAGGTCT
CATGGGTTGATTAACCTAGAAGCCATCTGCTATCGGCGTCGACGGGATGACGAGGCAGACGACACTCTGATGACCGAATT
TCTCAACATGACATGCGAAGAAGATGGTGAAATGTGGCAAAATCTGCCATCAAGCTCAATCGACGACGACCTTGAGGATA
GGATAAGGAATCGGGCTCTGGAGGTGGTGCGCAACCTCATCTCGATCCCCTCTAGCCACGGCTGCACCAACCTTCAGGCC
ATCCCGCTTTTCACTGCAGGCTCTGAGCTAACCAAGGAGGACACAAAAGAGAGAGAATTGGTGTTGCAGAGGTTCAGGGA
GGTGTACTCTCTAAATCATCTCCGGGCGAATTTGACGGCATTGGAGATGCTTCCAGAGATTTGGAAGCGCAAGGATGGAG
GCGAGACCATCACCTGGTTGGAAGTGATGATTGAGAAGGGTTGGAATATCATGTTGGGATAAGGTTTTTGCTTTCAAACC
ATCGCCGTAGGCCATGGGAATGTTGTCAATTATTTGTATAACATGTACGCATTCTTTCTCGACCAGGGTATGTATATTGC
ACAATGTGACGCTCGTAACAGGGCCTTTTCGCGCATGGAATGCTCAGGCACGCGTGTAGCAATCTAACGACTTCTTGTTG
AAATGGCCCGAGGTGCCAGAAGGAGTTCCCCGCGTCCGAGGCCTCACTGAGAGAACAGTTTCTGTATCTGGACTTGACGC
GAGGGAGTGGAGGTGATGGCTGGTGGGCCCAGGAAAGATCCGGCACGCATATCCTTGCACGCCTCGGTAAGTTAGTTACG
TAGTAGTGTCCGAATTCGGACTGTAAGCGAAGGGGGCGGCTATCACCGCTCAATTGGCTGTGTCATTCGGGAGAGTAAGC
GGGATCTAAATACCCCAACCCAAGGCCTTGCGTCCTCCACTCAGGTCAGACTTGGCTCCCCTAAGTTAATGATTCAACGC
AAATCGACCTCAACATGTCTTCTTCCACATTTCCTCCACCCAACGGTATGGGTTCCTTCTGGAGGAGCCGGACTGGGGAT
CTCGACAACCATCGATCAACGAGCGCGCTCCCGGACGAATGCGATATTGTTGTAGTTGGAGCTGGATACTCGGGAGCAGC
TCTCGTGACGCACATTCTATCCAAATGCGTTGACCGAGTACCGTCAATCCTAGTTTTGGAAGCGAGACAGCTGTGCTCTG
GAGCGACCGGGCGAAATGGTATGGTTCTCTTAGATGGTGACGTTAAATGGCTACGACTAACGTGTTGCTAGGCGGTCACC
TCAAGCCAGATTCTTACTACGCCATCTCGAGATTGGCGAACGAGTATGGCATTGAGGCTGCTGCCGAAGTCGCCAACTTC
GAAACCGCCAACGTTGAGGCTGTTGCAAACTTTATACGAGAAGAGGAGGTCGATTGCGATTTCGTAATGACGAGAGCTAT
CGATGTTCAATTCTCGACGCAGCATCAAAATACCCTTGAAGCAGGCTACAAGTCGTTGCTGGCCAAGGGAGTTGAGGCAA
CAAAACACACATATTGCGCACCGCAAAAATTTGCAGGGAAAGTGAGTTGGCGACCTTTCGCCACCATGACTTGACTGACA
AGAGTAAAGCTCTCGGGTGTGAAGGGAGCAAAGGGATGCTTTAGCTACACTGCTGGCCATTTGTGGCCATACAAGCTCAT
TCACCACATGTTTCGCAAGGCCATCGCCAACGGTTGCAACCTCCAAACGAACACACCAGTACGAACGATATCTCCGACCC
GAGATGACAATGGCTTCTGGACAATCACAACAGAACGGGGCACAGTCAAGACAAAGAAGCTTGTCATGGCAACCAACGCG
TATACAGCAGCTCTGTTGCCAGAGTATGAAGGCAAGATCGTCCCTTACCGAGCCATTTGTAGTCGAATCACCACCCCTGG
GACAGCGCCCTTGTTGACAAACTCGTACGCGCTGCGATTCAACAACTGGGACTTTGACTACTTGATTCCGCGACCTGACG
GAAGCATCATAGTCGGAGGCGCCCGGCAGGCTTATATCAGACACTTAGAGGACTGGTATGGAAACGCAGACGACAGCAAG
GTAATTGAGAGGGCTCGTCGTTACTTTGATGGTTACATGCAACGACACTTCAGCGGATGGGAGAACAGCGGCGCTCAGGT
CGATGATGTATGGACAGGAAGTGAGTCGTGATCCGATCATCCCTCTTGTTATCACTTGCTAACCTGTCTACAGTCATGGG
ATACTCTTCTGATAGGCTCCCGCGGGTAGGCGAGATTCCAGGCCGTCCCGGTATGTTCATCATGGGCGGCTTTACCGGCC
ATGGTATGCCCCAGGTGTTTCTATGCGCCAGTGGAATGGCAGACGTTGTTCTCGGCAACAAAGGTTTCAGCGAGACTGGA
ATACCACGACTGTTTGAGGAGTCCAAGGAGCGACTTGGGGATAGTAGAAACAGGATATTGGAGTTGTACCAAGAGCCTCT
GAAGGAATTCCAGTCAAAGCTCTGAGTGTAGTAATCAGATAGCCCCTGCCATACAAGCTAGAGGGACCTTTTATTACTTT
AACTGTAAGCGCGTTTCTTGTCACATAGGAAGAAAACGTTTTAATAGACATTTGAATGACTTGCTACCTTTGTTTCCCCT
CGTTAATGATTTCCGAAATCATGGATGCAATCTATCTACAAGTTTCTTTGATCAAGCAGTTTACAAAAGGCTATTTGGGT
AAGATGGGAGGAGGAGGCTGAAGATGATGCAGCGTGAAGCTCTTGATTGCCGAATGAGCGGCTTTCAGCGTCCACACAAA
GCTTAGCCTAGAATCTTGTGACACAAGGCGGTTGATGACACCACGGCAGAAACGTTAAAAGACCATTTGCCCGTAGCCCC
ATTACACAGTAAGCTAGTGTGAGTATTTAGCTAGGAAAAAGTCCTCCCCGTTCAAGTGAATAAGAGAACACTCCGTCAAA
AGACTCGGAGACAGTTGGCACACCTTGGACTTTGTCGTCGCAGGGTTGGCTTCTATGTAGGGCTGAGTTATCCCACGGAG
AGCTAGGCTTCAACTATAACAAAGAAAACAGTATCAAAACTTCATAGCATCATATACCAATGCGGACACAATGGCGACTT
GTTCTTCTTGTTGATCGGATAGCAATTGGGATTGGTGGTGCCTCAACTGTGTCTTGGTCATTTCCCAAGTATCAGGACAA
AAAGTCAAATTACTACATAACGGCACTAGAATTCGTGGCCGTGAAGCATGTGGCCGAAGGTAGATATCATCTGAATTCCG
CATGGAGCTCAGAGACGCAGGACTTCAGTTGAGCGCATGCTGCACTCGAAATAGCTAGGTGCTGGTGATTATGGAGCAAG
TTGTATCCCCTCCCACGGATGAGGATAGCCAAGACATGATGCTACTATCGAGTAGAACACCACGGGCGATTATCCACCCC
CAAGAGGGTAGCCTCAACGGGAGTAATACCGATGACTCGCGGACTAGATGAAGCGGTGCGGGCTGCCAAAAATCTGGTTT
AGAATCTGTTCACCAAAGCATCTATCCTCCCAAAAGCTTTCTTTACCCGGAGGGTGACTCTAAAGAAATTTCATTCAATC
TGAAACCGCTAGTCTTCCAGCAGCTGGAGTGGCGTAGGTTCCGCTCATTGTTCACTTTTCCCGGTCGAGGTTACCGCCCC
GATCATCCGACCCTCCGACCCTCCGACAACCCGGCCCCGAGAAACGCAATGCTCCGGTCCCGAAGGTGACGATGGACCGA
TAATTCGGCCTTCCGCCCTCACAAGCAGGTGTCATAAAAACGTAATCCGTAGACCGCCATTTATGACTTGGAAGTTTAAT
CCAGCTTAAGTACCTATGCAGATGCGTCACTTCATACCGATAAAGCTCCCTACTCTTCACAATTAGATCCAATCTCAACA
TTTCATATCAAAGATGACCCCCTCTGCTCTCGATGCCAACCTCAACGAGGAAGCCTTGTCTCGACTATGCAAAGCTATTC
AAGACGACATCGACAATGGAAGAATGTTTGGTGCCTCAATTATTGTCGCGAGAGGAGGCAAAATTGGCCTACAAAAGGTG
TTCGGCACTGTGACCCCTGACGGCCAGACTGCTTGCGACGACGACATCTATCTCGCAATGTCGGTTTCAAAGTCTTTTAC
TGCCGCGCTTGTTCTCCGAGCCATCGATCAAGGCCGTTTCACCCTGGACACAAAGGCCGCCGAGATTCTTCCCGACTTTG
CCGCTGGGGGGAAGCAGAATGTCACCATTCGCCAGCTTCTCAACCATACAGCGGGCACGTTCCGTGGTTTCCTACCTCCA
GGAATCTCTCCGACAAACCTAGGCAATCTTGATCAGTATTACGCCTCTGTTGCTAGTCTCCCGATTGAGTACGTCCCGGG
CACTCAATGTGTCTACAATCCGCTTGCTAGCTACGCCGTCTTGGGAAAGATCCTTGTGGCCACAGATCCAAAGGAACGCA
ACTTCCGCACTATTGCCAAGGAAGAGCTGTTTGACCCGCTAGGCATGGAACATTCATGCTTTGGTCTGGCTGAGGATCAC
GAAAACCGAGTTCCAGTATGCCATACTGCGAAACAAACCAACGCTTCCACGCCTGCGACACAACATATGCTCACTCAAGG
GAGCACCAATGGGAATGAGATGCCTGCTGGATCCGCTTTCTGCACTATTCACGATCTGTTCCGGTTTGTCGAGACAATGA
GACAAAGAGGCACCAATGGAGATTACCGACTCATGTCCAAGGCGTTATTCGACTACGCTTGCAAGAACCATACAGGGTCA
CTGTCAAACGGTGCACTCGTGCCTGAGAAGGAGGCCAGGAACATGCCTGACTCTCCGGCTCTATACTCCCTGCTTGGGGG
CTACGTTCGAGGCGAGGGCCATTATCTGACTGGCGCCGGATACACAGCCTCTCCTCGAGCCTTCTATGGTGTTGGTGGAG
GCTCGACCATGTGGATGGTAGATCCAGACCGTGATCTCACCGTGTGTTTCCTTAGTGCTGGGTTCATCGAGGGACTTCAC
CACCTTGAGCGCCTATCCAAGATCAATGACCTTGCGCTAGCGGCTTGCGATTAGTAAAGTAGTACATGCACACAGATACA
TGTCATGGTACGATGTGTTCGTATGCTTAAATAAAACTCTCCACTCATTTAAGGGTGTCTTACACCGTTTTCGTCTGGAG
ACATCTTAGTGCACATCTCCAGTGCTCTCGCAAGTTTCGCTTAAGCACATGCACCAATGGAAGTTGTCTACACCCCTCGC
TGTACCATTCAACAGATTAGAAATCAATCTTGGAAGCGGAACTGGTAAAGTTCGCCAACTAATAGCTTACAAAAGATAAA
AATGAAACGATGACAGCTTTAGCCACGTCAGCATCCCCGGGTGTTGCAAACTGCCGGTAGAATGACTCGGTAGTGAGCTT
CATGATGACAATTCCAAAAATATGAAATTCGGCTTCAGATTTTTGAAACAAGGGGAGGGTGACACCTTTTACACCATCGA
TGATACGTCAGCTCTCAACACAGTAGTCATTGCCTCGACGTGAATATCCCCGACAGATCTGACTGTTGCAGCTCGGACAT
TTTCGTGCAGATCATTCACCCATATTTGTCGTGTCTCAAACCCATGCCGTTCTAAAATAACACGCCTAAAACAGCACTGC
GACTTGACACCACACACTGAACCGCCGATTATTGTGCCCTACCGTTTGAGACCCAAAACATCTAACAAAAGCTTATCTTG
CACTTTATGCATTCCATGTCAAAGTCCCGCTTAGTGATCACCCCGAGTTGACGCGGCTGGGGTACCTCGACTGCTTTTTA
ACGTGGGTCTGCCCACTGCCAGATTGCTTGCATCACGAAATGTCATTCTCTTCTCTTACTTGAGGGTACCATCCTGGGGA
TGTGCTTCCCGTTATTTTTCATTCTTTATTAATCTTCTGCTGTCTTTCTTCTGTACGTTTATTCTCATCTTTAATATTCA
TTCCAAACGGGCGAGCCCCTCCGCATCACAACTTACCGCACAGTTCCAGCTGGTCTGGAACTCGATCTTCGATAATGGCG
TTTGGCGTTCTTGAAGACCGCCATTTGGCACTGCCCCTGGGAGTTCCATCCTCAGCGAGGCTAAGAATGCACCGACGCAT
TCTCCCGGTATGTGTCGTCCCTGCAAACCCAGCCTCGCATCATCTCTAACATCGCCAACTAGATACTCTAGGCCTGAAAA
AGGTGGGCGATATCGTCTTGGAGCCGCAGCCCTCGGATAGTCCAAATGATCCATTGAATTGGTACGCCAGGCTTTGAACC
CGAGAGTACTCAGTGATTGTTGACGCATCAACCTGCAGGTCCAAAGCAACGAAGAACACGATTGGCATTCTGGTATCAAT
CATCTCCACCACTGTCATTGCGTAAGACCAGTATAGTCCCGGATAGACGCTAAGCTGACCTATGGTAGCATGTCGGTCAT
GCTGACTCCCGCAATCCCCATCATCTCGCACGAATTCTCCGTCAGCGTCGATACTGCTTCAACATGGACAATCGGCTTGT
TGGTTTTCTGGACTGGCTTCACTGCTTCAGTCACGGCAGCCGGATCAAACATAATTGGGAAGCGACCTTTCATTCTAGGT
TCCATCTTGATCATGGTCATTACGAATGTATGGGGCGCGTTTGCAAATGTGAGTGAAGTTTCCCAGAAGTAGTCGAGCTG
TGTCATTCTGATGCGTCTCAAGTCCTTCCCTTCGTTGGCAGCTCTACGGACATTGCAGGGAATCGCTTCTGCGCCATTCG
AAACCATGGTTACTGCACTCATTTCCGACATCTTCTTCCTTCACGAACGTGGCATGTGGCTCGCCCTCTGGAGCCTGGTT
ATAAGTGCCGGAATTCTGATCGGGTGAGCTGCTCGATATTTTAGTATGGAACCGCCTACTGATCTCTGTGATGCAGTCAA
GTCCTAGCTGGCCTCATTATTGACAGTATGGGCTACTCGGCCACGTTCGGCTTCAGTGCTCTTGTGTTTGGCATACTCTT
GGTATTGTCTTATTTCCTCCTCTTTGAAACAACATACTCAGGACCGAGACCTACTGGCGGCGAAAGACCGATGCCCATGG
AGCTCCCTAGCCCACCAGAACAATCATACACCAGGAACGAAACATCTCGAGTAGGTCCTGGCGGGCTTAGCAAGACCTTA
TCCACGACGCTCTCTATAGATGCATCTTTATATACGTCTCGATTTGACGACGATATAGATCTGCTAAAGGGGAACGTTGA
ACGACCTGAACCATACACACGAAAACTGCGCATCTTCCGCGGCCGCGTATCCAACGCCAATTTTTTCCGCGACATGATGA
GCCCGTTCCAGCTGATGGTCTACCCGGCGGTGCTCTTCGGTGCTATTATCAACGGCTTCTGCACCGCTCTCGCGATCGGC
ACTGGTCTTTTGTCGACGGTTTTGCTGACGCAGCCGCCGTACAATCTTACTCCCACATTCCTCGGCATTGTCAACATCGC
TCCGTTCGTCGTCGGCCTCATCGCAGCCCCGTTAGCGGGTTGGATGGCAGACGCCGTCGCAAAGAGTTTGGCACGACGCA
ACGGCGGTGTATTTGAGCCCGAGTTCCGTATAGTGTTGATGATTATTGGTGCTCCGATTTTCATCCTCTCCTTCATCGGG
TTCGGTGAAAGTGTTGCACGAGGCCAACCTCTACCTGTCGTGCTCGCATGGCTAGGAGTGCAACATGCCGGCTTCCCATT
TGTCATTCAAGCGGCTCTCTCGTATGTCCTCGACTGTCATGCTCACGAGTCTAATCTAGCGTTTGTGGTGATTGCGTTTT
TCAAGGCAATCTTTTCCTTCATCGCAACTTCGTTCCTGACCGGATTCATGATCAAGGTCGGAGTACGGCCGTTTTTCTTT
GGTGTGGCAGGTGTTACCACGGCAGTCTTGTCGCTATCTCTCCCAGTCTATGTGTTTGGAAAGAAGTTTAGGAGCTTTGT
GAGTATCTGGTCCCTTTCTATGTGTCTGTTGGATTTAGCTGACTTGAACCTTAGATGGCGCGGAGCGCAATTGGTAGAAG
GAGGCCAAGTAGAGATAGTCATTGTTGTCTTGAGGACCGTGATGATTGGGGACTTGATGAAATGTCGAGGGGCATCCACT
CGTTAAAAGTAGATAGCTTTGCAGGAATTCAATCGTTGTTCCCGCAGTTCAGCAAATCGTACGACAAGCTATTATTGCAT
ACCGCTTCCGACTCGGGCCTTTGATCCATATGGCACTAAAATTTTGCATGATGAGTCTCGCGCTTCGCGTTTATAGCTCC
CGATTGCCCCGAATGGGGAAACGCACTGTTGATGACCCCGACCCTCCGCGCATCTTGGCTAGGCCCCGCCACCGGCGGAG
TTTGAGTAATAAGGGGCTTCACTTGACTGGAGCCCAATGAGCTCTTAAAGCTCTTAAGCGCCTGGCCCTGGGTCACCAAA
TAATTCGGTCTTGTAGTTTTGTCTCTTAACTCTAGAGTTTCTAAGCCTTCTTTCAAGCCGAGAGGAAGACACAAAATTAG
CCAGCCGTCACGGCTACGCGCCTGCAACCGTCACTGCCGCATACCTCTGCCACATACCACGCTCAACAACTGCCGCGATG
TCTTCGCAAGGCCAAAACCAGGTCAGCGCGTCCCAAGCACAAATAGATGTAAGCTCTTCTCAGTCAAATCTTCTTTTGTT
GAAGATCTCTCACTAATCTTCGTCACTCAGGGACCGCCTTACCTAGTTACAACAGTTGCAACCGTCGGCGGCCGTCCAGC
TCCCTCGATCGACGATCCGATTTGCGGCGTCTTTATTGCCTTTTTCCTCGCCAGCGCCGTCTTCAACATGACTATATACA
TACGGAATAAACAACATGGCCACAAGTTCTTGTTCTCGGCTGTACTATTCGGTTTCTCCATCGCCCGTATCGTCGCCTGT
TCACTACGCATCGTGGTCGGCTCCAAACCACATCAAGTCAACACCGTCATCGCTTCCCAGGTCTTCAACAGTGCAGGCGT
TGTAATGATCTTTGTCATCAACCTCTTTTTCGCACAACGCATTGTTCGAGCCTACCACCCACGCCTTGGTTGGGGGAAAC
CTGCGACATTGGTGGCGCGATTTCTTCTCTTCAGCCTGATCGCGACGCTCATCATGACCATTATTGCTGTCGTGTATTCA
TTCTATACTCTCGACGTTGGCGTGCGGAAGACGATTCGTCACATCCAACTCTTTTCTGCTACCTACATCGCAGTAATGGC
TTTCCTGCCCTTGCCCATCACCATTGCCAGCGTCTTGCTTTCCAGTCCGGAGAAAGTTGAACCCTTCGGCCGAGGAAAGA
TGCAAACCAAAGTTTATCTTCTCATTGGGACATCGACACTCCTGGCTTTCGGTGCAGGCTTCCGAGCCGGCACTAGCTAT
GTCATACGTCCCATCACCGATCCGGCATGGTTCCATCACAAAGCCTGCTTTTACATCGTCAACTTTGCCATCGAAATCAT
CGTGGTCTATACATACGCGTTATCCCGCTTCGACCGTCGCTTCTTCATCCCAAATGGCAGCAGTGGCCCAGGTGACTACT
CTCGGATAGAGGAAGTGCCAATTCCTTTGGGTGATCAAAGTGTTGATCCTACTCTTGTGTCACAGGATGGGCTTAGCATT
AGAGACATTCAGTTGCAGAAAGTGAGGAACTTTGAAGCGTGAAGTATAGAGAGGTGTGATTGAAGATTTCCATTCCTTAC
TTGTCTACTTGACACATGGAAGCATATTTTTTAGATTAGACAAAATTCGTAGCTCTTCAATTCCTTTGTCCCATATAGCA
CGCTCTCGAGCATATCTTCTTTTAGCCTTTTCCTTGTAAATATAATTCTGCCTGTCTATCCCATAGAGTCGCATGTTTTG
AATAACTATGTGCCAAGATGCCTACTAGCTTCCCCATCTCGTCAAGAGCCCTCGTCAGGTTAGTTGAAGCAATCCAATTG
CCCAACCCGGGGTTCAGGCTGCCAAACAATAAAGTAGTAAATAGTTTTCAGAGCTGCGTTGTTTTCTTTCCCCAGTTTTA
ACAAATTCGATTGATGGCAACACAATCTTTTCTACTATAGATGCACATCATATTTACGATTGATAATTAAGAAAACTTCA
GTCCCTAAGAATGTGGATCATAGGCAAGGGGCAGACTTATGAAACTTTCCAATTAACGAGAACACGCCTTGTCCATCCGA
CACATCCATATACATGAGGCTGGCAATGTGCATCGATGTGAGTTGACCCATCGAGTCTCGGTGATTAATATCCGCACTCA
CCCGCGCTAGATCTCGCTCGTAATATGTAGTTTTATTTATAATAGAGGTATGCTTGAAATCGTCATGCATCCAGGATCGG
GCTTGATAAGAGGTCTTGCCGAGAACAGCAGGGACTAGAGGAATAAGAATGGCTAATTAACAAGGTCCTTCCAGTCCGGA
TAGACATACTGGGAGGTGTGCCCTTCTGGAAGATAAGGAGTAACGAGGTCGTAGAAAAGTTTATACACCACCGCGCTCAG
GTGCAACCCATCAGTAAAAAGGCCGTCAAAGTTGGCAACAGGTGATTCTGTTGTCAGGTCTGACCTGTTGGCCTGGGCTG
TCGGATGTGTCGCCTTTTCCACCACAGCTTGCCAAAGATCAATGAGAATTATGTCTGGATTCTCTTTAGCGACCTCTCGG
ACTGCCTCAGCATACAACCCCGTGTGAGCCAAAGTTCGAGGTTCATGGCCCAGGCTATTAAGCTTGTCTTCATCCACCGG
GGTCGGTGTGACCAGAAGAATTTTCGGTCTATGAGATCTAATGTGGGCATGGTTGATAAGGCGGATCAGGTTGAGCTTAT
AATCATCGACCAACACATGCCTCGTTGAGGCGAGATGAGGGACGATGGCATCATTAGCACCGAATAAGATAATCTATCCC
CATTAGTCCAAGGTATCTGGCTTAGAGTTTTCGTCTGGCTTACAAGATAATCCATTTTCGGTGACTGATCGCTGGGCGCC
GGGAATATCTTGGGAAGATATTCGAGAGCGTTTTTGGAACTCCAACCTGCGAACCCGCGGTTCACAACATCAAGACGTCG
TATCAAACCTGCGGCAATACTTAGTCAGGTACATAAAGACTCAAGGTAGACGAACATACGTGTTTGAAGTGCGGCTTGGA
AGGAAAAGCCGTCTTGAATATCTATGGACCCTTGCAACAGAGAGTCGCCAAACAATACGAGTTGAGGATAGGTTGTCTAC
GATCGGTCAATACCACACCGTACAAGACGACGGGGAATAAACTTACAGCCATGGTTAAGAAATATTAATATGTCTTATCA
TGTGGCGCAATTCGTAGTTCTTCCCGTTTAATTTATATGCGAATGGTAACAAATATATGTGGACCATGATGAATGGTGTT
ATTTGAAACTTGAATGAGGCGATACTCCTAACGCACATCCCATGAGTCATAGGGAAAGTGTGGCTATGCTATAGACCCGC
ATATTAAGAGTCCCAGGGCGGCATTATTCCGCACCTGGACTAAGATATGTTAACGACGATGACCCATGACTCCCAATCCT
CACTCGCTGTCAGTTTGACATTTCATCCCCTCACCACACAATTCCTTAACTACACAGAGCAGCTCTTCCCTCGAGATAAC
TGTGCGTTATCTCTAGCACACCAGTCAGGGGCCGAAAAGCCAATCGTATCTGGGAGCCGTTCTTGGTTGGGAACATTCTA
CTCCATCGTCATTCAATCCTAAGCCGAGAGCAAGGCTATGTGAGGAATAACTCTGGTCTTAAAAAGAATACATATGCCTT
GCTCGGGGCGAGGCTAAAGCAAACCTATAATATGCATAGGCTATGGGATAGCAAAACTGGGATGATTTATGTTTAGAGCT
AAGTAGGTCATGGTCTCGCTTCTATATTAAGCATAGCCGTTTCAAGGTACAGATACGTCTTGTGCGCCTAGAATGCCGTA
TCTCTACGATTGAAACTTGAGACCAACCACAGAAGAATCTGAGGCAAGTGAGGCAAGACCAGGCTAGCCAACGCTTAGGC
GCCTACACCCAGGCGCGCGATATGAACTTTCTTGTGGTCAGCAAGAAATCACACGGCTCTGCCAATAAAACGACTCAATG
TAGAACTATTGTCTCAGCCTCTGGAAGCAGATCCCGTCCTCCCGTGCAGGGGAGGGCATTTTCAACTGCCCAATTATTGG
AGAAACGCCTTGTCCGCCTAGGGCTCCCAGCTGCATTGCGTTAGGCATGTGCTTCAATAGCTGAGCTGAGCCAACATACC
CTTTCGCTTTCATAAGCTTTCATAGGTGCATATTGTCGTTGCGCGGTGCCAGCCTGCCGCTGCCAAGCACTAAACCTGCA
CGCCCACTAAGCCCTTGCTCAATGATGCTCATAAAATTGTTGTTGATCATGTCGGCTGTGAGCCCGAAATTGACGATCAT
CCCGATCGGCCACGCTATATATGGAGCAAGGTGTTGCTGAAGGAGACGATTAACTTTGATGTAGCCTTACCAACACTCAC
TGATCCCTCCTGGCGAGCTGTTGTACTTGGCACCCCTAGTTTCCCGCAATCAATCGACCGACGCTGTTAAGTCGAAAGCC
TGAAGCTTGAGTCCTAATGCCCCAGGCCAATTGCACAATCAACACACTCTAAGCTTACCCCTGCCGCCATTGTCATCAAC
ACTGCCACCAAGGCGACCCAGGCGACAAGCCATGATCCCACTCAATTGTGATTGTGGCGTATCGCCTCCGCAAAGTTCTC
GGCTGGCGGCTATGGCCAAATCTGCCTGTTGCTGCATAGGACTTGCATGAGCTCCAGCATCGTCGGCTTACCGGGTTCGA
ACAGATTCAGCCCAGAGCCTGATTTATGCACCTCTCTCCATAAAACGCGCAGCTCACCCCTCTCTCGTTGTCAAAGTCGA
ATCCATGGTCATATTAGAGCCTTACTATCGATGATTGTTCAGTCATAACTCTGCAATGACGACATCTCCTTCGACCGAAT
TCTGGGCTTGGGGGGCATATCCTCGACAACCTGTTCGTCCACCTCCACCTCCGCCTCCGCCCCCGCGAATTCAACCTGCC
TACAAACCGTGCTACCAATGCCGCAAGCCATTGAAGACCTTCATTTGCATTCAATGCAATAATCTTCCATTCTGCAACGC
CTGCTGGTCAACCTGGGTGCTCCATGCTGATGGAGCCACCGGCTGGGGCGGGCGACCACACGAGAAATCGGATCCCCATG
TCGTCACGCGCCTTCGTGAGATTCTAGAGCCCTCAACATCGGATGCAGACCATGATAAAAACCTCGAGTTGGACGATGAT
ACCACTTGGTTCGGGGTTGTTCGTGACCCGTCTCAGCAGCAAATCTTCCAAGATTATGGGAGATTCGCTGCCTTGATGAG
CGAGAGCCAAAGCGAAGAGGTTGAAGATCGTTTCCCACAGTTGATCTCTTTTATCGGCCAGACAGGTGAGACTTTTTTAG
GCGTCAAAGTGGATAGAACTAACATCTGCCAGGTGCCGGCAAAAGCACACTGATCAAGATCCTTATCGAACGCGCTCAAG
CTGCGAGTGGCACTAATTTTCCCTCTCCTGTCACTTCTTCCTCCAACGACCGAATAGCGACTACGGGCGATGTTCACCTT
TACGCGGAGCCTTCATCCTTCAATTCACCAACACCCATGCTCTTTGCCGACTGTGAGGGACTAAATGGCGGCGAGAGAGT
CCCTAGAGGACTGAAACATCGCACATTCAATCGAGATGAGGGCTCAAGCATCAGGCCTGGCTTACGACCTGTGGTGAAAT
CTCGATACAGTTCGCAGCGCAACATCCTCTGGGCATCAACTCCAGCGACGATGAAGAGAGAATTCTCGGTAACACAGTTG
TATCCTCGTCTTCTCTATACCTTCTCCGACGTGGTCGTGTTCGTGCTGCGGAATCCCAGGTATGAATCTTTCCCCTTTGG
TACAAGTCCTTCTATTAGCCTCCATGCCTTCCACAGCTTCAAAAGTATCGCCCAGAACTTTCAATTTGTTCTGACTGCCT
TACAGGGCCTTTGAGTCTACACTGCTTGAACAGATCTTGAGCTGGGGCGCAGCATCCATTGACAAGTCTGTCAACCAACC
AACCCTACCTCACGCCGTCATTGTCCTCAACGCCACTGAGGATGTTGACGACAAGGAATGGGACATCAAGACAGCCACAC
AGCTTCTCATGGATGATATCCGAAGTGCCATCCGACAGGTCCCACAGGTCGAAGAATACGCCAAGTTCTGGAGAGAGAGT
GGACGGCCCATCTCATCTACCCATGACTTACTCAAGTGCTACTATGCCTCTGTCAGTGTCGTGCGAGTACCAGCTCGGGG
CCGGTACATGCTGATGGACGAGCAAGTTGACAAGTTGTTCAAGCTGATCCAACGAAAATGCGAAGCATCCCTCTTGAACA
AGAAGAGACTTCGCATGCTTGCAACAGCAGAGAAGTTGCAGATCTACCTCCAAGCCGCTTTTGACCACTTTGCTCAGGAC
TTGACGGACCCTTTTGATTTCATCAAAGAGGCACTGAAGCACAACCCTGTCCCAAGAGACCTCGGCGGAAACATTCTGAA
GCTTGCTCTCTTCATGCAGGCAAACTCTCCGGATGAGACTCACTATGAAGCGTCGCGCGTCTTCACTGCCATGTCACCAA
TGCTTGCTTCTTGCTTTCATCTTGATTCTGTCCGCCAAAATCTACTAGGTAAGGCAAAGAGAAATGGGTTAGATCAAGCA
TGCTAACTCGTACGAAAAAAAAGGTACCACAGATCGACTTTTGGGCGACGCATACGTCGAGTTCTGTGAGTATGCCCTCA
AGTTATTCTTTGATCTTTACATACCCTGTGAGTTTAAGAACTCTCGAGGGAAATGCTGCAACAAGCGGCTTGGACACAGC
CTCAAGGGCCATCAGAACCAATTCGGCAAGATTTTTGCACCTGGGAGCTATCAATCGTCCTTTCAACCTCGACAGTTTCT
TCAAGAGTGGCTCGCTTCAATCCGAATCTATCTTCAAGAAATTGAAGCCGGCTTTGAAGATCAATGTCGTCGATACAGCC
ATTTATCAAATGCGACTATCGCTTCCGAGATGCATCTCCAAGAGATCAACCAATTTTACCAGAGCATCGGAGGAGCGAGT
AGGTTTCTGAGCCATGAAACTTGTCTCGCTTGCTTGAGGGAGTTGCCCGAACACGCCCTCCCATGCGGACACGTCCTTTG
CAACCCATGCGTGTTGGCATATGGTAAAAAGATAGCCCCCACAACTATCCTTCTCAAAAGGTGTCCCCTTCATCACAGGG
AGACAAATTGGGAGCCACCCTGGCAGATCAATGTGAAACCACCACATGCCGGGGTAAGGATCCTATGTCTTGATGGGTGA
GAACACTTGCAAGCTTCCTTTCTCAGCTCGATCTAGTAATTGGCTAACCCAGTCCTCAGAGGTGGTTTCCGTGGAATCGT
CTCCTTGCTCGTCCTTCGGCGCATTGAACAGTGCTTGGGCTCAGAGTTGCCGATTCAATTGTTTTTCGATCTCATTGTAG
GCACAGGGTTAGTTATACTATGGCCAACACCTGGTACATGGCCGACGCCATGCAAAGGTTTTATAGTAAAAGACTAACCA
CGAGACAGTACGGGTGGAATCATCGCACTCGGGCTTGGTGTTAACAACTGGAGCGTCGAAGAATGCATCCGAACTTTCCG
AGAGCTCTGTCACCAAGCCTTTACTCCCCGTGAGCTGAAAGGAATGCCCATACTTGAACAACTTGCTGTTTTCAAACACC
GAAGCATGTACAAGACCAAGCCATTGGAGGAGTTTCTTAAGGAGAAGTTCGACCAACATCGGCCATTGTTTGGAGGGTCG
TTACATGAAGGGCCTAACGAGTCAGCGGAAATGGCGACTAAAGTGGCAGTCACATCAACCATTTCGGTAGATCAGCACGC
TGTTGTCGTCTCAAACTACAACAGGCCAGAGATTTCCGCCCTTGGTATGTGGCATCGACCCATCGCCAGTTTACTTGTGG
AAACCTAACTTTTCCAGGCGCCCCGTACCGGTTCCAAAGGGCACCAGACCCAAATATGGAGATGAAGGTTTGGGAAGCGT
AAGACAATGCCTTCCTTACAGTGACCCTGATATTTTACTGATATCATTCAAGCGCAAGGGCTGCAGCCGCGGCGCCACCG
TACTTCAAGCCTTACGAGAAACCTGAGACCAGGAACATATACCATGATGGTGCCCTGCGCCACAACTGCCCAGTCTTGGT
TGCCCACTACGAGAAGAAGCTAATCTGGGGCGACGTCGGTGGTCAACCACCTGATTTGCTAGTTTCTATTGGAACTGGCT
GCCATAAAGATCCAACAGACGATCCCTCAAAACCGCTTTCGCCCAATCGCAAACACAGGTGGAGCAAATCGTCTCTAATC
TCACAAATCTCCCAGTCAGATAATGAAAGACTTGGCGATGTTCTCAATGGTGACAGCATCTGGGAGTCGTTCTTGGCTGA
GAATGCTCATACCCACGGCCGTTCGATCCCAGACGGAGATCAGCGTTATGTCAGGATCAACCCTGATCTTGGGGAGACCG
TGCCCAGACTCGACGATTTGACAATGATGGGGGAGATTGAGCACAAGGTTCCCAGACATCTGCGGCGAAACTCGGAAATG
TCAGAACTGGTCGAGGAAACAGCCCATCGCCTCATTGCCAGCACTTTCTTCTTCGAAACGGATCCCAGTCGAATCAAGGA
GGACAGAAACGGGTTTTGGTGCCAAGGTTGGTCATCTCCCGTCTAAAAAACATGGCCTTGCTTACATATGATCATAGGCC
GCATTCTTTGCAGATTTGTCAACCGCTCTGATGACTTGAAAGCTCTCGGAAATTTCCTCCGCCGTTTCGTCAGTGGGAAC
TTTGCGCCCTACTTCATCGTCCAGGAGCAAGGCTATCTCTCTGAAGAAATCACGGTGTTACTTTCAGAAGACATCATCAA
CATGATGTGCGTAAGGGGGACCTTTGACCTGGAAGTCATCGAGTTTCGCGCACACAAGGAACTATCTCTCATCCACATGT
CCCTTTGTCTCCAGGACAATTCATCGTTCGGTTCGAGTGACCGATACTTTCCCATCAGTGGCTTTCCACGGGAGTTGGTG
GTGGAATACAAACAGCCAGGTACGTCTTTATATTTCATCGAGCCGCTGAGTTTCAGTGTACACGCAGGAGAATTAATTGT
CACGGCGTGATGTACCGCGACCAGTATGACTGGAAGATCTGCTAAGCTAACTCCTTGTACTAGCACCGCCCCGGACACCT
GTCAGCAACGGAATGCGTCGTGATTTCAGCCGTAGAAGGAGGTTTCGGAATTCTGGAGAGGGCTACTCGAAGGGTGACTT
TGATGAACACGCCTTGGACTCACTTGGCGACTTGACAATACGCTCAGCAGCTTCAAAGATTGCAGATCTTAAAAGGGGCA
GCGACATGTTTAACACGAGTTTGTTCGAGACAGATTTGGTTTATGAGCTTGAAGGTTGAAATATTGCGAAGCGATTTGTT
TGGGGTTTGCTTGTAATTTATTCATTTCTCTCCATCATAGTGCCTCGCCTGTTTTGCAGTGAGCTTAAACTTGGCTGCTA
AGAAGTTCCAAATGCTGACATTGGGTCACCCGACTCACCCCTTGGTTGTCTAGGGTAGTGCAACGACAGAACCAGAGATG
CCTAAGCCGTATACTATCGACCACGTCTCATGCTCGATGAACTCTGAGGAAAAGGATATGCTCTATTAACGCGATAAGCG
CCTCTAATTGGCTCAATGTGTTGTCCTCCGGAAGATCAAAGCTTCCGGGATCAGCATGTTGCACACAAGGAACCCTTGCT
CTCCATTACACCAAGTTGATAATGCACTGAGGACAACCAATCAGTCTCTAATCACGCCTTACATACTAACTATTGGTTTA
TGTGCCGCACTTCATGCCATAGTTATCCCATAAAGAGAAATATCTCCGCCAGCATACATGAAAAGCGTCAAAATATTTAT
CCTCGGAGTTATAGAACTCTGACAACTCAATGCCAAGGCTAGGCAACAACTTGGTAAGACATCAACAACGCTGATCTTTC
CTTAGTCATGCAACTAGCCTCTTTGACATGGCGTTCCAGCCGTTTTGCTAATTTAGCGCTCTCCAAAGATACGAGAGCAA
TCTCATTAGCGAGATGGGATAGCTTATCTAAGCGAGCCTTATCGCCTCCGAGCTTTCCACAGGATCCACCCTTCTAAGGG
ATTATTAAGCCGACCCCGTCACTCGCGCTCTGCATCCGCCGCATGGTGCTGCACACACGGCACTTACATGCCCAGCCCAC
TATCGACGCCTCGCCAGCCCCTCTTGAAGCTCAAGTTTGACATACTTGAGCCGGTGACAGCTACTTGAACCGCCAAGACT
GCCACCATCGCCGAGTGTGGACGGGACAGAACACGCTGGACGTGATGTACGGCGGAAAAATCGCGCGTCGAGACACCACC
TTGGAGAAGCGCCACGTCTAGGATCAGTGAGTAACGGATTGGTTGGCATACGTCATGCTTATCGGCTGACAGGACGCTGA
CTGACAAGAGGGAGCAGACCTACTGTACCCAGAGCGAGCAATGCGATGCAATGCGCTCGCGGGACAAGACTTTCGTTACT
ATACCCTTTCCCAGCGATGTACCCCCTCACGTTGTGGTGGAATATATCCAGACATATGAGCCTGTCTTGCAGCATAACCC
AGGCGTAGTCTCATATGACCCTGTCGATATTGATCCTGCTCAATTTGCAACCGATCCATGGTTGGACCTCTGCGAGTTTG
ATTCATCCCTGCGTCTCTTTCAAGCCCACGAAATCATCTGGCTTGCCCCAGGAGTTCAAAAGAACTTGAGCTGGCTCATC
CTTTTTCAGCGCGTCCCCGACGGCATTGTATGCCGCTGCAAAGCGGGCGTTGGTGTTGTCAGCTGGACTGAATGGTCTGT
ACGACCACGTCAACGGGAGGAGAGCTCGCCAAGCACACCTAGCACAGCAACACCCTCTAGCCAAGATGGGGATGACGGCT
GGGAACTGCAAGGGATTGTGACGGTTGAAGCTAACCGGTTGCTTTTGCCTTCTTGCATGTGGATTGCAAAATGGTTACAG
AAGCAAATTGGACAGTCGATGGTTAATGAAGCATGTGTGAAGCATGTTACGGCACACAAATCATGACATGAATACGAGGG
TCATGCAAAAATATTAATCCAATTTTAAATCAGTCATCCATTTACACTGCATAACGAGGCAATGTTGTACCATCCTTCGT
GAATGGGGACTAGGGCCTGCGATCCACCGAGAAGGATGTCACCACCAGCCTTAGAAGGATTTTAGTTCCTACTGTCCGCA
TCTTGGCTGCATTCAAACACGCAGACCCCACTAGTCACTCCCCAAAGGAGCTAAGAAGTTTGTTTGTCGACCTTGCCAGC
GTAGGATTGAGGGATTCAGGAAGCGGGAACCTGGTGGGCGGAAACGTGCCGCTGCGCTGTTGCGGGTTGCACGCGGCGGT
CCTAACCGGGAGCTATTAGTATATCTATAGCAAACTCCTCTATTGGCTTCAGAGTCTGGGGGACCGGCTAGGCGGCACAG
CAGGGTGACCACATGGCAGAGAGGCCCGTGAAGCCAAGACGTGTCACAAACACCCGCTGCATTTACCCGATGACCAAGTG
GGGCAAAGTACCCCTTATTCCGTCAAATGTGCAACTAAGGCATGGTTATGTGTTGAATTGGGACTTGATAACTAGAATCT
AGACCTAGAGGGTCTCTTCTTGATGACCTCAGTTGCGGTAGTAACCAGAGCGCTTGGGAGGGTGAAACACCTCAGCGTGT
TGTGGAACCCATGAACGGCAAAGTACTGAGTCTAAATTACTTAGTTGAAATACGACACAAAAGTTGAAACTTGCGAGTAA
TTCCATTTTCTCAGTGCTCTCACTCCTTGCGGCCCATGGTAAAGGTTGGCTGGCAGTAGTTACACTTACAGCGATAATAC
CGGATAGACGATATGCCATGTCGCAAGGTTGAACAATGTGACGACAAGGTCATGTTGAGTTACAAGGGAAAGCAAAGCAA
AGGTGGCGGATCTTATGAATGAGGCTTCCCATCATCACTTTGGAGCATTTGCGGATTTGTTATCGCAAAGAGAGACATAG
GCACTGGTCTTGATGAATTAAAGCTCGAATTGAGTGAGACATGAGTCATGCTATTCTAAAGTCAATCAACATAGAGGTTG
ATTGCGAGAGACACATTAATTAATAATCTAAGGATTCCAACGTAAGAGTGCTGCGATCGACATCCCTCGCAGTCTTTGTA
CAAGGAGGTTTTGACGACCACTTTACTTGGCCTTGCACATCTTTCCATCAGAAGCAACAGACCACTGCTCACTTCCAACC
GCATTCAAAGCGTAGAAGAATCCGTTCTTGTCCCACTTCTTCTTGATGGAGAGCAACTTGGCATAGTTGCTTCCAAAGAA
CTCTTGTTGGAACCTGGGCTGACGGAAGTCGGCCTCGTTCATGTAGGCACCACTGCCAGGTGTGACGGCTTCGATCTCGG
GCATGATCTTTTCGGTCATGAGGTTCTGGAGGTCAAGCATGTCAGACCAAGGAGCAGTGAAGCTCCAGGGCGTGGTAAGA
GTGGCATGCACGAGGGTGTTCTTCCAAGCAGGGAGGACAGCCTGGGTGTTGGGGTTACTGAAGGGGGCAACGTTGGTACC
AACGCCAATCCAAGTGACACCCTGCTCAACGATGCTCTTGGCAGTCTCCATAAGGGCAGCGTTGTTGTTCACAATGGTGT
CACGGGGAATGAGGCGGCCACCGTACTGGGCAATACCGACTTGAATGTTGCCAACAGGAAGGGGACCAAAGTACTTGTCG
TAGTGGTCATAGTAAGAGCTGCCCTGGTCATAACCCACGGTGTAGTTGATTCCAAGATCGTTCAGCGCCAGCACAAATGG
CTTCATGATGGCCTGAACCTCCTCCTTGGTCTTGTTGTAGGCTGTCAAGGGGGCGATCTGGAAGAAGGTGTTGGTGAAGT
AGTAGACAACCATAGAACCAACATCAACCATGGCGGGAAGCTTAGAGTGGAAAGCCTCAATACCCTCGTAAAAGGTCGCC
TGGTCGTTGTTGGTGGTGAAGAAGCCCAGGGTTCCTGCACCAATCTTGGTATCGGGGAAGGCCTTGACGGTCATGGAGAC
AACGACGCCCCAGTTACCACCACCACCACCGTTCAGAGCCCAGAAGAGATCCGAGTTCTTCTCTCGTGAAGCAGTGACAA
GTCCAGAGTCAGCAGTGACGACTTGGAACTCGAGCGTGTTCTGAGCCGAGAGACCGAAGCTCGAGCTGAGAGCAGAGTGG
CCACCACCCTGGGTGTAACCGCCAGCAAGGCCAACTGTAGGGCACTCGCCACCGACAACAACGTATCCGGCCTTGTGGCC
AGCAGAGAGGATGTCAAAGCCCTGGACACCGGCACCGATGGTGACAGCCTTGCCCTTGTAACCGTTGGCATTGTAATCCT
TGAACGTGATATCCTTCAAATGGTGAGTCCAGATGGAGAGAGCACCAGCACCGGTCGAGCGGCCATTGTAGTCATGTCCA
GTGTTGCGAATAACCAGGCGAATGTTGTTGTTACGAGCAAAGTTGATGGTGTTGACAATGTCACTTGTGGTTCGGACATC
GACAGCGTAACGGACGTAGTTGCCAAGAGTACAAGCACTGGACTGAGGCTGAAATGGATCGCATGATTGGTTGGCGAACC
ATGGAGCCATGATAGAAGAGGACGAGTCCATGCTGTAAACCGTATTAGATCAATTTACCACCAGGACGGATCGGGTAGGG
GATTTGCATGGTGGTGCCACAAGTGGCTACCACACATGCAGGTGCTGCAGATAGCGTGCATCACAACATGCAAGATATCA
CTTACTGAATTCCAGGTGACTGCCACTGACTCTGCAGGTACTGACACTCCTCCCCATCGTAAGTGGGATCATGGCAAGGC
GATCCCAGGGGCACAGTCTTGATGAGCCGACCATTCACAGTAGAGTTGAGACTCTTCCACTGATTCTCAGATGGCCAGCA
CGCATCGCCGGGGAAGCACTTGCAGCTAGAGCTTACAGCTGCTCCGAGGGCCGTGGCCGCAAGAGACCCGATCAAGAGAG
TTTCGACGCGCATCTTTAGTGTCTCAGGACCTTGCAGAGGCTGTAACAAGGGAGGGGGGATGAGGGACAAGACTAAGGAG
TGGGCAGAAAGCAAGAGAGGAAGGCCAAAAGAAATAGGCCCTTTTTGAAGTGATGCCCTCCTGCGATATTAATTTCAATC
TGCATGAACGGGTAACCCGGGACATTTCTTGCCTGACGGGTATCATGGTCAGTTCGAGCAGGGAGCCGCAGTCTAGTCTC
ACCTGTATCTCCGTCTGCAAGAGAGCGCATTAGGAAACTCCATGTGTTAGCGTCGCTCTACTGGTGTTGACGCGAAAGTA
AGAGATGTCACTAACAAGAACGGGGTCCAAATTTCTTGGCTAACGATATTCGGGTCTGTCACCGAGAAAAGACCCCTGAC
CACGAACCTTGAAGACCCATCGTCATTGGCCCTCTTTTGACATTTGGAATAGGGATTTCTACCCGGTCTGTCGGGTCTCC
CTTTTCACATGCAGCAACTACCGGAGATTGGATCTTTGTTGGGGGCCAAGGAGGGAACCATGTCTCGAACCACATGACGT
TTTTTTGCTTTGTTGTAGACGCAGGTGGCTTATCAAATGCCGAGTAGTGGCGAACAGTTCTAGAATGGTTTCATTCACCG
AAGGGGACTTTGTAGGATGGAACTCGTGCGGTAGATGCGCTGGATTGAGTTACTTTGTGGCTTCTCGCCGCACCATTGAG
GCACCCCTTTGGCAGAGTGACAGCAATACGAAGACGCTCTTCTGCGCTCGTTTATTTCCCTCGTCGTAGCCCATTCTCTC
CAGATTTTTTCATTCCCTTTCTTCTTTTCGTCGAGTGCCTCTTTTCTTTCACCATGGCTGGGTGGACGTACAATGCGCCA
GATGGTGCTCCCACCTCTGGCCCCCAGATTTCATCCTTGGCCATTGTATTCACGTCCGTTGCACTTCTTGTGGTTATCAT
GCGGGTTTACGTCAGAGGCTTCATGGTGAAAGCATTCGGAGCAGGTAAGCAGCCAACAATCCCGTCTTACACGTGGAAGA
CCCTGGAGCTGACGCTGATCCTTCTGGGGATAACCAGATGACTGGATCATTATTGCAACATGGGTAAGAACCAACATCTT
GGGTCGTTGGAATCCCTGCTGACTGAGGCTCTTTGTCGATCAGTTTGCCAGCTGTGGGTTTGCAGTTGTGACGATCATTC
GTAAGATGCCAGTTGAAGGTTTGCCAAGAGCGACATGGCTAAAGAGGAACAGAAACGAAGTACGGTCTCGGATTGAAGAA
CCTTGAAGACATGCCTCAAGAAAACTACTATCACTTTCTTTTAGTAAGTCGCTTGCCTCCGTCACGACATTATGGAACGA
ATACTCACTACTTACAGTTACAATTCATCGGTGCACCTTTGTAAGATGCTGCGTCTCGTCGTCGATCGAAATACTCATCC
CGCGATAGTTACATTTCGAGTATTCTTGGATTCAAGCTCAGCCTTCTCTTGAGCTACTTGCGCTTCATGGCTGCAGGCTT
TTGGTACAAGGCAACTGTGGTCGTCGCAGTCGCTTGCACCCTCTTTCATTTCTCCTTTTTGATGGCCCAGGTCAACCTGT
GCACGCCCGTGAGTGCATCTTGTTGCTAACAGGTCTGTTCACCATACTAAAGATGACGCCCATCTAGGTCCGCAAACAGT
GGGATGCCAGCGTCACCGGAGGATCTTGCATCGACGGAGTACCCATGTATACCGCGATGGCCTCCATCACCATGGTCTTT
GACGTTGTAGTGTAATATTTCCCTACCTTTCTTCATCCCGCATGCTAACAATATCTAGCATGCTCGTTCCCTTCCCGACG
CTCATGAAGTTACAAATTCCGAACCGAAAAAAGACAGTCCTCCTCGGTCTGTTCGCCATGGGCACATTCATCTCCGTCAT
CCAAATCGTCCGTATACAAACCATCAAATCTCTCTCAAACCTCATCGACTCAGGGCCCCTCATCATGTGGTCGACGGTAG
AAAACAACCTCGGCATCATCGTGGCCTCGGTCCCCACTCTCGCTCCGCTAGTGAGATACTTCAACGAACAATCCAGAGTG
GGAAGTCGAAGCCGGAGCAGGTCCAACAAGGGAGGAGATTCGGGGTACGCTCTGCAATCGAACTGGCGCAAGAATCTGTC
ACGTCGAAGTGGTATTCAGGCTCTGGGGAGTGGTGTCGACCAGAGAGATGGAGACAGTTCTGATGGTGTTTTGGGCTCGG
CGGAGGATGTGCCGGGTATTATGCGTAAAACTGATATTCACGTCACGAGTAGCAAGCATGAGGCATCTGATGATGGGAAT
TCTGCCCATGCCGTGTTCAGCGCCTCACAGCGCAACATGATGCGATAACCTCACAAATAATTATTCTTTACTTTTGTCAA
TCTCGTCTGTGCATCAAAATTCTCCTCCTTTTCTTCTTCTCCGCTGGTTCCGCTCTGCCGAAGGAACCGATCGATTCCAC
AGCGTCCCGTTGTCCAAGCTCTCGGTCCGTACATGGGTTTCAGTACTACGCCGTAAGTAGAAGGTGTCCGAGGTCAAGTG
GGGAATCCATGGAACAATTGCCGCTTCGAGAGACCGTTGCGAGGGCGGAACCAGGAGCGTCCCGACTCCCGCGAGTCGAG
GCCTCGGCTACTGTCTCAAGACCCTGTCAGTGCAGTTGTGGCTGACGGAAACTATACGTAACCTGTATTAAGACACTCGG
GAGGGAAAACAAGAGTTGAGAGTGAGAGGCTATTGAACTCTAAGGTCATGTTATATGCGTATTTCATCGGCTAGGCAGAA
TGATAACGGTAATTGTTTTCTCCATGGCGGATAAATACGCCACACCCGTTGAATGTGCCGTCCCGTGTTGGAGGCTGAAT
CATGAGCCGGGCGTTTCTTGATTCGCTTATTGGTCGGGTCTCAGCCATGTCCCACATTCCGAAGGTTCTGTCTGTGCCAT
AGGGTAGTTCGGCGAACATTATCGCTCAACATTGACCTTTCTTCTGCTTTGCCGAACATAGTCATTGTCTATCACAGATA
TGCTTAATCGTATGATACTGAAAAAACTAGTGAGGTTTTGTGATATTGGTGATTATATAAGTACTGCTGCGCGATGAGTA
TTGTCGCTGGTGGGAGTTGGACGGCTACACCAGCATTGTCTCCTGGAAGGACGTCGTACAGCCTCAAACATGGCTTATTA
AACAAGTGAAGTACGCCTTACCAAGGTGATCTAATCATCTTTATATCGAATCAACCTCCATCTGGAGTAGGAACTTGATC
CAGGTGGATCATCATGTCGGCAGTCACGAGGCTGAGATCAAGTCAACGCCACCGGGCGGGCGATAATTGTTAAACCTGAC
GCCTCCATCTAGAAACATGCTTATCGCGATAACAAGTGTGGAGCACGAGATAAGGATGGACCTCTAGCACTCTGAACTTG
ACTGTAAAACTGCATTGAAAATTGATCATCTACTCGAAGACTACCTAATCCGTCTCTGACTTGATCCTGTTGCTACTCGG
ACTCAACCTACATCTCTCAAGGTTTATCAATATCAGTTGCGGCAAACCTTATTAATTGACTGACCAATACCAGTTGCGAC
CCTGATGGCTCAGGCTCGACGACGAGTGAACATATGCAGCCAATAGAAGGTAGAAAATCGCCATGTCAACATCTAATGGC
TTACGGTACATCAGATTCTAAAACGGTCTGCACATACATATGAACGTAGCTTTGCAGGCCTAGATTAGCAGATCGTGTTT
GAACAACAACTATTTTTTTCCACCTCTGATACATGGTTCTAATGAGCAGTGAACAAATTTAAAAGCCAGAGATTATAGCC
CAAGTGACGGCTTCGGTCACTTTGCCTCAAATACTTATGCTCATATAGCATGAATTTTCATTGCTGGATTTGACGCGTTC
GAACCATGACTCGAGGCATCTTGGCGGCTCATTTCCCAAAGAGCCGTCACCATGGCTAACAAACTCACTAAATCCTTTAT
CCGAATTAGGAAACATTACCTAGAAAATTTTCGAGCCTAAAATCAGTTTTTTATATCCAGCCAAGACATGCCATGACATA
AATTCCTTATGGTTGGTCACCCGCGCTGACGACGTCAAGGATTTTGATGGCCCCCGCTTCACCCCCACAGCGGTGAGACC
TTGTCTCGAAGTTTATCTCGCAAACGGAATACCAGTTTAAGGGAGAAAACGTGCCATTCTTGTCATCTATTGGCTCGGAA
TGTGTCAGATTATTCCAGGTTGCAGCATGGAAAGTAAGAACTGTATGCCGCGTAATACACATGGTTACACCCGACTTCTC
AATGCCAGGTTGACGTTGACAGCCTGCAAAGAACAAGGGAGAGGTTCCATTCTTTGCGGAGCTTTCAGTGGAACCCTTTG
CCAAAACAGTTGGCTTGCAGAGCTTGGACTGGGTCTTTCGGATGACCGGCTCGCATTCCAACTGGTCTTGGTAAAAGACG
TGCAGAGAGTTGAGCTCATTAAACGCGTGACGCGCAGAGCGGGGAAAAAGATGCAACGTATAAAAACATTCCAGTCTGGA
CGATAAATATTGTTCTTATTCCCGCATTTTGGAAATCGCCTCAGACGACGTAAATTACGTGAATCATGGCTAGTCAACAA
ACTCAAGAGCCAGCGGTCGCTTCAGCCGCCCAGGAGGAGCCGCAGCACGATGCTCATTTGGAAGTAGATGTGAGTTGTTG
ATTTTGACGACAAGAAAGGGTCCCTGACCCGCTACTAGGATGCTCTGGAAGAGGCCGATTCTGTCATTGATGCCTCGTGA
GTTCAATGAGCTTGTTCTTTCTTGGCTTATTGACTTACGTCTCTCAATAGAGAGGGAAACTCCAGCTATCTGTCTTCCCT
AAAATCGAGCATCTACAACTACAGGTAAGTATTCTGTCATTACTCCCTTATAAAGAAGCAAATTTCTGACTTGGAATGGT
ATTACTTAGATACGAGGTATGGGAAATGACAAGGACTGTCTGCGGGATACTGACCATACCATAGAATGGACGCCGCTATC
ATGCGTTCCGTGAAGGCACTTATATCTTGGTAAATCTTCTTGTAATTATTTGAGGGCCAAAGCTGACATTTAGCGACAGC
CAAACGATGAGGAGGAACAGGACCGAATGGACCTGGTTCACCACATTTACAGTCTCCTCCTTGACGGGAAGCTTAACCTT
GCTCCTATTGGCAAGAGTCCTCAGCGCATCCTCGATCTGGGAACCGGCACAGGTATCTGGGCGATGGATGCTGCAGAGTA
AGCTCTGAATACTAGCCTAGCTAAGGGACATCCAGCTAATCAGTGCATCACAGTGAGCACCAATCAGCAGAAGTGATTGG
AACCGATCTCAGCCCCATTCAGCCCCAATGGTACATGGCCCATCCTTACTTTTCATCATGCCACTGACACGTTGGCCAGG
ACACCCCCAAACTGTGTCTTCGAGGTTGATGACTTTGAAGATGACTGGGTTTACAAAAAGCAATTCGACTTTATCCACGG
CCGCGAGCTAGAGGGATGCGTATCTGACGATCTCCTCCTCTTCCAAAGGGTGTTCAAATCCCTGGTACCAAACGGCTACA
TCGAATTCCAGGGCGTCGAGGCTCGCTTCGTGTCTGACGACGGCACCCTCGAGAAAGCCACTAACGCGCAGCAGTGGATG
CAGACCTTAAGGGACGCCAGTGTCAAGTTTGGCAAGCCATTGAACAGCGCGCCTAGCTGGAAGGACAAGGTGATTGAGGC
TGGATTCGTGGACGTCAAGCACGAAATACGCAAGGTACTTATTAAGCGTCCAGGAAATGCATTAACCCAAGTTACCTTGC
TAACATGTCTAGTTGCCTATTGGCGCGTGGCCCAAGGACCCCAAGCTCAAGGAAATCGGGAGATACCAATCGATTCAAGA
GTTGCAAGTCGTCGACTCATATACACCCCAGCTCTTCAGCCAGGTCCTCGGCTGGAGCATCGAAGAGATTCAAGTGTTTA
TGGCCAAGGTCAAGAAGGAGCTTCAAGACCCATCTATTCACCTCTACCTCCCGGTGCACTTTGTTTGGGGCAGGAAGCCT
GAGCAGTAGAGCGTACATAGTTTTTCACGTCTATAAAAAGCAATATGGTTCAGTTGCGATGAATTTGCTATCTAGGTGCT
ATCATCGAGGCAAGCCATCACAAACATTCCTTAAGCATTGACTTCCTTCTTGGGCTGCTCCTTGGGTGCATCGAGTGGTG
CATCAACATTCATATTGAAGTCACGCTTAGGATCAATGATGAAGAAAGATGCTACTCAGCCTGTTAGCCTGGCCACGTTG
TGCTGGGTGAATGACATTGTTTCGTGCTTACCGATGACAGCAATTGCGGATAGTGCAAGGCCAAAGCCGTGAAGAGGACG
AAGTGATGTGATGTAAGCCTGTTGCAGACCATGAGCTCCGGCTTGAATGATTTGCGGAGTGACGCCCTCGATGGTAGCAA
AGGCGCTATCGTTATGGTCGGCCAAGGCTTGAATGAAGGGCCCGAGGGACTCTGTAGGGAGACCAAGAGGAAGAACAGCT
TTAGCAATGTCCTTGGGGAGGTTCTTCGTGATCTGCGAGTTGAAGATGGCGTTACAGATTGCAAAGCAAATTGATGCACC
AGCAGATCGGGCAGTGATAAGGGCGCCGCTGCTGATGGAAAGGAGCTCAGGCGGAGCACTGAACTGCGCTGCAACGACGA
TGCATGTCAAGCAGCCACCAAAACCGAGACCGAGGAAGATATTGAAACCCCAGACATTCTTTCCATCGCCAAAGCCGACA
GACATCATCGTTGCTAAAGGTGGTCAGTATGTGAAAGCCTGGCGATGGAAATGTTTCTTACCGTAGAAGATTACAAAGCC
AATATAGGACACAACCAAGGGCCATCTCAATTGCCTACTCCATGAGCAATAGACAGAAGCGACGATGCTACCAACAATAG
CTCCAATAAAGACAATTGAGAAATTGAGGCAGACCAAGACCGGATTCGTCTCGAACAGAACCGACACCTCCAGAGGCACA
TATGAATTGGCCACGAAGAATGCCATGCCCTCAACAAAGATCAAGAACAATGCAATAGAAGCATTCCGGTCGTGGTTGAA
GAGTTCATGGTGGAAGAGACCATCCTTCTTCACAAAGGCTTCATACAGAGCAAGGACAATGACGAGAACGATGCCAATGG
TGAAGGGGGCGACGACGTGAGCGTTACTCCACGAGAAGGGGTTCTCAGACCAGGTGAGTCCAATGCAAAGGACAGTAACC
GCGACAGGAAGCATGATGATGCCAACCCAATCGAGTTTCCTGAGCTTCTCCTGCAGTGTAAAGTTGACCTGCTCTGGTCG
TGGAGGGGGATTGTACAGGAACATGACAACGAGAGCTGTGAAGGTAAACAGGCCAGTGTTGAAGTACCACACGATACGCC
ATCCAGAGGGATTGTCCTTTGTCACGGCACTGCCCATCATGAGCGCGACAATGGCAGCAACGGCAAAGATGCCAGTGACG
CCACCCTGAGCAGCGGGACGATATCGTCGAGGTAAAATCTCGGAGGCGACGGCGAAGAGAAGGGGCTGAGCGGACGTGGA
GATGCTTGCGAGGGCGTTACCGGCGAGTGCCATGTCGATGTTGATGGCTCGAGAGACGATGATGCTGCCAACGACGGCAA
AGGCGCAGGAAATGACAAGAAACCATTTACGGCCCCTGTTTTTCAATGTGTTAGCGTGTTCAAATGAGCTGAGTGAAGAG
ATATCCTACCAGTAATCCGCGGCTTGGGCAACTGGAGCACCCAGAGCAAGGTTGACGATAGGAACAGACTGTGATATCCA
CTGTGTCTTGTCACTACCGCCAATATCGGCAACCATGCTTCGAGCAAGCTATGCCACTAAATGTTAGCAAAAGTCCATAA
AAATGTTCGATCTGGGTATCGCACGTTGCCTGAAGAAACAATAACCATCATCTCGGCAAAACCAACCGCAAGAATGGCCT
GTCATGTTAGCACTCCATAAATTACTGTGATTGGGATGACTTACAAGATAGACAATGATACATGTTGCTGTGAGTCCCTC
ATAGTTGTCTCCATCTTCTGATGGGACATTGTCGAGATGGGTAGCTTGTCCCTCGCTATCGGGCTTCTCGCTCGTGACGG
GGCTCTTTCCGGGGTTTATTCCGTCGGGAGCCATGCTGTAGACCAAGGGTTGCCACTGATGTACGATATCAAAGTAGTAT
GACAAAGACTGCCTCAACAGCTGGATGATGGCCTTGTGGATAGAAGAAGCTTGCAGATCTCATCTCAGGGATGGGGGTTG
ACAAGGCTTCATATAGCCAGAGTCAGGGAGCCGAGGGCTTGGAACCTCGTCTGAACTGCCGGTGGGGTATCAGATAAGTA
AGCGGCGGAATGCGTTCCAAGACTTTTTATTAGACAATGGGCTCGCTCGATTGAGCTCTGCCGAGACAGCCACCACAGGG
TCCTTTGTAAGTGTCAAATGTCAGCTGTTCAGTCATCAAATGAGATGGCATGAGAGCCGATGCCATGCCTTGCAGCGACA
TCTGAACAGACATGAAAGATCCAGAGGAGCCAAAAGCCAAGAGAAAAAGGCCAGTTTTTGACCCGAGTGGGCGAGTCCCT
TCATTTGTCCTCGACGTTGGTTAGTACAGCCATTTCGGGACCACAGTTGAAAGGGAGCTTGGCCCCGCGTTTTAACCAAC
CATCTGCCCATAGAACAGAGCTGGCTATTCTTGTTCAAGAAAGGGCCAATACCAAGACTCCCGCTAGTTAATTGTGGCTG
GGTCTAGACCTGAGACTGCTGGCGCACGTCACACTAGGTTGAGAGCCTCCTGGGATCAGCAAGGACATGATAAAGCCGAA
GACTTGCTTTGACTTTGCCAATTGCACTCAAATGAACTGAACTGAATTGGCTTGCTTGCTAGACTCGGAATTCTTTTTAG
GGATCTTCCTCTACTGACTTGAGTGAGGGAGCTAGGTCAGCTTGGAGCTTTGGGAACCACGTCACCACATTGGTAACACT
TTACCAACATCGATTTCCGCCAAGATGCATCTTGTCAACACTTGTTGAACCCCATAGTTTCATTTTTCAGTAGCTAGATG
TTTGCTTTTGGCACAAAGTCATGCAAGACTCGATCAATTGCCGTTGGACTTTACCCCTACAGACAGGGTCCGGTCAGGTT
CTCCTTCGTTCAGCAAGTTGGCAAGGTGGAAATGATTACAATGATGTCTCTAGACCCCCCAGCCTTAGATACGCATGGCT
CAAATCACCTCATCTCAGTTAGAGCTTGGTCAAGTACGTTGGGCCGGCTCCACAATCCCCGGATCTGGGGCCGACCAGAG
GCCATGAACCGAAACGCGGGGTTGGAGTCTGGAGCGCTAACTCAATGTGGCCATCCTTACATTTCATCCAGTTCTTAAGA
TGGATCATCTTCAACATTCTTTCCCCTACGAGATTAAATTCTTTCGGCTTTCAGGCCGTTCCTAAAAAACTATGGAGGAT
GAGTGGACGATCAAATACGACTATTCACCTTGAGGTACCCGGATTTAGTACGCAAAAGCATCAAGCAGTTGAAAACATTA
TAGCACAAAAGAGACTTGAGATATTCTGGATAGGAAAGGATGTGCTTGAAATACAGAATCTCGCTGAGTATCAGTGTGGT
ACCCGAACGTGATGGCATTCGGTTGCAACGTTGAAAGAACGAGGAGGAAATTGCTATAAAACAACGAGGTAGGTATCCAA
TTTATTTCCCTATAGCCCCGAAATGTCATATTACCGAGGCTAAAGAGCCTTTTTACTCTATAAACAACGCTTTGTGAATG
TCTCTTGGTTCCAAAGCCATGTCGTCTGTCGTTGATGCCGTCACCAAGTATGCCCAGGAGGCAACCCTATACACCATCTC
TACACTGATCATCTCCGTCTTGTTAGCAATCGGGACACTTAAAGTACGATACAATTGAAACCATATGCTTAGATACTTTG
AAGCCATGGGCTTGACTGACTGTTCTTTAAGTGCGCCTACCGACTCTTACTCCACCCTCTTCGCCGTGTCCCCGGTCCAT
TCCTCGCCAGAATAAGCGACCTGTATTTCCTTCCATCCACCTTTAAATGCGACCGAGTCTATGTGGGTTGTCAGTACAAT
ATAAACTTTGTATGCTGACGGCTAACACTTTGCAGGTCCTGCGACGCCTGCACGAGAAATGTGGCCCTGTCGTACGTGTT
GGGCCTAACGAGGTCTCGCTATCCGACTGGAGAATGTATCGACGGATATACACAAACAAGCAAGCCCTAAAGGATCCTAA
GTTCTACTCGCCCTTTTCTTTCCTCGGTCACGGAAACGTCTTTTCCGTCACGTATGTAACCCATTCACATCGCTCATTGG
CTCCGCTAACCAGTACCAGCAACGCCGCAGACCATTCCTCACGCCGAAAGCTTCAAGCAAAGACGTACTCTCAACAAGAA
ATCGCTTCGCATGCTTCTAGTATCTTGCAGAGGACAGATGTTCTCATAGATCGCCTCCTCAAGTCTGCTTCAGGCTCTCC
AACAAGCACAGCAAATGCCTACGATCTGTTTGGAGCATGGGGTCTCGAGATTATATGCAAGCTTCTTGTGGATGCCGACA
TTCCCGACGATCCAAGCCAGACGATACACATGCTTGAAGCACTCGAGTCAAGCCCTCCTACGTTCTTTGCCAACATCGTC
TTCCCTTGGCTTCCGACATTCAGGTTCAAGACCAGCCTACCTGGGATTCTTGGACATGCATATCGCGCATTTGATGAGTG
GGAGAGGCTTACTATTAGCATGTTGAAGGGCTACGAAAGCCAAGAGCGAGACTCTGGCGACAAAAAGCAATTCGGTGTGG
CCCCTCTTCTCGAGGCAAACAATAAACACCTCGGGCGAAGTTATCACTTCCGCGAAGCGCTGGAAGAAGCCATGGGTATT
GTTCTGGCAGGCAGTGGGGTTAGTGGACACACCTTTATCTACTTGACCTACGCTCTGGCGCTTCCTCAAGGAAGACGAGT
TCAAGAGACACTACGGGAAGAGCTCAAGGGAGTTGGTGACTCTTTATCGGAGCTGATGGCCTTGCCTTACCTTTCAGCGG
TCATCAAGGAGACGTATCGGGTGTATCCAGCCATCATGTCGACTCTCCCACGAATTCTGGGCGAGCCGCTTGAGATTGCT
GATACCGGCCTTACACTTCCTCCTGGAACTATTGTCGGAATGCAGAACTATGTGCATCACCGCGACCCAGTACTCTTTCC
CAAGCCGGATGAGTTCATCCCAGAGCGTTGGCTTAAAGGCCATGAGATGAGCCAAGGCATCAATCTCGATGATGCCAACG
CCGCCTTGACACCCTACAGTGTAGGGCCGAGGAACTGCATGGGGCAGACACTTGCGAAAACAGAACTTTACCTCGCGGTT
CCCCGCCTGGTGCGGCGGCTCGACTTTAGGTTGAGTAGTGAAATGAAATCGGATGATATGCACATGAAGGATTTATGGGC
GGTTCAGCCCAAGGGACGGCGACTTTTCTTGGACATCAAGCCTGTCAATGAGTAAGAAGTTTGAGTAAGAAGTTGTTGCA
GGTATTGTGTGAGGCGCGACGTTACCTTGAGATAAGTATTGCTTTGACTCGCAGCTCAATTGGATCAATGACGAGCATTC
TTCCCCGTATTGTGAAAGTTCATGATGGTCAGAATCAGCAAGATGCAACTGAAACGCAAGTACAACCGCGGAAAACGTCC
GTCTAGACTGCAAGGTCGAGATGTCAACAGCCAGAGACTTTGCCAACGGCAAAACGACAACTGTGACTGTCAACGTGCCC
AACGACTTGGATGTACTAGAAACAGCACAGCTGGAACATTCTCTCCCGATGGAAACGGGGGCCTATGTGCGTGTCAGAGC
TGTATTCACACAAACTGGCAAACCGCCAGAGGGCGGCAAGCCACTTTCCATCGCCTCTCTCCCATCAGAGGTTGGCGAAG
TGACCAAGAGCGACGGCTACTTTCCACCGTCTGTGGGGTTCACGGCAACTGTCAGTCATCGCAATGCCGGGAGTTGCCAT
GTGAAGGCTCCCTTGCTGGATGTCGGCCGCTACGAGTTGCAGCTCGTCAAGGTGGAGGACCCCACGTCGGAGCCTCCGTT
GGTAATTTCTTACAGCAGCGCTGTGAGATTTGAGAGGGGACTCACATGCAACACCAAAAGCCTCCTCCCAATTGGTGTCA
GCAAGGTTCAGGCTCGGATGCGCATGATTTAAGCCAGTCCCAAAGGTGCTGTTGGCGCTCCAGAGACTCCCGAGACACTC
AAGATCAGCGACTGGGATCGAGATATGGTTATTGCGTCCGTGACGCTTTTCGCACGCGAGTGCGTTTGGAACGTGGCCTT
GGCCTACAACTGGCCGAGACGAATGCTAGAGCTCAGATGTTACGGTCCCTTGGAAGTGAAAGAACGAAATGATGCATAAA
AGTTCAACCTGAAGAACATGACAAAGAACCGTGTCATTCTCCCGTCGAGGAGCAAATTCGCTATAATCAAAGTTGAGGAT
GATTAGCACAAGACTATCACCGAGACGGACCATTTGTTGGAATATCTCGACATCGGGGACGATCTTCGCGTGATCATCTC
CCCCGTGAACGTGTACGGCACTGATGCGGTCAGCAACGAGATAGCCATTGGCCGCGAGATTATCATCAGCACGCGGTGGG
CGCTAAAAGTCACCGTCAGCAGTGACTCGATTCACTGGGATCTTGTGGAGCAGATGCTCAACTCCACCATCCAATACGAT
GGCGAGCCTAACATGGTCAAGGATCTGCTGGTAGCTCAGATCATCAGTATCTCAGGCTCGAACCAGTTTGTACTCGACAC
GCAAGCGGGGAGTGACAACTGGGCCAATCTACATCAGAACAAGAAGCGTGCTCGTATCAGTATCCCTACGCCTGAGCAAT
CCAACATGACGACCATGCGCCAGCTGGGCATGGGCGTGGGTGGGCGGACGGATGGAAAGCCTGACAGCCCTCTGGCTGTG
ACCTGGGGACCCCGTGTCACTTTTGATACCAATTCCTCTACCTAGGATCTCCATCATGGCTGACACTAAGGTGGTTATTG
ACTACCTCCACCTCAAGTACGAGCAGACCGCCGCTGGTATGACGGAGTTTGAGTTCAAGTGGAGCCTGCCTTCTGAGGCA
CTGTTCCCTATGTTGAAGGCAACTATCGTGGACGATGACAGCAGTGAAGACCTATGGTCAAAGGATATTAACACATCTAA
AACGGCCAGTCTAGTGGAGGACGTCCGCACTGGCGAGTTGATACTCGAGCTGCCCCGCAGAACCCGAGCCTTCACGCTCG
CCCTCCGGCCCATGTGGCAAGGAATCTTCATCGGCCGGGAGACCCCCATGACATGTAAGGAGCAGCCTCTATGGGTAAAA
TTCGGGGATGTCACCTCAGTCGAATGCCTGATCGGCCAGCACAGCGGACTGGACGTGTTGTCGCGCAAGCATCCCCCTAC
AGACATGCCGATGGCCATCATTTTGTGGACGGACGACAAAGGCACACCTGCAAGTCGCGTATTCCCAGACAGCCTGGCTT
CATCCTATCATCCTCTGACAGTTTCTTCCAAAGAAGGAAGCGATATCAACGGCTACGCAAGGACATGCGTCATCGCCTCT
GGTCTAAAAGAGTGGGCATATTGGATCGATTTGAACGGGGACGTGAAGATGGCTAAGCATCGCAACAACCATTGGATGTC
ATGGTTCTCAAGCCTGAACAGCACGGTTGTGGAGGCGGCCGAGATATCCCACGGAGGCAGCATTGCCGCGGCAGCCGAAG
CAGACCAATATCATATCTGGTGGATTGGCACCGACAAACCCGACACGAACAAGACAGGCCGCCCCATCTATCACGCTATT
CATCAGTCAAATGATAGCAATGCTACGACATCACTTCTAAGCAAACTCGAGGTCTACACAGGGCCAGATGCCTTGTCGCC
CATCACCGCCGTCGCGTGCGAGAGTGCTGCGACCGTGTGGTTCATCAACCGTGACTTGCACCTCGTGTCGGTCACTACCA
TGCAGATGTTCACGGCTGAGGGGATTAAGAAGGACGAGATCACGGATCGTGTCGATTACTCGGCGGGTGCCGCTGACCAA
GATTTCATCCAGGAGGCGAACCCCTGCGCTGACCTAACTGCCATCCCAGAGCCAGGCCGCGAGTCTTTTTCCGTGTCTTC
TGGATCGCTCAAGACTGCTCGGTGAGAACAGCCGTCGAGATGGTCGACTACGTGTCTGTCTCGCGCGGGGTGAGGAGGTC
GCGCCACGTCTCGTACTGCTCGAGCAGCAGCGCCGCTGGCTCAAGGTCTGGAATAGCTGCCATTGAGGCCGACGAGGGCC
TCTTCGTCTTTTGGTTTGACGCTGTCGGCTCCATCGTCTGCACTGTTTCGCCCAGTCACAGGGACGATGTTATATGTCAG
TGGGAGGAGCCCTGTATTGTCGTGACTGATGCGAGACCGAGGAAAAAGGGGCGCCAGATACTGAGAGTTACGACGTGGGA
TGGCGTCGCGTTGAGGCTTTGGTGGGTGGATGAGAATGGGAGGCTGCGGTATGCTGATTCAGAATGGAAATTTCTGAGAT
GGGATTTATCTAGGGAGTAGAGCACTAACAACACCCCGCGACTAGACAGAGCAATGAGCATTGGCGAGCTAGTGGCTCTG
AGTCAACCCCTTTTATCAAGATCTCATTGTCATAGTTGATAGCTGTCATTTGAAGATTAGATTCACAGACGCATCTAGAT
GTCCGGAGTTTACTGGCCGTGTCCTTAATTCGCGTTAGCTCCTAGGTACATCAGCTAGAAACCGCGACCCAATTTACGAT
GAGTCTTGGCGGGCATACTTAAGATAGGGGTAGTTAGAGGTATTATAAACACGGATCATGTAGATCAGAAAAGACTTATG
GTGCCGCACCTAGACGTAGGAAAACTTAAGACACCAGAATATTTGCACTTAGCAAGAGTACTTACATAATAAGCAAGTTA
TATGCTAAATAAGAGATAAAAATAGTGAATAATATCCCAATTCTTTGAGTACTTCTTTTATCATGTTTCGGGATCTTCAT
TTACCTCGGAAAAATAGAGTAACATGAGTTGATCAACATAAATATTTTCAAATGAGCAATGCGTTGAAGATTGTATAACT
GATCGGCTGGCTAGGCCTTCATAAATCTTCTTCTAATAGCCCCACTAGAAACAAAATTCTCTCACCAATTCATTGCATAC
GATACCCCTCACTCAAACGCTTCCCTCAAACTTGTAAGGAAGAGCGTACGTGCACCGCGCGTTTTCTCTGCACCACCCAT
GGAAGACGATAATATCTCCAGCCACGTTGCTCGTCATGCCGCCAGGAGCCTTGAGACCAAAATCAGGCGCCTCAATAAGA
GACTCCTCTGCTCGTGTGTACGGACCTGTTAGGCTCTTGGAGTAGGCATAGTTGACGTCGTACTCAGGATCGGTGAATAG
GTGTGTACTGAAGAAGAGGACGTAGACCCCGTTCTTGAGCTTGACGATGTTGGGCGCCTCAACGAGAGGACCATCCAGTT
CTCCAATGCGATCGAGGATTTGTGTGGGCTCCCCGACGAGCGTCTTGGCGTCGTCTTGAATCTCCTGGATAAGGATGGGC
GTACCACCCTTAGGACCGCTTGCGTCTCCCTCGTACTTGAAGATGACATAGTTCTTGCCAGAGTCGGGATCCTTGAAGCC
GGACGCGTCAATAACGCCGTGGTATCCTTCGGGGGCGCAGATCAATGGCTTGTCATCGTGCTTATAGGGGCCGACGGGTT
CTTCTGAGCGGGCAACGCCGATGCAAAATTGGCCATCGCTCTGGCGTCTTCCAGAGAAGTAAATAATGTATTCCTTGTCA
TTGAGGCGTCGAATATCGGGCGCCCAAAAGTTCTCGCCGTTCGTCCAGCCGTTTTCTGGAAGAATATCGTAGTCCTTTAC
TGACCACTCTCCTCTAGGAGGTCGCTGGTTGTCGCGACCTGGAGGTTTCTACCGTTGCCCTCGGTGGCCACGGCGACCCA
GGAGCCATCTTCGATTTGGATAATAGAGGGATCGGGAAAGTCGAGGTTGACGCTAGGCGCAAGATCTCCTTCGTGCTCGA
CGATCAGTTTAAAGGGCGATCGAGGGAGGCATGCTGCACCGAATGCGGAATTCACGGCAGCACCAAGAAAGGACCAAAAA
ATCGCCCGAGACGCCATTTTCGTAATTGATAGAAATATGCTCGATAATTTTGAAGCAAAAAGTCCCACATAGTCTAGGGC
ATTCAGGATTATATACCATGACGTTCCCCCTTAGCCTCATCCTGCAATCCTACGTGGCTTAGCGCCCAAGAACAAAGCCG
ATGCAGTCAGCAAACAAGCGAGACCTCGATTAGGGGCCATCAAGCGCGGAGGGGATCTGATTGGATAAGAAACGATCGGC
GTTGCGATTTACAAGGCTGAGCCGTGGATCCATCATGTCATCTCACGGGCCAACGTTTCATGAGGGGAGCATTGAAATGG
CGTATGCTTAAACAGGTTTGATCATGCGCTGAAATTAGGTGATCCTTGCCGATCTGACGGGGAATGAGATTAAGCCTCGG
CGACTTTTCCCCAGTTAGTGAATCGTTTAATTTGGATCACGATCAGCGACGGGTGCCAGGGTCATAATGCATTTAATTGG
ATCTCTATTTCTGGATAGGCTCATCTGAGGTGAGAGAACGATCGACATGCCCACTGAACAAGGCAAATTTGGTGGTGCTT
GAGAAAGCTGACAGGAGTCGACTGTGAGATGCCAGTATTTTGTGTGTGAGTGACACGTCGCTGATGAGCTCGGGAATCTC
TTCTTGTTAGTCCAGAAAAATACCACAGGACATACCCGTCCCTATCTCATCGGTCGTGTCCTACCGGCTCTGAAGGCGCA
CATTGTAAACATGTTTGAGCCTACCTATGGGAGAGCTTACCCTGTAGCCCAACATGTCCTTTTGCTTCGTAGATCTCTAT
ACCATTGTCTACGCCTCTGTTAATAATACACAACTTTCAAGATGAATATGCTGAGATAGGGACTGTGCTTGAAAAACATG
CATCCGGTGGTGTGGTCTCTGAAGGATATCTCAAGTGGGGTCGTTTCACCAGAAAGCTCGCGATCACATCCCAGAGCAAC
TTTGATTTATGCCGGCTCAACTGTATATGAGAAAGTTATGAACCAAAAGATATCGATAGTTCAATTGAATCAGAATGGCT
TGAGAGAATACTAACGGGGAACAAGAGCCACTTGAGCCACAACAGGAGCTTGGTATTCTTTTCACAACAGTGCAAAGCGT
CCTGTCTACACAAAGCGGGTGGCTGCTTGTGATGGCAGCGAACTTACAGGCGGCATAGACGGTGATACTTTTGTGATTAA
AGTCAAGATAATCTCAAGAAGCTGAAGATGACTTAGATCTGCTCAAACGCGGCTACTAGCTACAGAGGGGGGTCCGGGAA
TATCTGCTGGACAAACGACTCAACATCCTCCCACAATACCTCGGGGTACTCCAAAGCCGGAAAATGTCCACCGCGCTCAT
GTGCCTTGTAAAAGATCAAGTTTCCAACCTCTTTGGCCCAAGACTCTGGTACTCCGGAGTTGTCATAGGGGAACCGGCTG
TATCCCATCGGTTTCTCAATTCGAGGAGCTGTGGCTGGTTCAGGATATAACGAATAAGAAGTCTCGCGGTAGGCGTAGAA
GCTTCTTGAGATGGTTTGAGTAAGATCATAAGTAGAGATGTGCGTGAGGATCTGGTCCAGTGATAGGGCTCTTGATGGGT
CGGTCCATGCAAGAAATTTCTCTCCAATCCAAGCCAAGAGACCGACGGGGTTATGACTCAAGACGAAGCCAAGCGTTGCT
GGTCGGGTACCCTGCTCCAGAGCGTAAGCTTGCTTTGTGTTGACGAATTCTTGTGATCGAGTCAACACTTGTCGATCTTG
AGGTGTAAGTGAAGTGTCGTTCCGAGGGTCTGGCACACCCGGAGGCTGAACACTGGGGATAAAGTTGAGATGCACCGCTG
ATGTTGTTAGTCAACTGAAATACTTCTGATTTGAGGATGACTCTTACCTTTGCAACTGGGCGATGATAAAGCGAGGGTTT
GGGCAACGAATGATCCAATGTCACCTCCTTGAGCCACGTAACCATTCTCAAATCCAAGACCTTTAAGCAGAGTGTCCATC
ACGGCAGATGTATTAGCAATGCCCCAGTTTGAGTCGATAGGCGGACCACTTGAAAAAGTAAATCCTGGAAATGATGGAAC
GATCAAGTGATAAGGACTCGAATCTGGATCGTATCGTGACTTGACAATGTCGAATATGTCCATGAACTCGAGGAAACTGC
CTGGCCAACCGTGGAAGAAAGCAATGGGGATGGCGTCGGCCTTTTTGGAGAAGAGAGCCATGAAATGAATTTGTAGTTGC
GTGGTGTCGATACTGATATTAGTCATGAAATGAGGGTGCCGGTTGATGTTCGATTCAACATCTTTCCATGAAAACTTGTC
GCGCCAATGCCGCAGAGCCGTAGTCATCCATTCGTGGTTCACACCGAATCGATGGTCCGTCTGCGAATTTTCCCACGTGA
TCTGAAAATCTCTCTGCTGTGAAATTTCCTTCTCGAAATTCTCAACCACTTTTCGCGGAATGCTGAGTTGTTTTGGTTGG
ACGGCGATGGTGACGGTGGGAGGAAGCTGACCCCATGGCGCTTGGCCACCAAGACAGGGGACGGCAAGAACGACAAGAAG
AGCTGTAATTGACTTCATTTTTACGATAATTAATTATTTGATCTGATTGGATTTCTAAACACGCCTTCGCTTTATATACA
TACCGTGTGCCAGCAAAATCAGAAGTGTCCGAAAACTTGCCGTAAAAAAGTTTCCGAAGGAAGTGATCATCTAATTAAGA
GGATTCACGCGCCAAGACATAAAGACTCCGGAAGGGTCATCACTGGCCTTGGATAAAATCGTTAACCTGGAGATGCAGGC
ACTTTGAGGAAGGGATCTGTTGCACCCTGATAGATATGGATCATATTCCTAGCTCGCTAAGCATTGAGGATGCCCCTGGT
CGTTTAGAGCCCGGCTTTATTAGCCCACCAATGCTAGGTGTGCTCGATTTTGAGTTTCTGGTAACTATAGATATTCAACC
CATGGTGCAAACGACATAATGGCCAAGTCACTGGGATATAGAGGATCACTCTGGCGTCCACGGTTAAGGCTCTTCAAAGC
CATGATGAGAGGCACAGTAATGACATTATCAGTGCTGCACGCACTAAAAACACTGTCTTGAGTGACGACCACGATGCAGA
GATGAGAAAGTCACGTTATTGTGCAAAATAAGGTTCAACACAATAAAAAGTTGCTGCTCAACAAACCCAATAACTAGGCT
ATAAAAGAACTTCTTTTCTCTGGCTACCTAAAGACTAAACCTTCCCCCCCCCATCGTCTGACTTTGTCTACAAATCATTC
TCGACAATAATCCTCACGCTAGCTAAAAGACAGAATCGAAAATATCTCCACCAAACCAAATCTCGTTTTCATACACGCTG
AAACGATGACTACGACTCGCCCCATCGTCGATGACGCCCCTAAGCTCGAGGAAGATCCCCAAGCCATAATTGACCAAGGA
ATTCTCGATGAAATCAGCCGCCATGATAATGGGGTAGATGAGGGTTTTTTAAAAGGTTTTTCGGAAGATCGCCCTTGTAC
AACTCAGGCAAAAATACCCTCGACCTCTTCCGACGCCGTTTCATCTCCCGCCTACCAGAATCCGAGGAGGAGCCCGATCT
TCCAGGCACCTTGCATCACTTCCTCTACTCAGGAAGTACAGAGTGTAGCTGGGACACGGTCCAAGTTATTGGGCTTGAGC
TTGATGCTGAGTTTTATGATCACGACTCTGGCTTAGTACAGCTCTACAAGTATGCCCGAAAGGTCTTTAGAAGCCAGCCA
GCCCGTCGTTTTTTGCACGGAATATACATTCTCGGGCTAGTGGCCGAACTTTGGGTGTTTGACCGAGCTGGAATTTATCA
TTCCCAACCTTTGGGCCTGCGAGACCACCCAGAGCCGCTCGCAGCCATATTTGCCAGTTATTTGCGCTTGGATGATCTTG
ACCTTGGAATGAATCCGATCCTCCATTCCGACACGACAGGGACATACATCTTGGCCAAAGGCGAGAACCAATCGGAACCA
GGACTTTCCCAGTTTTATCTGGTAGGAGAACCCATCGCATATCCTAAAGATATTGTGAGCACCAGACCTACGTGTTACCG
AGCGAGGTTATCGACTTCGACCAAACCCGAATTCGTCGTCAAGTTCACTTGGAAAGTTGAAAACAGGGACTTTGAAGATT
GGGAACTAGAAGCCTGGGAATTAGAGGGTCGGGGACCAAGACCTCAACGCTCTGAGAAATCCTTGCTGCGACTTGTCAAG
AAACGCAAGGTCAGCGGTGTGATGCAAATGTTTAGCCACCAAAAGGTCGGGCCCAGTTCCGGTCTTCGCGGGGGAGGCAT
GGAGTTTGCAGCCTTGAAAGATCAATTCGGCGATACTACATTCACGTTCCGGGGCTCAGACTTGGAATGTATGGTCGTTT
ATCCCCTTGGTCGCCCTATTGGTCGGTTCCATTCAATGGAGGAGTTCCTTCGAGGTTTCCGTGATGCCATTGCTGGGTAT
CGGTCGTTGCATCTAGATGGAAAGATTCTCCATCGAGATATATCACCGAATAACATTATGCTTACTGAGGATAAGAAAGA
AGGGGAGCCATGGGGATTTCTTATCGACCTCGATATGAGTATGGAACTTGCCGTTGGTCCAGCCCGACCACACAAGATCA
TCGGAACCAAGGCATTCATGGCCATCGGTGTGATGGAGCGCAGACAACGCACATACCGCCAGGATCTCGAATCTTTCTTG
TATGTGTTGCTGTGGATTGCTATCTGCGGTGGTGATCGGAAGTTGCCCTCTGATAGTCGGCTTCAGCGCTGGATGGTTGG
AAACTGGAATGAGTTGGCGCAGAAGAAGTCGGAGGATATGAAGGATGAAAACTTCGCTGCGATCTTGCGCGAGTTTAAGC
CTCAGTTTCGAGGTTTGGAGGGTCTGGCTTACAGCCTGCGTGATGCTCTATTCTGCGAAGGGCCGGAAAATGGGGATGAG
GGGGCCGAGGAACTGTATTCTGCTTTCTTCTCTGCGATTGACGAGGCTTTGACCCTCTCAAGTTCGATCATGAAGTCGAC
TGGTAGCTGCTAGATTGAACATTTTCAAATTGACTCAAGTTTCCAACTGAGTAGACCTATATGTAACTTGCTTGACTCTA
AATCTTAACTGAGCCCACATGTTACTCCCTCCAGTATGTCTCCAACATGGTCTTGACTGTCATTGGCTGTATGTCAGGAA
ACTTGGCGTTGAGTTCTCCTGGAATGTAACAGATTTCTTCATCGGCTGTCCACTTGGAGAAAATAGACATGAACCACTGA
AACTGAGGCTTGGGAAATGTAGCATAACACGGAACCTGCGAAGGTAGTTCGGTTAATTCGCCTTTCTCGAGTTTCTCGAG
AGAATCGTAGAACACCTCGAATTTCGATCCTGCACCTTCAAGTCAGACAAGATTGGAACACATGTGGCAGACACTTACCG
GTGGTGTTTTCGGCCAAGTTGACAAATTCCTTCCAAGTGATGGTATCACCCGCGATTCTCGTAGTTTCGGGCCACTCATC
AAGGTCCAGAGCTGCCACGACGTATTTGGCAACGTCAAACGAGTATGTAACCGTGAAGCGCGCGTCACCGTCGCCTGGGA
TAGCTGCTACCTTGCCCCCGATATCAATTCCGAAAGGAGACGGACGGAGGTAAGACTTGATGTATGGATGACCCCAGTAG
TCCAAGAAACATCCATTTTGGAATAACGTCCATTCGAGAGACGACTGTCGCAGAGTTTCGATGGCTTGGAAGTAATGCTT
CAGAACGGGAAGCTCCTTAATAGCTCTGTAGATCATTAGCACACTCTCGAGATTCTGATACGGGTGATTTGGGGTCCACT
CACTCCTTGGGATAGTTGATGCCAAACGCACTCGGCACAAAACGCTTGGTATGGACAGACGCCTCGGAGGCCTTGATCAG
ATTACCCTGTCCAACTTCAAGGGCATTGCCTTCATATGGCAAGCAGCTAATGACAGTGTGAATCTCATGGCGCTCAAGAG
CCTCGGTCAGGGAGGTGGCATCAGCATAGTCGACCGCCACAGACGTGATACCATCATCATCGCTTGGCGCATTCTGTTGT
TTATCGCGGTTAGCAAGTTTCACCGAAAATGACATGAGCTGATTAGAAAAGCGGAACTGACCTTTCTGGTGAGAATGAAT
GACTTGTGGCGGGTCTGGGATTTCAAAACCTCTAGAATGGTTTTGCCCACCTTGCCTGTTCCTCCAGCTACAGCGACATT
CACCATGATGGTTTCTTTTGAGTGTTGACGTTGAGGATTTGAAGAGAAATGAGAAAATGGGCACTTGGGAGGAGGTGAAG
AAGCAGAGCTATATTAGTCATTGCCTACGTCTTTTATGACGTCTAACGAGCTAAAGTAGGGGTTCCTTGCCTGTCATGAA
TAGTCTTAACCCCGGCTATGCTGACTCTTAAGTCCGAATAGCTCGTATCATTTTTAGCGGGTCTATTTAAGTTTTCGTAT
TCTCCACAAACTATTCTACAACCACCCACATTTGTCACTATATCAGACCATAGTTCTTGTTTTGGAATAATTTCGGCGAA
TACTAACTACCTATAGACAATCATAACGCCCTGATCTTTGCGTGACAAAAGCTCGAGACATAACATTTGGAGTGGGGCCA
GCGGCGGTACCTTAACCAATTTAGTATCAATTTTGAATTTATTGTAAATTATATGTGATATCGAGCGAGACAAAAAGTAA
TGCAAATCGGATGTACCTCGCGGGGCTCCACTTCAAATGTTTTGTCACGAAAAGATCAGGGCGTTACTAAGTCTTGAAAA
ATGTTTTGTAACTTGAGGCTATTTGCGCTATCTCTAGATGCTCTAAATATGTTCATAGCTAGGCTCAATGTGCCAGTACT
TGTTGAAAATGCATCCTGGATCATACTTTGCCTGTTGATACTATTCATTAGTGATGGAGACCCATCAGATACAAGGAACA
CACATTACCTTTAGCTTCTGAAGACGAGGATAATTCTGTCCCCAGCAATCTTCAGCGGTTTCTGTTGGCATGGACGCATT
GGCCCACACGCCGAGATCTTTGCCCCAGTCTTTGATCTGCTGTTGTCTGATGAGTTGATTGCCCTCATGAACCCACTTGA
GTGCGGTTGCATCGTGACTTGGCTCGTTGTGCCTCACAAACGTGTCAGTATCTCAACACTTGAGTTGGCCTGCTGAGCCA
CCTACTCTTCGCTAATAAGAATCATGCTGTGGCCTTGATCTGTGGCACGAATGCAGCTGGCCTCCTAAAAAACAAGTTAG
AACCAGATGCAACACCGACATGGAGTGGTTCGGGTTGACATACCGGACGAACACGCTTTGCTTTGTGCATCTCAAACACG
ACCTTGGTGGAGGAAGCATCAGAGTATCTGTCCGTATACTCTAGCCATCGCTCCCAGAGTTTGTACACAAGTGTAGGTGT
GATGTTCATAACAGGGAGTGCTCCGGTCGCGATCCTGGGCGGCCCATCAAGCAACAGGTCATCAAGGCAATGGCTGAGCT
CCACCAAAAGAGGGAATGTTGTTGAAGAATCGTTGAGCGGTTTCATTCCGTCCAAGAAGAAGTTGAAAAGTTCTGCAAAT
TGCTCGACAGTTCCCTGTAGTGTAAAATTGAGAAGCACGAGTGGCTAGCGTCGAGTGAGGTTAGAGCAATTTCACAACAT
TCAAGTATACTCGCTGACCTTGTTTCCTGGCCCTCGGACAAAGTTGAGAAATACAATAACGATATCGTCGTTCAACTGAT
AGGCATTGATATGTTGCTGGAAACTGTCAGGTTGGTTCTTCGTTCTATCAAGTATTGACCTACCACAAATCGAGGAACCA
AAGTCTGCATGTCGTCGGGAGAAAATGCGAGTGATCGGAATACCCACTGTCCCTGAACAAAACACCGTTAGTATGCAGGA
CAAAAATCAATAGCTTTGCGAAGCTCCCTGCTAGGGTTTTCTCACAGGGTCTGGGAAGGTCTTGAGGACAAGCTCCACGG
CGATACCAAAGTTTGATGAGGCACCTAAAATATGTGAGCTCAAGTAACAAAACGGGCGGATGAAGCTTTCTATGTGCCAG
TCAGTCCTAAACTAACCTTTTATACCCCAGAATAGATCTGGGTTCTGCTTGTCGCTTGCTTGAACAATTTTTCCGTTGGC
CAAAACAACAGTAGCAGAGATAAGGTTGTCACATGCTGCAAAAGATGAGCAGACTTGTCACCGCAATATCCATGGAGAAC
TTACCCATGCCGTACCTTTGAGTCAATGGACCATAGCCACCTGCGAAGCCCGTAGTTAGCAAGAGGTCAATCCCAGCCAG
AGTGTCTACATGCCACCCAACAAGTGACCACCAATGCCAACGTTGTGTACGCCTCCCCCAACACAGGCTAAACCCTCATC
GCGAAGAGCGGTATATACCTCTCCCCAGAGACACCCTCCAGCAACTGTCACTTCGGACCGCTCTTTGTTGATCTTGACAC
CTTTCAAGTCTGATAGATCAATCACAAGACCGTTGTCTACAGCACTGGCGCCGCCTGCATGGTGACCACCACACTTGACG
GCAAGGGGAAGATTGGTCCTAGACAGTTATGGTTAAACAGTGGTCTCTAACCAGGTCGTCTTTGTACCTACCGGCCCGCA
AAGAGAACTGCTATGGAGACATCTTCGGCAGTTCTGGGAAACGCGATGAGTTTTGCTTTGGCATTGAAAATGGCAGAGAA
TCGTTTTGAGGCGTCGGTAAACTCTGAAGAGCTGGCGTCAATGATGTTGCCTTTGAAGCCGGCTTTTCTCAGGCTATCGG
CTTCTGTAACCATAGTGATTGATTTTGAAATTGTAAAGGGCTTCAATAAAGATGCAGATACTGCCATCAAGGTAACACCA
CCTGTAGTGTCATGTTTCTATTATATAATTCTCTGCTAATGGATACCCTGCGTCGGCTCCACGATGTTCGGGATCCGTTT
CTACGGCAAGGTTGCATCAACTTGAGGTACCCGAGAGTGATCGTCAGTGTCAAATAACTAGAACGTGTGATCAGCGATAA
TGTCACTTCACTCAGTTGTCATGTCCCCGTGAACCTACCAAATTCGATATCAAGCACCCCGACAAGACCTTTTCTAACTA
ACTACCTATAACTCAAACACCCTCACACCCATGTTGTTTCGGTTGTTTTCCCCCGCATTTTGCCCTATGCTAATCCCCGA
CTCATGACTGTGTTATTTCCGCTAGGTCCCTCAGAAGTCGACGTCCCCACCGTTTCTTCGAGTCCTTGGCCATGTCCCTG
CTCACCTCTCCACTTCAAGAGCTAGCAGGGCAGGATCGTGGGGTATCGGTTCGGCACTTCGGCCCCACACCATCCCGGAT
CTGAGACAGGGGATATAAGACAGACAGGGCCAAGACGACGGTTTGGAGTTTGGTCTTGGGTCCTTTATTTTCGAACAATC
CTCATGCTCGAGAGATCATCTCTTTTAACACTCAAGTCAAAATGTCACAAGAAATCCTATTACCCGTCATTCTTGGCCTA
GTCTTTCTCTTCATCAAGTTTGTTGGCTTTTCCAAGCAGACAGGCAAACCTATTCCTGGACCTCCCGCACTTCCTCTTGT
CGGAAACCTTTTTCAATTCAAGTCTCCCAGCATCCTCAAGACATGGGCTCGTCAGTATGGCGAGATCTACCAAGTCCGCC
TTGGCCCCGCTCAAAATTGGGTGTTTTTGAATAGCCCCAAAAATTGTCAAGGAGCTTCTTGAGAAAAAGTCTGCTGCTAC
ATCTACTCGTCCTAGTTTTCTGTCGGCAAATATGGTCTCAGGTGGGAGACGGATGGTTCTCATGCCGTATGGGAATCACT
GGCGGACGCTTCGGTCCATTATCCATGCTTCACTAACTCCGAAGGCGGCTAATGTGCTGCAGCCTGCTCAAAATTTTGAG
GGAAAGCAGTTGATTTGGGATATTTTTAACAGTATTAACAATATTAGTGAGACCAAGAAATCCAAGGACGATCGAGAGAT
GGGTTTTTATACCTATGTTTAGAGATACTTAGCATTAGTCATCTTGCTCATGGTTTACGGGTTGAAGGCACCGACATGGG
TAGGTCACATCTGAAAATGGTCTAGATAGTCAGAACTGACGGTAATACCTAAATAAGAGTCCAATGCAATTACCCAGATC
TACAAGGTCATGAATGACTTTGGTAGGGTCGCCAATCCCAGTATGACCACACAGATTCTCTACCCAAAGAAGACATCCCA
ACTCAACATGTCTAGTATACGGTGCCATCGATATTTTTCCTTGGCTCTTGAACTTGCCAAAGTGGATGCATTGGTGGAAC
AGCGACCTCAAACAAATTGAAGAACGACAGAGCGAGGCCTGGCTCTACTATTGGAACCAGATGAAGACAAGATCGACAAG
GGTGAAGCTCCCGATTGCTTCGGTCGCCAGTTTGTAGAAGCAGGCTATAAGCAAAAGGGCATCAGTGAGTTGCAGGCTGC
GTATGTCTGCGGAAGTAAGTTGACTGTCCCATTCTGTTGAACTATGTAACTGATTTTCAATAGCAATGATCGAGGCCGGG
TCCGATACCACGGCAGCATCAGTAAATAACGGACTTCTTTACCTCAGTGCTTACCCCGACGTGGTTGCCAGAGCCCACGA
GGAGATACAGCGTGTAGTGGGCAACAATCGGTCTCCCGCCTTTGACGATGACCTCCCATATGTTCGGGCAATTGTCAAGG
AAACCCTTCGAATCCGACCAGCTACGACCATGGGTGGACCTCATGCAGCTGACCAAGACATCGAGTATAACGGATACACC
ATCCCCAAGGGAACTGGTCTAATGCTACATCAAAACGGTATCCAAATGGACCCAGAACTTTATCCAGAGCCTGAAAGGTT
CAACCCAGACCGCTTCCTCGACCATCCACTCAAAGCGGGAGACTACGTCGGAATAGCGGATCCTTACAAAAGAGATCACT
GGACATATGGAACCGGACGAAGAATTTGCTCAGGGATGCACGTGGCCGAGAACAGCTTGCACATTGTCTTTGCCAAGATA
CTGTGGGCGTACACTATCAGTGCGCCCAAAGACGAAGAGGGCAACCTGTTGCCGGTTGATCTCTCGGATGATGCGTTTGT
TCTAGGGGCAGTGACTGTGGCGAAACCGTATCGGTGTATCTTTAGCCCCAGGAATGCCGAGGTTGCAGAGACGATTGTGA
GGGAGTGGAAAGAGGCGGAGAGAGAAGGGTTCCAGCTTGGAGACCGCAAGGTGGGCATAGACGGGATTATTGCGTCGACA
CAGACAGACTAGACCAGGAATCAGCACGAGATATCAGAATAACATCAGCAAAAGAAAGCGATCTTTGTTATCCATTCTAA
TCCTTAATCTTGCAATCCCTGCAAGCTTGCTGTCTGTTCCTGGTTTCTCTTCGTCTTGGGCTGGCTCCCTTTAACGATCC
CATTACCATTGCCCGCGGGGTCTATTAGGTGCTGAGTGAATAATGAATTTACTTATCTTACAAGAGCCATGTATTCCTCG
GGTTCAGTTACAAAAACGGTATTCGTGGCTGTAGCGGGAGGCACTCTTGCACAGCCCCAGAGTGTGCATGAACGACCAAG
TATCTTGAGATATTCTAGGCCGAAAGACTGGAACCAAATGGCATGTGCCCGGCCAGGGAGTTTCTTGAGCCGCAAGGAAT
TCTGCACTTTATCCAGCTTTGCGGCGGAGGCCTTGGGCGGGATCAGAATCTTCCTACCTGGGCGCCCTTGTTGACTCCCC
TTCGAAGGAGACAACACAGGATTCCGATTTGCAAATGGAGCAACAAAGTATACATGTGGCTTCTAGAACTTCACAGTTGT
ACAGATCCTCGCGTTATAGACAACAGCCTGTAGGTCACCGCAGTCAGAGTAGACTGTTTCATCACACGATAAGGAACCGC
TGAATCTCGATCCTTGAGACGTGTTTGCCAGTACAATTGCACCTCAGTTCGAGTACTTTCTAGCGACCCACACACCGACC
TATGTCAGCGGTCAACCTCTCTTGACCGCTCTCAGCTCTACCTTGTTTAACCAGGCGAACACAGAAAATAGCCTCGAAAT
GCTTTACCTCATATTACTAATACACAACCTAGGCGTTACCAGGTTATCTGAGCAAATGATACGAGATGGTCTCAAACGCC
TGCCATATGAGGCTATGGAGCGACATTTTATAGAATGGGCTGCGAAAAGGGGATCTTTGGAAAGACAAAGGTTCATCTGA
ACAGAAGACCGGTACATAGGCTTGGCTGGAGTAGATGTACAGGAAGGAGATGTTGTGTGTGTGATTGCGCACTTGAATCA
AATTGCAATTCTTCGGCCAGAAGGCGATCACTACTTGTTTGTGGGTTGCTGTTTCAGCAAACATCGAGGCCATTGAGATT
AAGCAGACAGTGATTGACTCACCACTGAAGTCATAGTTGAATGCTCATTATGTGAATTTTGTGACGCTGTCAAAGGATTT
CATCGGCCGTAATAACAAGCAATGCAATTATTGACATGCGCCGGCGGGTAAAACCCGATGCCGAAAGCCCCCATAACCTA
CCTATATTAAAGGCTGACGGGGGGGACTGGCTATGAGAAGAATCCATCTGGGAGGTAAGAATGAGTCAGTGGAAAACAAG
GGGGTGAGAAAAGAACTGAAAGAAGCAACTTACCTGTTTGCCAATGCCAACATTCACCATCCCAGGGTTGCACTCGATTT
CTTGGGGTAACCGCCCATGCAATCGGCGACCTCTCGCTTCCCACCCTCCAATCGCTTCTGTTCCCATTATCTGGTCTAAC
AATTATGCATAAGCGAGGACTTCCAGCCCAACGGCCTGGGGACGCCACACCACGACAATCACGTTTAAAATTCTGGGCAC
GTGTGTCTCGATTGGGTGGTGAAAGACACTATTGAGGCCGCACAGGCGCTATCTGTCAATAGCCTTAAGGGGTTTCTTGG
CAGCTGAAGTAAAAAGCCTCGCCAGCGGCTCCGTGCACTTTTCTTTGATGCTTTCGAGGGAGAATTCTGTTGTCCATGTG
GGTTGGTGGTCTAGGATGCTGGTGTCGGATCACCTTTTGAATGTATCTTGGCATCACCTTTGCATGCTTGGCAGCTTGGC
GGATGGCATCTCGACCCTCAGCCGAAAAGATCGACAGAGGTATAAGAATCTCGGAAGTCGCTCATGTAGATCTCCTTTTT
CGTACCCGGTAGTCTCCAGATACCTTGATACATTCAAAGCCAAAACCACATCATCATACACATCTCCAAAATGAAGTTCC
TCTCCCTCTCTGCCCTCGTCGGCCTCGCCGCCGCATCCCCCATCGCCGCTCCAGCAGGATGTTCCACCGCCCCTGGTGGC
TGCACCATCCCCGGCTCCCTCGGCATGCTGTCCAACTCCCCCCACTCGAACAACAGGATCGATGTCTTCATTGGCACCGG
CGCCAGCGACCCCGAGGTCTGTCGAGCCCGATGCTACAGCTCCGCATTCCCAAGTTGCAAGGCCTTCGCCGTGAGAAAGT
CATCCGGAAGCAACGGTGCCTGTTCCCTCTGGGATTACGCGGTGCCGTTCCGCGCCCCTGAGGGCAGCGAGACATCCAAC
ACCTACTACTATAACCTCCCCGAAGGCATCGTCGGCTGGGTTCCCGAGAACGTAGCCCAACACTACAAGGCTGATACCAG
CAAGACCAAGGGGAACTACAAGGATTGCCGTGCTCTGTGCATCTCCGAGCCTACCTGCAAGGGCTTTGGCTTCAAGAGCG
GTGGCAACTGCCAGCTGTACGATGTCTCGCTGGCTGGCAAGGTTAAGGCCAAGGCAGACAGCCCGTATATCCACTACCAG
CTTGACTGCACTGCTGCTCCTATCGCTCCCGTCCCCTATTAAGTGGTGGTTGATTGAAGGATTGGGTGTGTACTCGGCGG
CTTTAAAACTAAGAATGAGACAATGATAATGGATACTTAATGTCTTTGTTAATTTGTTGAATAACTGAATCCGTCATGGG
ACTCATTGAGTTTTTTCTTAACAATCACCTCAACTCGTCCTGGCGACCGATCTCGGCTGATGTTATCCTCAATGTGTTGG
CTCTTGTTGCCAGTAATCAAGGCAGGGCTACAAGTAGGGCATACAGTGTAATTACTATGCATAAACAGTGCAGCTGAGAC
ACTTGTTCTTTGCCACCTGCAGGGGGAAGCCACAGGAACAAGCCAGCACGTGGTGCGGAGCTGGCGAAGGACTTCCAAGT
CAGCAAAAATGCCACACGCCTTGCAACCAGGATATTTTCAAGGTACAAAGAGAGAAACCAGACAGATTTACCAGACACAT
GTCCAAACTAGTCCTTAATGTACTTTCAAAACCAACACATCTTCGTTGACTAACACCACCCTTGATAGATTGTGTCCCCG
CTTTTGGATAATCCTGACAGAAACGGCAGCTTGTGTCGCCTTGGGGACCAGACACCTTAGTGCAGGCAGGCATGTCCAGG
TCCTCGGCCTTTAGCCGGCAATAAAGTCTAATTCCTAGGAATATTACCACACTTTTATCTCAAACTCGGTGATCGAGTGT
CATTTTTGAAGTTCTACATTTGCCGTTCCCCCTTTTTTGACGATCCATCCACTTCTAAATAGGCCGTGGGTGTTTGGCAG
GCTGCGAGAGTCGAGCGCGCAAAGTCCAACAAGAACTCTATTTGTTAAAGGCAGAAACCGAACTATGGAGCACTGCTAGC
TTAATATTTAGCTACAGGGTGAAAGTGTCGATTCTGAAGCTGAGCTAAGTGGAGCTGGGGCACAAGAAAAACAGTGGCGG
CCAGCGCTGAGCGATTGGACCTCCTCGCTTCCCTTCAACACCAAGTTCTTACCCCCATTCATGATCCCGCGCTAACTATG
ATAGTGGCATAGTGAGCAGACCAAACCGACGCATTTGTTTGGCTCTCGTCGGTGGTATCTGATGCTCGGTCCGGTCACAA
AGAGAGAGCAGTCCTTGAAAAGTAAAACTCGCGACAAATGCGAAACACCCAGTGAAACTATTTACGATTCCGGCAAGAAT
CTTTTCCATCATTCCAAAGTCAACAAAAGATAAGAAATAGAGTTCTTACGTAATCCTTCACATGTTCCCTTTCCCCGCAG
ACTAACTAGGAACGTAGGACTTGATGGGAGCAACCCAACTTCACGTCAGCAACCTCTTTCAATGCGTTGACACAATCACC
ACCGCAATCTTTTGGCTTCCATTAAATGCCATGGCGAGCACGGTTGCACTTGTTGATGAAAAAGGTCTCGATCGGATGCC
TACGGATGGGACCGCCGGGAGCAGCGACAAGGGACCGTCAGACACTTTGCCCAACAATGACTCAGGCAACAACAGGGGTT
GGCTCTTCCCAGCTCTTGAGACTGTCTCATCATACATTCCCATTCCAAAGGCGTCAAGTTTGACCTCTTGGTATTCTACC
GAAGGAAAGCAGCGATCCGATGATATCGACAGGTGGCTCGAGGCCGAAGGTATCCGGTCGCAACGATGCTTCAGGGCTAT
CTTGCTAGGTGACAGGGATCAGACGCAAATCTTTTGGAAACAATCACGCCTTTTATCTGAGCCGCTATCGGAGGAGGAAC
ATCAATCACTTCGGAGTGAGGTCAGACGAGTCTTTCTGGAGGAGTTCTGGAACCATCTCACCGAGCGAATCGACCGTCTT
GAAAAGAAGCGGCAAAATGCAGAATCTAATGAGTCGACGAGTAATTTGTTGGAGATGCTGCAACAAACCTTGGAGACTCA
AGATGGAGAAAGCGACACAGTCCAAGCAGAAAGACTGATATCCATGTGCCAGGATCCAAACTTCCAAGAGGCATTTCAAC
AAGAAAGAAGCATTCTGGAAGAGAAAGACGCAGAATTACTCGGCATCGAACAACCCAAGATTTCGACTTGCACCTGCGAT
GCAGACACGTTCACTCTCAGCCAGTTACAAAGGGTCTTTTCTCCCAACTACCAAGCCACAGAGCACGACTGGTTTCACTT
TGACCATCGATTCCCATCCATGGTCCGCGAGACTCAAGTCAACATGACCGATTACTCACTAGCAATCACCGACGTCTTGA
TGAATTCATGTCGAAGAAGCAGATGGTTGCATCTCTACGATGACTGCGCCTGCATGCTCTTTGTCGCAGACATTTCTCGC
TATTGGATACGCATCGAGGATGTTTCGGACTATGAGAACTACGATCTTTTAAAGGGCACGATCATTACTTTTGAAAGCAT
TGCAAACTCGGAACGGTTGTCGAAAAAGCCTTTGCATCTGGTTCTGTCGAATATCACGGCTTTCAAGGCGCAGTTGACGA
TTCATCCATTGAGTGAGTCTTTTCCTGAATATACAGGGACAAGTGACGAGGAGGCGATTCAGTTTGTGGTCGAGAAGTTT
TTGGCTGTCGTTAAGAAGCGGGATGTTGTCAATGTCTCTACTTCGGACATTACGGCTCTTACGGGTATTGGAAAGGTTCT
CGATGACTTGGAAAAGACGGTTCTGAAACCTTTGGTGGAGGAGCTGGAGGACCATGGTGTTTCACACTAGCTAGGTGAAA
GGGATTTCTTTATTTCTCTCCTTGTTCTTATTTCCCCTTCTTCTCCTTCTTATTTACGGCCAAGATAAGTTTAAAGGTTA
GGTTTTATGTTTAGGAGCTCTTATTTATATCAAGTTGTTGAGCAGTATAAACGACCAATTGCCACAGTACCTGTTAGAAG
GTATCTTCTACTTTTGCCGTATACCATATTGGTCTTTTATGTACGAAATAAGCCTAAGTATTTCCTAGTATTTTAAAAAA
AGGTACCTATAAGTAGCTATTATATAATTTAAGTATATAAATATTTTTAGTTTTAAATTCTTTTATAGATTCTTTAACTT
AGTCTGGAGATATGGTATACCTATTGCCGGAAACCATGTTAACCACGTAAGACTCGTTTCTGGGATGCCACCCTGGAATG
AAAGCTCCTTAAAGGGCCAGTTTAATTAGGACTTGTATCACTCCGGATTCATGCTAGATTTGATTGGCGCCCTGTTTGTA
GTTGAGATAGAGAATGTGGTGAACCTGCCTTGTCTAGGAATAAATAAAACTTGCTGCTCCTCGTACTGGCTACTAACGCT
GGGAGTGCCAGGGAATTTACGATGAGATATACGTCGTACTCATCAAACCAGCTCAAGGACGATACTAACAGCTTTGTGCC
TGACCATCTCCCGAGTCTTGAGGAGGTTTTGTGAGATTTATGGGGTGTAGAACTATGAGAGGGCCTGTCTATCCTCTGTT
GTATGACTAGGGCCAAATCCAAGGCCATGTAAGGTCTTGATGGACTTCCATCCTACGTGAGGGAGTGGTGGGAATCGATA
ATCATGTGCTATTTGTTTGGTAGTGGGACATTATTTCCATTCATGAGGGCTCATGCTCGTGCGCACTGGCCGGCGATAGT
CCTAGGGCTTTGGTTATGCTTCAAGTCATAGCTTGTGAGGAGGGGATGATCTCATGGCAGAAGCCTCCAACTGCCCTCAT
CAGGACTTGGGCTTATGGAGCGGCGATCATGAGTGAACCAGAAATAGCTACGTGACTCTCCAGGTCTGGGCTACCGTGTC
TGCAGGGGAATATTCTCCAACTACCTATACTTATGGAGGCCTTCTGGAGAACCATGGTGGCAGACCTAGTAGGCAAGGGC
TGCCAAGTTCTGCAACACTTTGGAGGGTGGTATGGGCATTTGCAGCGGATACAGGTGGTGCGTCAACCCGATGATAGGGC
AGCTCGTGAGCCATGGGATATGACTGCGAAGGAAGGAGACAGAACACGGAGATTAAGTACCCAGTACATGCGTGGGCATC
TAAACGACTCAGTTCGTAGTCGATGTTTAACAACGGATTACATGTGCAGCCCCTGCATGCTAGTCCTAACCCTAACCCTA
ACCCTGAGAAGGATCTAGTCCAACAGATTGGTTTCCTAACATAAGGCAATAGCATTATTCGCGAGTAATCCGATGTCAGA
ACTCTGCACCGTCTTCGCTAAGACACTTGGAGCTTCATAATGAATACATCCTATAGTACCTAGTTCGGATCAACAAGTTG
AGTATTGTCTATTACCTGGCCACTAGGTTCAGAGTGGGTGAACTTGGTGACGCCGCCAAAAGTGTGCATTAACTATCATA
ACAAAAAATAGAATTAATGACACGTTCCGGCGTGTAAAATTCGATGCTGGAAAAACCTTGACCTATACTGAAGGCTGACG
GTCCCCGACTACTCCAAAACCGGCAAAGATTGAGGAGATTTGAGATCATATCAATGGTAATTGACTTTATCATTGAATTG
ATGATCTTACGATCATAGATAACATAAAGCTTTGATTCCTCCTTATGGAAATGAAGGGCCAAGGTGCCTGATTGGAGTCA
GGAGCCAAGATGGAACTTGGTCGAGCACATAAAATGATTGCTATTTTTCATGACGTCTCCGTCGGCTACAGGATCAGAGA
AGAAAACAATAAATACATGACACTATCAAAGCCCAATTCTGCATCACGAACTTTGATGTGGGATAAATAAAAGTTTAAGA
ATTCTCGCGCACTACAGAGTTTAGATGAAATCAAATTCGTCATCATCGCGAGTGATTGATGTACTCTCTCCAACGTTCAG
ATTCCTAAGTAGCTCCAGAAGGGTGTTGATGCTGCGCTTAGGATGCAGTCTCTTATGGGGGATCTTTGATCGGGTGAGCT
GAGGACGAGCCGGTTGAGGGTGAAAATGAACAGCCCGAATCAGAAGAAGATACAGAGAAGATTGAAAGTTAGTTTTCATT
GTTTGAAAACAAACCAATGCTGTTTTAAAACGGGCTAGTCTGGTTCAAGAGCGTAGTAGGACATGACTGTAGGCTCCTGT
CACACCAATCCTGTACGTCCTGCCTGTTAACACGGCGTTGGACTATGAAGAGTGGAAGTGTTTTTGTATGTTGTTTTTCG
CGGCGGCTACCGGAGGGGCAGGTTAAATTTTCCAGGCACTCGAGTGGTCTGGCCCGGGAGTCTGAGCCAGTGTTTGAAGG
CGACGGAGAAGGGCTTTGTAGGATAGGCATGCCAGGAGCGCAGTCAAATGGCATTATCGTGTTACCAGAAGGATAGAACA
TTACGCCAGGGGTTAGGTTGGTAGTGCAAAGCTTGATATAGAAGAGTGTTAAAACTTTGATGTGGAGAAGTCATTAGATG
CGAGAGAGAGGTAGTGTGGCAAGGCGCTGGTTGTTTTAATGAGGGTATTATTTAAGAAATGCGATTTGTTAGACGAGTTA
GTTTGCAGGGTCGCCCGGGAATGCATCAAACATCAAAAGGTAAGCGCGTAGAGGCAGTGTCGGTACATTCGCCTGTGAAA
TCGTTCGCATGACTAGTACTAAAAGTTGCACCTAAATCTCAGTTAATGGAATAGAAATACGATGGTCTGATGTGGATGGC
AAAATAGAATTGGCTGCAAAAAGTAATGCCGATGGTTCGAATAATCAGGCGTTTCAAGACTCAATTGCGCTGCGACTGTA
TCATTTCTGTCGAGCTCTGACCTTGTGTAACCTTTTGAGCAAGTTTCAAGACCAAATCCTGTCAGTGTCTGATGCAATGG
CTCAAGTTACAAGGTTCTCTTGGTCGTGATTGGCTCTGGAAATTAGCCGGCTGAGGAGATTTACCTAAGGTTGCACGAAA
ACGACCCACTTTCGGGAGCGAGGTTTTAGCGCCATCGATCGTGTTTGTTTCCAGATGCGCTAGACCAGGGTCTAACCCCA
TAGACTCCATAGGATTGTCCAAGCTTTGATCCGTAGAAGCCATTAGGTGCGAGGGAGAGGCAATGGGGTGGTGCACTGGT
TCGTCGATGACGATATCATCAAAGAAACCCGCTCCGTCATCCAAATCTGCATCGTAACCTGGAAATGCACCATCAACAAG
CGAGTCCGCATAGGCAGTGCCGGTATATTCGCCTGTGATGTCGTCAGCATGGCCCTTCGCATGGCTAGTACCAAAAGCCG
TACCTTCAAAGACGCCACTCTGGACGCGGCTGGCTGCTGACTTGTCCCAAGGCGCAGCCCCCCGCCATAGCTTGCACTTC
TCAAACGCATCTATGACCCTTGGATGCCTGCATTGACTCAGACGGTAGCCTTCGTGAGGGCCGTGGCAAATGGCGCACTT
CTTTGTCGCTGTCTCTATATGGCATTCCTTAGTCTTGTGTCCCGATGCGCAATATCCACAGCGTGGAACTTCATGGGGAC
ATCGGCTCGACATGTGGCCAATGTCCTGGCAATTGAAGCATTGCATCGGGATGGATCGAGGGTCTCTTGACCTGTGGATT
GTCAGTCATGCCAGCCGCATCGTTGTTGTCCATGTACTTACACGAATTGTGTCTGGAAACCGCAAAGACTGGTAAAGAAA
TCTCTGGCGACTGCCTTCCGCGCCTCAGCAACGGACTCAAAACGCAGCCATAAGTACCCGTGCTTCCAGTGCGCCCCCTT
GATGTCAAGTTCGGTCTCCTGGCGCCAGGCATCCAGTTGCGTGCGTGGATCTTTGAAAATCTCGCAGTAGTCATACTTGG
CGCCCACGCTTACCGACATTCGCGTCAGGTCATCCTTAGAGAAGGCGGAAGGAGTAATGTAGAAGCTTTCCGGGTAGAAG
TAACTCTTCTCACCAAAGATCTCCTTGAACCTCCCGACGTCGTTCCTGACTTGTTCGGCGTCCTCGTCGGATCGGACGAT
CAGCAGCACCTCCCTCTCGGGCGCCAACCGAGGACGCTGCCCAGAGACGACAAGGCTGAGGGAGCCGCCTGCCCTTTGGC
ATCCGTCAAAGATGCGTTGCGTGCTCAAGAGTTGCCCAAAATCAGGGTCGATGAACGCCCTCACGGGTGAGTTGCGTACA
TTCTTTTGAGCAGCCCGCCTGTTCTGGGGCGCCCACAACTGCTGTTCAAGAGAAATGATGCGGTGGTTCAAAGCTTCAAG
AAGCTGAACAACCTGATCGTTCATGGCGTTGGACGGGGGTGAAGGGTTATGGGGTGGGTGGCTCTGGGATGGGCCAAACA
TCTGGGGCATGTACCCCTGCGCCGAGGTTGAAGACGGTACTCGAACTGAGCTCCCCTGAGGAGTTTCAGGCCAGCTGCGT
GAAGGGAGAACAGGTCGTGAAAACATGATGACTCTTGATGGTGAAGAGAGGTGCAGGCAGGGTAAAGATGGATGTAGGTA
GTGTAAAGATGGATGTAGACAGTGTAAAGATAAGGTGCAAGATCGTGGACGCGCAAAGAGACTGGTGGAACAAGTGGGAA
AGAGACTCTCTTATGTATGTTCGCAGTCGACGGCTGATTGCAATGGGTGACTCGAGGCTGGGCATGCCACAAGAAGAGCT
CGTCAAGAACATTTGGGAGAGTCAAAGACGAGGGCATCGCGAAAACCCTGAGAATTTGCCCATCGAGTGATCCATTGACT
GATCCGAAGTCATCCGCCTGGTTTACAGTGTTAATACTTGGGTGATTGTTCCGTCCCAACCTCTACAGGGGTCGGACCCC
TGAGGCGGAGTAAGCCCTTGCATCTTGTCTCACCTGATCAAGCCAGGATGGCAGGGTTACGCGCTCAAGTTTGAGCTTTG
ACCCCTGCCCCCTGCCCCCCAGACAAGTACCTACCATGACAGAGCACGTACCAGCTCGCCAATCTTGATGCTAATCTTGA
CCTCAACGGTATCCGTAACGGCACTACCCTACAGTGATGGCCATGGAAGCTCTTTGCTGTGTATGAGACTGCGCAATTGG
GGTCTAGGTAGTCAAGTAGATGAGAATAAAACTCTGCTTCTCTACATCTGGTATCAAATTCGTAGCCTTGGTCCTGGAAC
AGATAGTCTCTAGTGTTGGTCGTCATTTGTGAGGTCTGTCTTCTCTGCAAAGAGGTTGCTTGCTCCCAGTCACCTACACG
TACCACCCTCTCATGCAATGAACTGCTTGCTTGCCTGTGTTCCACTCGGGTACCTGCAGTGGTACTCTGTACCGAGATGC
AAGGTACTGCAATTCCCAACTCTTGACGCAATTGCCGATCAAACCCTGCTCATCTGAGCCCCTTCTTGCCCCTCCTTGCC
TAACCGTCTTGGAAACGCTCGGATCCATTTCCCCGCCACCTTCGGAAAGGGACGTTTGGGCCATTGCCAGACGTCCCGAG
TCTCAATTTCAAAGGTCAAAGTCATGAAAACCAGAAAGATAGAGAGAAAAAAAAAGCAACCCTCGTGGTCCGATTTTTCT
GATTGGGTGCCTTTTTCCCCTTCTGAACATTCTGATGGTTCGAATTTTTCATTGGCCGCCGGGTTTTCTTCTCCATCCTC
GTTCAGTCTGCGAGTTACTGATTGCAATTCATTATTAAAGTGCTGCCCCAGACCCTCGAGGTCACTCACTTCATCTTCAT
CTTCATCGCAGTCTCTCTTGCAACACCAACACCAACACCGCCAACGTCAGCCTAGATCTGGCAATACTCTCCCATCTTGA
CTTTTCTTTTGACTTTGGTCATCATTCACAAGCAAAACTTGTTCAACTCAGCTCGGAGCGCGTTTGCTGTGGCAGCTTTC
TACGCACTTCGCAATCCCTCCCCTTTGTTGGTAAGAGCTACCTACCTACCTGAGGGTCTTGCCTCGTTCTCTCGAAACGG
TTGTTTCTTGATGACTAACATCTCTACTCTTCTCGTGGCAGTTTCCTGTGCACTTCGCAGTCCCTACTGTTGGTAAGAGG
TCTTTGAGCGGTTCTATTTCCTCCTCTCTTTCTCTCTCTCTCTCTCTTCTCTCTTTATTCTCTCTGGCTTTTCATTCTCT
CTCGTTCTCTTGGGGCTTCAGACCTTCTCTTATCTTTGACCTTTCCAGGGTGACTAACATTTCTGTGTTTGTTGATCGCC
AGAGTCGACCCTCATCTACGCACCACCTCCTCACTACGACATCTATCCATCGCCTACCCATCCTGCTACTTGCCTGCCTT
CACGAGGGCTGTGCACTTTTCATCCTAACGTCGTAAGTTTTTGATCGTTCTCCTATTTCCCAGTTTTACTGCCGATGCCT
GGATGCGAAAGGCCGCGTATCTCTGTCCACCACCAATCTGCTGCCCGGGTCATCATTGCTGACACCCTTTGCCAATGCAG
CTACAGGCAACGAGTTTTGCCGACCAAGAACTCATCGACTTTGAGTCTTCAGCCCAGCTTAGAGAGGGACTAGAGAAACG
ATGGCCCGCGGCAGATTGACGATCCAGGGTGAAGGGCCCAACGAAAGTCTTGGCGACGACAACTCGAACTCCTCCTCCTC
CTCCTCCTCCTCCTCCTCCTCGTCGCCGGAATACGACAGCGACATGAGCATGGACGGCGGCGGCGGCGACGACGACGACG
ACTCCTCAGACTTCGCCTGCTCTTCGGACGACTCGGATGACGACTCGGATGATGACGGCGACCTGAGTGACGATGATCCC
GCTTTTGACGGCGATTCTGAAAACCAATTGTTCGACGAAAACGAGGTCCCAGCCTCTGCGTTGAGAGGTTTCGAGGCCAA
GACAACCGAAAGATTTCGAATTTGGAGTATCAACCTCAAGATGGCAGACAAGAGATTCACGGCCCTGAAAAAGTATGTTG
CCCGACGCCGCGAAAATCTCGACAAGGACGAAAATCCCGACAAGGACAAAAGTCCCGACAAGGACGAAAGCCCTGACAAG
AAAGGCCCTCCCGATGTGATTGCAGTCCAGGATCCCAACACGTCGCAAGTGTTCAGACGCCTGCCTGGCTACAACATATG
GTATAAATCAAAGGGGACCTTCACCGAGGAAGACAACCCTACCAGGCGGCGCAAAAAGGCACTTGCACGGCGTGGTACTC
AATCGGCCTCAGAGATCAATCCAATCCTGAACGAACATGTTCGCCCCGAGCGAGAGAAACCGGAACTGTACAAGGTGCTT
TTCTATGTTCACAAATCAATTCCACCAGAGTCCTGGGACGTGGTGACGCCCGATGACGGACCCAACAAGGGCTTGGTTGC
AACCCTCGTGTTGACAACTAGTTCCGATACATTCCGGCTCTACAACGTTTACAACCATGAAACACGATTGGACATCGACG
AACTGTCAGCCACGATTGCGGGAGATGGCCCCCGTATGCTGGTCGGAGATTTCAATTTCCACCATCCTGATTGGAGCGGC
CACGACAAAGGACGAACAGAGGCTGGCGATCGGTTTGCCACTGCTGCCAAGGGTGCGGAACTGGAACTTGTCACCAAAAA
AGGCATCATCACCTACTCCAACTCGACGGATACGTCCAAGAGGAGTTCGACCCTGGATCTTACGTTTGTGAGTAAAGGAA
TCAGACCTACCGTGTCATTCTGCGGTCTGATTGAACCTTCAGGGTTCGAGAGCGACCATCGAATTGTCGAGACCGCAATA
AAACTGCCCATAAATCGACAGTGCAAGACCCGACGCTGCTGGGACAATGTCACACCGGAGCGCTTCCAGCAAGCTCTTAT
CCCTCTCCTTCCACAAAAAGACCGCCCTCTCGAAACTAAAGACGATGTCGACGAATACTTGACGGAAATCAGCGAAGCCC
TGATTAGTGCGATAAGATTGGTTGTCCCACTAAAAACCTATGGCCGTCAATGACAACCCACGGTCCTGGAGAAGATTCAT
CGCACGATAGCCCGGCTAGAGGACCTCCAGGAAAGGTCTAAGCTGTTGGAGCACGAAGATGCTGTGTCAGAAGAGGAACA
CTTTCGACGACGTATCCAAACACTGGAACAGAGGGCATGGCAACTTTCTATCGAGAGGCGGTCCGATACCCCGCGGAAGG
CGTTCGGCCTGGCCAAGCGGGCGCGTCTGTGGTACCAACCGCAAGAGGCATGCCATGTGCCACCATTACTTCACAATCGG
GTATACTCTCTTGATAACAAGGAGAAGATTAAGACCTTTGTCAAGGTCATCTTCCGAGACAACGACGACAGCAGGTCCAA
GGTCGTGCCGGACTATCCCAGGACTAGGCCAAATGATGGAAGGCTCAAACTCGTCATCTCCCAGGAATTGTCTGACGCGG
AGCTGTGCCAAATCATCAAGGATCTGCCCCGAAGAAAGGCCTCTGGACCCGACGATATCCCCAATGAAGCCATACAATTG
GGCGGCGATCCCCTCCGATACCATCTGCTCCGATGCTTCCAGGTCTGCCTCAAGCTGGGCTACCATCCGGCCATCTTCAA
AGACTCGATCCTGATCATGTCGCGAAAATCCGGCCGAGAACCCGATCTCCCCAAAAGCTGGCGTCCGATTGCATTGTTGT
CATGCCTTGGCAAGCTACTGGAGAAGATAGTGGCATTGAGGATGGTTGCCGCTCTCAAGGATCGCCTCGTGTCAACCCAG
TTTGGTGGTAGATCTACCACGGAAGCGCTACAATTCATGCTGGCCATCGTCTATGGTGCTTGGTCCAAATCTCGCCCCAA
AGTCGTCACGTTACTCGCTCTTGACATTAGCGGTGCCTACGACAACATTGACAGAGCAAACCTCCTCGAGAGGCTGGTGG
ACGAAAGCATGCCAGACTGGGTCATTGGCTTCAACCGATCGTTTCTCTCCAACCGCCGCGCCCGCTTTCACATGCCTGGC
TACAAGTCTGATAGCATCGGTCTACAGACGGGTATCCCCCAGGGCTCACCGCTCTCGCCCATTCTGTTCCTCATCTACGC
ATCCCCTCTCATGCACGTGAGTTTGAGTACAATGAAGGATTCAAAGGGACGATTTTGCGGCGCCAAAGTCTACACCTTTT
CTTTCGTCGATGATACCTACCTCATCGCCGTGTCCAACAGCTACGAGCGCAACTGCAGAGCTCTGGCAGCCATTCACAAC
AATCTCCTGGAAATCGCGAGGCCCCTCAGTATCACATTTGGACCTGAAAAGTACGACGTGGTGCACTTCCGACGACCGCG
CAGCGAACATGGTGGCGACATAACCGTTGTCCCTGACATTGACGGATTTGCAAAGACACCCCAAACCACACTGAGGGTCC
TCGGCGTTGAAGTTGATTTCCAGTTGAAGTGGACGGCGCACATCGGCAAGATCACCAACGACGTCAATCGAAGTTTGGGA
TATCTGACTCAGATTTCTGGAGCCACTTGGGGCCCCAGCCTGCAAAGGATGCGCCAGTTTTACCTGACCAAGATCCGGTC
CATGATCACCTATGCCTGCGGGGCGTGGTTCATCAGGAAATGGCGAGACGGGGGACGTCTCTCCTGGTGCCTGACTGATA
CACAGATCAAAGAGCTCGAGTCTTTGCAGCACAAGTGTCTTCGAAAACTCTCGGGCTCTTTCTTCCAGACGAAAGGCATA
ATCCTTGAGAAGGAACTGCACATCGAGGACATTTGGACCGTGTTGCATGCGCAGGCCAGTACACAGCGAGCAAAGGCTTT
CTCCAGACGCTGGACAAGGGGATGTCCCAACCTGATGAATAAGCCGTCAGGAAGGGAGGAGAAAAACCCACACCTGGTGT
TGACGTGGTATGCTCAGAAGATGTTCCAAGAGGCCAGGATAGCATTCGAGAAAGGCAACGATCGAGAAGCTATCAAACGC
TGGGACAACGAAAAGACGCGCAACAAAACCATCAGCCGCTGGATCAAGAAAAAGGTGGCAATCCCGGCCTGCGAGCGACG
ATGGGCTACGTACGTTGATGATAGGAGGAGTGGTAAGAAGAAGCAGGAGGAGACGAGTCCGAAAAAGTGGGTATCGAAGC
TGCCAGCTGCTCTGAGAGAACCATGGGGCAAGGAGAGCTTCAACTACTACCGAGGCCTATCTAGGCCGCAAAGCACCATG
CTGCTCCATTGCCGAACCGGCATTATCGGCCTCAACTCGCACCTCAGCAAGATCAACGTAAGTCTTCTCGCTCCTCGCTC
CCCATGACTGGATGCTGACCTGACTTTCCAGCCCCAAAAACACCCGTCCCCGCTTTGTCCCTGCCGACAGGGTCGGCAAA
CGCCATTCCATCTGTTCATCCAATGCAGGCAACTCCAAGATGAAAGGAAACTGTTGTGGAGCGTCGCCCATCACACAACC
TACGACCTGCTACTCACCGTGGATGCAAAAGTCGCTGCCGAATGGGCCATTCGTTACTTCAACATCGACGACTTCAAGGA
CGCCCAGGAGCATTCTCGATTCTCCCCTATCCAGGACACTCCTTCACTGCCCCGTGACTCCCACCTGGCTCCGATGGCCA
CCCCATTCTCCCCTGGAGGGAGAACTGCACAGACCCTTTCTCGTCAAGGGCCAGCCGGGGTTGCTCCTGGTGGGACAGCG
ACCCGGACCTCTCATGGAACATCGACATTATCCCCCCGACAAGCCGCTCAATGTCGAGGGCCAGCCAGGGCTACGGCCCG
GAGCTCTCAAGGAACACCCGCATTCTCCCCCGAAGGGAGATTTGCACAGGCCCCTTCTCATCAAAGGCTAGCCGGGACTG
TTCCTAGAGCGACAACGACCCCGATCTTGCATGGAGCACTTGTGTTCTCCCATGGAGGGGGAGAACTGCCCAAGCCCCCC
AGACCAGGACTGGTCCTCGAGAGACACCGACACCGAACCCGAACCCAACCTCGCACGGAGCATTTGCATTCTCATATGGA
GGGAGAGCTGCTCAAGCCCCTCCAGCCAGGACCAGTCCTCGAGAGACACCGACATCGCCCCCGATCCCGATCCTGAACCC
AACCTCGCATGAAGCATTCATGTTCTCCCCCGGAGGGAGAATTCCGCAACCCCCCCCTACTATGACTATTCCCAGAGAGA
CAGGGGCCCGGATCTCTCATGGAACATCGATATTCTCCCCTGGAGGGAGAATTGCCCAAAACCCTCATCGAGGTCCAATT
ACGACTACTCTTGCAGAGATGTCGACCCCGACCCCGACCCCGAACTCCCATGGAGTCTTCGTATTCTCCGGAGGGAGAAC
TACGTAACCTTCCCAGAGAACGGCTGGATCCTCCGCTACCCTGCCACTGCCTCATTGGGGGATCCAGACTTCTCCTGGAG
AGAGTATGACCCAACCATCTCACGGAGAAACCTCATTCTTCCCTGGAGGGAGAATGTCCTCTCCGTGAGGGAACATTCCC
GGCCTCCCTTGAAGGGAGAGATGCCGGATTTGCTTTCTGGGTAAATTCCCAGCTTTCCCCCGGCGGGATAGCTATTCGAT
AGCCCGCTCCCAGCGGGAGTGGGCATTATTCATTGTGTTCAAAGATGATGTGTGCGCCAACCAGTGAGTTTCTTTCTTTC
TTTCTCTCTCTCACCTCTCCCTCACATCTCTCACATCTCTCTTATATCTCTCTTACATTTCTCTCATGTCTTCGCAACCT
GCAGTAATCGTGCTAACTCACCCTCTGGACAAGTTTGGCAATTCGCCGAGATGTTGCATTCAAGCTCTAACTAACATTTT
CCTTCCCGTACTCCTGTAAGTCCCAACCCTTCGATACCCACAAAACAAGCCGCTTAGTGCGCAGCCCAGGTTGACTCACC
CCAGCAGCCACCACCCAAACCTTTCCATCTGTAAGCCCGATGCCTTCTATATCCTCTCAGTGCAGAACATGTTGACTGAC
TCCAGCAGTCACGACCGAAACCTTCTTCCTTCCCGTAAGCCTCATTCCTTCGATATCCACAACGCAAGTCGCTCACTGTG
CAGGACAGCTGAGTCACTCCTGTGACTCAACGACTTGAAAACCTTGATCCCCTCCCCGTAAGTTCCACCTCTTCACCACA
TGCACATCAAGTCACTCAGGGTGTGGCCAGGTTGACTCATGCCAGAAAGAAGCCCCGGCAACGTGTCCTCCACAGCCCAT
CCTGTATGAAACCCAATCATTCTTTCAGCCAGTACTCTTGAATCATTTTACTAAATGATTTAGCCACAGCCGACTTCCCC
GCTTCACCCACGGTCAGTATGGAATCTTGATGGGACATTCTTCAGCCGCATCTGATCAACCATAGCAGTTCTTCCGCTCG
CCGGGCCTCTCTCAGCTGCCGGATCACGTCCAGCAGGCTAGCGATCCAGGCTGTGTTGTAAGTAGCCCTTACTAATCGAA
TTCATCCTGCTTATGGGTCGATATAGTCTCTTCATGACTTCGACGAATAGGTGCTTATCGGGCTCTATGCCCCTGAGACT
TTTGAGCTGCGGCAGCTCGTGATATCGTACGAAGCGCCTGAGGTTCTGTGGTACCCCTAGGCGCTCTGATGTTGCGAGGA
ATGTCTCTCCGCCCAGGATTGCGAGCTGTATGTCTGAAATATTGTTTTTCTTCTTCTATTACTAAAACTACTTCTAGCGA
GATAGACATCTGGGTCGATGAATTGGTCCGTGGCAGCCCTCATTGTGTCGATATCACGAAATAACGACAATCGTGTGTTG
CGGAGGAGGCCATATGTCTCAATGAGGGGACCAGAAGGCAGAAGATATTGGGTAAGTTATTACCTTTGACTTGGAATTTC
TAGTACCTTCTAATATGAACCTAGTTCCTATACTGGGTGGCGGCGACATTGTCGTACGACCCAGTGACTTTGATTGCCTG
ATTAACTGTGGTTCTTGGTAAGTAGCTCTTATTCTTGATATGAGACCCGAAAGCGCTAATGAGATTTAAGTAGGCATCGT
GTTGAAAGACGTGGTGTCGAGAAACTGCAGCTTGAGAAGATGAAGAGGTGGACAATCTCTTGTTTCTCGTACGGAGGTTA
GAGCAGGCAAGTAATCACTTTCTATCCATGATGGAAATGCCTAAAGCTAACTTACTCTTTATAGTTAAAATACCCATGGA
GGTTAGACTTTCATGATGATGCAGCTAGGTATGACTCTTCTGCTGCTGCAGGAGTTTAACTAGGCCACCGTGTTAACATC
GGGTTATGATGTTATATTGTGTTTAAGATCTGTTCTTTATTATAGTTGCAGCCCGGCCCTTGATGGGTTAACTGAGCCTG
AAGATCGTCAATATTGATACCCCATAGATTAGTAACTTGCGACCCCCCTCTCCTGTGATATGATGTTCTTGTATGATGTT
GTTATTTTTGGTGGACGAAGCTTGCGCGGGGATGGTTTGAGTCATACCTAACGTTACAGAGCACAGAGTTTGAGGCCAGC
GGGGCTGCTGCCTGGCTCTTGTCACCATTACCCCGCAGTGAGGCCTACAAAAGGCCACACCACAGACAGTTCGGGCACTT
GGAGCATCCATCGATCAGACCAGTCTTTTCTTGGAACCGAGCTACTCCCCTTCCCACTCACGGGTTATCAATCAAGGACT
CAATGGTCCTGTCGCCGCCATGTCTTCCGAAGCCAACCTCCTCTCCCTACCTTACGAGATTCGTGAGCAGATCTTCCAGC
ACTACTTCAAGCTCGACCGCGGCTACTTCTACGATGGAGAGTCTGAGAAGCTTGTCACGGCTGATGGCCATCCCATCGAC
CTCTCGTTGATGTATACATGCCGCTCGATCGCAGACGATACAAAGCATATCCCCCTGAGCGTGAATGCCATCACCTTTTC
GACGGTATACCGGGAAGATTGGAGAGAACGCGCTGGTGGGCTTGGGTTTATCTTGGAGTTTCACCGCCGACTCCAGGCTG
ATATGATACGTCACATGGCTAGATTCGTCACTCCTGAGATGTATTCTCAGATTGGCCTGGAATTCCCACAGAGCATGCCA
AGCATCAGGGAGGAGTTGACGGCTCATCTACAGTTTAATGAAGAGACCAATTGGCAGCGTAACAGATTGGTCCAATTCAG
CGCATGGATGAGAGGCGGTGTGATTGACGCGTATCAGAGCATTCTGCCCTACACCTGGGATAATAATTTTCAATGGAAAT
GGGGGACAACTTATTCTTCAACCTTGGGCGCAATTGCCTACACTTTACGCCTCCTCGCGGAAACGTACCCTGCCGAGTTT
ACCGAACGGGTCGATCAATTACTTCCAGGCTGGACTGATTCACATTCGCCCGATGAGTTCTTCGACCTTACTTTCGACCC
ATGGGCGATTCCTTCTCTATCCGAGCTCGTCGCAACAGCGGACCAGTTACAGGCCTACCGACTTTGGGAGTGTTTGGAAA
CTTGGCACCATGCTGAAGAGGATGAAGCTACCGGAAACCGCTATCGGGAAAAGCTCTACTTTTCAGCGGCGGCTGTCGCC
ATACGATTCCTTGGCCAGTTGCCAGAGCCTCGACGCCTCCAAATACGAAACATCATAATCAACGAGGATCGACTTGCCGT
TGGACGCTCTGAGGGTCACATTCTTGGGTTGATACCATTTTGCAGAGAAAACCCCAAACTTCGAGTTGAGCAGCGCGTTA
ATCTCTGGCGAAATCTCCTACTAAGAGTGCACATACCTCGCCCAAGTGTCGCTGTTCAACTGGCTGAACTAGGGTATTCT
GGCGATCGCGACCATAAACTCAACAAGTCCGCAACTAGTTCCGCTTTGGCTTCCTGGGGATTTCATGTCATGGAGGTCAT
GGGCAAGGGCATGCCTGCTGGGACCTTTTCCTTTTTCTTAGACGGAGATCCTGACCTGAATTTCTCGTCCGAAATATTCG
ACACGGAGGTTCATAATGTTGCCTGGCTGAAGGCATACGCCGAATGCTCTTCTCAGGGCTCCTTCCCACAGCCATACCGA
GATATTTTTTATTTCTCGACGGCGGCCTATCTGAAAGGCATAGAACCCTTGCTTGGTGGATCCTCCTTTCTCAAGACCAA
CTTCAATGTTGGTCAACCCTGGGATTATAAGAAACTGGCTGAGACGCAGCAAGACCTGCCATTGTCTGCTTGGAGAGGTA
AATACTCCGGTTTCGCCCCAAGCTTCGACGTGTCTAGTCCAGCCCTGGCCTGGGTCAACATCAAGCTTGAGTTTTTTGAG
AAGCAGAGGGAATCTGACTATCTTCACTCATCACTCAACCTTGGCAAGCGTGAGAAGAAGCGCTTGAGACGGGTTCGACG
GAGATGGGCGTGCATCAAGCCCGAGGCCGAAGATGATACTGAAGAGGGACAGAGGATGCGGACCCTCTTTGGGGATGTAC
ACAAAGCGCCGCCCTGTATGACCAGGTCCGAGAAAAGGATGTATCGGAAGGAGAGGCGTGCGCAAAAGGCGGCTGCAAGC
CCATCAGATCAGACACAGGAGGACCTGACAGACATTGACAACATTGAAACGACGATTTTTGGGGACTTTTTTGAGCCACG
GACGGGTCTGTGGTGGTGGTAGTGGGATTGGATATGTGAGAGTCTGGTAATGATGATAAGGATTGCTTTTGAAACTTGGT
GGGTGGGTTCCAGGAAAAGTTGCATTGTTACAAATTGATCATTGCTTTCGCTACTTTCTCAGTCCAACCGGCCTAGGTAT
TCTCCAACACTCATGTCTCATTTTGCCCATGCATCGGGCAATTTGTTTCGCTTCGTTGTCGTTGGACCTGGCCCCCTCGA
CTCTCAGTCTCTGCTGGCCTCTTTGCTCCACCGGTGTTTGACGTGCTCGTCGGAGTGCTTACAAGAGCTTGTTCGCTTGA
GGTCCTCGTTCTGAGAAACTCGGACTGTGAAAACAGCATCTCCAAGCAGGCCGCACCAGTTGGTCGCGGTTTTCTCTGCC
CACTGACCTTTGAACCCGAGAAGCGAAAAGCGTAGGTCAAGAAATCATAAACAGGGTCTAGTCTAGATTCAGTTTGTGTA
CTATAAATGTTGAACTTCTTACCTCTATGAACCCCGGCATGCTCTGATATCTGATATAGCGCAGACCTGTACTTGGAGTG
AAAGTGGGCTCGCGATTGTTCTTGATCAGGGGCATCATTTCTCCATGGGTTCCCTTGCTTCCCGTACGACCACGGTAGCC
TGCCGAAAAGGACCCTGAAGAAACTGACGCCCAACGCCCAAATGTCGGTCCTGCCGTCATACTCTGAGCTTTCATGCTCT
GGTGAGTGAAACCCCACTGTGCCGTTCGTTCCCGGGCGGGAAACAACCGTGGTTCTGCCTTGCGGAATACTCTCTATCGA
GTCGATATCGAGGATGACGGCGTGGAGACGACGGGGAGAGAACGGTGGAGAAGACGGAGCCTCCTTGTGGCATTGGTTCA
GTTGAAGGTTCCGTAGGCCAATATTGGTGGGCTTGATATCCGTGTGTACAAAGCGGTGTTCGTGGAGAAACGCAAGGCCC
TGAAGACAGTCACGTAGAATTATTTCAAGTTTGGTACGACTAGGAAATACACGTCAACGCTAGGCAGAGGCACTATAAGG
GGTCTTCTTACTGAGTTCCCTGCGGCATCTTGTCAAAGGTAATTTCGACAAATGGCTCTAGTATCACGTGGAACTCATCG
ATTCGAGCCCCTGGCACATGAATGGTTTCGATAACCCTCAGCATGTTTGTCTGCTTCTCCGCATTGGCGAGCGTCGAGAG
ATTGTCCATCAGGTCAAGTTTACGACGAATAGCCTGGGCGTTGTTGGCCCTGACCTCAATCGTCTTGATAGCCACCAATT
GGTCACGTTGTGGGTCGGTTGCAGGGCGGACACGGCCAAACGAACCCATGCCAATCAAGCCTGTGACAGAATACTTTCCT
ATCGTCTGAGAGTTAAGCGTCGGTGTAGGAGTTGCAAGGAGAGCTTCCTTAGTGGGCTGGTCATCGCCATGAAGAGCATT
GACATATTCTCCAAGACCAGCTTGGCCTTCTGGTCGATGGCAATGCGGCGTGTACTCGAGAGTGTACCGGAGATCCTCAA
AGGACACCGAGTTCTGTGCGTTGACGCAGCTTACATTGCTGCCACGGGACGTCAAAGAATGGTTATTGACCATGACCGAA
CTCCCAGACTCTAGAGAAACTCGGGCTAGACGTGTTTCAGCAGAGAAAGAGATAAAAGCGTGTCTACGAGCAACTTGGCT
GCTCCGGCTTGTGGTGAGCAGCAAGTCGACATTTGCTCTTCCCAAGGCCAAATTCTTCTGGCTAAGACGTCCCACAGACC
ATCCCAAGCGCTGAAGAAGTGGTGGAATGTTTGGATCAAGGAAGAAGAAGCCGGTCCAGATCCTGACGTCCTGCGAGAAG
TGGTCGCTTGAGGTGCCAGATGACGGCGATGATGAGCCATCAAGCGACAGTTTGAGTTGATGGTTCACGAGCCGGTTGAC
TGCGGGGTCATAGACTTGTTCGTCAGAAAACCACATGTATCGAGAGAAGCGAGACCGAAGACCGTGTCCGTCATCGTTGT
CTTGCTCCTTGATAAAGTCAACAACGTCGGAAAAGGCGAGTTTCGCAGCTGCATTTTCGGGGCGTAACACAACAAGAGCG
TTTCCTGCAGGGGCATTCGGGCCAAGAGGATCCCACTCTGTCGCATCGCTAGCTGGAGTGGCCATGGAAGTAGATTTGTA
AGGCCTGAAGGGCCCTTTAAGTGAAGGATGATGAGATGTTTTGATGGTTGGCGCTGAGTGGTGGGGCTTGCAGCCTAAAC
CCACCTAACAAATGTCTTTACCAATACAAAGATTGATATGAGAGTTGACAAGGGTAACTGGGCTTTATAAAATTTAGAAG
AAAAATTTTCTAGGCCCTAGGATTTGACTAGGGTCTTTTTCTTCTAATTTTCTACCGTCTTGAACTGTTCATACGATGTG
ATATTTCCATTATACTCCCAGTTAGGGTAGCCCATATGATTACCGGAACGGAACAAGCTAAACGCCGACTAAATCACGTG
ACCTCGTGATGTTCTCCCGCATTCCCGTGGCACTTGGGGAGATGCTCACAATCAAATGATTCACTAGTCGCTCACATAAC
TCTGCTCATAGCCTCTAGCAGCAACCATCCTCCATGTTTCAAAGTATAGCATCATATTCCGATACTCCAGCCATCTTGCT
GCCAGGGACTTGATCGTCGCCATCGCGACGGGCGTCGCCGACAATGGCGACACCGCCAACGTTATCGACACCCCGTCTTA
GCTACCCATGGACATTCTCATTAGCCAAGGCTCTTGAGAATAACGTCGGCGTATGCCATATCCATCATCTCCCCTTCGCA
CTCTGCTGACAGCGTCAACAGCCGCTCCCGTGCCCTGTAGCGACCCGAGGGGCTGAGCTTGTTCCGCCACCCGAAACTCC
AGCCCTGCGATACCCTCCCCCGGATCCCGCCTTCGTCGAAACCCTCACCGAGCGACTCGAAAAACTCGCCTGGCGACAAA
GAATACGCATCAATGTGTATGGTGTAGACTTTGCGGAGGAATGGCCCATCTCAAGGACACCCCGGCTCCTAGCAGAGGAG
GCCGCGGCTCGACGGATTGCATTCTTGGAAAAGGATCTGCATCTCGATTCAAGCTCCACTTCCGAGTCTGAGGGTGAGAA
TGAGAGGAGGATACTGCGATTGAAGAAGATGCTGCGGCGATCCCGGAAACAACCCCGATCACGTGGTGCTCAACTCCCTT
CGCCCCAGTCGACGACGGAAGAAGAGGCAGGAGAGAAAGCTCCTGCGGCGAAGCCGTGTCTGAAGCGCAAACGGTCTGAA
GTACTGTTCGAGCCGACGAAGATGGCAAAGACGTCGAAGGAACTGCCCGTTTGCAAGATCAATCTGCCACCGACAGCGAA
CGGGGGGGAGGCTCCGATGTCGTAGTACGAGGACGGACGGACTGGACGTCTTAAGAGACGTAATTCCGATTTGACAGAAT
TGTTGCCGATCCTGCGAGCGCATCGGATTTTGCTTGGATGGACTGGACTTGGACAGACAGGAGGGTCGGGTAGTTCGCTT
CACCTGTCATAGACTTGTACATTTCGCTGTCATCCAAAGCTCATACCGTTTGCACTGCATGGTTTCCGAATCAGTCATGG
GAGTGACGTTCGTGTCGTAAAGTTAGGACGCCGAGGGTCATGAGTTAGTCCCGTCTAGTGTTTGCAGGACATTGGGAGAA
TGTATATGGGGATGTACCAGGCGAGTCAAGCAATCGGTGGTCACCAGCATTTCAATCGTACTTGAATACTCTATTGACAC
ATACTATCACCGACTATCAATTCTGCACCCAAGCCTTACTATTTTGCTCCCTCTGAACAGAACTCCTTCGACGCTGCCTC
GCACCAAGCCCAGAACTTGGCTGACACGCCATTGTCGCATCCCTTCTCGATGTCATCTCGTAGCTGGCCAAAGCGACCCC
ATGGAATGACCCACGTTCCTGTTTTCTCCAAGGTGATATCCTTAGACCAGCCCGCGTAGAGCTCGGTATAGGCTCCATAG
ACTGCCGGGTGGCTCATGATATGCTATGCAGACTCTATTAGGAGGGCTACAGATGAGTTTGGAGTGTAGGCAGGCTTACC
ACGAGTACCTTGCGCATTGTACTTCCGTGTCGCTGCATTTCTGATCTGAGATTTCCAGGGTTGAAGGCCTATTCTGTCAG
CTCCATTGCCTCTACTGCCTTGAGTCAACTCTGGGGGACAAACCACGCTGATAACGCCGTCATCCTTGAGTCTTTTGGAG
AATTCCCGCGCAAGATAAAAGTTTCCAGCCTTGGATTGTCCATAATTTATACCTTGACTAGTGTGGTTCCTCGGCGAGCC
ATCACCATCAAACTGGATGCCGTCTGGCGGTGACTGCAAGTGAGCTCCAAAGGAGCCAGCCCATGTAACGCGCACCCCGT
AAGCACCGTGGAGGCTGTCTTTTGAAGAATGGGAAGTAACAGTTTTGTAAAGAGGAACGGCCCCAGACAGTTGGTCCCCA
TCTGCAGTTCGTGGCCCTATGGTATCTGAGAAGAGTGAACTGGTGGCGAGAAAGGTTCAACACTTGGCTTAGCTTACTTG
ACATGTTCTGGAACCCACAGGTGGCTCACATACACCGGCATTGTTAGTCAATACATCGAGACGATCCTCGCGGGACATGA
AATCACTGGCAGCCGTGGTGACGCTGGCCAGGTCAGCCAAGTCAAGCTCAAGAAACTCAAGACGGCCCCTAGACGATGGG
TTTTCCTTCTCGATTGCAGAAATGGCCGCTTGAGCTTTTTGCTTGCTTCTGCCAGCGATGTACACTGTTCCGTGTCTCTG
ATGGAGGATACGACTGAGTTGGTAGCCCACGCCAACGTAACCGCCAGTGACTATGAAGACCTGAGATCTAATCAGCGTCG
AGTGGTTTGAAGACAGGGAAACCTTCATGCCTTTCCTTGTTGATCATCGAGGTTCTTCTCGGTCAAGGTGGGAGCTGGGA
TCCAGAAGGACTGATCAAGAGCGGGAGAAGGCATGGCAGAGAACAGGAATCTAGAAGAGATTTGAAGATGATCTGAGTCA
TGACAACCTTGGAGCAGTATTTTGGAGTCTGGGTTCTCAGTTCCTACTATTTATAGACCTGTGGCAATACGATGATGGGC
CGGGTTGGCGGTATTCACAGCGAGCATGCCGAGGCTTGGATCACCTTGACCCTCATAGTCTAACCTCTCCTTTCCAAATT
AAGAAGCAAAAATCATCACTTTGCCATCATAGCCTGATCTGCCCGAGACCCAGCGTTATTTCCGATCCAAGATCTCTCTG
AAGCTGGTGGTTGTGAGTCTGCGACGCTTATGCAGAGTGGACAAAGCGTCGAGGATTATCTCCGCGATGCCGTCAAGCGT
GCATTAGTGCAACGCGTGCCATTAGGGTCGGCTTCTTGCTAAACAGAGCTGCAAAGTGTAAGCACAGATAAAGGGATCAG
ATACACCCGGAATACATGCCTTTATCACCCATTCAATTGATTCCCTTGATAACCTGGCTCTTGATGACATGTCCCATTGG
CACCAGATCACATGGCCTGCAATAACCTGGTTCACTGAGTCAACCTGACCTAGCATTCAAGAAAATGGCTGCCATGACGC
GCATTGACTGACTTGATGGATTGGACAAGGTTAGCTGAAATCGTTTTTGCGCCCTACACTTGTTTCTCAGCTCGAACACT
AAGTCTACAATGCAAAACTCGATAACAAGTCTGGTCGAGCTGAGGCATCGACAAAGGGTGCCTTGGACTCTCTGCAACTC
CACGGACCGTTGTCCCATATCAATCATCTATGGTCTTTGTATGTATATCATGCTCATTCCATGAGGAGGTAGCTCATGAT
AGTATGTCGGGATTGTGGTGAGAGGTAATTAGATAAATCAGAAGAAGCCCGCCAATTGTATGATTTCAAGGAGAACATGG
GATTTAATGAAAGGAAATCCTAAATTAATTACAAGAATGAGAATGAGTCACTGCCGATTGCCTGTGAGTGCCTGAATTGA
TAGTGCGTGCCTAGTGCTGACGGCGGACTTTGAATCGGGCTAATCCATCACGGACTTTTATAAATATGCCGACCAAAGAA
GGATTGACGGCTTACCATCAAGTATTTAAACCATGAATGGTTCTCCCAATATGAGAAGAAATCATCAAGTTTCTCCTTTA
TTTTTAAATCTCATCTCAAGAATTCCAAAACTTGCCTTCAAAAACAATCACCTCCATCCAACACCAAAATGTCTACATCA
TCCATCCCCCCCTTCTATAACTTCTTCTTCAAATATGTCGACCCTCTCATCGCCCTCGGAGGAGCCTATCTCAACTTCTT
TGACCCAATCAGCGCTGTAACCGGCATGGCTCCCAATTCGAAATACGACCCAGACCAGGTCTTTCTCTTCCATCAGAGTG
GTGGCCTCGCGTTGGCCGTTGCCTTTATCTCAGCCGTCCTCCCTCGACACACGACGAATGTCACAACCTGGAGAATCATT
CAGTTTGGTTTGTTCCTCTCTGACTTGGCTGGTTTGAGCGGAATTGGATGCGCTCTGTGGCGCCAGGGGAGGTTTGCGCC
TGCGAATTGGACATCGGATGATATTGGTTGTGGAGGAAGCTATGTCTTTTTGACTCTGGTGCGGTTGCACTTTCTCTTGT
ATACGAGTGGAGGTGTCCAAGAAGCTATCAAGCAAAATTGAGCTAGTGAATTGCCTAGGGGAATATTGACTCGCGCAAGG
GACGGATGGGCTCGTCTCAATTGACAGCAATGCTGTTCCTGACAGCAAGTTTACCATGTCTCCAGACCAAATTGAAGAAT
CTATGAAATAAGCAAATACTATAAATACTCGTACACTTAAGTCGCACAATTTCCACTCATAGGCACAACTATAAAACACT
AGGATATACTTCGACTCAGCGTGAAAGACAGCCCCTAAACACGAAACCTAATCCATAAAGTAACCTTGCCCATAAACAAG
AAAGGAAAAAAAGAAATTGAGAATTGTGTGATATGTAACCGCAAAATCGTCAAGTCAATGATAAAGTTAACTACCGCTTA
CCCGATCTCAACCTCCTTACTCTTTGCCCGCTCTTGCTTGACCACGTGAGCAACCTCCCCTTTCATCAATCCCTAGGCCG
TTGGGCTAGAAAGCCTTGATTATGCATAACTGTTAGATCGGAGAATGACCTCTCCCTTCATATTCGCCAAGGCTAAAACT
TGGCATCTCATCCCCGCCCTTGTTTCCCTACCTCACAGCTTATCACGGTAATCTCACGTGGGACTAACTTGCAGAAGAGG
TCATGCTCTACTCTGCCTTTTGGGATTAGCTTCGGGAACGTGATGTTGCTTTTTGGCTGGTAAACCTCGTCGCGGTGCAA
CGACATTGACCAATGGCCGCCGAGGCAGTGCTACGTTGCAAATTGAGTGTCTCTGTTTCATTTAGATGGTGGGGTTACAC
CCAGGGCTGACGGTGACTGGGGAATTGATCCTGTCTGACAGCAAGTCGGGTGCCCTACGGCAACGAAATGAGATCAGCGC
TGCGTCAACCCACTCTTGATTGACTTATTAGACCTGTGCAAAGCCGAGCAAAACGTTTCCCCAGATTGTCAAGTCAAAGC
TATCATCATGCATTCTCTGGCTATTGTTGCACTCACCACCATCGCCAGTCTGGCCAACGCCGTCAGGGTCCCCTCTGTCA
ACGTTCCAGCATGCCCCAGGGTCGGCACCATCAGCTACTCCAAATCTGTCCCTGACCAGACAGACTTCCCCCTCACCAAG
GTCGATCTCTGCTACACGCGAACCTCGCTCTCGTTGACCTTTACCGCCCACAATGAGACCAACTTTTACTTTGACCCCGA
GCAGGGGACCAACGATGACATCTGGGAGTACGAGGTCATGGAGGCCTTTATCTACAAGGGCACCGATGATCCCAAGACCT
ACCTAGAGTTCGAAGTCAACCCCAACAATGTGACGTATCAAGCGTTCGTTTACAACCCGTCCAAGGATAGGGCCGAGGGC
GCGCCGTTCGATCACTTTTTCGTCTCCAACCCGGTAGCTGATGGCTTCTCTGCCACGACAAAGCTTGACAAGGCTGCCGA
GTGCTGGGTTAGCAAGGTCAAGATCCCCTTGGGTCTTTTCAACGTCGACGATGGTGCTGCCAAGGGTACCAGGTGGAGGA
TGAACTTTTTCCGAACAGTCACCAGTCCATCCACATTCCCTGATCAGGAGCTTGGTGCTTGGAGCTCACCAAACAAGGCC
AGCTTCCACATCACCAAGTACTTTGGAAATGTCAAGTTTGTGTGAGCCGAGGTTGAAGCAAGCGTGTCGTGGGATGGTTG
TGAATGTGTGGCAACTTTGGCTGTTCGCTCGGCTACCTACTTGAAGTGATGAAGAATACACAACTCTCAAGACAAACCTG
GAACGAGTTCTCATAGTCAATCCAATAAACTCAATTTATTACCGAAGCATGCTTATCCTGTCATCTCCCCGCTCAATAGC
AACAAACCCATCATCACATGACGCCTCGCCATGAACTAACAATCGCTCACCGAAACTCATGCCTCAACTCTCTTCTCGGG
GTGGCCCGCAGGCAAAACATCCGCAAGGGTCTCGTCTGTTCCCTTCAGGTCATCCTCTGTATCAACATGGTCGCGGATCT
TGAGCAGAATGACAGGAGCAGCCACCACAAGAGAAACCGAGAGCAGAACCCAGTTGCTGATGAACTCGGTCCTGAAGGGG
GTCTTGCGCGCGTCAAGGTGGTTCATGATTGCCGAACCAGCAGACTGAATGCCCTTGTAGAAACCAACGTAGTTGGCAGA
TCGACGACCAGAGTTGGAGAGGGCGCCGATGAACCTGAACTGCCTGTTAGTACCAAGATGAGAAACACAGCAACACCGAC
GTACCAATAAACACTGGCTTGCCAGCAAGCATCGTAGAAACCATAAAACATGTACAAGAACATGGGCCCAACATAACCCG
AGTCCTCCCAGTCGGCGCCAGTGTAGCCCTTCTCTGGATCAACGCTGGCGCGAGTATACGTCTTTTCAAAGGCATATCCG
CCTCCCCAGATGGCAAAGGTAAGAACAAAGAGGACAACAAGAGCAGCTTTTGCACGAATAGTACGCCTGACGCTCTCGAC
ATCGAGGAGATAGCCCCAGATGCCGGCAGCGATAATCTGGAACAACCAGTACAACAGACTGTTGAGGGCCTTGGTTCGGG
TGTTGAAGTAGGCGCCGTTCACCGCGTTTTGCTGGTAGACGTAGAACCAGTTGGAAGAGAAGAACATGGGGAAGAGGAGG
ATGACAAAGGGCTCAAACTTGAGTGTCTCGTAGAGACCAATGAGTTCACTCTGCCAGGTCGGATTCTTCATCAGGATGAC
GCGAGAGCCATCCTTGCGGACAATGTCACCGGCGTTGCAGAGAGTGAGGGCTAAGCAAGCGCCAAAGAACATGAGAACGA
TGAAGCCGATATAAGTGCCGTCGCTGACTGTCTTGTTCACCTTGACGTTGATGTTCTCACCGAGAGGGATCTAGGAGAGT
TAGTTGGATGTGGCACATGGAGCTGCAGAATTTAATGCAGCCCAGATCCCAGGTTGGAGTGACTAACCAAGCTGCCAATG
ACAGCACCCATGTTAAAGATTCCCCAGAACCAGGCAAAGTACTGTCCCTTCTGGCTCTCGTGCGGGTACGAGATCATGAT
GGTGCCCTGCGCCGTCCACAGAAGCGCAGCACAGATACCCAGCCAGACTCCAGCAAAGATGTTGAAGCCCGGAACATGCT
TGTGCTCCGAGACGAGCAGGCTGATGGCGTAAAGACCATAGCCAACACCTCCAAAAGCAAGAGTCCACCTCACTCCGAGC
TTGTTGACAAATGTGCCTCCGAAGAAGCCAAAGACGGCGAACGTCGCGTAAAGGGCCGTGTTCTATCGCCAACATGAGCA
TTTACCGACGAACCAGAAATCTCAATTACTAACCATGTTATCAGCCAGCGTCGCGTCCGTCTTTCCACCGCCTCCCATGC
CGCCCAAGGCATTGAACATGCCAGGACACATGAAGCACACAAAGGCAACCATGCCCAGCTGGATCCGAGGAGACGCATAC
CAAGGGAGGATCTTTCCAAAGAGGTGAATTCGTCGATACTTCCATCCACGAGGCAGGTCGATCGTGTCTGCCGTGTCTGG
CACGTGTGGCGTGGTGTCGACGTCGGCAGTCGGAGACGCGTCGGTACCAGCTGGGTTCTTGGACGACATGGTTACAGAAG
CTATCAATGCGTCGAATTGAGATGAACAAATCGTCTCTGCGCGGACCGAACCGTTGGAATGTGGAGCTGGGTATAACTTT
ATACCCAATGTTGAAAGGATGGCGGTTCAAAAACCCCGTCGCAACACCATCGCGAGGCTGCCAGAAACACGAGCTCCCTC
ATGCGACGTTACATATCAGCTGGCCTTTCATGGAACGTGCTGATAGGGCAGAGCGGTGCGGGGTGAGAAATACGCCGAAG
GATCAACTGCTCAGATTGGGCAGTAAAATGTGCCGATCAAGCGCGTTATCCTTAGCGTCAGACAGGGAGGCAAGGGGCCG
TCAGCATTTCTTATCGGGCCTCGTGAGGGCAGTCAGTATCTTGTGAAACATGGATGGCATGTAACCATGAGATAGGTACT
GTATCTGGTCGGCTAAGGATAGCAGGGCAATTCGGCTTGGTCTTTATCGACCATTCGACTGGTTGCAACAGTAGCAGTTT
CTATAAACAGCCGACGCAAGATTGTCGATCAGTAAGCATGATAGGCATGTCAGATTCCGCTCAGAGGCTTCAGAGGCCGG
TAACTGGCCACGTACCATGGATTTTTTTTACGTACATGGGTGAGATTTGTGCCGCTCCAGGTGCTTTCATGGGGGCCATA
GGACCTTTTCGACCCCAGGTTTCCTTCAAGATCAGCGCATGTGTCTGGGATACGAGAGCCTTTCAACGTCAGTGGAATTT
TTAGAAAACATGCTTGAGAAACCCGGAACCCGAGCCAGGGGGAGGTAGAAGACTCAAGTCCTAGTGGGTGCTCAAAACCA
AGACAAGCTGCTGAATCGTTCCCATGCCGCGTATTGCTGGATGGGGGTTTGTCGATAATGCATGCCCTTGGCAATACAAT
AGCAAGTGTGGTGTTGGGGAGTACTGAAATGAGGGTCGCGTGACCACACGGGAACCGAGGCAGGGGAACAGAACTCAAGT
CACAAACGCCAAGATAAGATGGGTTGGCTCTTGATAGATACTTCTAACTCTGACTCTACAATTTCAACCAACTGGGACTC
TTAGGAGACTTGCACAACCTACGCCTTGACTCAACCAGCAAAAGAGTAGGCCCACAGTGGAACCGCGCAATTCTCAACGC
CCACAAGCAAAAATGAAGCTGATCATGATGGGGATCGAACCCACAATCTTCTGATTCGTAGTCAGACGCCTTGCTGGAGG
AATTGTTAGTGTGATTAGATCGAAGAGGTGCGGTTTGAGGTTTCGTACCCATTGGGCCACACGACCGTGGTTGCTTGCTG
TGGTTTTCGGGCCGAGGAAACACGCATCAAGAGAAAGCCGGAAATCCTGTCAAGCACGTAACACTCATTTTTGGGAGGGC
ATCCGTGAAATGGAAGTTTCCTTGAAAAGCCAGTTTGAGACTTGGATCACTCTGGAATGATGCTAGATTTGATCACAGAC
AAAGCATAGGTTGGCGCCCTATCCGTGATCAAGATGGAGAATGCCCGTCCACCTATTTTGTCTAGAGATAAACGAAGCGT
GTTTTCCAGTTCCTCCTGCGAACCAAACTCACCCTCAGGAGGGAGCACATCGTCATAGAAGCGCCGAGAATCTTCAATTA
AGTGCATGATAGCAAAATAAATACAATTCAAGTCGAATTGATGTTGTAGAGGCTGCTGATCTGTGAGTTGAAGAGTGCAA
TTAGCGGTATGTTATGGTGTTGCAAGAAGGCCACGCCGATTCTTGTATAACAGATCTCATTTGCATGGGATCCTGTCCGG
GCACGGCTGGCCCTTGAACTAATATCCGTTATGAAAGGGGCATACTGGCCACATACCGTCAACAGCTTCTATGGTATCAC
ATCTAATTGCCGCGCGTTGCTTCTGACAGAATGGATCCCATTGATGACTTTCATAGTTTCCCCAAGCACGGCCTTCCTCC
GAAGGGCCATTTAAGGTCACGAGAGGGCTTGGCTACAGTGATCAACTCTTGGGCAGTGCTACGAAGCTACACCTACTCTG
TTGAAGGAGATGGTGCATTGAAGGAGGATTTGTGTGGATGCGGGAACCCAACCCCCCATCAGCAGTTGTGACATTAATAG
GAGAAGTAATTAGTATGTACCATTTAAGATAAAAAGGAGATCCAAGTTTCCGAGCATTTCTCATATGATCTAATGCCTTA
TTCTAATGAAGTTGTGGGTGAGTTACGTAGCTGAGCTAAGCGGGCCTTATAGCCATCGATCATACGAACAATAAAATAAC
GACAGCTAAAGAGATCACTGCCTTCCTTGCCAATACCACTAAACATATCAATTCCGATCAACATTTGCGACGTACACCCC
TGCATTCTCCAAGGCTATGAGGGTTAGCTCATAGGTAACCATCCCTACAGCCGGCGATGGCCAAACCATGCCTGGGATTA
TAACCGGTTAGTTCGGATTGCGATACACTTGATCCCCAGCCTGCAAATTATGTGTGCTCCAGTGGGGGTTAATATCGGGG
TTAACCCTCTGTTCCCGCTGCTGAAGCTGTTGATTCCAATACGCAACATGCCACTCTCCCTCAACCTGATATCCCCATGG
GCATGGCCGCACAGCAACGGGGTCACCTTGAGGAGGATACTGGGTGTTCTGGGCTCTCACGAGTGCTTGAGGATTCTGGG
CATATAGAGCATTGGAGGTAGTAGGGTCATTTGGCGACGTATGCATAATCCACCAACCAGCCATTAATAGAGGGTCATCT
CCCGGATGGGGATTGTTGGGGCGTAGCTCTCGTTGTTGGTTACCAGCAATGACATGCAGCGTGGCTGGGATATCCGCATT
TGTGGGATATACCACCCCTACTGGAGTTGCTGTGCTGTCAGTAAAGATGGTGAAGCCCTGAGGGTTTCAGTGCTGGCTTT
GGTTGCGATTGTTCATCTTGACGATGTTATTTTATGAAGGTGTATTATGAAGCAATAAAGCTTCCTCGAATAGAAAGAGC
TCTGCTTTATATATTACACGCGTTGAAGTGTTTCACTTAAGAGCTGTAGCGTCAGGTGGTCAAAGAGGAGCCATCGTAGC
TTCTTCACGGCCCTAGGTAGACTGGTACACTGCCGATAGATAATCTATGACATACTGAATAACTGCACACATAGAAAGTC
TCTATATCCCCTCAATTGCAAACACAGATGTTATTTGAATACATGGGGAAGGGATATCTCTTCCTCACACACACACGGAT
TGGGCTTACATAACAAATTCTATTTGCACCGCCGGCGGTGCACGTAGGGGCTGCCTCACAGCTGACCTCCACCAAGGTAA
AAGGCTAGTCATCCAACGTAGAATCTATCAAAGCAGGCTGATCTTCGCTTCACTAAGGCGCCTGTACGAAGGCAACCTCA
GCTACTGACCTGGAACACCGCGTGAAGGTGCCAGCCATCATCCCAGTACCTCCACACAAGGCTATTGGCCAAGGCTTCAT
TGGTATTCTATCTAGCTGTCCTGCAATGCGGGCGAGAGAAAGAAAAGATCCAACATACCAAAGCTAATCAAGCCGAAGGG
GATCCTCGGCGGTGCCATCACCAGCGAGTCCGTCATCAACGATGGGGACCAGGTCCATCTCATTGTCGTCGTCGTCGTAG
GGTTCGGGCTTGGGATCCTGGTCACCACCCCCATTCTCACCAGGGAGGATAGCCTCCTCATTGTCGTACGGAGCAAACTC
CGAAACGGCAGAGGACTCATCCTCGCTAATGACAATGGGGACATCATCTCGGGACCCGGCAGCGGGGAGGGCCAAAGGCT
GCTCGGCTGCGTGCGTAACGCGCTGGGGAGCCGGCATCCACGTATTCTCCATCTCGTCCTGTGCGGAGCACCGAGCAGCA
TGATCCCGCCACTTACAATTCCCACAGCAGCCACCAAAGTGGCCTGGAAGGCGAATGCAGTAGGGGAAGGGATTTGCGAA
CGAGGATGGGTCCCGTTTCATCTGCTTCAAGCAGGAAGAGCAGGGGAGCTCACCCTGACGCCACGACTCTGGATGAGAAA
GGCGTTCACATACGAGTCCCTCTTGCCCGTTACCTGTTCCAGCTTAACCCGATCCTTCAGAAAAGTCACGGGCCGGCCAG
GCAAGGCAAGGACAGCATGCTGAGGTGCGTTCTTGGTGTATGGAGCGAGCTGTTGACCCGAGCAATCAACCCAGTGCAGG
CGAGTGCCTTCTGGCCATACTGGAAGAGGGAGAATACGCTACATCAGGTCAGCGGGGGCTTCGCGCGAGGGGCAAGACAA
GAAACTTACTGGCCCGCCCTGCTGCTGCTGCTGGCCGGCGGTGGTGGTGTTCGTTCTGCGAAGCTGTGAGCTAGCGGCCT
GACGCGCGGGGGCTGCGATGCGATTCGATGCGGCGAAACGAAGGGAGGGGGGAGGCTCGTACAAGTTCATTGTTTCTCTC
TATTTCAATCTCAGCATCATACGGCAAGGGGAGGAAGTGTGATACGTACGACGGCAACGGCTGTGGTGGTGGTGGTGGTG
GTGATGATGCGGAAGAAAAGAAGAAGCCTTCCCCTCTCCCTCACGCGGAGTCAATTTTACCTGCCTGCCTAACTCTCTCT
CGCTCGCTTGCTTGTTTGCTTGCCTGTTTGCTTGCTTGCCTGCTGATAAAATCGCCAAAGTATGTACTGTGAATGGCCGA
AATCGGACCCTAAGGCTTAGATTATCCAAGGCTTTGGTTCAGCGTTCTACTCTTCTCACCGCCGCGCCGCCACGAGTCAA
CCTAGCTAGCAGTAAGAGAAGCCAAACTACCAAGGATACAGGCACTCAGCGTACGAGCTCTCACCCAAAGACTCCTTAAA
GAACAAAACTGATCATCCTTCCTCGTTAGAGCCGACGACCCCTGGGCCACCCTCTGGGCCAGCCCATCGTCTACGAGAGG
TGAGTAAGAAGCGATGTACCCATAATCAAGGCTGGGTCTCAAGAGTCTCATCTTGAAAGGCTAATAACTGACGTTGTAGG
TCAGGTCGACAGGCAAACAATCGCCAGTAAGGATACCAGATTGAACTGAAGAGTGATTTTGCTGCAGTGATTCGCATTGA
AATTTTGTTTTCTAATTAGTTCGTACACATGAAAGATTAAACGAGTATTCACTTTACTGGCAAACTGAGCAATTCCTCGC
TTGGAATTAGCATCAGAGGGAGCCATGGCTCTTATGGAGCCTGAGTGCAGCCTTGTCGTGTTCCGAGAGTGATACAAACG
AAGCCCAACGAACATGAAGTCTTGACAGACTTATCTGAGCACGTATGCAATGCCATCCAGTCACATCTTCGAATTTATAT
ATACTGGCACGATCTTCTAGCTCGATTAAGTGATCAAGGGCCATGCTTCAGCTATAATGAGCACATTCTCTTTGCTGCTG
CTATACTACAAGAAGCACCTAACGGTATTTGACTAACAATATATTACAGGAGATTCAACCTCATAGCATGCCTGAAGATA
CCTAGATCAAGGCAACCCAGCTAGAGAGATACAATTTTATCCATAGTTAAGACTAGCTCAAAATTAAGATAGGCGAAACT
TCCTCTCCTGAACCTCCTTGCTCGCTGTCACTCGAATTACTTAAATCACTCTCGTTTCTTTTTCTATAATAAGAAGTTAG
ACGAGCTTACAAAAAAAGGATACCTTTACATACCTCTTTGTCTTCAAAGGATCTCTAAGCATAGATTGACTTGCTAGAGG
TGAGTTAGGTCTGGAAGAATTAGTAGTTATTTCTTAACGAGCTCCCTCAAAAGAATTAAGAAGGTAAGGGTCGAGATCTT
GTTGATCAGAAGTATCGGTTTCTAAAACAAGGCTTAATTGCCATAATAAGGAGTCAACATCCAGAGACTGAGATTCCCGA
CTTTGTTATAAAAACAAACAAATCTTCGAAACAAGAGCGATCCGTGACCTGAGCGTAGAAGTGACAGGCATGCGGGCTCC
ATAACACGGTAGAGAAGGCTGATCAACTGAGCCAATATAGAAATCAACCTCGCCACAGCCCTGTAAAGGAGTCTGATTAA
CGTAGGGCTTAGGTGTTTCATTCGCTCCATAGGACCCACATTCCTTCATTAAACACCCCAACAAGGTTGTATATGATGTA
GGGTAGGTGATATCGTCCTAGCTCTGTAGAAACAAAAAAAGAAGTAATCAAAAAGTAGGGCATTTTGGAAGGGCTTTGTG
TGTGATCGGTGGAAGGGAGGGGAAGAGTGTGTCTTTGAAATGGCGGTCTTTTTGCTGAGATTGGTGTTGAGATGAGGAAA
AGGGAGAATTGTGCAGGAAGATTCTTAGTAATTTATCAGCGTCCTTCTTGCCTACAGCTTTGCCTCGTAACCCTGGTTGA
TGCCAGCCTGCGAGCAACTTCAGGCAAAGACCTTCTTCCACACCCAAAGACTCCTGCTATTGGTATAACGCTTGAATCCC
TCAAGGCCCCACTCCATGCCAATACCACTCTCCTTGTGTCCACCGAACGGCACATTGGGTGCAACATCAAAGTGCGAGTT
GATCCACACGCTTCCAGCGCTAATCTGGCGACCCATTCTCTCAGCCCGGTCTAGATCCTTGCTCCAGACTGAAGCGCCGA
GACCTGTCTCGAGGGCGTTGGCGCGGTCGATAACGTCTTGCTCGTCGGACCATTTGAGAAGCGGCACGATGGGGCCGAAG
GGTTCTTCCACGACGATGCGGGAGTTTTCGGGTGGGTTGTCGATGATGGCGGGTTCGATAAGGTAGCCCTTGGATGTCTC
TCGGATCTTGCCTTCAAGAGCGACGTTCCATCCTTGCTTCTCGATCTCCGAGTACATGTTCTTGACAAGCTCGTATCTGG
TGTGTGCGTTAGCATGTTTAGCTAACACGAATTTAAAACAACTCACTGCATGCTGTTCTGTACTGGCCCGACAACCACAC
CCTCCTCAAAGGCACCACCAGTCTTGACATGGTTCTTTGTAAACTCAACCATGGCATCCCTGAACTGGTCATAAATCTTC
TCGTGCACGTAGACTCGCTTGGTCAACATGCAGATCTGACCCGAGTTCAAGAACGACAGCATTGTAATCTTGGGGAGACA
CTTTTCGATGTCAACGTCCTCGCAGACGATCGCAGCATCGTTTCCGCCCAGCTCGAGAACGACTCGCTTCAATGTCTTGG
AGCAGCTGGCAGCAATCTTCTTACCAGTGGCAATTGATCCTGTGAAGCTAATCATGTCGATGCCAGGATGGGCCGTCATC
CAAGGACCCAGGTTATCGTCGCCGCTAAGGACCTGAAACACGCCTGGGGGGAAGACTGACATTCCAATCTCGCCAAATTT
TAGATCGCAGTATGGGGTGAATGGAGACGGCTTCATGATAACGGCATTGCCTGTCATGATTGCGGGACCGACTTTGCCCA
ATCCCAGGAGCATGGGCCAGTTCCAAGGGACGATGGCGCCGCAAACTCCCAGTGGGGGAAAGGTCGAGGTAATTCTTCTC
TCCTCTGTGTCTTCAATAATCTCATCCTTGACCTCCATGGTAGCAAAGGCCCGTAGCCAAGTCAAGGTCATGTCCATCTC
CTGTCCGGCCAAGCCCAAAGGCTTACCTTGCTCCATGGACTGCAGCTTCTCAAGCTCATGGCGATTGGCCTCAATGGCAT
CGGCAAAAGCAACCATTAGCTTGCTTCGCTCCTCGTGGGTGGTCTTGGACCACTTATTAAACGCGGCACGGGCATGCTTG
ACAGCGAGATCTAGCTGATCTTCGGTAGCGACAGGGACTTCGGGCAGAGCCTGCTCCGTGGACGGATCGATCGAGTGCCG
GGTCTCTGGGGTAGCGGCGAACTCGCCATTAACGATGTTACCAGGGTAGGTCTAGAAAGAGTCAGCAGGGTAAAGTGGAC
AGGGACAGGGGAACGACATACAGAAATGTCGATTTTGACAGCCATGTTTTTCTCTTTGCTTTTTCTGAGAAGAGTTTCTT
GAGAAGACGGATCGTCGGGTACACAAGCTACCAGGCACTGTATTTACGTCTCGAGAGCTCTGTCGAGGGGACCTCATGAG
CTGATTTTATGGGCTATGCTCCTGCAGCTCGCTGACATGGGGACAATCGGTCCTTGCATACTCCGTACGTACGACCCAAT
CGCATCCAGTTCAAACAGTCCTGGACCTTGAAGAGAGCTCCTGCGGAACCTGGATCGGGATAGCTTGGCGAGACGCGGAG
CTCTACTCAACTGCGGAGTAACACCCGCGTTGGAGTGAAGCCAGGGTGACGTCGCACCATCATCAACGATACGACCTAAC
AGATCCACAGATGGAGCATGGCTGAAGAGGGGAAATCTCCAAGCCTCGGTCGACATGACGACGTCAGTTTTTCAATCTCT
CCTGATTTTTCAGAGCGGGGAAACACGAATATCGATTTGTAGGACGCTTTAAAGGCCATTAGCGTTTTGCCCTGACCTTG
CAAAAACATTTGACATGTGTTGGTTGTCGATCACCACTATACCCTTGTTCCCCGTTATCACCACCTAAACTCTAATTCCG
CCGTAGACCTGCAAACGAAATCGATTATCTTGATCTTTTTCCTCTGATACTCTATTTAGGTGCCATTTCCCGCTGTCCTT
CTCAAAATGGGTCTAGTGCGAGTCTTTAAAGATTAGAGGTACAGGAATAGTGCAGGCAGATAACGGTCACGTTGTTAGCT
CGTTTGTCAACCGTGGATGCTCCCGTTCAAGTAACTTTGCTGTTGGTTTTATGTACGATAGGTCATGAATATAGAGTTAC
TTGGCATCTTATTATAGACCAAGTTTATGATGGCTGAAAGCGCCGTCATTTCCTGTCATTCTGTCCTTTCCTTTGTTTCA
TAAAGTCCAGTCGGTCGACTTTCAGCATGGCTCTGGACCCTTTGACAGCCTTTTTGGTCGAGTCTTGGGCGTATTTGAGA
TTAGCCCTCTTGCCGTGGGCATTCGCTTTGATGTTCGATGGCGTTAGAGGGGCCTCGGTGGATTAGCTCCCGATGACTAC
CTTATGGTTCTAGCTGGAGTGAGTTGTCAACGCTTGACCACGTGGATGATATTCTCAGCACTAACGACGCTCATCAGCTT
CTGTTTACGGCAGAAACTACGACAGCACATTTTTGGGGGGGCTTACTGGACTGGCCAACAATGCGTAAGCCCTTGCCCTA
AAGCAGCATTCGGTTCGTGACCCCCTCAGCGGAGGATATATACCTTTTGGGAGGCTGACTAATCTTGGTATCCAGCGTGA
CGGACGAGCAACGTGTAACCCTCGACCCCAACAGCAACGAATATTACCGACGAGTTCATGGATCGCAGACGCAGCTATTT
GGTTGGCTGGTGTATACGGTGTGGCTTTGGCGCCTCAAGCGCCTCGGAGATGGCGTCGATAACATGATGCTCAAGATCAA
TATTGGCTTTGCAATTATCAGGGTGACGTTCTTTAGAATCTTTCCCACCGTTCTGTTTTTATGCTGGCCTATTTACAAGA
AGTGGCAGATAGTGCGGAATGCCAACATTCCGAGAGCAAAGAAGATTGGTCTTATCGTCATCATCTGTGGCGGTCTCATC
ACCGCGGTCTTTGGAGGTCTTCGATGAGGCTACGTTCTCCAGGGTGGTGTAGGAGGTCCCCAGCGAGCTGGAAAATCGTC
CTGTCGAGAGCCCTTCGTGGCTACGGTTGTGACTAACCTGCTTGCCCTCACACTTTTGATCTAGCGTGGTGAGAGACGTG
CTCGTATAGGATATCCGGGGTATAACGGATCTTGGTCTGCGGGCACTCCCGGCATTATTAAGAGCAGTAGTTGTTTCTAG
CTCACAACTATAGATGGCAAGGGAAGAAAGAAAGCTGCGTTTAAGCATCCTCTTCGTTGCTGGGGGAAACCTTTTACGAA
CGATACGGCTCTGAGGAAGAAATTGCCCAAGGAGCTCAAAAGCCGGTTAGCGTGACAAACACGCCCTCAGAATGCTACAA
AAAGAGTGACAGTAAGGCTGGCGAGGAGATTATTGTGAGGAAGCAATGGAATGTGGAGCATCACGAGTCTGGATGTCATG
AAGTGGACAGGGAGGGTAAGAGGTTTGTCACTGCCGGCTACTAAGGCATTGAGGCAAGTTATAAAAAAGAATAAATAATT
GCCATGGGAACAACAACCGTGGGAGACTGAGCAATGGGCAATATTGCGTCAGGTCAGGCCAGCATATTATGACAAGAGGC
AGGATAAGTTCCATGATTTGACCATCATACGCGAGAGATAACTGATGGTCAATTAATTTACAACAAAGCCTAAGATGATA
CTGTTCACGGACCAAAGCATCATATTCTTAACGAGACAGTGGGCACAGAATGTATAGGGTCCAAGGCAGGTGTAATTGAA
AATACATTCTTGTTGGGGGATATCATTACCTAAATGTTGACAAATTAAAAGAATCGAAGCATCGATCAGCCCTCACCACC
TCTTAAAAACAGCACGACGACCCGGGATGTGTGCTAGGGTCCCGGTGGCATTCCATCCTCCCCCAGGAACTATCACGATC
GGAATGGGCTCTGGTTCAGCCTTCTGGTGGCTCTCCTGCTGCATTTCATGCTCCGGCATAGGAGCGGGTTCATGCTCTGG
CATGGGTTCAGGCTCATGCTCGGGCACAGCTTCAGGTTCATGCTCAGGCATTGGCTCAGGCTCGTGCTCAGGCATAGGTT
CGGCCTCATGTTCGGGCATAGCCTCAGGCTCATGTTTAGGAGCAGGTTCAGCCTGGCCGGGATGCTCGACAACAACCGGC
TCATGAACCGGCTCCTCCTCAGCCGGCATTTCATGTTCAGCAGCAGGGACTGTCACTGTGTGGATAGCCGTGACGTGGAC
CGTCTCTGCAGCTCCGTGCTCCGTGACAGTATGTACCACGGTAACATGAACAGGCTTTTCAACCTCAACGGTGTGAACCA
CCTCGACAGGCTTCTCCACTTCGACAGTGTGAACAACCTGCACTGGCTTCTCCACGACTGAGGTGTGGATAACTGTGACT
GGCACCTCAACAGGCTTCTCAACTTCGACGGTGTGGACAACTTGGACAGGTTTCTCGACCTCAACCACGGACGTGTGGAT
GACGGTCACTGGCTTTTCCACTTCAACTGGCTTCTCCACCTCGACTGTATGGACAACCTGAACAGGCTTCTCCACAACAG
AGGTATGGATAACTGTCACTGGCACCTCGACAGGTTTTTCAACCGCGACTGTGTGAACGACCTGGACAGGCTTCTCGACT
TCCACCACGGATGTGTGGATCACAGTAACTGGCTTCTCGACTTCTTTGTGGACGATTGAAGTTTCCGTCACCTTGACCTC
CTTCTCCTTCTCAACCACAGAAGTGTGAATGAGTGTCACAAGCTTCTCGACTTCGTGGTTCACCACTGAGGTGTGGATGA
CAGTGACTGGCTTTTCCACTTCATTGTTGACAACCGAAGTGTGGATGATGGTGACCAACTTCTCGATGGGTTTCTCGACG
ACGACCTCTTCCACCTTGGTCTCAATCTGGTGCTTGACCTCGGTTTCCGTCACGTGGATGGTCTCTGGGTGTAATGTGAC
GTGGACTGTCTCTGTCACGTGTTGGATCTCGGGAGGGAGTGTGACGTGAACTGTCACGATCTCGTGGACAGTGACTTGTA
TTGGCTCACAGCCAGGAGCTGCCTCATGGGCCGGTTGGGCTGGCTCATGCTCTGGTTGCACAGGTTCATGGACTGGTTCA
GCGGGTTCATGAACTGGCTGTGCGGGTTCGTGAGCAGGAGCTTCGTGGCCTTCTGTCGTGTTTGGCGTGAAGAATGAAGG
AGAGGCTGTGACAAGGCCAGCGAAGAGCACCAGGCTGCCGACTTTCGAGAAGATCATGTCTAGCTGGCGACTATGTCGTC
AATGGGAAGGATCGTAAAGGGAATGCGGTTGAATCGCGATGTGAATTAGGAAATAATGGGCGATACCAGATCGCAAGAGA
AAAGAATGAAGGATTAAGAAAAAAAAAGATTATTGCGGTAGAAAGGAATGAGACACACACAACTTGATGAGAGAGGGGAT
GAAGATCAGACTTGGAACCGGCGGGAAGTGCCAGGTTTTACTCTCCAAGTGACATGTGCCAGACGACACAAGGAGAGGCT
CTTCCTGATGCTAGAACAATCATGAGACGTCGCTCAGCTCGGTAAAGGCGATCCGCGCCATGTTTTTTCTTCGTCCTGAT
CCATCGCAGTGACTCTTAGCTCGGGAACAAGCTGTGCCGCAGCGCACTGAGACAATGGTAGTGTTTGGCAGATCTCATTC
TCAACTCGGTTGTGCCTCTTGGCTCTCGTGAACCTGGCAGCCCCATTGTCTGATCCTGTAGAATGTAACCCTTTCGTCCG
GTAGGGCATTGTTATTAAGCTTCAATCAAGCTTAAGTCAATATGGGGCTTGTGAGTGGAAACTTGATGGGTTGTTTCAAG
TTGGCTTGGCAGGGGTCGGCAAAAGGGCGACCCGGCCGTGATGGCGACCTTTTAAGGCGGGATGGCCGTGAACCGGCCTC
GTTCATGTTTCAGCCTCACAGTTTCTGCCTGTTTCAGGTATCAACTCCTTTGTAAGCGGTCTCGAGTTACCAACATTAAG
ATGCAGCCAAGAAATCTGACTTGGCGTCGTCTACGTACAAGAAGATCTCACGTCGCCGGCTTATCGCGTCAGTTGGAGTC
CCCGAGTCAGGGATTTCTGTTGTGTCAGAAGTGCCGAACAAGCCGGGAGGCAATGCAAGGCGCTTTTTTGAAGCGATGTG
GTATTTACCAAGGCATTCACTGTTGAGTTGCATTGCACCGCCTACTTGCGTTTCAGTTGCATCTTGCTGATTCTGACCAT
CATGAACTTTCACAATACGGGGGGATTGTTCAGTTCTTCCTTGGCCAGCCAGATGCGCGATTGGAAGACAAATCGGGGAA
TATATTGCTGCACGTTGCCGCCAGGAACGGACGAGTCGACATTTCCAGGCTAATTCTTGACGCCAAGAAGGAAGATGACT
TTCTTATTCAAGTTTGCAAATGTCACAAAGCACGGCGCAACAATGACGGACACGAGCCCCTCGATATTGCCGAAAAGAAG
GGTCACTAGCATGTGGTTGATTTGCTGGTAAACAAGTTTGGTGTCAAAAAGCATGTGAGTGATGAGTTGGATGAGGAGAG
TGCACCTTGAGAGGTACTTGAATTGTCAGGGGGGGCATGGATTTGTGTGTCACTTCGATTTATGTGTTCTCCCCACTCCT
TATGGTGTTTTCTGAGAAGAATATTAACCTAGCGTATCATGAAGAGATACATGAGTCAGCCCCCTGTGACGTAGTTGGCA
GTAGCTATTCCGCCCTTTGCGTGCGGACTCAACTCATCAACGAGTTCTTCAACAACAAGGCCAAGGATTGAATGCGAGCT
ATCACATCTGGACTTTGAGGTAACTGTTGTCGGCCATCATCGCTTTTCTCTCATCACCACGCAATGAGAGGGTGAGTAAA
ACGAATCAAAAATAATATCTGGCCTTGTACGGCTCGGTTCCATTGAAATCAATTTTGTTGTAGATGCATGGCCAGCAGTT
TTCTGCCTTTGAATCAGCCGAGTACGAGCTCAACAGCTTACTCAACCCGTGATGGGCTTCATGAGAATGTCAAATAGCTG
ACAATACCAGTGGTTAGCTTTCTAATCTTGCAAAAATGGCCAGGTTTGCCGTCTTACCCATCTTTCGAGATCCGCCTCGT
TGTTCCGTAAATCTGCGTACTTCTCATGCAGACGCTCTGTTTAAATAGGACAGTCAATGTCATTTCTTCTTGTCTAAACG
CGAATGAAACGAACCTGAAGTACGATAGAGAACGCGATCGATGGCCGCATCACCGCTGAGAGAGTCGAGGAACTGGTCAG
CCGCGTGGTCGTCGCCAACTTGGCTAATGAGGAACATGACAGCTACGTGATGTTAGCATTTCTTGTGACAGGGACAAACT
ATACACAGTTTCACTCACACTCCTGAGGATAGTCGTGGTTCTCCAGCCGCCGGCCACACCCTTCGATAGTCTTCTTGAAC
GTTTCTATGGCCTCAGGATTCGGTTCTCCATCTGTGACTGTAAGAACCAGGTGCGGCCTCTCAAGGACACCATTCTTGTC
TAGCTGACTATAGACCAAAGGCTGCAAGACCTTTTGCTCCAAGTTAGTGCCGAGATTCGTGCCGCCGGATGGCTCAAACT
GAATCTGTGCGTCGATCTGGTCAGCTTTGAGGTCGTTGCCATGGTAATCGCTGTTGATGAAGCGCAGGTGAGCGCCTTTG
CCGTCTGGAACGAGTCGAGTTGCAATGCTAGACATGCGTTGAACCAATTGTCTCATGGCATGCATTCTTGTTCCAACCAC
GTTGCCTTGGTTGTCGTGGATTTCAGCACCCATGGAACCGCTATCGTCTGCAGCAGGGTCAGTCATCGTCGGTTAATAGG
TATTAGGGGAGAACGTACCGCAGTAGAAGACAGGCTGATATAGAGCCATCCTGACGAGTCCTTTGATCTGCTCTGGCTCC
CTGAGGTGGTTTCTTGGGTCGTCTTTGAGTTCGACGGCCTTTTCGGCCACCTTTTGCAGATAGTCATTGCCAGGGGGAAG
AACTGGCCAAGGTCACTGTCTCTAACGTAGTCCTCAACCCCCTTTTTGAAGTCATCCACTGTCTGGGGGTTGCCAATCTC
CTAGACTCGCGTGTCAGTAGTCGAGCCGTCACAGCGGTGGAAGCCTTACTTTAGCGAGCTGCTGATCTGGCTGAGCTGAG
CCGATGTGATACAGGTTGGACACGACGCCTTTAACGACGCCCTCGATGAGGCCGCTGTTCACGTAGGCCAGAATAAACAG
TACAAAGCTCACCAGCAGGTTAATGAGCTCCGGGAGGCCTGGCTGCTGCTGGCCAGGCGGCAGGGCATACTTCTGGATGG
CCGGGACTCCGGACATCTGGGCTAGCGACCTGGCCGTCTCTCCCTTGCTGTTCTTGGCATCTAGAGAAGCCCCGGACTCA
ATGAGCATGCCGACAACAGCAGGGTCCCGGGCTTGGGTGATGGCCACCATGAGAGGAGTCTCGTTGCCCGCCTCAGGGCT
GGTTAAATCAACCTTGGCGCCATGGTTGAGCAACAAGCGTACGACCTCGACTCTGTTGTTTCTCGCATTAGCGGCGCCAT
AGAGCGCGGTGGTGCCGTTGCTGCTCTTGAAGTTGGGAGCGGCGCCTTTCTTAAGGAGAAGCTCGACGACAGCTGGATGG
CCAGTCCTGGCTGCGGCCATCAGGGGTGTGAAGCCCCCAGGGCCTTCGTCGTCAATCTTGGCACCGCCGGCTAGATACTT
GTCTAGCTTGTCCGAGGTGAGCAAGCCCTTGCGGGCGTCAGTGTGGATGGTGCTGGCCATGGCAATTGTTTGAGAAAGGG
GGCTATGGGCAGTAATGAGAAGTAATGGGGGTAGTAAGGAGTGATGAGGGGAAGCTAGTGAGGTCTATGGTTACCAAAAG
CATTAGTCTATATATGCATACATCCAGACAGAAATAGGGAATTTGACAAAACAAGACTTCACGTCCACCTCAGGCCGTTC
AGCTGGCGTATGCGTAGTAGGTCGGCATGGTCCGTACCGGGATTCTATCCGAGGCACCTCTTGGTACTTGCGTCTGAGGG
CTCATCACATGTGTCTTGTTGTCATTGTTTGTGTGTCACTTTCCCTCTCCAGAGGCCAGCCAGCCACTATCACATAGAAT
GTATTTTCCAAGACAATATTGAAACCCAACGCCGCATGAGACCCCTCATGTCTTTCAAAAGGGCCGGTCAACGTCTTTAC
CCGGTGTGGCAGCCTTATCGTCGGCTGAAATACAACCTGGTCTTGGGTTGCATCCGCTCAGCTGCTTACATGCTGCGCAA
CACTTCCGCATCCGGACATCCTAAATGCAAGTCAGAGACTCAAAGGGTGTTTCCAAAAGGTAGGTGATATGTGAGGAGTG
GTTTCAGCAGTTCAGCCATTACGCGTCCCTGTCCCATCTTCTCCCATAGCTACTCTTTGAATGACCACTCGTCACATGGT
TCGTTTCCGGGGCATCGCCAGAAAGTACCTGTTAGGTAGAATTCATGGCCATCATATCAATGCGTGTGATGGGCGTAAAC
TCGCATCATGCCTCTCATTTCCTATTGCCTGAAAACTCAGCATGGCCTGATAGAACGCTCCCTGATGAACGATCGTAACA
ATACATGACATAGAGCCATTATTGTTGTTATCGATGACGTCTCCGTCGGGCAAAAGATCAAGCAAACACAACAATAAACA
AATTATAGCATTGAAACACAATTCTCAAAAGCACCGTGAAGAAAGGTCATCAGGCAGATACCTAGAGTCATTACTAAGTG
ACGTATCACTACTTTTAGAGTTGTGAGCCATTTGCAAGTAAGTAAGATACGACTGTGTATAAACAAAGCATGCGTGTATT
GAGTAAAGAATGGTACGCTGTTGACGCAACTGCACTAAACTATCACTCCAAACAGGCGGCTACCATGCTTCACCCTCGCC
AGCAAAGCTAGAACCATACTACAAACCCGAAACTCTCCAGCCGTGCAGACCTATCAGCACCAGCGGGGTCGGCAACCCCC
GTATACGGGAGGAGACATGTATACATAGTTTCCGCCACCGTATCCGCCGCCGTAGTTCCAGTAGTTCTGGATGATGCCAT
AGTTGTTACCGTACACATCCCCTGCCTCGGCCTTGGTGGCAGGGACAAAATCACCATTCTGGATGGAGCCCAGAGCGGCG
CGAGTTCCGTCCTTCTTGACGTGGTCGATGGTGGTGCCTACCAGGGCAAAGGCTTCAAAGGTGCCAGTCTCGACGTCCTG
AGAGACGATGATGCTAGTCACGGAGTCGTCCCAAGTGCCCGGCAGGGTGGATTCTGGTTGATAACCTGTTAGTTTCGTCA
CGGCGTGCCGTATCTGGGGTTTCACTTACCACTCCACTCTCCGGACTCAAAGTCCCGGCTGTGGACGTGCACGCTCTTGT
CTTGGTCGATGAAGCTCACAGCCAGAGCCTTGTCAGTCGAGTAAGCCGAGATGGGTGTGCCAGAAACGGCGGAGCCAGGA
ACTGGGAAACCCTCAGTCCACTGGTTACCCTCTTGGTCGTGATTGATGCTCTTGATGACGCCGTCGGCTCCCTGGTAGAA
GACCAGGCTGGCGCTGTGGATGTTTGCGATCGCGAGATGGCTGCCCGGGTGAACAGTCACGTCGATATCACCAAGATCGG
CATCATCCCATTCTTCAGAGTCGGAGTCGAACTCGCTGGCCCTGATGTGGTCATCCTGGTCGATGTACAGAACGAAAACC
TGCTGCGAGTTAGGGCTAGTCACCTAACCACCGTAAACACGCTACTCACGTTCTTCTCTGAGGCGGCATACACAGCAGAG
GAACCATCTTTGACGTTATCGGCAATCAGGCGCTGGTCCTTGAGGTCATCTCCATCGTAGATCTTCTCGATAAGACGACC
TGACTCAATACTCAGGAGGACGAGGTTGCCGTTGCCCAGAGTGATGGAGCCTGCGGAACGCAGCACACGGACGATAGTCT
TGACTTGGCTGCTCATGGTGATTGAGGTTGATGCTGAGATTGATGAAAGCTCTGCTGAAAGTGTGGCAGAGGTTCTTGTT
GTTTGTCCAACTTTGAAGCAACATCTTGTCCCTTTAAATCACTACAAAGCATCCTGACAATCCTGATTGTAGCCCGAGTA
CATTCCCTCTACTTCCACATGCTTCAGGATGTCTATGCGAAAGTCGATGCGTATCTGTCTGGCGAAGCAACCCCCGCTTT
ACCGGTAGGGAGCTGTCCTGATCACCTCTGATTCCATACTCATGGGCTTCAGCCGCCGATGGTTGGCTTGGCAGGGAGAA
CGGGCTGCTCAGCCAAGCCTCGTAAACTTTAATCCCATTTCTTTTTCACCCTGGGATAGATGCCGCTTGCAGGAGGAGGT
TGCATCCCGAGGATGCTCCTGGTAAGAGTATGGCTGGCTGAGCTGCTGTTGACGAACTATTTAGGCTGCAGTTGTCAGAA
GATGTCCTTATTGGCTCACAAAGTACCATAATATGTGAGCAAAAGGCAACACACCCTCCAATAGTATTGCTACATATCAT
GTCGGGAGCTCACCAGTTGTCGTGGGGTCCGGCAGCCCGTTGCCAAGCGTATACACTGCTGAATGGGGGCTGGCTGCATT
GTCAAAATTGGCATACAATCGGTATAGAAATGTGGCATTCATGTGTGTCTGGGCGGGGTGAACGGCGCCTCTCAGCTGCT
GACGTGGAAACAAGGCGGGCTGTGTCTGGCAACGGTTGGCGGCCCGGCCCGTGCCTAGGGTCGCATTTCGTTCCGCATGT
TTCCTACCGCATTCCAACAACGGCATATTAAACATCATATGATCGGCCTGCAGCACCTGTCAGCTCCTTTCGGGCAGCAG
ATCTTTTCCAGTACCGAATCTAAGAGGGGAGCTGCAGCAAGACATGCATGCATATTATTGAACTCAGACTCGTCCCTCTC
TTCCCAATATGGACTTCTCAGCCCACTTCGCACATTGACCCCAAACTTCCCTGTTGTATTCAGCCGCCAAGGCCTTCGTA
TTGCAACATTCGGTGCGGCCGGCGCGGGGTTCACCGTTTTCCTGCAGCTCAACGAAGCCTTGATGATACAACCATGCAGA
ATCTGGAAGTTGGCGCCAGACCGAAGGCAGCTGAATAGGCCCATGACCGATTTCTGTCACAATGAGCTCTGACGTTGCAT
TGCGAACTACATAAGGGTTGCAACTAAAATGCCGAAGAGAAAAAGGAGGAAAGCAAGGGAAAAAGGATAGGATGTAATCC
GCAGAAACAGGAAGTGGTCTTTATCTGCCTCAGGATTCTTGTCACGCTGTGTCAGGACAAGCTTCATTACTGAATTCCCA
TCACTGCCTACTACCCAACGCGCCATGGTCGGATCGCTTGTCCCCAAGAATCTATGGCACCCGGATCGCCAGGGAGGAGG
AAGCCCTGGGCGAGAACGGGACAAGGATCCCATCCGGTATGGTCTCAACTCGTTGGACGACTCTGTCATTGGACAGGCTG
TCGTGATGCTGAGGTTCATCAAGACCGGAGCAGGTATGCCATCAGCTTGACTACCGTGAACCATGTACGTGCTGACACCG
AACCTCTGAAGAAAAGGGCGGTAATGGCTTCTTCGTCAATATTCCAGGCCAGGACAAAGCCGTCATTTTCACAGCGGGTC
ATAACCTGATAGATGAAAACGGCCAACGAACCACACAGCTTAGAGCCTGGTGGAAGGGCGTCGGGACCGGTTGGGTTGAC
ATAGCCGAGAAGGACACACACATCAGCAAAGTCTTTTCAAGCAAGCCCACCGAAGGATCCGCCATAGACGACTTTGGCAT
CATTCTGATCCCCAAGAACAATAACCCTCCCCCACCCAAGACTTCCTTTGGCTTTGCCCTCCGTCTGGCTGAGGAGGAGA
GGATTGAGGGTGTCTGCAACATCTCAAGCTACTTGACGACAGCCAGAAAGGACGATCCCACCACTCGCAGCACTGGACAG
TTCGTGAACCCCATTCTGAAGCAGCACCAGCTCGAGTACTTAGCAACGACCGAGGCGGGTGTGAGCGGCTCAGTGGTCTG
GACTGGCTACAACGGCAAGCCAGTAGCTGTGGCCATACAGTAAGAACCCCTGAAGCTTTCTGTCTTCCCCTCTCATGGCT
GACCGTGCACCCAGTAACTATGGACCCAAGCGCAAGAGCCCCAAGTATGGGAGCCGCGGCTCTCGCATCGATATGAAAAT
GATGCGGGAGATCATGGAGTGGACGGGTGTGTACAAGCGAGCTGTCGCAATTCTAGCTCAGCCGGCAAGGAAGAGTCAGC
CTACTCCTACGTACCCGCTCTGCTTGAGCTGGTCCGAGACTGACAAAATTCTCCGCGTCCACGTGCAAGATGATACTGAG
CCCATCCCGGCCGAGGCCGTCTTCGAGGCTCTGCCAGTCTATTCTTCGGCCATGCTACTCGGCGATGACCCCAAGGTAGA
GTACGGGTTCGCGCAGTCGGACAAGAGACCCAACGCCAGTAAGGATGCCCTCCGATGGATCTCGTGGAACGTAGAATGGG
ACTCGGCAAGCTTCGCCAGCTCCCTCGGCAGAGCACGCCTCACGCGGTGGGAGGTCAAGGGCAAGACGGCGCTTATGGCG
CTCAACTGGCAGGACTCCATCACCGAGGTTGTCGTCCGCGCCGACGACGGCGTCGTCAAGCCGTGGGAGCTCGAGTTCCC
CGACAGCGATTACTCTGGTGTCGCGTACCAGAAGCGTGCATTTGGCACTTTCAAGGTAAGCAGTCCCTTTACATGGCTCT
CCCGTAGCTCGATCCGTTAGCTGATCTCAGCCGCTGACTTGTTCATTTGCAGAATTCTTACAACAGGTTCATCTTCCAGG
ATGTGTGATTTGTGAAACGGATCAGGTTCATGGGGCCAATGGGATGTTTTATTAGCACTTAGGCACATTCAAACAGTCCA
AATGAGACTATTCTATCTAAAATCGCAGTCAGCGAAGTGGTAAACTTGCAAGATCTCCGCAGAGGTCTACATAGTGAAGT
CAAATTCGACATTTCGTCTAGAGAGCTTGTTTGCTGTTGCTGTCCTCCATATCACCATCAATTATCAATTTCACCGTTAC
TAAGCAGCTTTCATAATTAAAAACAAACGCCTTTCTTATATTCAAATGCAAGACTACGTCCTAGTCTTTATCTGATACTG
TGGAATTCTCTAGCTCTAAATAGCAGAGCTTAAAAGAAGAAAAAATTAAGAAAAATGACTACAAGAAGAAGAATGGCTCC
AATGACATACCATTTACCAAGTCCTGACACCTGATTGTGAATGAGGCATGCATCTAGTCTCTCAGACTCAGCTTGCTGCC
CTTCATTGGCAGTTTTCACCGTGATGTGTCCCTGTTGTAGGTTACCAGCACGTCTGAAGCGTCGAGCGCGCAGCTGCTCG
TCAGCTGGAGTCAAGAGGCGTCGGGGCATCTTCTCGTTTAAAAGTGGATGATTTGCAAGTAGGAAAAAACTGATGTTACT
CAGGCTTGAGGGACAGCAAGAGCAATGTCTGGAAGTGTGAGCCAGAACCATTTCTTAGCCGGGCTTGTTGTGTTTATAAG
TCAAGAAGGAGATTCACTGATGCCTCCACGTGGTGACTGAACGAAGCAGGCGGGACAAAGAGTTACCAATAGATCTGTGA
GAACAGAACAGTCACTTAATAGGTACGGGCAGAACATAGGTCTTAGATAGAAAACAAAGTATAACATGCATAGCGGGCCG
GTAGAGATCACATACTGGACAGTTACTTAAGCCACTCATGCCTAATCGGTAATTCAGCGCGTGTTTTGTATTTGCAATGA
GGGATAGCCCGACGGCTCTAACTTCAGCGGGCCGAGGTAGCGATCCAGCAGCGGTTCGACCACGAGTTGACAGCCAGCAC
TGAAGCAAGAAAGAAAGCCGATCCAAATAAATCTATTTGTCCAACTGCTAGTGCAAATAGCAGGGATGCCGAACCCTGCA
GGTCCCAACCCGCGGGAACCAACAAAGGGTGGTCACGTGATCTCGCTTCTATTGGTTACCGGTCTTGGCATGAATCACTG
TGAGACGAGACTCTTTCAGTGAGAGGGTAAAGAAGGTTAAGAGGTCAGCCAGCAGAAATGTGGGAGTTAAGCAGCGATTA
GCATACATAATGGAGACTTGCCTTAACAACCCAGTCAAATTCCCGTGCTGACCTCCATATGGATTTAACCGAGGTGAATT
TAATGTTGGAGTCTATTGGGCTTATCTCGCCTCAACTAAGCAAGCCCCAGGTAAGCTGGATCTACAGACTTTTCCTCTTC
TTCTCTTTGGTTCACAGCACTTTTTAATCTCGCTGTTTCTGGTGATCATCGGGTCAGTGTGTGACACTGGGAGGTAGAGT
TACCCTGCAGTGGGCTAGCGAACAGGGTCTGAGGTAGGTATTATGAAGTTCAAAGTCCCTTTTGCCTAGGTATGTAACAG
AAGAAATCGAAAAATAGGGTCTTATATGGATATGCCAAAAGGTTTCCATATCCTCATTGGTGGAAGACTTGATATGCCAG
GTTTGAAGTAAGCATTATGTGGGATTCCTCAGTGGTGGAGACTCGAAGGAATCGATGGAGCCGGTCGCTTCCTTAAACGG
ACGCTTCCAGTCTCTATCACTGATTAAACTGTTGCAACCGAGTGCACGGGGGCTGCGCAAGGGCTCTTTTGTGGCGTTGA
TTTAAGCCTGCTGACGTCAGATGTCAATGTGAGAAATCAGCCCTCCGCTATGATTCGGAGAACTGTGGTGTTGTGATGCA
GGGTAGGTGGCGTGTGGAAGACAGTATCCCCGTCTCGAGACGGCGGGATGAATTATTCTTAGTAGCATTCAGTGTTCAAG
CATGTTCGTGCATTCAGATGCTACTGAATTCTCTCGGCACATGATATTCTGGTCTCATATCCCTCGGTTCTCGCTTGTCG
TGTGATTATCCTGGTAGATAACGACATGGAAGTTTATGGGTCAGTCAATTCTCCGTGCTTATCCCCTCCTTATTTTCGCC
ACACCGCGACCCCGTAATCAAAGCCAAGCGTTGATCCTTGCGTCCGGAAACGAGGTAGGGCTGACTCTTGGCAGCTGAGG
TTACAATCGGCTAGGGCTTGTAACAAGAGAAGTCCGAGGAGGAGTCCGAGGCCTGTGATGGTGAAGTCAACATGACCATA
ACAGTAATATTTTCCCTTACAACTTGTGTCATCGAGTTGAATTTTCATGTACCTGGACTCCCATCATGATATGTCCCTTC
TTTCTCGAAAAGACCGTTTTTATCGCTATTGTTAGGGCCATCACCAGCTCGCTGGGATCATATGATCCAGGGTCCAGCTC
CACGCTAATGCAGGGGGCCCGGGATCCAAGTCAACCGAGCTCCATCCGTTGGTTCATCAAACCGCAAAACTGGGGATCAC
AAGGATCCCTGGTGGCTCTACGCCTTACGCTACTGCCAATAGTTGACTGTTTGAACCAAAGTATCTTGGCATGTAGATCA
GGCGTTGGAAGGACATGCTTGCTAGCTGTGGCTTCCAGACACCAATAAGCAACTGCAACACCTCGAAGCCAGGAAGCATG
CTTAATTGCTTAATTGGCCCGTCGTGTTCCCATGAACCATGCGTGACCGTTCTCAGTTAGAGCGTCTCGGCCTCATTGGA
TCAAGCGCCATGCTAGCCACCCCCCTTAAAATGCCTCAGCCTGCCACTTGGACGAGTTTATCTTGGGAATGCCTCTCTTT
CTTTCTCCCTTGCACGATCATTTCGTCAGTCGCTCTTTTGTCTCAGTAGTTACCTAGTCATTCTTTTGTTGTTTGTTCAA
GATGTTGGCCATGTCCAAAATGTCCAATCCTGCGCTGCGGATGTCTGTCCTTGCAGCAGCAGCGGTTACTCTTCTCGTCA
TTCTTTTCACATTTTTCCAGGAGCCCTTGAAGGCCCCTCTAGACTATGCTCACCAAAAGGCACAACAATACTGCGACCAG
TCCTTCAAGTACGCGCCTGCATCTGAGACTTTACATTCCAATACTAACTTTGAACTAAAGAGATAATTCCACTCCGGGTA
CCAAAGCCGAAGAATTAGCTTCGGATGACCCTGTCCCAGCAGAGGCCCGCAACTGTGTCGATCCCTACCGTCGCCCCGGC
TATCTCTACATCCCGCAAGACGCAAAGCAGTACCACGATACGAGATACATCCCATACACCGAAGAATATCTCAACGCCGA
CGCGCCCGAGTACGCTCAATATCCTGCCGCCGAGGGCGAGCTCATCTTCAACGCGACCGAAGTCGAAACCGAGTTTCTCG
AGTCCCCCGCCAACCCGCAACCATGGATGCAAAAGGCCGTGGCCGAACACCGACGACGAACCGAGGCTGCTCAACAGTCC
AAGGAAGGAAATCTTACGGTTGAAGACTTTGTCAGCATGAAGAATGATGCCGAGCTCGGCTGGCTATGGGGACGTCGCGT
CGTCATGTTCAGCGACTCTGTCGATCGCTACATGACCCAGTTCTTCTGCGAAGAGTTTGACGGCGAGATTACTTTCCCAG
TGAAAGACGAGTCTGGACGATTCTCCAAGGGCATCTGCGACGTACCCGCCTTCAACCTCACCCTCGTATACCTCCACTCG
ACCGGATCCTTCACCTACAAGCCCAAGTGGTGGTGGAAGCCCAAGATCAAGTACGTCGCCTGGGAGGAGCGCTGGGAGAA
GCTTTGGAAGCCCCACGAGTCGCCCATTCAGGGAGAAAAGGGTCGACCCGATCTTATCCTCTGGCAGAACGGCCTTTGGG
ACCAGCGTGCTTTCTGGGAGGGTGGTTCAGCCATGCATAACCCTGAAGAGCTGCGCATCGCTGAAAAGGGCAGACAGATG
GTTTGGCAAGAGATACGATTCGTGACGGCGCGTATCAGAAAGATTGCACAGCGTCTGAACGACGAGTTTGGCGCGGATGC
TCCCATCATGTTCAGGTCCTTGACTGTTCACCGAGAGACTGGCATGGGAGATGCCATCATGTTTGATCTCGACCGTCTCG
GAAGAGCCGTCGCCGAACAAGCAGGACACGAGGTATTCGAATGGGGTCGTCTCATCACCCTCCTCGGAACCTTGTATAGA
GATCAGATGCACCCAGGCAAGGGACCTGGAAGCTGGCTTTGGGGCAATATGCTCCTCGAGTACCTCGCTCGATCCGTTGG
AGCCAAGGTCGGCGGCGAGACAAGATCACCGTACTTTGACGGATGGGATGCCTGTCACAAGGATCTGTCAGGCTGGGGAG
GACGATAAGTTGTCCATATCAAAGTTTCATGTTTGTTTTATACCTTGAGCTCTAATTGGCCTTCTGAGCGGTCGCTTCCG
CCGGACGGGCGAACTGAATTGAATGTACGACCTTTACTGTGATAATGTGAGTGGACTGTTTATCGTGCTTTCGTGACGGG
TGTAGTAGAGGTTATGCTATTCCTGTGAGAGACTGCATCTGGCTATAAACTGACAGACGCATCTCCACGGATGCCCCTCT
CGTTCTCGATCCTGACGCGTAGAGTGAAGCCGAGATATAGCGGGTAGCCGACGGGGGCCGAGGCACGGCAGGTGCCGCGA
GGGCTGATATAGCGCTCAGGGTTAGCTGGTTGGGAGACGCTAACTTGGATACTGTACACAGCTTGAGTTGCTGAGATCGA
GTTAGTGAGAATCCAAGATCAGAGGTTTCTGGGGAGGTGTTGAGCTCTGGAACTCAGAGTGGGCGCCTGGGGTGGCTATG
GAACTTCTGACGCTGCTTGCCCTTACCACTGCGTGGCACACTTCCAGCAGGTTAATGTTGGTCAGCAAAGACTAAGGTCC
AAAGATGTAGAGCAGGACTGTCGATCTTGGAATGCCGAGGATCTTTAACTCGACTGAACTATGGACGTCATTGCTCATAT
CGGTTCTTCCGATACCCCAGCAAGGCTACACGCGAAAAACCCTACAGGGAAGAGAAAATCGTACCAGTTCTCAGCCGAGC
AATACTCTGCCTCTTGTCAACGGTCGCCAAAGGTCGAGACCATGCGGACCGGGGGATACGTATATGTCTCTCCAAACCCT
GCATCGCGCACGGCCTTTGTCAATGCGCAGCGGCGTGTGATTGGCGATGCGTTTTCTTCAACACCACGCTATTTGCCTGG
TTTGCCCCGCATTGCGATTGGCGATGGCTTCATACGATGTAGTGCATTGCCGACACGAGCAACGCCACACAGAATTGTTT
CGTCCCAATTTCCACAGAGAAAGAGGCGTTTTAAGCGAAAACCTCGAAGTTTTTCGTATCATCGGAGGTGAACGGGATGA
ATTATCGCAGAGATGGACTGCGTTTTCTTGTGGAGGGAAAAACACGGCATGTGATTGCTTCGCTTAGCAAGTGAAAGATT
AGAAAATGGAGAATTGGAGGAACATCTCCGGAGGCTGTTCACTAGTTATTAATTAAGTAATTAGTTAGTTGATAAGAATA
GTTTGAGGCTTGCGAGCGGAGGTGAACAAAACAAGTGCCGATGTGCCGTCCCAACCAAGGTTCACAAGCGTTGAATTATG
CCACGGAACACCATATTCCAGGCTGAATCATATGCAATGCATAAATCTGGGAGATGAGCATCCGCCTCGTGATTAAAACA
TTCTAGCTTAGGGCTGCAGATTTCTTCAAAGCCACAGGGCTTGCCCGTTTCTCATGAGGTCTTGGCCATCGGGGAGGAAA
AAGCCTTTGTTTCATGTCGGAAATGCCGCAGCCAAGAAGGATTCTGGAAGGATTGACACGTTTGAGGCGACTTTTGAATT
CAGCCTTTGACGGGAGTGGATGGGAGTTATGGGATGAAACAATATCTACAGCTGTCTCTGATCGCGATAACAACAAGGGG
CTTACACGACACTCGAGACGCATTCAAACTCCATCCGAGACCGCCAACTTCATCGCCACTATCATGGTCAGGCCGCTGCA
CGTCGATCGGGTATTCAGATCGACACAGTGGGCACACTTCCCCGGTGCCTAGCAAGTATAAACTTTACCAACGTCAATCT
CTATCAACAACAAATAATACCAAGAGCCAGATAATGGCCTGTGACCCTCTCCCACTCGTTCATTGTCAAACGTCAGCCTC
TCTCGCTTTTCGGGCTAATCTCCCCCGTGCGAGGTTACTTCGCCCTCACTCGACAACCAAAACCGCCGAGCGACGGATAT
TAGCGCTCTTGAATCTCGACTATCCCTCTCGAGTACCTGTTTCCGACGAGGCTTGAAGACGGTGTAATCCCCCACAATTG
GGTAGGAATCAACCGGACCTGCCACTCCTTGGTTGCTTGCTCGTGTAGATCGACAAGTTCCGATGACGCGATGAGACGGG
GCCCCGAGACGCCTCTTTTCCCCACAGTTAAAGTGCCGGGCGGAATGTCTGTGTTCCGAATGGCTGGACCTGAAAGCGTC
AGGGAAGACCCTTGAAATGGAATCTTGATGTTGGCACTTAGCGCGTGCTGACTCGCCTTCTCCGGCCGTGTGCTTTGACC
TTTTCTCTCAGCCCGGTGTGTTAGCTAGGGCGTTTCCAATGTTCAACACGAGCATCAATCTGCCCTGCTGCTGTTCCTGG
CGCACACCGGACAGGGCCTGGACATTGGAGTCTCAAGCCACATCAGGAGACAGGGCTGGGCTAAAGGCTTAGCCGACGCG
GGACTAGAACGAGGCCCTCCCACCTCCCGTAAGCCATGACTCGTACAAGCGCGGCAGTTGATGTCTGCCCTCTCTTTGAC
ACGTTCATTGACATCCACCTACGTACATGACGAGGCTAGTTCCTCTTGATGAGGAGTAAAGATCGTCATGAAGCACATCT
CACTGACCGAGAAAGGCAACTTGAACCTGACTAGAAGAAAGCTGAAATGAACCATCTTCACCTGTCTTTCTAGCCACTAC
TGCAAAACAACAAAGTTGATCAACCAGGGCATAAAGTGATAATCAAACAGTAGCCGTATCGGCCGATCGCCAGCTCTAGA
CCTGGTCCCTGGAAGATGGCGTCTCTCACCGGGCGAAACACGATAGCGTCAAGCTGAATAAAGTTTACCGCCCTTCCATC
GCGCAACCCCATTAGTTGGTAAGTGCACCCCTGAACGCAGGTACGTGTACCCCTGGTTGCTGCAGAATCTCGGCAGGTTT
GAAACCGTTGATCGGCTGTGGTTCATAATTTATGACAGTCACATATCAACATGCCGAGTCCCCACGATCTCATGCATTTG
GGTTCGCTAATCTATTTCTTTTCTTTTTCTTGTTTCTTTTTCTTGACAATCGTTCAGCCCTGTGGCTTCGAGTGTCAAGA
TGCAGTCGAGGCAACCTGATCTGTTGTGCGCCGAGTTCATCACCTTTCCGGCTGCTACTGCGTTTCTACTGCTCCGTGTC
ATCAGTCGTAGAATCACGCGAGTTGGGTTTTGGTGGGATGACTGGTTTGCTATCCTCTGCTATGTATGTCACAGTTGTAT
TGCTGTGCTGATGAAATATTCTTGCTGACCGTGATATCAGGCAACCGCTGTGGCATGGGCCATCATGATCCCCTTGTGTA
CGCCATTCAACGCAAGGACACAAGTCCAAAGCTAACTCAGTATCAGGGGTTCAGAGAGGATTCGGCTTACAAGCAGCCGA
CGTCAAAGGCGCATCCTTTGAAGATGCAAACGCGACAACCAAAAAATTCCTCTTCTTCATCGAACACATCTACGCCTTTA
CTCTCTTTTTCGCCAAGGTCTCCATCTTGACATTTTACTGGCGCATGTTTCGAGTTACCAACATCAAGATTGCAATCAAA
ATTTTGCTTGGCTGCTCCATTATCTGGATCCTGGCTCGGGTACGTCATGATAATGAACTTTGGAGTCCACAGCTAACGTG
TGTTGCAGACATTCTTGACAACCTTTCACTGCCTCCCCGTAGAGGCCTTCTGGGATTACACCATCAAGAACAAGACATGT
GCAATTGAAAGTTCCAAGTTCTTCTTTGGAACCGTTCTCGCTCATGTTATTATCGACGTTGCCATTCTGGTCTTGCCCAT
CGTCCAAATTCAGAAGCTCCAGCTTCCGGGCATGCAGAAGTTGGGTATCATTCTCATGTTTATGTTTGGTATTCTGTGAG
TGATCCTATCCTTTCAAGTTGCATATGCTGATGAGTTTAGGGTCTGTATTGCTGGCCTGGTCATTGTCGGCGTGTCTACA
ACCTTTGACAACACGTCGCCTGATATGACTTGGAACTTGGCCCCTATTATTATCTGGGCCACAGTAGAAGTCAACCTTGT
GACGATTTCCAGTATGTTCATCCCTGTATTTGCTCAAGTCTCCACTACTCACAGCGTTTAGCTTGCCTTCCTACGATCCG
ACCAGCTTGTATCTACATCTTCACCTGCACCAACCCAACCTCATCTCTTGGTTCCGCCTCCAACAGCTACGGACAATCCT
ACGGTCGAAGTCAAGCCAAGAAGTCGATCCGACTTTCCACCCTTCCCAAGGACGAATCAAGCTCCACGCACCAGCTTGCC
GGAGACGAAGAAGGTGGAAGCGGTTCCATTTCATCCGACTTTGAGAGCCATGCCCTCGACAGACATCACGGCAACATTGC
TACTGTCACTGTTCCGAACAATAATCGCACTTCGGGGGATCATCATAACTCTGCCTCGTTTGGAGGAGGAATCATGGTCA
AGAACGAGACCGTGGTTCGCGTATCGACGGCGAAACCACGTTGATCAAGGTTACCATGAGGTTGATGGATGATTAGTTAT
GGATACCCTGTTACATAGTTAGGAGTCGGAATTTGTAGTAAGATACGCAGTATTTAACATTATACCCACCTGACTCACGC
TTGCGATGCTGTTCGAGGTCCCTTGACTTGGTTATTGTTGAACGCAATAAACCACTAAGCCAACGGCAAAAGTGAAAGAT
ACCTTTCTACAGGTACCGTGGAAAACCGGGTCTTATTGCTGCACGACAGTTATCGACTCATTGACAGGGGGCCACTTAGA
AATACACCACCACTTGAAGACCCAAACCAAGGTTCAATGATGATATTTAATGCCTCTCTGATTTGCAATACAAGCCGTAT
ATAGGATCGGTTCGGCCATCGAGGACTGTCAACGGGCTTCTCGATGTGGTTGGACGAAGCAGCCGCCGTCTGCCAGACTT
GTGCGCAATTTGTATCCCAACCGAACAATAACCGGGCGAATGGTTTAGTGGTATAATACTCCCTTAGCATAATTCGTCTG
AATAACCTGGGAGTGGTCCAGGGTTCGATTCCCTGTTCGTCCATCACAGGTGGTTTAAATCCACCAATTGTCCTTCATTT
TTGGTTTTTCTTTTTGCTTACTCGCTTACCCTCCTCACCGGTCAATTTGATTGGCTTGGCCTTCTCTTGTCTTAGGCGCC
GAATTCCAAGCCCGTGGCGCCTTCGATGCTTGGCCGGGTGTTGACCGGTCAACTTCGGCAAAAATAGCCGTCTCTGCCCT
CCTGGTTGGATTGTACAGATGATGTTTTCTGGACCTTTCTGCGAAGGGAGGGCTCGCTTGCCCGTCGCCAATGTCACCCG
CATGTACCTTTATGACCAACAGACCTGGACTCGAGCAGCACCGAGCCAAATGCTGGGCCATGGAGGTCTCTTGGCCCCTT
TCAAAGATTCCATTTGACTCTCATCCAGCCCTCACGACAGTCAGAGCCTGCAGAGCCAAGGCAACGGGGCTTAGTACTCC
CGCCTCCTTTGTTCTTCTTCCGCCTGTGACACAGTGACAGTACCACAGTGACAGTGACACGCCAACCCATATATCCGGAG
GCGCAGGCGCAGCCTCATGCGGGCTGTTATCTTTTCCGGCAACCCCTCCCGTGTGCTCATTTTCACTCGGGAGCCTGGTC
GTGCTCAGCAGTCGCAGCCTGCCTTACCCTCTCCTTTTTAAGAATTGAACTGGCCATCATCTTGCCTCGCATTCAGGACA
AGAAAATGTGACAGACATCAAACACGGCCTCCTACTGACGCAACGGTAACGCCCCTCGACTCGCCACCCCTCGGCTGGCT
GGACGTTGGCGGGGGCGCGGCGCCTCGCTGCCTCTTTCATGACTAACCGGCTGCTGCAGATCGAGTGATGGGGCTTTGCC
TGATACACCTTTGCCCATATGGATTCGTATTTACACCATGTCGATTCCTCAATTGATGGCGAATGCGGCCCTGACTGCGA
CCCTCCTTGTCACAGCCGATGCCGCGGCCACAAGCACATACGCGCTCTCTACACATTCGTACATCCGCCTGTTGACATGT
GTTCGGATACGGCGTATGTCGAACATTTGGAGAGAAGAGACACAATGTTCTTTTCTAAGTGGAAGATTCAAAACCACTTT
GCACCGCCTGATGACGCGAAGCCCGGTGTGATAGAAGAGCTGCTTTTGTGCAGGTGCCATTTGTGCAAGCAAGCCCGAAA
ACCTGTCTCGGTGCTCGATGATAATCAGCGTGTTGCTGAAGCTATCAGAGACTGGCCGAGCGGCATTTTGATCTTGGCTG
CTATGATCTATCTCCGAAAGTTTCACTTCATCTACGTATGGTTCATATCCGACTACAAAAGGCTGGACTTCAGGAGCGCA
ATGTTACAGCTGTTTCTCCAACGCCCACTTGAAAAGCTCATCGCGGACGAGACAGAGAGGGTTCTATTCAAGCAGGCCTG
CAAGCAAGCCATAGAAATGTTTGATCCGGTCAAACTCGACTTTTCAGAAATCATCCAGTCTGCCACACGCTATGACGACT
CTCGGAGGTTTCCTTTCATCGCCGAAGTGCAACTAGGAGGGGGTTCTTTTGGAACTGTTACAAAATTTGAGATCTTCTCA
GACTACTGCGACGCCAAGGAGACGACTATGAATCAATACGCCGGGTCCGTTGTGGGCCACGGAACTGAGAAGAAGGTAAC
GACACCGGGAAATACGAGCTACTTTGCTTGCTGACTCGTTTTTTCCTACATAGCTGTTGTTTGCAAGAAAATCGATCAAG
AATTCAGAAGGAAACTCTGACACCCTTGCCATCTCCGAACAGATCATTCTTCGTATGGTTTCCAAGATCTCCAAGCCAGC
TGCCGACAACATCATCACCCTTCTCGCATGCTATACCTGGCGCGGGCAGATGCACTTTGTGTTTCCGTATGTCGTAGGCG
ATCTCGAGAGGCTTCTTACGAATGATATAAATCTTGAGGATAATGCATCCTTGAATCTCGACAACAATCAAGAGCTTCCC
GAGCACTGGTTGTGGAAACAGATGGTTGGTGTCACCAACGGCCTGTGGCACATACATACGGGAATGAAGAATCCATTCGA
ACGCACCAAGGGCCGCGTTGTTGCTTTGCACTCTGACTTGAAACCGGCGAACATTCTTGTCACGTCAGATGGAAAGCTCA
AGATTGGAGACTTCGGTCTCTCTCGCATCCAGATCGTGGAGAAGGGCGGTAAGACCGAGGTCTATTATCCGACAGGCGAT
CCCAGGTATGCTGCCCCGGAATCAAAGCTGACAATGGAGGAGATTGAGGCATTGCTCCAGCCGCGTGTGGGCGACTCCGT
CCCAGTTCTCAAGTTGGACGTCTGGTCCCTGGCTTGCATCATGATCGAGGTGCTGGTTCGTCTTCGGGACTCTGGTGAAC
AAGAACCTGCGCTGACCCGGTTTCGAAATCAACTACTTCGATGCCAAGAAGGAGGCCTTTATCGACAGCGCTTCTTTGAC
CGAAAGGGTGTCAAAAAATGCGTCAAGGATACTATAGACGACTTGAAGGAGTTTGGCCACGCCGAATTTGCCATGAACAG
GTACATGTCAACCCTTAGGGACCTGTTTAATGACATGTTCCAAATTGAGAATCACTCCAGGATATCTTCTCAACAGGTCT
TTCTCATGCTGCAACAGGCTGAAAGCGATTATCAAGAGAGTCTGGAGCTCGACGACCTGGGCTCAGAGCTGAAGCGTCAA
AGTCTCCTAGATGACCAAACTTTCCGAGAGATTGGTTGGACCGAAGAGAATGGAAGGGGAGAGCCACTATCATTTATCAA
GATGTGAGTCCGCCTCAAGTATTTCCTCGCCCCTGATGATAATGCTCACGACAACGGTACAGGGAGGGTGTAAAACTAGA
AGCAGTGAGGCGGCGCGATGGGAAATCCCGCTGGAGCGGGGACTGTCGTATCCAGCTGTTCATTAAGCGGCCGAGTAGCG
AGAGTAGACGAGCGAGTCGTGAGGGCATATCAAGATTTGTCCTCTACTATGCCGTGAGGGTAGGAGAGGGTAATGGAGAC
GAAAGGGCCGGGATCAGAACAAGATTTGGTACGCGTGGAGGAGCACGTATTCAAACATGCAAGACTAAAGGCAAGAATCA
CGGTCCCAAAATTCTCCCGAAAGATGTTTACTAACCTCGGCATGTCAATGTAGTCAGCTTCCCTGCCTGGGCGTTCAAGC
CAACCTATTTATTCCCGGGACAACCTACACCCAATCCGCGATTCGAATTTTTGCTGTTTCCCGTCGAAGAAGATGCTGGA
GATGATGCCCTCATTTTTTCCTTTCAGTCCAAAGAGAGCGAGTTCATTCTGTATTTCCCATCCACCAGCCCTGGACTAAT
AGTGGATGAGCACAGATCTCCACGCTTTTCAAGGCGCGTTGTTGCAAAAGAGAGTTATCTCAAGCTGCGAGTAAGTTCAC
AAAAGGGAACTGGGGAATTCTTGGTTAACGAAGCGTTAGGTTCTCCGGCGCGACTATCGGACTCACAACATATAGCCCTT
CAAGCCTCACGACTTTACACTCAGTATCCGTGCAGTTCTGGGCGAGTGAGCGGACCAAGTTTGTACCCAATGCAGGCACA
AATCAACCCCAGCAGCAGACTCCAGAGTCTTCGAGCATAGGGAGCCAAAGCGTAGAGGACAGCCGCGTAGAGGGCGAGGT
CATGGCGGTTTTCCCCCATGAAAAGGAGTTTCTCCAGGTTCCCCGTAAGCCACATCCTAGTGCTCTGAAAGATAACACAC
GATTGACCACATCTTAGTGAATAACAGCCAGAAGACATTCAGTCTCGAAAGAGGTCCTCCCCTCAAGGCGGTGATATCGC
CCAGGAACAAGCATCGGCATTTTGATGCCTCTATGTCTCCATCTGTCGACCCTTGGAAACGGAAAGTGGGCGAGCGCCAA
TCGTCCAAATTTACAACCCCCACTGTCCGACCAGAAAGCGGAAACCGGTTCAAACTGGCAAAGATGACGATCACGCCAGC
CAGTGCACAGTCACAGCAGTCTGGAGCAGGTGAGAGAATAGTATTGTATATCCACGGATAAACCACTCACAGGTTCATGC
AGGCGACCTTGAGAAGGTGTATAACGCAACGATGTCGAGTTGGAAAAAAATGAATTGAGGGTTTCGCTTGGATAACCTGT
GCTACTTTCTTTTTTGTTGCATCATCTCCACGCAGGCATAGATGAGCATGGTGACCCCTATTAGGGGGATGGCCAGGGTC
GCATAAATCTTCAAGTCGGCTGTGGCGGCCCATCTCATGGGCTCCTCCTGCTCCATAGTAATAAATCCCATCTGCAGGAA
ATCCTTTGGGTTATTAGTATTTCAGCGATGGGTGGAGATGTGGAAGGCTCATACTGCGACAAATGAAGCTGGTACAAAGA
CCAAGGCAAGAACTGTCAGTGTTTTTACCACGTGAGTCTCCCGGCTTGACTGCTCTGAGAGCATCTTGGTGATCTCACTA
TTCCTCAATGCGGCCGTGTCTCGCAGCTTTGACGGTGAGCCTTGGTTGGCTTCAGGCATCATGGGCTTGACTCACCTGCT
CGGAGGTCGCCTTGGCGCGGTCTAGCACGGCGGATGAGTTCTTGAGGCTGAATCTGTGCTCTTGTTGGGTCTTCTCCAAG
AGACCTGAGAGCGCCTCGACTGGGGGACGATGAACTGACTCTGGCGAGCTGATCCCAAGGCCGTGCACCTCCTTCTGCAA
GCACCTTATCGTTTCCATATTCAGCTCTATGGTATTGATAAGTCTTCTTGCTTGATCAGAAAGGTACTGAAGGGTTTTCA
AGTCCTTGCTCGTCTGCTCAACCGAATCAAACTCGTTAAGTTTAGTCGGTTCCACGCCGGACATGATAACGCGATCGAAC
TGAATATTCATGTAAGAATTGTCATCTAGGTTTAGATACTCACGGAATACTCACGACTTTGGTGATCTCTTCGTCCAAAT
AGTTAATAAACTGACGCAAGTCATTGTCGACGTTACTGAAGCAGGCAATGTGAAGCCAGGTCCAATCCCGAGCAAAATCT
CTCACTCCGTCGTCTTCTTGAGTAAGATCGCCCAAAAGATCCTTGACTTTCTCAGGCAGTCTGACAAGAATATTTGAGAC
ACGCTTTGAGTCGAGGTTGATCTTTTGGTGAATCAGGGCGTGACGGATAGACCATGGGTTTGTCCCTGGAGTAGCATCCT
CTCGCATGGCTACATACTTTAGCATGTAGCACAGCTCTAATTAGACTTCATGTTAATATGTGCCGTTTAGAGGCGGCCAT
ATGGTGAATCATACCAAAAGACACCAAAGTTCCAGAGGAATCTAAAGAAACATCCAAGTCAAAGCCGGCAAATCCCTCGT
CTCGGGGAAACTCTTTTCTTCCAAAAGCTGTAAGGTAGCGATATATGCTCGGAGAAGTTCCTAGTGAAGAAAGAAGACTC
ATCATTCCGTCGCAGGTAATTAGCAAATGCCCCCATCCATACGCTGGCTCAATGAGGCTGAATGACACATTAGTTCTATT
CTGTAGGTGAGGAACACACGAGAGCGCCTACAATATAGAGGCCATGATTTCCTCATTTTTGCTACTGCTGTCGTCACCCT
CCAGGCTACTTTGCGATATCGTGTTGTGATAGATGGAGAGATGCTCTTGAAGCGTCCCTTCACTCTTGAAGCAGAACGTC
TCAGTCCCTGATCCAGACAATAAATGTCAGTGAAGTCGATATCACATATTACTTGCTTATCCCTACCTTTCGAGGAAAGC
TCTGCGACCTCAATATCGAGTGGACTGCTGTAGGGGTGTGCGAAGAGTCTCTGACCGTTCTGCTCTAGATCTCGGATAAT
CTCCGACATGCGTCCGGCTGCTTTCGCGTCTTTCCGTGGCCATGGAAGAGTCTCAATCATTGGAACGATTACAAAGCACA
AAGAAGTCCAACAATAGGGTCACCGAAATAGATGAAGCTGTGAATTGAGTTTGATGCATGCGAAGAGGTATCTTTTCAAT
CATTTGAGCCGTTTCTTCAGTCAGGCTTGTACCTGAAAGTACCACTGTCCGCATAAAACTGTACAAGCCAGGCACATCAG
GCTCTGGGCCCGTCCCACTGTCCACAGCCCTCTGTCCACAATGCATTGCCAGGGCTTAGCCACGACGCCCGAAAGTGGGC
ACTCTCCTTGACTGATTTGCACGAAGCCTCAGCTGGTTCCTTTCATCCTGAAACGCAATCAGCTTCAATAGTGCCACGGC
TGACAATGCCTTGCAAGGGTACCTACGCTCGTGATTTCCCTGGGCGCTGCCACTTGCCACATGGAACTGTGGCCTGCTCC
GACCAACTGAATCGCATTTATTAGTATCAAATCTGCCTAGGCGGTGCTTGTTACGGATACCGTGCAAGTCCAGACAGCTC
CATAGGCGGCCTCGCTGGGGCCGAATTGCTCGAGCAACCAGGCTCTGAGGACACTCTCTGGCACGTCGTATTTTATCGCG
GTCGTATAGAACATGTCGGTGGTTTCTATGACGTGTTGGATGCAATAATATCCCGGACAATAATGTTCTGAAGAGATCGG
GGACCCAAGATAATATATGCTGCTGTTGCCTCTGAGGCCCTCACCATTATTTACGAAATTACACATCCTTATCTCCGAGA
GTGGTTTCATCCTGACACTCGCTCGCAGCCTGCTGCTTACATGCGTCACGCGGATAGTTGCCTCCGTTTCATCACAGCCT
GCCTCTGGTAACGAGGGCGTGGGCTTCAGCAAGCCACAACTGGTATCAGGCTCCAACCGTACTCCGTATCTCCTTGGGCT
TCTGGCCAGATTTGCAATATGTTGATAAGAATACATACCCGCTAACCGAGGTTACTGTGCCTGGCAGCGGCATGACTTGG
CAAGCCTGCCTTGTGCAGATGAATGTCCCATGACACCATGTGCCCCTCAATTATCCCGAGCCTGATTCTGTTTCGTTGGC
CAAAAAAACAACAGTGAGGTAGGCTGTGAATGTGGCGTCTTTTTGTTATTGTTATCGTGGTTGTTGTTTGCCTTTTATTT
TTTGTTGAGTTGCTCCAGGGCCCCGCCCACTGGCCTTGTGCAGCCTTTTGAACAACTTGTTATCTGCCTTGCCCCGTTGT
GTAACACCAGCCTTTTGTAATTCTTCTAGCCTCATGGTGCATTGTCTGGATGTGTGTCTCTTCTTTCTTCTCGTATACTT
TTCCAAATTGTCACGTTTTCACTCGGCGAACTATCAATCTCTGAGTATCAGCATTCCTAAAATCCTCGCGAAGCGACGAG
AAGGCAAGGATGGACCCGCCTGGTCCTAGTTTCAGCGACTTCGTCCAACAGAGCGAGAAGCCTTACAAACCGCAACATGA
CTTGAATGAGCCAAGACATACCGCTGACGGAGATGGCCCGCTGCGAACGTTTGATGTCTTTGCGCTTATAGCCAACAAGA
TGATCGGCACGGGAATCTACAATTCCCCTGCTACCGTCTTCTTGATGACGGGTAACAAGGCCCTTACTCTAAGTCTATTC
ATTGTGGGCTTTCTGTACTCTGTGGTCAGGTATGTGCCTTTTTTCGTCCTTTGGCTATTCTAAACCGGTTGAAGATGGCT
TTATCTAACGAGTCTAAAGTATGGCGATATATCTCGATTTCGCCGAAGTGCTGCCTTTCAACGGCGGTGAGCTCATCTAT
GTCAGTTTTACCACACTATCGAGAGGAGCTTTTACAGCTAACACTAGCCAAAGCTTGACGAAATTACCTCCCACGTTTCC
GAGCCCCCTTTATCCGAACCTTCCCAACCTTCGACACCTTTGCCTTCTGCCGAACATAACGGAGATGGAATCGAAATGTC
TAACCTCAATCGCCAAGGACACGAGATTCAGTCAACCTCCAATACCGAGAGCAGATCTTCACACCATATTAGGCTTTGGA
GAAATTTCAAGACGTGGATATGGGAGCGTGGGCGACGGATAAGCCTGATTTTGGGAGATGGCCTTTGGGCCTTCATCATC
TACTCAATCGCCTTTGTCGTCTTCTTCAACTCGGGTTCCAACAGCTTGCAGTTTGCACGCATGATTCTCCTCTGCGCCGA
TGCCAAAGATACAGCTGACTCAACCAACCTGGGGGAAACGAACCGAGATGAGAACAAAACCTCAAACGAAATCAACCAGG
ATGTCATGCGCCTCATTGCGGTCAACGTTCTTACCCTCATCTGCTTTCTACAGTACTTCAGTCCGGGCTTCGGCCGGAAC
TTGAACAAAACGCTTGCCGTTATCAAAATACTCTGTCTTACTGGCTTGTTCATCGTTGCATGCACAGCAGGTAGCGCGTC
TGATGACTGGCGTGCTTGGCATCCCACTAAAGAAGAGCAGAAGAACAACCCAAACATAGGCACGCCAGCACCTGTGGCCT
TTGCAAAGGCCTTGCTTGCCGTTCTATTTAGTTTTGAAGGATGGGAGAACGCTACTTTTGTTCGTACCTCTACTTGGTTG
CTTCCACATATCTGAGAGCGCTGACACAAAGAACCACTAGGTTGCGGGCGAAATTCCAGCCAAAAAACACAACATTTTGC
GTCGAGGTTTCATTGCGGCCGTGTTAATAGTCGGCTCTTTTTACCTTCTTATTGTTGGTTTATTTGTGAATACCCTCCTT
ACTTCTTTGCTATTTGGATGGGCTCTGACACCTGAAGCTTCGGGCGATAAGCTGGCAAGACATCAGCGATGGCCACGAGA
ACGTCAACTATCCCCCTATGGTAAATAAAATCCTTCAAGGTCGTACATGGAAGCCCAAGACTAACCTCTGTTCTTCTAGC
TTACAGGGGTGGTATCCAGGCGAGGCAGGCGTGGGCTATTGTAGCGGCTATCTCCTCCTTTGGAAGCCTCAACGCCATCA
TCTATACATTTTCTAGAGGTAACCCATTACTTAATGTTCCCAGTCTTGCACCATAGTAACACAATTGTCAGTTAAGCAGG
CTATTGGTCAAGCCGAGGTCCTTCCATGGTCTCGATATTTGAAAACGGATGACAAGTTACAGCGAGATGGTGACAGGCTG
GCTGAGGATGGCTACCTGTACAAAGCTCCGCAAGGAGGCCTCATTGCTCATTGGATTATGAGTGTTATTGTCATTTCAGG
TACCGCTGGTTCTCCTAATACTCTGGAAGCAATCGGACTTCCAGGGTACATGCAAACTTATGTCCACTGTTTCTTCCAAG
GTTCGCTCATCACCCTCCAACTATCTATCAGTATCTCTACTTATGCGCTATTAGGGGCTCTTGGAATAGGATTTTATCAC
CTCAAGTCCCGTCAAAAGGCTCTTGGGTCAAGCAGTACGCGTAGTAAGCATTGGCTGAAAAGGATTCTCCGATGCCTATT
GTCTGTCACTGTTCCCATCTACATAGCACTCAACGTGGCGATCCTTGTAATCAACGCAGTTCCCCCTTACAAAGGGAGTG
ATGGGTCTGCTGCGGCTTTCAAAGGATTTGCCTTCCCGATCATGATGGCTGGGTTACTGGCTATCGGCACTTTATACTAC
TTCGTATTCTTTGGGGCTGCTTCTAGGCTCTACGAACCTATTGAGGATGGCAACGGCGACGACACAGAGTCTTCAAATCC
CGCACCCCCAAAGTTGCCCCCACAAGACGGCATCCTTGATAGAAAAAGCCGGTTGAATTTCATGAAACGGGCCAACGTCC
AATGCGAGATCAGAAAGAACTACAGGTACGATAGAGAACTCGAGCGGGTCTACCGATTTGGGAGAAGGTGGAGAATTATT
TACTCTGTTCCAGGCGATTCAGGTTACAAAGTGAGAAGCCCTTGAGGTGACATGGGCAAAACCACATCGCTAACATTCAC
ACCAGACTAAAAGACACCAACCACGGAAGGAGAGCAAGTGCCGATCATGGAGGGGCGACAGACGCAAACGACGGGCGGTG
AGCAGATATCCACCGCGGAAGAACAACATGCGCCCGTTGAAGAGGGAGTGACATTTCCCATGTTTTTGTATTGGTTATTT
GGCGGCTCTCGGCTGAATCCCATGTGGAATCCCGGTGATATTGCAAAGAGAGAATGGAAGGCTTGCAAGGATGGATTTCA
TGCTTTCACGAGAAAGTGGAAACCAGAATCTGGAAATTCTGATCCGATCATCGGGGGGTAGACCGAGAGTGGGGAGGAAG
TAGCCAGTGATCACCAGGAGCAGCTGCAAACCATCAGTGTGTCTATCCTCTAGTGTGCCATGGGTTGTTATCTTGATGTG
GGAAGAAATGGCCGTTGGGGGGTTAAATAAGAGTCATGATGATTGCTTTAAATACACCATTGAGTACAGAGAAAGTTGAA
GACCATTTAATCACTATGATGCGCTTGGAGTGCAAAAGGTTGGCTTACTACGCTACCACAACTTGGGCAACACAACCTTC
CCCTCAGTAAGCTACGGCCGAGTCTGCCAAGCTTAAGCAGTAGCTACGTCTTATTATCTGTACCTTAGTTGGATGTACAT
CTCTGGGGCTTTCTACGCGAGCGCTTGGCAGAGGCACGTCAACCTTGGCATGCAAGGTAGCGGCAGCTGATGGCATGACG
TGGCAAAACATCTGGCGATACGCCCTGTTTGTATTGTTTTCCTGCGCCACTTGCCCCGCACCTCGCATTACAGTAACTTC
CCATGTTGTCTCTTTTCTCGATTCTCGTGAATGAAATCACATCATACCTCCTCAAAGAATGCTCAGTGGCTGCTAAGGTG
CATCGGGAACAGCTGAAAACGGAAATCACCGCATGGTCTGGACCACTGATGCCAGTGAGAAACAAATGAGGGGGGACTGC
CTGATCTTCAGACCTACAACCGGCTAACTATGCACTCTGCCGCGCAAGCCTCAAAAGCTATCAACTTTTTATAATACGCT
GGGACGGGCGGGGTATTGATACACCCTCACGCTATGAAAAACGACCTTGGCGACCGCATCAGCAGTTGAAGAAAGCTATT
GAGACAACTAGCTAACATAATGGCCTCTCACCGCGACCATGGTAACCTTATACGCAGGCCTTAGGATACCTATAGATAAC
TAACACGGCATAGATGACCAGGTCGTTTCTGGCCCAGCCCCGTCTGAGATGGACGACAGCGAGTGTCCTCACGAGAACCA
TGAGCATGCGAAGGAGTTTACACACGGGATTGACTCACGTCCCGGCAATCCTGCCGAACCTAACTTTTCTAACCCTAACA
CCGTCTCTTGCAACTACATCCGCCTGGGTGATTTTATAATTCTCCAGGGCCGCCCCTGCCAGGTCATTCGCATCTCTACA
TCCACCGTCACAGGCCGATTCCGCTACGTTGGTGTGGATCTCATCACTAAGAGAGTTTACGAGGACTGCTCTATCTTCGA
GCAGGCTCCTGGAGTAATAATTCAGACCATGCGCGTCCCTGTATTTAAGCAATACCACGCTATCAGCATGGAAGATGGCA
AGATTGTTGCCTTTGCGCCAAAGGCCAGCCTCAAGACAAGTCTACCAGTCTTGGATCAAACCAATCTACGAGACCGTCTA
CAGAAAGCCATTGAGTCTGGCCGTGGCTCCGTCAATGTTCTAGTTCTTGACTTCGACGGCCATGAACTCGTCATCGACAT
GAAAATCCTTCTCTCCGAGGAAGACAACAAAAAGATGCAAGCGGAATCTCATTTGAACCTTCAATCCACTGTTCGCTCGG
GCAACATTCACAAGCTGGAGGGTATGCTAGAAAATGTGAGTCCCATCACAATGAGTGGGGTATTATTTGCTGATTTATTT
CCTACCCTAGTACGAATTTGATATTGACGCATTAAATGAGACGGGAGAAACTGTGCTGGAGATTGCGGCTGCCGATCGAG
GACTCTACTGGACAGCTTTCCGTCTATTGGATAAGGGCGCGTCACCTACAGCTCATCTTAGTGAGGACTTTCTATCGCTC
CTGAACGCTGCAGCAGGTGGGAACAATAACGAAGTCAAGCGGCTCTTGGACAAGGGAGTGGAGCCCAACAAACGTGACCG
GCTTGGCTATACTGCCCTGCACGAGGCAGCCTGCTTTGGCCATTATGAGACGGCCGAAATCCTCATTCAACGTGGAGCCG
AAATCAACGGAAAAGTTGCTCACGGAGAATCCACGGTATTGCATTCAACGATTTGTCGAGGACGCGAACACCGCCGGTAT
CTCAAGAGCACTCGAGGCCTCACCCCGCCACTGACTGAGAATCATGTGAGAATGGTGGCACTCTTATTGCAAAAGAGCGC
CGACACCAAGCCTAGACGGAGGCGGGATAATCTGACCGTACAGGAACTTGTGTTCAAGGAACTTCGGTCCAACAAGCTCG
CTCCAACCGGAAACGACCAAAAAGTCGAGAACATTCATCTGCAGAGGATTTCATTTCTTTTGTTTAACTCAGAAAGGCAA
GTTGGAGAAGCACTTGATTTACCTACATTAGAGAAAGAAAGGACACAGGCTGTTCATCTATATTTTCTTCAACTGCAATG
TCAAATCTACAGCCCCAACCGGACCCAGATGCCTCTTAGGGCGCCTGTTCTGGAATTCATCGTTGAAAAAGTCGATCACT
GGACCCAGCGAGTTCGAGACCTCGAAAGGTCGCTGGACCCGGCTCAGTCGAGAGACTATTTGAGATGGATACACCTACCC
GCAAACCACGTATGTTGAGCAAGCGAGGGTGGTGAAGTTCAAAGTATGATGATGCTGATCTTGTCTTATAACTTATAGAA
AGATTGGGTCCACGTACGCTTCCACAGCCTTGAGGCTTCCAGGCACACTAACGATAAGATAGAGTTCAGTCCGTCCATGG
AGTGATATGGACGATGCCACGTTCGAGTTGTATCAGAGAGGGATCGTGTCCTTTGTCGATACCTCGTTTCAGGAGGTCAA
GGGCCCAGCTCCATATGCTCGCTTTCGCAGGCCGTGTTTCTATCCCTTGCCTGGGTGCTATGGAGAAATTTTCTCCCTGG
TTGTGAGTTAGCACGTTGTCTACCACGTTGTGGCAGTAGGCTAAAACCCATTCTTTCCGTCTGTTAGGTTCCATATTTCG
ATACAGAGAACCTCGAATGCTTGCATAGGCCTAATAGCGCCGAAGGAAACTGCTCTCAACACTGTGCCGGAAACTTTATC
GCAAAAAGTGCTCTAAGGGATATTCATTTGGGATCCAGTAACGTTCCAACCAGCTTTCATTCACCTTTCACTCTGGATCA
ATCATATTACCTCTCTCTTGAGATGCCTAGTGGACGCGACAGGGACCAAGTTGTCGTGAAACACTGTAGGCATCAGGGGA
AGCCAGAGAAGCTAGTCATGGTTAAGCAGATGTGGATGTGGAAGATTGATGACGGTGAGTATCCTACCACTGTTACTTTC
TTCTGCTTTCTAACTTGAAGGCACCCAGTAACGCTTGTCACTGCGTTTCCTGATCGTGGGCATCCAGACAAACCCGAGTT
GCTCTCGGAGATTTCAGACGCTCTAAAGAAAAACCACCCTTCAACTTTGGATTCGATGATATCCCGCATGTTGAAATGTC
TTGTTGGCTTCGTGGATGGTCCCACCAACGCCGGACTAGATGAGAACCTATTCCATATCTTTGGGCAGAGTATCGCTCGC
TGGGTAAGAGATAAAACCTCATGGATGGAACAACTTGGGGATATATACTAATAGCCCTTGATTTCAGGCCCAAGCAGAAG
CCGAAAACTACAAAAATTTCCACAGCTGTCAAAACCGGCTGAACGATTTGGCTGCAAAGGAGGCCAAAGGCGAGAGGTTG
AATACAGGCGAGTTGGAGGACAGAATCAAGAATGAAGACAGCATATGCAGCATAACGAGTGAGGTCGGCCATCTTCGCGA
GATCAAAGACATTCAAGACGAGTTGAAGATGATCCAGCGAGTTCTGGAAGACCAAAGAGTGGCCATCAATCAATACGATC
GCCAGCGACGAGACCAGACCAACAAAAAAGGGCTGGCACTGCTAGATGATGAAAAGATTGATCTGAAGTTCATACAGGAG
AGCCAAAAGTCTCAGTTCAGCAAGGTTAAATCTCTCTTGGAAGACGCATCTTCGGTAGAAGAATCGGTAAGGGCAATCTT
CGTTGTGGGCAACTGCACTCGGGTCTAATCTCACATTATTCTTTCCAGCTCAACAATCTCTTGGATCTCAAGCAAAAACA
GGGCAGCCTCATTGCTGTGAGAGGTACGCGTAGCCTTGCAAGCGAAGCAGAAAGTAGGGCAAAGGACAGTGAATTGCAGA
GCGACCTACTTTTTATATTCACCATCATCACGGTCATCTTTGTGAGAATAATCATCCTTTCCCTTCCTTTAACAGCTTTA
CTAACCAGTCATAGACACCCATATCTTTCATATCCACGTTCATGGCAGTTCCCACACGAGAGTTTCCCCATGATGGTGGA
GAGGCGGTGTCCTGGGGATGGTGGCAAGTGTTTGTTGCAGAATGTAAATTTCCCGCGGGCTCGGCCAAGTACAAGTTTAT
CCACTAACCCTTTCCACAGTTGTCGTTGAGTTGATTACTTTCCTGTTCATTGTCCCTTGGCTTATCACACAGAGACAGGA
AATTAAGAGGCGGCTCTGGCTACCGTGGGGAAGAGACGGTCGTCGGAGAGGTGGAGATTCAGAGGCACAGTAAAATAACG
AGAATGCGAGGGGCAGCCATATAGAGGCCTGAGAAATGATTCGTGTTGGTGAGATCTCGAGGGTACATTTGTGGGGGGCA
CACCTAGTTTTATTACAACAAGATCCATCATCCTGCTTCATCTTCTCTGAATTCTGTAGCCGTAATTCTTTGGTCTATGA
AAACTAGAATCAAACTAGCAGTGAGCTAAGATGTCGAAACATGACTGTGGATATTTTAAACCCCATCCCGTCCTAAAATC
ACATTGCGCAGGTCTAAATGAGCATCTTTTGAGAACCTAGCACTGTCCCTAGTGAAGCTTCTATGTCTCCCTAACGGGCG
TCACTCCTCCACGGAAGTGAGGAACTCGTTCTAAAAGTCAATAGTTATACAAGCCAACATGGGATAGACTGCATCTAAAT
CAGACAAACCTCCCCAAGGTAGATAAAAAAGGGGATCGAAGAGGCTGTACATTCCGAAGCTTAGCCCGTCGCTGACCAAG
GGCTACACACATCGACACTCTAGAGGCCAGTTACACTATCTAGCCGACAGCCCCCGGTCAAATTCAAGTTGGCAGGAATG
TTCATGAGTATATGGAATTCTTAGTGGTTCACTTGGCCAAGGATAGTTTTATTAGGCTTCAGTGCCGTCATGTGTTGGCA
ACCATGTTTGTTATTGCGACTGGTAGTTTGTTTTAGAAATTCACACACACATTGTAGCGTTCCAATCCGGAAGTCCTTGT
CTCAATGAAAACGTTACTGGTTGGGTGGAAGGAAATGAATTGACCCTCACACATCACTTGCCTGGGGTTCTGTTGCAATT
GTTTACTTGCACCGGTCTCTCAATCCCCCAGCTGTGACATCTTTGAGAATGAGTTTATGCCTTGGATCAGACCTACTTGA
TTGGAACTAACTTGAGCACCTATTGAACGTAATACACTACAATGCCAACGGCAAAATTGAATGACACCTTTCAGTAGGTA
CCGAGGCCCCCGGTATTGTATTGCTGCGCAATATCACCCTTTGAATATAGCACGTTTCAGCATAGTATACATAGTTATAG
GCACATTTTAGAAAATATCAAGTCCAAGCTTAAAGCCATATGTGTCACATCTGCGGCATCTTGACTCCAAAACCTTAATG
TTTCAATAGCAACCCGTATGACAGACCCCCATCTTGCAGGAAGCTTGATCCTGCGCTCAGGTTGCCTCGCAGCTGCCAAC
ACAAGACAAGCATAAGTAAAGATGCGACGGGTAATGAACCAGGAGCCACCGTGCCGCAACGTGTGCTGATACTCGTGGAT
TTTCTGCACGCATACCTGAACTGCCTTCTCTGCAAGCTCGACACATTCTGCAAGCGCTGTCTGGTCTGAAGGTAGGTGGA
GAACGTGATAGAGAATAGGACGAAGTAGAAGTTCGTTCCATTCGAGAAATCGGCTGCGGAGACCATAGGCAAACTCGTTA
TCGGGGACTTGACCATCGTCGAATTGGACGATAGAAGGAAGATGGAAACGCCTATCACAAGTTAGCATATCCTCTAACCC
CCGCCTCTATTTGCTTACCATATTGATCTCTGTTTCTCCAACTCATGGTATTGGCGGACGAGCTGGGAAGGGTTGCTTAG
CCAAGACTCCTCTCCGCCTTCAGCAAGATGCTGAAGCGTATCATCAATGGTTCGTCTGAGGGAGATCTCGGCCAAGTAAT
AACACCAGCCTCTCTCTTCAAATTGCGAATCGTAGTTAGTTGGCGACAACCCCCTTGCCTCGATATCGGCACGCAAAGTC
GCAAAAGTGGGTGGTGGTTCTGGAAGGGGATTAGGATATGACAAATCTCCCAATCCACTAGGTGGGAGGTCTATCTCAAG
TAGAAACTCTCTGGAAACATTGTCAGAGCCAGTCCGTCTGGAATTCATTTCTTGACAAACCTTTAAGCTCTGAAGCAAGA
CCAAAAGACTCTCTGCTCGATATGGAGATCGTCTGACCCAGAGGGTTCGGAACTTGCCCATGGCCTTGTGCCTGTTTTGA
GTAATCGGACCTGAAGCCTAGCGGCGGCTTGTTGAAGATAGAACCACGCTTGAAGGTGTCGAAAATACGTCTTCTCATAA
ATGAATGCCAGAAAGAGACACTGAATATCTAACAGGCTATCGCCCAAGAGGCCAATTCTCTTCTTGGCTGCGAGGAAGTA
TGCTTCTGCATTTGTCTTGTTCTCAAAGAACGGTGCTATATCTCGGGCATCTTCAGCTCTCAGTAGTGTATCCGCGTGGG
TTTCTGGTGGCTTCTTCCATGGTTGGGTGGTGACGCCCAGAGCAGGTGCTAATAACTACACCAATTCAGAGCCTGTCAAA
GGAAGTCAGGGTTTTTTATTTTTGACATACCACAAGACAAGAAGCCGAATCCCATCGCAGACCATCTTCGTCGGCGATCT
TTGCGAGCCTCATGAGGTACTTGCCATCCAAGATTGGGTTTCGAGGATGAAAGAGAGTGAGGAACCTCTGACACAGCTGA
GTGAGGCCCCCGTCTTGAAGCAAACCTGTCAGCTCAGAGCCGTTTCGGTTGCCTCCGTCTCCTCTATAGGACCTGTCGCT
CTGTTCAGGGACAAGGAGAAAGGAGACAACTTGTGCATCCGTCTCTGGCACGAGGTCGTGCAAAACCGGCCACTTGAGTA
TGGCTTCGCATCGAAAAGCCATGAATGAAGATGTATTGAGCCTTGGACTTCTTGTAAGATCCACTGCTACTTGAGAGTTG
CATGCGTCGATCGGAGGAGACTGAACAATCCCTGGTGATATGCCTTGATAATTGGATGTCGTTTGAGGCGAGGTCGTCGT
CGAGCAGGTACCGGAAGCGACTGGAGAGGCTACTTGCAACCTCCCAATCATATCTTTGATCTCATCGAGTCGTGCAAGGA
TCTTTTGATCTGATCCCTCACTCCCGGCATCCTGGCCAGCTGGGGAAGGAGGCTGAGGCGAATCATCCTCACCATAAACG
CATCGCGCACGTTGGCGAAGACAGTAGCTGCAGCTAGGTCTAGCATTGTCGCACTTGACTTTACGAAGACGGCAGAATTG
ACAAGCCACCGGCACCCGCTTTCTACGGGTGTAGTCTGTCGTTGTCCGGGACCGCTTTTTGGCCCGTGGGCCGTCTTGGG
AACCGGTCGGGGCGGAGCCGGCGTCATCAAGGATCAGGGCCAGATCCGACGGGATGCGGGTTGCCTGCTGGCCGTGATTG
GGTAGAATCGTAGCATTCGGCGATAACGAAGAGTCTGGAGCCATTGGTGAACTCTTAAGGCGCTGTGTTCTTTATTAAAG
GAGGATGGATGGCGGAGACAAGAGAGAAAAACAGGCCAGCCAATGGATGGATAATGTTAGCCGTTAACAAAGAGGGGTTA
GCTTTTGTCGCGATGGGCTAATGGAAGCACTTTCGGAACTTGGGCCCGACAGCTCAGTGATGAAATTGCTTCAAAGAACA
TGACCTCGATGACAGGACATTGAGACACCCAGCTATGGAGGCAAACGGGCACCTTTAAGCAACAGATGAATCAATTGACT
TAGTTTCATTCAGTCGACGACGACATACACCCCCAACTAACGACATCACTACATTGCTCCACCGGGATCTGCCCCACGAG
CTAGACTCGGGCATGGGACCTAAACAGCCTCCTCTGCAACCTTGAACTCCTTGTGATCAACCATTGCCTCACCAACCTTA
GACTCCTCCCTTACGTCAACACGGGATTTTTTAAACTTTCGAATAGGCACCTTGTTGTTAAACAGTGTGTCAATCTCCTC
CAAACTCTTGCCATAACACTCGGGTACGCAGAAAAATGCAAATCCAACCGACACAGCTGCCAGGCTACCAAAGATGAACC
CAACACGAGGTCCAAGGGCAGCGTAAGGCGGGTTGAGAAGATAAGGAAGACCAAATGTCATGGCGGCCTGCGTGGAGATA
GCAAGCAGTGAGCCAGTGGCGTATGTGAGATCTCGGACTTCAGCAGAGGGCAACTCGGCGGTGATGGTGTGCGACAATTG
GCCCCATGAAGCACAATAACCGGTACCAAAAATCATCATCATGGCAATCATGGCGCCTTTGACTGTGACACTTGGGTTTG
AGATCATTCCCAGACCGCCCATGATCAGAAGCGCCGAAGCCTGCACGGACGAGCCTCCCAGCAAAAGAGGACGTCGACCA
ATGATGTCGACCAAGAAGAGCGTCATGATGGAGACGATGAGAGTCACAACCGAGTTGACAACCGTAAGGACAAAGGGGTT
GACGGTGCCGATGGACTTGTAGAACAGAGTTCCGTACATGCCAGCAAAGGCATTTCCCGTGCCGTGAAGAAAGAAGTTGG
TAGTGAGGACGATCCCCGTTCGCTTGATGTGCTTGCGACTCCAAATTTGTAGCCAGCGCTTGGCAAAGTTTGCTTCAGAT
GGTTTGTAGTGATGCGACTCGCAAGCAGCCTGAATCGAGGCCAACTCTTCCTGAATCTGTTCCTCAGAGAACTTGCCTTC
ACGAAAGAGTCTCAGCGCATCCAGCGCTTCCTCGTGTCTCTCGCGCAGAACGAGCCAGCGTGGGGATTCAGGCATCCAAA
AGGTGCAGGCCAAAACAATTGCGGGGATGCAGTAGAAGAGGCCAATAGGCAGGAGATAACTAGTCTTGCTTGGAATTTCG
CTTGTCCCGTAACAGACGAGTGACATGATGAGCATTCCAGTGAGCAAGGCGGTATTGTATGAAGCAACCATGGCTCCTCG
GGCCTGTAACGGCGTGATCTCGGCTTGGTACAGCGGGATCACTGCAAGCTCCATGCCAATGTATAGGTAGTTCAAAGCTC
TTCCAGCGAGCATCTGGTCGCTGGTCCGGGCCGTGAGGAGAACGGTGGTGCAGATGATAGTCCAGACACACATGACTCTT
ACGGTAAAGAGCCGGCCGAAGCGGTCGGTGAGTCGATTTCCAATAATTACACCTAAACTCGTGTCTCAGAAGATTTCCAC
ATCTGCAAGTGATAGTTGTGACTTACCGCAAGCAAAACCGACAATGGAGAAGCCGTTGAAGAAGGAGAGCCACTGCGCCT
CGAGAACAACAGTACCATCCGGTTGCTTCGTGCCAAACTGGTGGGTGAAGTGCTCCATGGCTTGAATATTGGTGAATGCA
CTTCCCTCAAAGCCAAAGTTGAACTGAGACAGAGCAAGGATTGCGGCTGTGAAGAAGAGCCTTCCGTTGAACAAGCCCTT
GAAAGGCAGGGCCAGTTTTGGAGTACTCATGATGGCGGAGTGGCCCAGGATGAGGCGGGGCGGTTGGTGTTGAGGAATTG
ATTTAGAATGAGAGCAACAGTTGCTTGCTAAAATGATGACCAGAGTCTAATGAAGCTGGATCTTGACAATTGCAACTTGA
GGTGGTTCAAGTCATGATATTTAAACTCGAGCAAAACTCGAACTCGATAAGGTCAAACAAATCTAATCCCTTTTTGGTAG
AGGCTTTGGGGATAGACTTTGTGGGGTTTCTCTAGGTGCGCCCACGATTGAACGAGATGATTGACAGACAACAGGGAATA
GACTGATTTCAAGGTATCATTAGCTTGCTCGTCATCTGAAGGCATCTTGCCTCATCGCCACCTTGAAAGCTGGGGATGCC
ATGAGACCTCGCTCCCCTGTTGAGTGCGGATCGTTGCATTCCCCCGCAGTAAGATGATTGGCTGCCCTTTTTCACTTCTG
GTCTGTCGTCTTAACTCCGTCCTTCCGCTCCGTCCTCCCGCTCCGTCTATCCGTCGGTGTCCGTCGCCTCAGTGCTCCTC
CACCTCTCTGCAGCCAGTCAGGGACCAAGATTCAGCACGCGTTATTTCCAACCCTGGACTTTTTACTCTATTTCCCCAGA
CTACAGGAATGAACTAGCCAAGAATGCATCACAGGATCTGCACACTCTGCTTCAGCTACAGGTTGTCACCTGAGTGCCCA
GACTTCCTTTCAGCTGGGTCCGAAAGCGGCATCTCTAACCATCCGTCGAAACGGGGAACATTAACCTTCCACTTCTCCAT
CTCCCCCGAGATGCTCTCCCTCGATTTGTCTTGAATTCTTTTTTCCAGACCTGAGAGCCAACCTGACATGATCCAACCTG
TTCACACCATCAACCCTCCCCAAACTAAGCCATGTCCCAAAAACGCCCCAACTTTCTCATCATCATCGCAGATGACCTAG
GTTTTAGTGATACAAGGCCCTATGGCTCCGAGATCAACACACCAGCTCTTGATGCCCTTGCCAAAGAGGGCCTCCGCATG
ACAAACTTCCACACAGCTTCTGCCTGCTCCCCAACCCGCTCCATGCTCTTCTCAGGCACAGACAACCACATTGCTGGCCT
TGGATGTATGTGGGAGCATATGCAGATGCGCAAGGACTACTTCAAAGGTCAACCAGGCTACGAAGGTTATCTAAACCATC
GCGTCGCAGCCCTACCTGAGATCTTGTCTGGCGGCGGATACTTTACTGTTCTGTCGGGCAAGTGGCATCTTGGATTGACC
AAGGAGTTTGCACCTTGCTCCCGTGGCTTCAAGAAGAACTTTACCTTCTTGCCGGGTTCGGGCAATCACCATGCCTATGA
GCCGCAGCTGGATGATGCCGATAGCTGGTTCTGTGCCTTGTGTACTGATGGACATTGGATGGAGGGTGAAGAGTTCCTCA
ATCGCAAAACAGACTTGCCTGAGGATTTCTTCTCTACCGTCAGTTTTACCGACAAGTTGTTGAACTTTTTCGCTGCTCGG
TCAGAAGAAGAAAAGGAGCAGCCCTTCTTCGCTTGCTTGCCTTTTACCGCGCCCCATTGGCCTCTTCAAGCCTCTAAAGA
GAGAATCGCCAAGTATGGTACGTCGATTACACCAATCCTTGGCTTCTTAATAGTAATATACTGAAAGTTTTGTGTGGTAG
CTGGCATGTACGACGACGGCCCCGATGCGCTCACCCAGAGACGTCTTGCACGACTAAAAGACCTCGGCATCGCTCACAAA
GACGCCAAAGCACCTCCCCCTGTCGCGAGCGCCATGAATCCGGAGTGGAATGATCTCTCCCCCGATGACAAGAAACGATC
GGCCAAGACCATGGAGATTTATGCCGCCATGGTTGAACAGATCGACGAGAATATTGGACGAGTTGTGGAGTACCTCAAGG
AGAGTCAAGAATTGGATAACACTTTCATCCTCTTCATGTCGGATAACGGTGCCGAGGGTGCAGCCATGGAGGCTCTGCCG
GTGAGTCCTCATACCCCTCTTGGCTAGTCTGCCAGTCTAATGATTGTGTTGTAGATTATGGGCGGTCCGAGCACAATGGC
CAACATCATCGAAAAATACTACGATAACAGCACAGAAAACCTTGGCAATAAAGATTCGTTCATCTGGTACGGCCCTCGCT
GGGCAAACGCTGGAACTGCCCCCGCTCGGGGCGTCAAAGGTACGACGTTCGAGGGCGGAATCAGATGTCCCTGCATTATC
CGTTATCCTCCCCTGCAGCCACAAGCAGGCAGTATCAGCAACTCATTTGTCACCGTCATGGACATCTTGCCTACTATCCT
TGAGCTAGCCGGACTTGAACATCCCGGCAAGACATACCGTGGTCGCGAAGTTGCGCTTCCTCGTGGCAAGTCCTGGGTAC
CGCACCTCGCCTCGAAAAAGGCGGATGACGTATCTATACACGGAGAAAGCACGCACATTCACGGCTGGGAACTCTTTGGT
CACAGAGCAATTCGCCAAGGAAACTGGAAGGCTGTGTGGGATCCAAAGTTGGAGAACGAGAGATGGCAGTTATTCGATCT
TGCAAAAGACCCAAGTGAGCAAAATGACGTGGCAGACACAAACGCAGAGGTTTTGGACAAGTTGGTATTGTTCTGGGATC
AATATGTGGCCGAGACGGGCATGATTCCATCACCAGCCTTTTAATTATGTAGACGGGTGATATGGAGCAGGACTGCCGAA
GATCTCAGCCACCGACCACGGACTGAATTGTCATTTTATCTGTCGCCGAGACTAAGAATAGAATTATGTCTCGCATCAGA
TCCCAGAAATATTGATATTCGCTTGAGGTTCATAATGTTTTTTATTCGCACCAAGTGGCTATAAGGGCCTGTTACCTGGG
TCCCAAGCCCTGCCCAAGCACCCTGTTGACACCAAATCTTGTTACGACACGAGGCCGCCAAGAATTGCATCCGCTTCAAT
CTATTGTTGGCTATAAGTAGACCAGCATTAGCAAGCAGGTTGTTTATAACCTCCGCTTAGTCATGCGGCCAAACCTCTAT
GCGAGGTTACAGTGCAACATATCCATACAATTGCGTCAAGGAGTATCATCCAACTCAAGTGATGCACTTACAAAGAAATT
CACACTCACCTCTATTTCAGTCCCTTAATAAGCATCTATCCATCTAAAAACAAGGCGAACCACGTACTCTTTATACGAAC
AAACCCATGTTTATCAGCCTCTTGATTTTCAGGGAAATGGTTCCACCCAACACGCGTCAACTCCACTATCTTCTCCAGTT
GAATGACGCAACCATCCACGTACTCTCGCCGATTTGCCGATGATAAGGTCCCATATTATTCGGATCGACGCGAGGGAGAG
AGCTGAGAGAGGATGAAAAAAGTTTACTTTCAGCTTGGATCCGTTTTGTCTCCCACTTTCCGACTTATTTTTCTCTCTTT
AATCTCGTCGTGGAAGTGGTTTCCTTGATACACTCTCTTGTTAATTTCGAAAAAAAAAAAAAACATTCTTTAGCACAATT
ATTACTTTCTAGACTTCTTTTAGTGACTTCTCGTTCATTAAAATGCATTTTGGGCGATCTGCAGTTGCACTCGCAGCGGG
CCTCGTCGCCTCGGCGACTGCTCAGACCTATAGCGACTGCAATCCCATGGAAAAGAGTACGTCCACATAAAACTTCCTAA
GAGGACCTTGGTTAATCGCATTTAGGCTCTTGTTCTGCCGACGAAGCCCTCTCTTCCTCAAGCTACTCTGTCGACTTTAC
CAAGGGCGCTGACGATGACGCCTGGGAATCCATTGGCTCTGGAGACGTTGAATACACCTCAAAAGGTGCCGAGTTTACCA
TCAACGAAAAGGGCGATGCTCCTACCATTCAGACAAACTGGTACATTTTCTTCGGTCGTCTGGAAGTTCACTTGAAGGCA
GCTTCTGGCACTGGCATTGTTTCATCTGCTGTTCTCCTTTCCGATGTTCTTGATGAAGTGTAAGTTCTGGCTTTGAAACA
CTTGTATGTTTGTATTGACACTGGGAAAAGCGACTGGGAATGGCTTGGTGGCAGCCCAGAGGAGGTCCAAACCAATTACT
ACGGCAAAGGCAACAGCACTTCCGACACCCGCAGCGAAACCCTCGCAGCTGCTGGCTCCCAAACCGCCTCTCACAACTAC
ACAATCTACTGGACGAAAGAAACCTGCGTCTGGTACGTCGACGGCACCGCAGTCCGAACCCTCAACTACGCCGACGCCCT
CGGCGGCGAAAACTACCCTCAGACACCCATGCGCATCAAGCTCGGCATCTGGGCTGGCGGTGACTCTGACAATGCTGAGG
GAACTATTACCTGGGCTGGTGGAGAAACGGATTATAGTGATGCGCCTTTCACCATGATTGTTGAGAGCGTCAAGATTGAA
AACTTTAACCCGGCGGAGAGTTACACTTATGGAGACCAGACGGGAGATTATGGCAGTATCGAGTTGGATGAGACGGACAA
GTCTGAGACCAAGTCAAAGACTTCTACCAAGACGACGACTACAGCTGGCTCATCGACCGGTACGTCAACTGGAACCTCGA
CCGAATCGTCAACTGGAACAACTTCTTCGGCTGAGACTACTAGTTTCCAGAACAAACAGCAAGTCGACTCAACAGCTTCT
TCCGACGTCTCTTCCGCAGCCACCCCAACAGCAAGTGTCACCACGGTAGAAGGATTCGCCGCAATCAACCGGCCAGACAT
TTGGATTCTTCTGGGAGCGCTAGCAGCTATGTATATCTAGCTCACACAAACACCTCCAAGCGAGATGTCCCCACGAGGCC
TCACCTCTTGTTAAGCTCATTCATCTCCTTGGCATGCTTGTACACCAACTGCTTCGCCTCTTTATCCTCAAGATAAATCG
TGAATCCATCGTCGTGGTTCTTTCCGTATGAGAATCCACCGTAGCCGAATTGCCAGTACATTCCCGGCATCTTCTTTTCC
ACTTGAATCTTTTGCCACTTTCCGATAACTTCTAATCTCGTCTCTGGTCGTGTAGTGTTGAGATACTCCTTTCGGGCTTC
GGGTGTCAACCAGCCATATTCTTCATGGACGACTGGTTTGCCAACTTTAGCAGCTGATTTGGCGTGATCGATGATCCATT
GGTTAGACCAAGCGACAGTCTTTGACCACCAGTCAGGATAACTGTGGAAGACACCAAAGTCAATATTGGGAAGGGCAATT
TCGTGATCAAAGTCACCACCATCGCTGCCGTTATAAGCCCAATCATCTGACTCGCGGTTGAAACCACCTTCACCACCCCA
AGTGACGAGATGATATGGGTCAAGACTCTTGACGTAGGCGCTCATCTCGTCGACCCAGTCAGAAAGAAGCTTGGGTGTGC
AGTTATCGCTCCGGGGAAGGTTGCGAACTCCATCAGCTCCGCAGCGAGGTTCGTTGGCCAATTCCCAGGCCATGATTGCA
GGTGAGTTCTTGTACCGGTTCACCATGGTCTTGACGTAGCGCTTGTAAGCGTTCTTAATCTTGGGCAGTCGGTAGAACTA
TAAACTCATTAGCATTGCTTAGGTATCAAAACAGCATTTACTCACATCATCATGATACTTTCCACCAAGGTTAACAGTGT
AAACATCCATACCGCCATAATCAGCCCAATTATTCGTCAATGCAACAATAAGCTTGACCCCAGCCTTGGAAGCAGCATTG
ACCACTCTGTCAAACCGCTCGACATTAATCGTGGACTTGCCATTCTCCCAAGTCTGAAAGTAAACGCTGGTGTCACCCGC
GCCCTCTCCTCCGTACTTGGGAAGACCATTCGGATCAGTCGTGGCATTTCTGTCGTTGAAACCCCAGGTACGCATGACAT
TCAGACCGGCCTTTTTGGCTGCCGTAAGGCCGCGCAGGGCATCCTTTTCGTCCTATAACTTGTTAGAATTATGCATCAAT
TGGAGTTGGCAACTTGCATCCTGGAAGGGGAGGTAGTAAGCGTTACTCCCAGCAAAGTAAAAATCCTTGCCATTCAACTG
AAACTTGTCACCCTTGACAGTAACAAAATCCTTCTTAGGACCCTTGGGACGAGCCTCAGTGCCCAAAAGGCCCGAAGCAA
GAACAAACAGGGCAATATTCAGTTTCATTTTCTGCGACTGTACAGATCCAGCGACCTGGTTCCTACATCAAACAAAACTT
CCCTGAGGCATTTATACCCCATCCTGTTCAATAGCAAGGATTGGAGTATCGTCCCTAGTTCCGTGCCTAGCTCGGGACGC
ATTTCCCTGATCGACATGGAGATGCACGTTCCGACTACTAATTGGGATTTGCCGGTTTCTGCTTAATTAGAGTCGCATCG
GGAGTTCGGGCCGCCAGGGGGAGGGGTTATTACCACGGGATATATCAGCCGACGATGCTTAAATGACGGAACCTGTTCAT
CCATGGCTTTATTGGGTCGATCCGTCATGATATTTTGTCTGTTGAATAACTGCGGAAAAACTAGATTAAGAAGTTGTCGG
CCTTGTGATCTGTTTTTGAGCTTTACCCCATTTCTTGGCGCAGCATCATTGAGTTTACGTTTATCCGGAATCTGGGAAAT
AGCTCCACCCAGTACGTTTTGGTCAAGAAGATGGCCATGGCTCGTGACAACATTGGTGGAGAGATGTTCACGGTTACAGT
GGCCTTGTTTGACTGTCTTGGCGGTTTTAAATAGAGGCCTATAGGTGTTATATATCCCATCAGTCAGGCTCATAGTGGAA
CTGATCAGCCAGGTTCATTCTATCGGTTCATTCTATCCTACAACATGGCTACCAAATTGTTCCTCGCCGCTTCGGCTCTT
ATTCTAACCAGCCCTGCCTTGGCTGCCTCACCAAAATATCTCATCACCTTGTTCGTCTCCAAGTGCCATATTTCTCCAAT
AAACTGACCATCCCCAGTGGTGATTCATACTCCCAAACCGGTTTTGACATCAATGGCGAAAAGCCATCAGCTTCAAACCC
CCTAGGCAACCCTCCCTTCCCAGGATGGACAGCAGCAGGAGGCGTCAACTGGGTTGGCAGCATGGCAGCTGAAGTTAACA
GCTCACTCGTCCTAGCATACAACTTTGCATACGGCGGAGCAACTGTTGATGCCGACATTGTCACACCATACCAGCCCACG
GTCCAAAGCATGGAAGATCAGGTAGATACATTCGTCAACAACTTGGCTAAGCGACCAGACTATGCGCCTTGGAAGGCTTC
GAATACCCTCGCCGGTGTGTGGATGGGAGTCAATGACGTAGGAAACAGCCATTGGGCACCTAACGTGACTGATATTATGG
AAGCTTCAGTGACCAGGTACTTTGAGCTTCTTCAAGTCCTCTATGACTCTGGGCTTCGCAGATTCGTCTTGTTGACCGTT
CCACGTAAGTCATCGATATCAAGTACCATCCAGTCATCTAACAATCTCATAAGCAACCAACTTGACGCCGACAATGTTTA
ACCAAGGAGAGGAAAACACCTCTCGTCTCATCACTGCGATCGGGCTCTTTAACGGTCACATAACTTCTAAGCTCCGTGCA
TTCAAGAAGGCCAATCGTCAAGCGAAGATCACACTTGTCGACACATCGCGCGCATTCAACAAGGCAGTCAACAACCCTAC
AGCGTACGGTGCCCCTGATGCACTTTGCATTAACCCAGACGGAGTGTCTTGCGTAAGTCACAGCAATTACATTAAGCGAA
AGAAAGCTAACGATGAACTAGCTGTGGATGGATGGTTACCACCCTGGTGTCGCCATTGAGAGGCTTGTGGCAAAGGATGT
GGTCAAGGACCTCAAAGCGGATGGATACAAGTGGTAAAGGTGAGACGCCAAGGTGCTTGGTATGAGTGTCATGTGACGAG
GCAACAAACTACATTCCGTTGGCATTGACGACGGAACAGGACATATCTTGATGAGAGGCTGGTAAATACCTCTGGAACAT
ATTCATTACTGCATACTAGTCCGTTCCATTCACTCCATTTCCCTCTATGTGGAATACAAAATGTCATGTAGATGATCGTG
CCGTATCCCGTCCGTATTCTAGATTGACGGTTGGTCAGTGGTGCCACGGCGTAGTTCGCTTCGGGCCACATACTTTATAG
TGTAGTTGGTAAGAAAAAAAAGTCAGACTCTGCTGACAATAATGCTTCGCTCAAACCTGCTTGAGAGGCTTCGACGGGCT
GTCCGATCGCACAGAGGAAGTCGAAGGTATGTCATCAGCGGGGAATCGAGGAGGTGTCAAGTCCTCTGATGAACGCATGG
GCACCCTGTCAAGGCGAGCTGTGGCAGCGAGGGCATCCAGCTCAGTGAGAGTATCGACCTGAGTCTGAGACTTCATGAAA
GATGCTCGGTCATCAGCCATAAAGGGGAATCGAGAGTCTGGGTTCTTCTGCCAGAAGACGATAGCGCTCGAGATAATGGT
CATGAGCAGCAAGATCAACGAGAAGGCCGCATTGAACAAGACCAGGATAACACCAGTGACAGAGGGGCCCATAGCCGGCA
TTCCAAAAACGTTGGTGAGAATGACAAGACAGATGGCGTTGAGGAAGTTGAGAACGTAGATGGCAATGTTCAGCGAGTTG
GTGCTCTTGTCCATGTAAGGCAGCATAACAGTGCTCGTGATCATAGGAGCCGCCTCAATAACGACCAAGGCGATGGCCTG
CAGATCGCCGTTATGCTGGCCAAGAGCGATAAAGAAGCCCTTGACCAAGATGTATGCGATGAGAGGGACGATAAAGTAGT
AGCCCGAGGCACGGAACTGGATGTAGAGGAATCCCCACTTGTTCAAAACACTTGAGTCGGCAAATAGGCTGTAGGTTGGG
TTCTTGAACGCAGCGAGACGGATGATAGTGAAGGCAGCTGTGACGAGGATAAGAAGCATGCCGAAGAAATAGAACACGGC
GAGGAGGACAAGGGCAGCAGAATCAGCCTGAGTAAACTCCCAGACAGAGAGGATGGTAATTCCAGGGAAACCCATGTAAA
TGAGACGAAGAAGGATACCCTTGAGGATGGTTCGCCATTCGGTTCGGAACTCGAGGAAGCGATCGCGCTTGACCCAGGCC
TGCTTGACACACAAGTCAAGCGCGAACTTGCAGAGGACGACAATGATGGTCGCAAAGACAAGAGTCAAGATGAAGAAGAC
GAGGCTGGTCAGGAACAGATTGGTCGTCTCAATCTTGGAGCGGAAAGCAACACGCTGTATGCCATACACAATGTAGGATC
CGCTAGCGAGTTCAATGTTGCCCCTCTTGACAAGGCCGTCGATACCGCGAGCCGCATGGTGCATGACGCTTCGGGGCACG
ACGGCGTCAAGAGAACGCTTTGCAACCTGGACAGAGGCTGATCCGAGGAAGTGAAAGATGCTTGCGGGGGCACCTCCAGT
GGCTCGCTGATACCACGTAAAGATGTCTTGCATCCAGCTCATTTTGATGATACCCATGGTCCACTGGAAGTTTTGCGTCC
AAGCCTCCACGATCGGAGGCATGTGGATACCGGTCAAGCCAACGATGGCTTGCGCCTGGAAATAGCTAAACAGAGAGAGC
GTGTTGGCAGCCAAGTGCGCGGCCGCATTGCCATAGCCGAGGAGGGAAGTGACGGCAGACGAAACAAGTCCAAGTCCAAT
GATGATGGCAGTAACCCACTTGACCGAGATCTGCTCAACTGTCTTGCCCGTGGAGAAGTCAGCCTCAACACAAGCAACAC
TCTCGCCAGTATCAGTCAAGTTGATAAAGGCGCGAATGGTAGCGTCCAAGTCAGGAATGCCGTAGGCAATTCCAGGGATC
TGGTCCAGGGTGTCGCCAAGATCAAAATTGAACTTGGAATCGATGTTTCCAGGCGTCATAGGGCACATCTGCGACAGTTC
GAGTTCACCGTTGCAAGGATCGAACTTTTCGTGGAAGAATCGGTAACCATAAACATCGAGGGCAACATCAAAGATGACAT
ATCCTTCTACCGAGGCCGAGGCCGAGAGGTCAACGGTGACCATAGAGTTGTTGGGCGTAATGGTGACTTTGAAGAGACTC
GCAGAAAAGAGTGATTCGCGCTGACAACTGTTCAGCGAATTGGAGGTCAGGATCCTCTCAGCCGTCACAGAGGTAACAGC
CGAGAGGAGCAAGGCGAGCAATGTCATGAACGGTCTCATCTTGGCGATTGTTCGTCTCGAAGGAAGGGAGTTGCTCGATA
GTCGGTCGCAAGCGAATGTCGGGAGCAGGATCGTGATTGGCGTCGGCGTTGTTTGCTCAAGTTGGTGATGCTCGCTCTAA
GCGCGCGCTGCAGCAACGGGGCTCATCAGCTCGAATCGATGATCGGATAAGGCGGAACGAGCGTGGGCGTGTCGAGCCTT
GGGCCTATCGATGAAGCGCAAGGCGAAAACGACAAGAAGAGTCTTGGGCCATCCAACGTTCGATTGATGGTGATAACATC
GAGAGCGAGGGGAATGTAAAGTCAGGATGAATACGAGAGCGGATAAATGGATTAACCGGAGCCGTGACAGCTCATTTCCC
GTATTGTCCCCATATTTTAGCTCGGTTAGCTCCGATCTACGTCACCAACTAAACCATATCCGGAAATAAGGCTCGTATCC
GTCAGCTGAAGGCGGAATTAGCATGCGACTCGTGTTGTTGCAGGGTAGATGTTTGCGTCTGGATGTTGAGCATGAGATGA
ACAGGATAAGGACTAAAAGTCTCTAGTTATGAGGTATGCAATTGCCCATACGGTTGGCTCTCGAGAAAGACTTGTTTACT
CTCTTATTCAGCACTTCAACTGTGTTTAAGGCTTTGGTCTAGGCACGGGAGCTAAACAAGACTTTTTTAATCCCCGAAGA
CGAAAACATTGCATCACGTCAACGCAAAACCCATAGCCAAATAAAGAGCTTACTAGATTATAACAAAGGAGATGTTTCAT
TTTTTTCTTGTCTTTCCTTCTATTTTACCTTGATGTGAATGATTTCCCTACGAACCATCACGTCTCCCTCATCGCTAACC
TGCCTAGGAAGCTTCATCCAATGACGTCCCCTCCATCGACTCAATGACAGCCTTCTCATCGGTCTGCTCTTTAGCCTTGA
GTAAAACCCCGTGAATGGCATCTATGGGCTTCTTAACGTGCAGTTCCTCCTTCGAAAGCTTCTCTACGAACTCCGTCACG
GACCCCTGCTCAGCTGCAAAGGTAACATTTCCTTGACCTTTTAAATGACAAACCAATGCATCCATATCCCGAAGATACCT
TTCCAGCTTTCTAACTGCAATTTCGTACTTCTCAATGAGATGCTCGCACGGGATTGGGCCTTCCGGTTTGGCCAGCCAGG
TGATGTCTTCGAGCTTCATAGACAGCTCGGTTCCTGGGAAGTCTATGTAGAAGGACGCTAGCTCTTTGACTCTGGTGTCA
CTCTCCTCTTCAGGTTCATGGCCCATGGTGAACCGGATGGCGGATAAATCTCCATGTAATTGGTATTGTGTCCTCCTGTG
AGTTTGTCCATCCGCTGATACACGACACCAAAATCACCCTTTGGCTTGTACGTTGGCAGTCGAAACAGCGCGACGACTCG
AAGTCTCTTTTGCTTCTTCAAATGATATGTCGACATGACAGACTCACCCTTATTCCACCAGCCATTGGCGAAGATGATAT
CCTTGTGCGAGGGACTGGTAGAAATCCCCTAATGGCAAAAGGCCATAAGGAATGTCCTAAGATGGTATTCTTTGTACTCC
TGTGTGTCGACGGAGTAGGTGGAGATGAGCTCGGAAAATTTGTTAGCGCATGTGAAAATTGTTGCATTATTTTGCTGTTC
GAATTGTGAAAACATAGATGAAATGCTTATCGCTGGATCTTAATGGGATGCCTGTACTGTGTTGGGCATTGTGGTAAACC
AGATATCCAGGTCTGGTACCGTTTTCGTGCCTATCCCTTGCGTTTCCTACACCGCTGAGGCTATTGTATTATTGGGTCAC
ATACGAGATAAATATCCGTAAAATCCAGAATGGCAAATAATGCGGATCGGCGCGCACAGACTTAAGTGATCAAGGTGACA
GGTGCGCCATTTCCTGTTGACACATTCCAGGCTCCCAGGGCAGACGGTGAACACGAAAAAGACGTCATTCGTGGCTGTGC
TAACCTCCTACCGTAACAAACTGACAACAAGTGCCTAGCCCGTGTCTAACATTATCAGTATCTGGGGAAGAGAGACGACT
CATCTGACTCAACAAGGACTGAGACCCTGCATAACGGGAGAGAACCCGATCCGAGACGGCAACCCTCAAGCAGGAAGGGA
ACCAATCTTGGCCCTCCCTGGCAAGGCTTAAGCCACAATAATCAACTCCGAGGGATCACAATTCTCGAACGCAACCCTGA
ATATCTTCCGTCAAGCCACCGGCCCCCACGTTGTCACATCTGAGACAAGAGCCCGAAAGACAGACAAGGAACCTAGACCG
CCGGTCAAAAAATTTCACGTGGACATATCCCGCGCATTCTAGGCCGAAGTTACTACTTCCATGAGCTCGGATGGTGAAAC
AACGGTTTGCTTGTTGGCCTTCGCATATCCTCGGTAGTAGACGCAAGAAGGGCCATCGAAGACATTTGGCTGCATTGCGT
AGATTTTACAGGTGTGATCAATAATAGAATGGGTATTTTGAGTCACCTGTTGGCTGCCACCGGGAAACACTTGCTGCATT
TGAGACGTACGTCATTCTCCCTGCTTTCCTTTTTCATGGTGCAATATCTCACCTCGTATTTTCTATGGTAATATCTTAGA
TGATCTTTCGGATACAACCAGTCTAGGAGAAAAGAGAGAGCGCCAAGTTATACTGACCCAATCACATACCTTGGAATCAG
CGATCGTTTTACGCCTTGGGAGGTGTTTTAGATGCCGTGGAGTCCAAGGGAGAAGCTATTCCCACCTCACTGTGGATTAC
ACGATGCCAAACAATGCTCCATGGGGTATTACACGTGCGTGATTCATTGATGTCTTTGAATTATGCATGCCAATTTGTGC
CGTCTTACAACGCTGAACCCGTGCTACCTGAACTATCGATAAGAATACCCCTGAAGAAGTCTCTACCCTTCTTCGTAAGT
AATAAGAAAACTCCCTATTTGGGGGGTGACTAGGAATATGCTACGTTATGTATATCTCCATCATGAATCAAACCGCCGCA
GTTATTCCCATCCCATAGAAGGATAAATAAAATCAAATGGCCACAGGCAAACCACCAAGCCGGCGATTAGTTAACTACAA
GACCATTAAGAATGACCCTGAATGGGTCGAGGAAGATAGAGTTCCTCAAGATACCTCTCTTCATCCTCACTAAGCTCCTT
ACCCACAGCAGCCAGGGCTTCCTCTATACGCTGAACAGTACTGAAGCCGATAATGGGAGCTGTGACTCTCTTGTTCAACC
AAGCGAGAGCGACATGGCTCATTGGCCAGTTTCTCTTAACAGCAATCTCCTCTACCCTTGAAACGATCTTGTCTGTGTTG
CAGTCATCCGCTTCATAGATGGAGCCGTTTCTACTGTTTGATGCACGTATTGATACAGACTGTTGGTTTGACCTGCGTGC
CAGTCTTCCAGACGCAAGAGGGGCCCACTGACCCATCAGAATGGTTATCACGAAGAAAGTTGGAGGCGACTCACGGGAAT
AAGGCCAACACCTGTATCTTTGCAGTACCGGATCATCTCCCGTTCTTCTTCTCGGTAGATGAGGTTATAGTGGTTTTGCA
TCGAGACAAACTTGGTCCACCCTTTGGCATGGGCTAGATTCTGCATGGCTGCGAATTGATACGTCCACATGGAGCTTGCA
CCGAGATACCGTATCATGCCTGCTTTGACTAGGTCGTTAAGTGCACTCATGGTCTCAGCTATGGGCACAGTGGGATCAAA
GCGGTGGATCTGGAAGATGTCGATGTAGTGCGTCCCAAGACGCTCAAGTGAGGCTTCTACAGCGTTGAAGATGGCTGCTC
GTGATAGGCCTGAGACTTGTCAGTGGGCAAGTCCAAACATCATTGTGGGATACTAACCCCACTGGTTCACGTAGTCTTTG
CTCTTATCCGCCAACTCATGATGCATCGTGACTCCTGAGCCGGGGTCAAAGTTCTCCGAGTCACACACAACCCGATAGCA
TTTGGTCATGAGAATGACCTTGCTACGTGGGATGTTGTATTTCCTCAGGGCCTTGGCAATGACCTTTTCAGACTCCCCAT
TGGAGTAGACATTGGCAGTATCCCACTATCGCCAGAGTCAGTCAACACCCAACAAGCAAGAGACCCAACTCACCGTGTTT
ATCCCACGATCGTACGCTGCCTTGAGTATAGGCATTGCCTATCATGCACCCCTCCATCAGCCACTTGAATCCTTTCCAAC
ACCACGGACTCGGATAAAACTCACATCTTCCTCATTAAGCACCCAAGGAAGCCAACGGGAGTTTCCAATGTGCAACCCTC
CAAGGATGGGATTGGACACCCTGAGCCCACAGTTGCCGAGATGACGATAGTCCACCCTGGTGCGCGAGATGGAGTCTCGC
AGAGACTGGGGGATCCTCAGAAGCTTGTCGACAGATGTTTTGGACATGGTTGCATTGAGATCAACTAAGGCAAGGAGAAG
GATGAACTGAATCTCTCTCTGACAGATGGAGAGGTAATACTCTCGACTTGAATGGCTGGGCGAGGTAGACAAACTCGGCT
CCTCACCCTTTAAAAGTGCCGATCATCTTTGCCGCGGCAATTGCTTCCAAGGTATCTGTTTGTCTTGCCGCTCAGTACCC
GCATCACAGAGTTTTCCCTCTCTCTCATCACTGCTGGGTCCTCATGCTTGAATTGCGGTGTATTTCCTTATTGCGATAGT
TTCCTCCTTTCTCTCAAAAATAAACACGCTCGCCAAAGACGCTGTCCCATTGGCCCGCTCTTGAGCTGACTGCGTGTCTC
ATAATGACTGCCCCCGGCAGTTCTTCGTATGTTCCATGGAGGGGCTCGAGTAAACTCGCTGTCTGACCAATCGAAGGACA
CGCTTCCTCGTATAGTTGCCAGATTGGGATAGCATTCGAAGTTTTCAGCCTTTTCTTGGCAAAATCAGCCATTTGCGCAA
AGGGGGAGTCGACGTTGATCAGGTAGTTCATGAACAGCCACCGCATTCCAACGCGGTCTAGAATAGAGTGTGAACAAGGG
GAGAGTCAAGGTCGTGATTTTACCCGTCATTGAAGCATCCCTGGTGATCATCAGGGCGGTTTTGCAGATCTTGTAGTCTC
CTTATTCAGCTGTGCCAAGCAAGAGCACTGGGGAGGAGTAAGAGCAGGTTTGAGAAACGAACTGAAGGGACTGCATTGTA
AATAACCCAATTCTCAGCTCCCCATCGTTCGTCATGTCACAGAAACACAATCTCTACACAATCCCACGCTTTGCCCTCTT
TCAGCGGTCAATACATCGTCAACGCTGCAGGCCAAGACACTAGCTACGGATGGACGGGACGGGGCGACGGGAGGGCTTGA
ACGTACGATGTCTTAGCTAAATAGCGCGTCCTCTTTTCGCTTCGTGGCCACTTAAACAACTGTCCGAAGGCGTTATTTCT
CCTTCCGCAAGGGTTCAGCTGCAGGGAGGACAGCCTGCTGTCAAATTGTCTCTGAGCATTGACTCGGGAAATAAGTCCAA
GTGTGGGGAGATGGCCGCAAGGGGGTCATGTCACAGTCCAGCCACATCTGGGTTGCCGATCACCTTCTATACATGGACGT
TTCTACAGCTCAACAGACGTGGATGCAGATGTTTCTCTGGACTTTTGGGAGATTGGACTCCATAGAGAGGCTTACGGACC
CAATGAAGCTCTCGTGGGCGTTCGTGTTACACCTGAATCAAGGTTCTGATGTTGGTCTCATCTGTCATGTTGTTGACTCG
TCACTTGTCACGATCTCGTATGCCTTCTAGAAGTAGAATAGCCGGAGGTTTCCGATAACTGGGAACTAGTGATCTCAGTC
AAAGTACGCGCGGTTTGGTCAAGCATCAGCCATATTTCATCACACGGTCCACTGCATGCATTCCCGTCTGGGCAGGGTGA
TCTAGAACACGCGGTATTTGGTGCAGTCGTCTGTATGCGGTTGTTGAATTCCCGATATGCCTTCGGCTGGAAGCAGGGCA
GCCGTGAGGGTCATGATGGTCCCCGAAGAGCCCACTGCGTAATCAAAGAGTGAGATCAGGGAACCATTCGGAGATGGGAT
CCGCACACGCATTGCTGGATTTGTTAATTTTTTCAGCTAGAAATGCTGCAGGTCTTCATGTAGGTAGCTGGAAGTAGGTT
TAACAGATATTTTGTGTATATAAGTATTTTGATGCTACCCTACTAGGTAGATCCCTACTTCTACAAAATCAACATCTGCC
TTGGTTACAGTCGAGGTGGAGTAATTCGATCTGAAAGAAGACGACCTTGTGTGACGAGTTAGTGACACTCTATACTCTTT
TCTGCCTTATACCGAGCCCAGACTAGGCGATACATTGCCGTGTTTGCTCCCTAAGGTGTGTTCTAGTCCTCCGATCCTGT
GGCTATGGCAACCGACTAACGGACCCCTCACCCAGATGTATCGATTCCAAGAGAATGACGCCGTGAAGGCGTATCCCAGT
GGGGGGATTGAGAAGCTCAGAGATATCCATACCACCGTCCAGCCTGTCTCGAGCGGTTCCAGCGACACTTCCTCCTCGGA
TGACTCCCAACAACTGCAACAAGCAGTTGAGTACTGGAAGGACATTTTGGCTGATGGCCAATATGTCTCTTACCCTTCGC
CACCAGCTTCCACCCAGCCAAACGCCTCGTTGTCTGGGCTGGCACCTCATGGGGTTGGTGCCTCGCAGCACTTGCAGCTG
CCTCTCCCCAAACACTCCAAGATCCCCCCTGCCACTCTCATGAGAGCGGCATGGGCTCTTGTCGCTGGACGAATGACGGA
CTCGGAGTCTGTTGTGTTTGGCACTAACGTCTTGGATGAGCCCATCATCTCAGTCGTGCCTTTTCGCGCAAGCATTCACG
GCCACACTACCTCGACCTTTATCGAGTCAGTACAGAAGCAGGAAGAAGAAGCGATTGCCTCGCCTCATCAACTGACTCTT
CTGCTTTCCGGCATGGAACAGGTCTCTACTCTGTTCCAAACTCTTCTTTTGACACCAAGTGACGATGAGTACTCTAACAG
TCCTCTGGACAGCGGCTGTCGAACCCCAGAACCTTGCGGATTTGGCCTTGTTCTTGAGATTGCACACACTCAAGACAGAG
CATCTCTCAACGTGACGGCTCGCTACCGTTCTGACACTCTTCGAGCTTTCGAGGTCAAGAGGTTGCTGCACAGGCTTGCA
TCTGTCATGGCTCAGCTTGACACCGCAAAGCCCAACCAGAATGTTAACGACATCGATTTCATGACAGAGCAAGACCTTGA
AGAGATCTGGACCTGGAACTCCGAGGCACCAGCCGCCATCAATGGCTTCATCCACGATATTGTCAAGGAAAAGGCCTTGA
CCCAGCCGTCTTCCACCGCCATCTATGCCTGGGATGGCGAGTTCACCTACGCCGAGATCAACAGGCTTTCTAATCGTTTG
GCCGTGACACTCATCACTGGCTACGGTGTTCAACCGGGCACACCCATCGCACTATGCTTTGAAAAGTCCAAGTGGATGGC
TGTCTCGATGCTAGGTGTCCTCAAAGCTGGAGCGTACTTTGTCATGCTCGACGCTGCTTCTGCACCCGAACAGCGGTTAA
GGACCATGGTCGAACAGGTCCAGGCCAAGTTGGTGATCAGCTCTCCTCTGAACCAGGCCTTGAGTTCTCGTTTCTGTGCG
GCTGTGGTTACTCTTGATTCCCAGACCCTTAGAGAATGCAAGTATAACGACAATGAGATCGACCGGCTTTTGCATCAACA
GCTTCTCACATCTTCTTCCAACGCACTCGCACATGTGATCTTCACATCCGGAAGTACAGGTACTCCGAAGGCCATCCCGA
CTACGCACCAGAGCATCCGTTCAGCCCTCCACCACCAAGTGGCAGCCATACACCTCAACACAAGATCACGAGTATACGAC
TTTTCCTCGTACAGTTTCGACGCCGCCATATTCAACATATGGACCACCTTCTACGCTGGAGGATGCCTCTGTGTGCCAAG
CGAGGCGGACCGCAAGGATGATCTTGTTGGTAGCTTTCAGAGGCTTGGTGCCAACTACGTGACCATGACGCCCTCTGCTG
CTCAGCTGCTTGCGTCAGCACCAGAGAAGGTTTCTCTACTGGATACCATCATGCTTGTGGGAGAACGCCTTACCATTCAA
GATGTATTGCCTTGGTGGAATCGTGTTCGTCTTATCAACTCGTATGGACCTTGCGAGTGTACTCCCTCGGCACATCCAAC
TTGAACCCGTCCAGTCCCGCCGACCTTCTCGACATTGGAGTAGGACTGGGTCAAGTCACTTGGATTGTAGATCCTGATGA
CCACAGTCGCCTTGTTCCTCCTGGCTTGGTTGGCGAGTTGGTCCTTGAGGGTCCGTCCGTGAGTCAGGGTTACCTCAATG
ACCCAGATAGAACAGCGGTTGCTTTCATCAGGGACCCTGCCTGGTTAGTTGAGAGAGGCCGCCAAGGAAGAGTCTACAAG
ACAGGAGACTTGGTGCAGTACTCCAACGAAGAAGGCCGCTTGAAGTACATCGGCCGAAAGGATGCCCAAGTCAAGATCCG
TGGACAGCGTGTTGAGCTTGGCGAAGTCGAGCATCGAGTGCAGCAGTGCATGCCAGACGTGAGCCAGGTAGTCGTCGAGA
TGATCACCCCCAAGGGCGTGAACAGCTCTTCGAGTGACATGCTTGCGGCGTTTCTGGTTCTCTCTCGAGGCAGCGGAAAG
GAGGTTTCTGAACCTCGCACGGCTCAGTCCATGTCCCCAATTTACCCTGTCTCGGAGGAGGTACAAAATGCCTTGAGTAA
GGCATTGCCAAGTTACATGGTGCCGAGCGTCTTCTTCTCTGTGCGAGATCTTCCCAAGGCCGCTTCTTCTGGGAAGCTGG
ACCGAAAGAAGATTCGAGAGATGGGCTCGTCGTTCTCCGTCAGGCGACTTGCCGACCTGCGGACCAAGGCTCAAGGCCCC
AAGCGACAGCCGAAGCCGTTTTCAAGGGAGTACAGTTTACAAGGCATCTGGGCCAGCGTGCTCAACATGGAACGGTCCGA
CATTGGCTTGGATGACAGCTTCTTCCAACTGGGGGGTGACTCCATTTCTGCCATGAAGGTTGTTCGAGATGCCCGCCAGC
AGTTGGAGGTGGAGTTGAGCGTCGCGGACATTCTGCAGCACCCACGATTGAGTGAGGCTGCCGCGATCGTCGCTCGAGGG
ACCACATCGTTCAAGTCGGACGAGGCTCCTGCTGCCTTTTCTCTGCTGCCTGGGAACAACGCACGCGAAGCCGTCGTCTC
TGCGTTGAAGAGTCACGGTGTCCAGTCTTCGTCTGTTGAGGATGCTTTCCCCTGCACGCCACTACAAGAGGGTCTCGTGT
TCCTCTCCCTCAAGAGCCCCGGGGACTACATGATGCAGACGACTCTGGACCTCTTTGCTTCTTCCTACTCGAACGCCCAT
AAGTTCCGTCAGGCATGGGAACACGTTGTGGCAGAGCACCCTGCACTGCGAACTCGGTTCGTGCACAGTGACCGTGACAC
TGGGCTTGCTCAAGTTGTCCTTCAACCCGAAGCCTTTCCATGGAACGAGGTCGCCGACTCGTCTTTGAGCGAATATCTTG
AGACAGACCGACGACAGCCCATGAGTCTGGGACAGGCCTTTGCCCGCTTTGCTCTTGTCTATGACAAGGGCGTGCCTCGC
TGGTTCGTCTGGACGATGCATCATGCTCTGTACGATGGCTGGAGCATTCGACTGATCATGAACGCATTCCAGCGGGCTTA
TCGGTCCCTCGAAGCAGGTAACAGTTTGGTGCGAGACATGCCAAATGCGTCGTATCCGGCCTTCATCAAGTACATCCTTA
GCCAAAGCGTCTCTGCGGATGGTTCAATGGCCAAGTACTGGAAGAAGACATTCTCCGACTGTGAAGCGACTCAGTTCCCT
GCAGTTCCTCTCCACGCCCAGAACCAGGCGCCCGGTCATTCCAGGGTCAGCACTCTCTTCCAGGACCTGCCATCCTTGAC
AAGGAGCCAAGGCTTGAGTAGCGCGACTCCCTCCACTCTCATTCGCGCTGCTTGGGCTATTGTCGTGGGCAGCATGACGA
ACTCGGACGACGTGGTCTTTGGAGTTAGTGTCTCAGGTAGAAGTGCTCCTATTGCCGCCATAGACGAGGTACCTGGCCCT
ACCATGGCTACTGTTCCTTTCCGGGGAAGACTGGAGAGGAACATGTTGGTCGCGGACTATCTTCGGTCTGTTCAGCAGCA
GGCTATCGACATGATACCCTTTGAGCAAATAGGTTTGCCACGGATTGCCAAGCTGTCAGCTGACTGCGAACATGCCTGTC
ACTTCCAGACACTGTTGGTAGTACAGCCAGAAGAGACGGCCAACATTCTCTCCGAGTTTGACGACGAGCACGGAGGTCCT
GAGAGATGGTTCAACAACACTTACGCCCTACTCCTCGAAGTCCAGCTTGGCGATAAGAAGGCAAACAGCAGTGGCACCAT
CAAGGCACGCTTCGACTCGAGGATCGTTCAGGCAAACACGGTCAAGAGCCTTCTTGAACGTCTAGTCTTTGTCATTCATC
AGCTTAGTGGCACTGACAGCATGGATAAAGTTCTGTCCGACATCGACGCTGTCACGCCGGTCGATCTTGAGCAGATCTGG
CAGTGGAACAAGACGGTCCCTGCGACGATTGACCGAAATGTCCACGACATGATCCTGGAGCGTGCCCTTTCCCAGCCAGG
CAGACCAGCTGTGCATGCTTGGGACGGCGAGTTTACGTACGGAGAGCTTACTCGCCTCTCTTCAATACTAGCTAGACGAC
TCATCGATCTGTACGGAGTCCGCCCTGGAGATATCGTTGGTCTTTGCTTCGAAAAGTCGAAATGGACATCTGTGGCCATC
CTGGCTGTACTTCAAGCCGGAGCTGGATTCGCCATGCTGGACCCTTTTCTCCCTGAGACGCGTCTCCAGACCATTGTTGA
TCAGGTCAATGCTCGTGTGGTGGTGTCCTCGCCGAAGCAGAGAGACTTGAGCCTACAGCTGGGCTGTGGTCAAGTCCTTG
ATCTCACTCCCGATCTGTTCAGCAGGGCCGGAACGACGTTGGTCAATGTCAAGACTGATGCCTCGTTACCTGTCTACATC
ATCTTCACATCCGGAAGCACAGGAACCCCGAAGGGTTCGGCCATCAGCCATCGCAGCCTTGCCTCATCACTCGTTCACCA
ACGCGAAGGCTGTGGCTTCGACCAATCGTCAAGAGTGTACGACTTCTCCTCTTACGGCTTTGACGCCCCGCTCTTCCTGG
CTTTTCAGGCATTCTCCGCGGGCGGCTGTCTCTGTGTACCCAGTGACGAGGACCGCAAGAGCCGTCTTGCCGAAAGCTTA
CGAGAGCTCAAGGCCACTTTTGCGCTCATTCCGCCTTCGGCTTCTCAGCTCGTGTCTCCAGAGCAGGTGCCAGACCTCAA
GACCCTCATGGTGGGAGGAGAGGCTTCAACAGTCAAGGACCTTGAACGATGGTCATCTGCCGATCTCATGCTTATCAATG
CCTACGGACCTTGTGAGTGTACAGCGGTTAGCATGATCAACCCTACCCACACATCCAACATGAACGTCAGAAAGGCCCTT
GGTATTGGAAAGGGACTTGGTCAGGTGACGTGGGTGGTTGACCCTCAAGACCACAACCGTCTTGTATCTCCCGGCGCTGT
GGGTGAGCTCTTGCTTGAGGGTCCCTACATCGGTCAGGGATACCTGCACAATGAGGAAAAGACCAGTGAAGCCTATGTTG
AAAATCCTACTTGGTTGCTACAGGGCACAGGAGTAGTGCCTGGTCGACGCGGCAGACTCTACAAGACGGGTGACCTGGTC
CAGTACTCTGAAGATGGGGACGGCAGCTTGATGTTTGTTGGTCGCAAGGCCGATGATGCTCAGGTCAAAATCCGAGGTCA
GAGAGCTGAACTTGGAGAGATCGAAGTGCGCATTCAACAAGCGCTGAAGCACGACAATACTGTTCAAGAAGTCATTGTCG
ATGTCATCGTCCCCCATGGTGAAGGATCGCGCCCCATGCTTGTCGCGTTCCTCAAGACCATAGATGCGAGGGACCATTCG
GCAGCCCCAGACCTCTATCGCGTCTCTTCTACCTTTGAAGATGAGCTTGCACAGTCTCTCCCGGGATACATGATTCCCGA
GGCCTTCTTCAAGCTCGCCCAGATCCCCCAGACTGCGACCGGAAAGTTGCACAGAATGAGACTGCGCGCAATAGGAGCAT
CCTACTCCCTCCAACAGCTGGCTAATCTCAGAACCGAGGCCACGCAAGGTCCCAAGCCTCAGCCGACTTCTGAGCTTGAG
GCTGAGATGCAGCAAATCTGGGCTCGAGTTCTTTCTTTTGAGCCTGAGCGTATTGGACTCGACGACAGCTTCTTCCGACT
TGGTGGTGACTCTATCGCCGCTATGAAGGCTGTGGGAGAAGCCACCAAGGCATCGATCAGAGTCACTGTTGCCGATTTCT
TTGAACATCGCACGCTTCGAAACGTTTGCAACCACAGCTACTACTGTTCCGAGATGGCTGCCGAGTCTCTGTCTACTGCT
GTTGAGCCCTTCTCTCTTCTCGCTCAAGACAGCATTGAGACTCGTGAGATGCTCGTTCAGGGTTTGGCTGCCCAGCTCGG
AACCACTATATCCAAGATCCAAGACGCCTATCCCTGCACTCCTCTCCAAGAAGGACTCGTATCTCTGGCTTCGAAGAGAA
CAGGAAATTACATCATGCAACAGGTGTTGGAGTTGTCACCAGACATGCTCAAAAACGTCAACACCTTCAAGGACGCCTGG
CATAAGGTTGTTCATGCTGTGCCCGTCCTACGCACACGAATTGTGCAGCATGAAAAGCTTGGCCTTCTTCAAGTCCTTCT
CAATGATCAAGATGAGCACATTGAATGGGTAGAGGCCATGGGTATCGACTGGTACCTCAACTCTGATAGGCAGAAGCCCA
TGGGTCTTGGTCAGCCTCTTGCTCGATATGCTTTGGTTAGAGATAGGGATGGAAGGCCGAAGTGGTTTGTCTGGACCGTC
CATCACGCTCTCTACGATGGCCTATCGCTTCCCATGATCCTTGAAGAAGTCGATCGGGCTATCCAGGGCCAGACAGTGGG
ACAGACACGTCCTCTGGCCCAGAGCTTCATCAAGTACATTCAACAGCATGACTCGAATGAACTCAAGTCATACTGGCAAG
CGGCACTCGAGAACAGCGAGGAGTGTGTGTCCTACCCCAGCCTTCTTTCGGGTCTCGAGCAGCCAATCGTGTCTAATAGC
CTCATTGAGCACCAAATCCCACGTGGTTGGGTGTCTTCATCGAGCAACGAGACAACCATATCGACGATGCTTCGAGCGGC
CTGGGGTCTTGTGACAAGCCAAATGACGGGCTCTGATGATGTTGTATTTGGTGCCACTGTATCTGGACGAAATGCTCCTG
TGGTCGGCATTGAGTCAATGGCCTTCCCGACGATCGCAACAGTGCCCTTGCGGCTGAGGCTCAATCGCAAGGATCAAAGT
GTTGTTGACTATCTCAACCAAGTTCAACGACAAGCCACCGAGATGATCCCTTATGAGCAAGTTGGTCTGCAGCGAATCGC
ACAGCTTGTATCCCCCGATGCTCGGCAAGCGTGTGCCTTTCAGACTCTCCTCGTTGTCCAGCCCAAGTCCAAGACCCAGA
GCACCAAGGCATCTCAACTTGGTGAATGGACGACTCCTGACCAGACCGAGTGGTTCACTACGTATCCTCTGACGATTGAG
GCTACCGTGTCACCCAGCCATATTGACGTTGACGCCCGCTTTGACGCTCGTGTCGTTGAACCTTGGATGGTCAAGGGCCT
TCTTGAGAGATTGGACTTTGTTATGCAGCAGCTTGGTCAAGCAGGACCAGACGCCAACACGTCGGATATTGGCATCATGA
CACCTGGGGACCTGCAGCAGATCTGGAAGTGGAATCAGAAGGTTCCCGACCCTGTTGATAGGTCAATCCATTCAGTTATT
GAGGAACAGGCACGGCTCCAACCAGAAGCTGCCGCTATATGCGCTTGGGATGGTAATCTCACTTATGCTAAGCTCGAGGG
TCTATCCAACCGTCTGGCTTCCTACCTGCTCTCCCTAACCGGAGGCAAGAGCCTGAAGGAGACATTTGTGCCGCTGTGCT
TTGACAAGTCCATGTGGACTCCGGTCGCCATGCTGGGCGTACTCAAGACAGGCGCAGGCTTTGTTCTCCTAGACTCAGCC
CTTCCAGAGCAACGTCTGAAACACATTGTTGAAAAAGTCGGCGCAGGTCAGCTGATGCTTTCATCAGACTCTTGCTCTTC
CTTGAGCGGTCGCATCTCCCAGGGAGTTGTCACCATCAACTCGGACTTCTTCAAGTCGGCAACCCAAACCATCGCACGTC
TCCCTGTTACTCCTGCCGACTCAGCTGCCTATGTCATCTTTACTTCCGGAAGCACGGGAACCCCCAAGGGCGTTGTCATC
ACTCATCGAAACCTTGCCTCAGCTCTGCCCTGCCATGTCAAGCGCCTGGGATATACTCCCGACTCTCGAGTCTACGAGTT
TGCATCCTACAGCTTCGGAGCATCGCTCAACAACATGTTTGTGGCCTTGACGACGGGTTCTTGCCTGTGCATTCCAAGTG
ATCACGAGAGGAGGAGTCAATTGGATCGCAGCTTGGTCTCAATGAAGGCGACGCATGTCCTTCTCACTCCCTCCGTGGCC
GAGTCAGTTTCTCCTCGTAGCGTCTCTGGTCTCGAGACCATCATTTTTGGGGGCGAAGCCGTTCGAGGCCAGGATATCGG
ACCTTGGTGGGAGGCTGGCATCAAGGTGTGCACTGCCTATGGTTCTAGTGAGTGCACAACTATCAGTACCATCAATGACA
CTGCCTCGACTCCTGAGGAAGCAACTCGCATTGGATGGGGTGTCGGACTTATCCCTTGGGTTGTGGATCCTTTTGACCAT
GAGAAGCTTCTCCCGCCGGGGTGCATTGGAGAGCTGTTGCTGGAGGGTCCTGCTGTTGGCCGCGGATATCTCGCCGACCC
CGAGAAAACGGCTGAGGTGTTCATCGAGAGTCCTTCCTGGTTGACGAAGGGCGCCTCTACCGCAAATTACAGCTCCTCTC
AGAAAGGGAGGTCTGGTCGACTCTACAAGACAGGCGATCTCGTCCGCTACAACGAGGATGGAAGTCTATCCTTTTTCGGC
CGGAAGGATTCTCAAGTCAAGATTCGCGGTCAGCGAGTCGAACTGGGCGAGGTTGAGCACAGAGTCAAGGAGTGTGTTTC
TGAGGCCGCTCAAGTTGTCGTCGAGGCCATCATTCCGACCGGAAGTGACAGTGCACACCAAACTCTAGCTGCGTTCCTTG
TTATGAAGGAAGAGACAGAGAGACCAGCGAGCGACGACGACAAGCCAATGATTGTCCCCATCTTGGCCAAGATCGAAGAC
ATGCTCAGCCAGACTCTTCCCGTTTACATGGTTCCCACTGTTTTCTTCTCCATGAAGAAACTTCCTATGACAGCGACCGG
CAAGATGAACCGCAGGATCCTCCGTCAGCTCGGTAGTTCTTTCTCGGCAAAGCAACTAGCCGCAGCGCGCAAAACATGCA
AGCAAGGAACTTCGTCTCAAGAGCAACCGTCTACAGACACTCAGCATGAACTCCAAAGAATCTGGTCCAGGATCCTTGAC
CTGCCAACTGACCTCATTGGTCTTGACGATGGGTTCTTTAGCCTTGGAGGCGACTCTGTTTCTGCGATGAAGGTGGTTGG
CGAGGCTCGAAACGCTGGCATTGAGCTAGCTGTTGCCGACATTTTTACTCATCGCACACTGAGACTAATCGCTGATAGCG
CTAAGTCGATGAAACGTGAGGGTGACCAGATTGTCGCCAACATTATCCCTCCTTTCTCTCTTATCGGCAGCGAAGTCGAC
ATTGAGGCCCTCCACCAGGACATCTCGACGCAATGCGACATTGATGCCTCCAAGGTTCAAGATGCTTACCCTTGTACGCC
ACTTCAAGAGGGTCTCATCTCACTTGCTTCGAAGCGACCCGGAGACTACGTCATGCAAGCCGTTCTTGATCTATCCTCTG
ATGTGTCCATCACCAAGTTCCAGGCGGCTTGGGAAGAGACCGTCAAGAATATTGATGTGCTTCGTACACGGATTGTTCAC
TGCCAAGGCTACGAGAAGTTTGGCCTCTTGCAAGTTATCCTGGACAGCTCGGTCAACTGGATCAACGCAACCGGACTCGA
GTCGTACCTCCAGGCCGATCGCAAGCAGGTCATGGGCTTGAACGATCCTCTTGGCAGGTATGCTCTCATCCATGATGGCC
AGTCAGACAGGCCAAGATGGTTCGTCTGGACGGTGCATCACGCTATCTACGATGGATGGTCGCTGCCTCTGGTCTTGGAC
ACAGTCACGAAAGCCTACCAGGGCAAGATAGACGCCGGCTCCCAATCTTTGACTGATGCACCTGGCTTCCAACCATTCAT
CAAGTATCTCGAGGAGCAACAACAAAACCCTGAAGGTGTCAAGAAGACTGAAGACTACTGGAAGCGATACTTTGACTCTT
GTGAAGCCGCTCAATTCCCAACCCTTCCTTCACCCAGCTACGAGCCAACCTCCAACAAGACGACTCTTTACCGAATGAAG
GTTAACTCTCCTTGGTCCTCGACGTCTCTGGACCTCACTCCATCGACGCTGATTCGAGCAGCTTGGGCTTTGGTTGTCGG
ACAAATGACAAACACGTCAGACGTCGTGTTTGGCATGACCGTCTCTGGGCGAAACGCGCCTGTTCAGAACATTGAGATGA
TGCCGGCTCCGACTTTGGCTACCATCCCACTGCGCGTCAAGTGGACTTCCGGACAGACCATCTCAAGATACCTGGAGACG
GTACAGCGCGAGGCCACCGAGATGATCGCCTTTGAACAGACTGGTCTGCATCGCATCGCCAAAATGTCATCTGATGCTCG
ACAGGCGTGTCAATTCCAGACCCTTCTCATCATCCAGTCGCAGGCCCACAATGAGGATGAAAGCACTGAGAGCCTCGTAC
AAAATGAGCTGGGTTCCTCTCCATTTGGCGAGTGGGTGAACCAGGACCAGAACGAATGGTTCAATCCCTACGCTCTCATG
ATCGAGGCTCAGCCTGGGGCGCAGGGCGACAGCTTCACACTCACTGCCAACTATGATGAGAAGATGATCCAAGAGTGGAT
TGTTGTGAAACTTCTCAAGAGACTTGAGCTGGTGATCCAAGCGTTCATGGCCGAGTCTGCTGGGCAGAGTCAGATGGCCT
CCAAGACCATTGATGAACTCAGAAGCTCGATCATGACTGGGGATGACCTTGAGCAGGTTTGGACCTGGAACCAATCCACC
CCAGAAGCAGTTCACAAGTACGTCCACGAAATCGTCGAAGAAAGAGTCCGCGAGCAACCCAACGCTCCCGCCGTCCATGC
CTGGGACGGTGAACTCACATACAAGGAGCTCGATCAACTCGCGGAAAAGATGGCTGCCCAGCTTCTCTGCAGCGTCGACA
TGGGATCTCAACAGTCAAGCCCCAAGGTGATCCCGCTCTGCTTCACCAAATCCATGTGGACTTCAGTTGCCATGTATGGT
GTTTTGAAGGCTGGAGGTGCCTTTGTTCTGCTCGATCCGATGGTACCTGAGCAGAGACTCGAGGCCATCGTTGAGCAAGT
TGGAGCTGATGTCGTTCTCTCATCCGAGTCTGAGGCAGACTTGGCCAAGAGACTCTGCCCTCACGTCATCCAAGTCGGAC
CAAGCCTGTCTACTGGCCCATCTCCCACTGCCCAACGACTCGAGGGAAGCCAGCGACACTCATCCCCTCACGCCCCCATG
TTCGCCGTCTTCACCTCCGGAAGTACCGGAGTTCCCAAGGGTGTGATGCTATCGCACAGAAACTTCGCTTCAGAGATCAA
GCACCACTCTCATCTCCTCGGCTTCAACAAGAACTCACGAGTTTTTGACTTTGCCTCCCACGCCTTTGACGCTGCTGTTC
ACAATGTGTTTGCAACCTTTGCGAACGGAGCTTGTCTCTGCGTTCCGTCTGAGCAAGATCGAAAGAACAACATTGGCGGA
GTCATGGCGTCTATGAGAGTCACGGTCGCAGACTTGACACCCACCGTCGCGCGTTTGCTAGACCCGGCTACCCTGCCTGA
CATTGAGACCATGATTCTCGCTGGAGAGGCAGTGTCTGCTGAAGACGCCGCCAGATGGTGGAGAGACTCGACTAGAGTCG
TCAACGGCTACGGTCCTTCTGAATGCACAGTCATGAGCACCATCAACGCTTACCCGACTAGCCCAGAGGATGCTTCAAGC
ATTGGCCCAGGTGCCGGCCACATCACTTGGGTTGTTGACCCCAACAATCACAACATCCTCGTTGCTCCTGGTTGCATCGG
CGAACTTCTTCTCGAGGGCCCTCTCGTCGGTCAAGGCTACCTCAATGACCCCGCAAAGACTGCTGCTTCATTCATCCAAG
ATCCCACATGGCTTCTGAAGGGATCTTCCACCTGCCCCGGACGTCGGGGGAGACTGTACAAGTCAGGCGATCTGGTCAAG
TACAGAGAAGACGGCAGCTTCTGGTTCATGGGCCGAAAGGACTCACAAGTCAAGATCCGTGGTCAACGAATCGAGCTTGA
AGAAGTTGAGCGCCAGGTCCAGGCTTCGTGGTCTGGCGATGACATTTCGCAGATTGCTGCTGAAGTCATCAAGCCTCAAG
GAAAAGGATCAAAGCCAATGCTAGCTGCATTCATTGTGTCCAAGGATCACCAGTCGAGCGATGGTGGTCCGCCTGAGAAG
GCCGTCAAGCCTGTTCCAGTTGATCCAGAGATTGAAGCGAGACTGGCTGAACGTCTACCTGCGGCAATGGTTCCATCAGT
CTTTTTCTTCTACATGCGCAGTCACCTCCCTCAGACGGCAACTGGCAAGACTCATCGCAAACTTTTACGAGAAATCGGAT
CTTGTTTCTCTTTCCAACATCTGGCTGAAGTCGCCAACCAAGTCCAAGACAATGAGAATGAGACCAAGGCTCGACGTCCG
CCAACAACACCACTTGAGTGTCGGATGCAAGCAATCTGGGCTCGCATTTTGGGCATCAGCCTTGACCGTATCAGTTTAGA
CGACAGCTTCATCCGTCTTGGAGGTGATTCGATCGCTGCGATGAAAGTCGTTGGAGAGGCCCGGAAGCACGGTGGTCTCG
ATGTCACCGTGGCTGATCTTCTCCGTCGCCCAAAGCTCTGCGACGTCATTTCCACCATGACCCAAAACAATGCTACCGGA
GCTAGTAGAAGGCTTCCTCGCGACGACGAGCCGATCCCCCACACCAAGTACACAGGACCTGTCGATCAATCCTACGCTCA
ATGTCGTCTCTGGTTCCTCGATCGCTTGTATCCAGGTCTCACTTGGTGTTTGATGCCGTTCACTGCTCGATTTCGAGGTG
TTATTCGTCTTGATGCGCTACACATTGCACTCCAGGCGGTTGAAAACCGACATGAGGCTCTTCGCACCACCTTCATGTCT
CGGGACAACGTGGATCTGCAGGAGATCCATCCTTTCGTCCCTCGAGAGCTCAACTTGGTTGAGCTTCCAAGGGGAGTCAA
GGGTGAAGAGAGTCTTCAACGCGCTCTGCTGAAGGAACGCACCACACCTCTTGATCTATCCACAGAGACGGGCTGGAGAG
TCACTGTCTATCGCCTTGGGCCAGAAGAAGATAACCACCACGTCCTATCTATCCTCATGCACCACATCATTTCCGACGGT
TGGTCTCTCAACGTTCTCCGTCGCGAACTCGACATATTCTATGCTGCTGCCGTCGATGGCCTCGATCCACTGAGCCAGAT
CGATCCCCTCCCCATTCAGTACCGTGACTACGCCTCTTGGCAGAAGCAACGCTTCCATCAAGACGAATACCAGCGCCAAC
TTGATTACTGGGTCTTTCAGCTTCAAACCAGTCGTCCAGCCGAGTTCCTCTGCGACAAACCCAGACCTGATACTCTGTCT
GGAGGCGCGGGTGTCCATGAGTTCACTATCGCGAACACCATGCACGATCGCCTACAGAAGTTCTGCGCGGAGGCTGAAGT
TACACCCTTTGTCGTGCTGTTGGCAGCCTTTAGAGCAACCCATTTCCGTCTCACGGGTGTGGACGACGCAACCATCGGCA
CAGCAAACGCCAACAGAGACCGATGGGAAGTCAAAGAACTCATCGGTTTCTTTGTCAATCTTCAATGTCTTCGGATAAAG
ATGGAGCAAGGTGGTTCCTTTGAAGATCTGGTGCAGCAGGTTCAAGAGACCGCAGCCGCGTCATTCGACAACCAGCATGT
GCCATTCGAGAAAATTGTCTCTCAACTCAACACCCCCAGAGACTTGTCGCGTCATCCACTCGTGCAAGTCATCTTTGCGC
TTCACTCTCGAGGAACGTCGGGACCTGTCAAGTTGGGCGACGGTCTTGAGTCGGAGATGCTAGATCCCATCCCGACTTCA
CAATTTGACCTAGAGTTCCACGTCTTTGACGATGGAGACTGTTTGACCGCCAACGTCGTCTACTCTCAAGATCTCTTTGA
GATTGAAACCATTAATTCCATGGTTTCTGTCTTTAACAATCTTCTTGACCGGGCTCTGAGCGAGCCCAAGACAGCCATCG
CATCGTTGCCGTTGCTTACAGAAGACGACCGTCTCAAGCTTGAGTCCTGGGGCCTCACCAAGATTGACAGGACCAACTAT
CCTCGCGACTCAAGCATCGTCGATCTATTCAAGGAACAGGTTTCTCGTCACCCGAACCGTGTGGCTGTCAAGGGCAACTC
GTCGTCGCAGCTCACCTACGCCGAGCTTGATCGCAAATCTGACACCCTTGCCCACTGGCTCCTCAGACAACAGCCGGCAT
TTGCTCCAGAGTCAATGATTGGAGTCATGACTCATCGATCTTGTGAGGAGATTATCGCCCTCTTTGGAATTCTCAAGGCC
AACATGGCGCATCTGCCTCTGAACCACAACACACCGACTGGCCGCGTCGAGACGATCCTTTCGGCCATCCAGGGTCCAAA
GCGACTCCTTCTTCTCGGACATGATGTCACGCCTCCAGCCGTCAATCTGGATAACATTGAGATGGTTCGCATCGCCGACA
CTCTTGAGGAAGAAGCAACGCGCTCTTGGTGGAAGCGAGCGGTCGTTCAGGCTTTACCAAGGCCAACGCCAACAAGCCTT
GCCTACGTCCTGTTCACCTCCGGCTCTACCGGTAAACCCAAGGGCGTCATGGTTGAGCATCACGGCGTATCCCGACTCTG
TAGGGACAACAACATTATCCGTCACCTGCCATCATCTGGAGGATTCGGTCACTTCCTGAACATTTCCTTCGACGGTTCCT
CATTGGAGGTCTACTTTGCCATTCTCAATGGTCTCACCTTGGTCTGTGTCGACGAAATCACCATCCTCGACGCTGCCGCT
TTACAAAGCGTCTTTGAGCGAGAGAACGTCAGAGCCGTCTTGTTCACACCCGCCCTTCTGAAGCAGATTCTCCGCGTGAA
TCCGACGACGCTCGGAATGCTAGACTTGCTTTGTGTTGGAGGAGATCGCCTTGACCCTGCCGATTGTGTCAAGGCGTACA
AGCATACTGCTCAAAGCGCCAAGGTTCTCAATCTCTACGGCCCAACTGAGAACTCGGTTGTTAGTACCGTGTTTTGCTAT
GAAGGACAGGACGAGGGCTTTGCTACTGGAACGGCCCCCATTGGTGAACCTATTAGCAACTCAGGCGCGCTTGTCATGGA
CTCTCAACAGCGTCTTGTACCGCTCGGAGTCAGAGGAGAGATTGTTGTCACAGGAGATGGAGTTGCGAGAGGATACACTG
ATCCTTCGAGAGATGTTGATCGCTTCATCAGGTTAGATGGAGGCAAGGGAGAGCGAGCATACCGAACTGGGGACTACGCT
CGCTGGAGGCCAGTGGATGGTAAGATCGAGTTCATGGGACGCATGGATGTGCAAGTCAAAATCCGAGGCCACCGTGTGGA
ACTTGGTGAGATTGAACACGCCATTCGTGCATATGAAGCTGTCAACGATGTCGTGATCCTGGCACATAGGGATGAGAAGG
AGGGTGGTGAGCCTCAGCTGGTGGGCTTTGTTACTCTGCATGAGGCCCCTGCTTCAAAGGGGGATGTGGAAGTGAAGGAA
GTCGAGGACAAGGATGGAGAAGGAGAGACAAGGCAGCGTGTCCACCGAGAGCTGGAAGCGAGACTACGCGTCAACCTTCC
CACCTACATGATCCCCAGACCATCACTATCCTCGAACGGATGCCTCTCAACGCCAGTGGCAAGGTCGACCGAACTGCCTT
GTCGCTTAGCATCACTCCCAAGACAAAGATCCGCGCAGCTAGGGCAGCCCTTCGAAAGCCCACCACCAAGATGGAAGCGA
CCATGCGAAAGATCTGGGCCCAAGTTTTGGACCTCGACCCGGAGACCATCGGCCTAGATGACAATTTCTTTGACATTGGT
GGTCATTCTATCCTAGCCATGAGAGCCGTCAGCGAAGCGAGAAAGGTCGACATTGAGTTGACGGTTGCGGATATCTTCCG
TAGCAAGTGCCTTGAAGATCTGGCTCGACGACAGGAGGAACTTGCTGGTGGGCCAAAGACGGAGGAGGAGGCCGAAGTCG
AACTTGTCGACGCAAACACCAAGACTGCTCTCCTCAGAGAACTCGACTCTCTCAAGGAAAACATTCACTCGTCTGAAGTG
GAGGATATCCTTCCCCTCACGAGCATGCAAGAACACTACGTCACTACCGGAGTCGCCTCTGGAGAATACGCCCACTACTT
CTACCTCGATCTTGGAACCAACCTCGATGTCGCTCGCATCGAAAATGCTTGCCGTCTGGCACTAGAGAAGATCCCCATCC
TCAGAGCTAGCTTCATGCAGCTCCTTGGACAGTATTGGCAGGTCGTCCCTCACGATGTGCCAGCTCACCTACAAACCATG
AATGTCATTGATGTCAATGGAGACTTGGACCGAGCAGCTGACGACTTCTGTCTGCACAACTGGGACAACATCTCGGCAGC
TGAGCCTCCAGCTCTGTTCACCATTCTCAAACGCCGGACTCAAGGCACGCGACTCGTTATCCGCCTTTCTCACGCTCAGT
ACGACGGTGTCTGCTTTCCTCCCATCGTTCGGGCCCTCATCGAGGGCTACACCACTGGAGATGTGACGCCTCTTCCCAGC
TTCACCAAGTTCCTCTCCAGTGCGGCTCGTCAGCGACCACAATCCCTCGAATACTGGAGCAATCTTCTTCGGGGATCATC
TCTGACCACCATTCTGCCAAGATTGAAGCTTTCCAACTCAAGCCGTGCTCTTACACCACCTCGACCCATCGCAGCTGAGT
TAGACGTTGCCTTGCCCAAGCGTCTCCCAAGCTGCATCACTCCAGCCATCGTCGCGAGCGCGGCTTGGTCAATTCTCTTG
TCCCAAATCTCAGGCAAGCAAGACGTCGTCTTCGGTCACGTCGTCGCCGGTCGCAACTCAAGCATCTCTCGGATCGACGA
GATTGTCGGACCCTGTCTCAACCTTGTTCCCGTTCGAGCCACTCTCGCCAAGTCCCTCACAGCGACCGAGCTCCTCCAAT
CCCTCCAGACCCAATTCTTCTCCATGGGTAGCGCAGACTCGGTCGGCTTCAAAGACATAATACACGAGTCAACCAATTGG
CCAGCAAACTCAGACTTTGAATCGGTGTTGCACCACGCCAATGTCGATGAAAATCCCGAGTTTGACTTTGACGGCACAAA
GACCAAGCTTCATTTCTTCACCAACCCGCGTCTAAATGTGTCGCGATTGGCCTTGGCATCGTACCCGGCAAAGGGCGGCG
ACTGTCTACAGTTCCGACTCACGGCTAGTACGGACAAGTTGAGCGATGTTCAGGCAAAGATGTTGCTTGACGCGCTTTGC
AACATTATTCGAGGATTTCGGGAGAATGTGAATGTTCCTATTTTGTCATGGATTGGCCAGGTCAGGCTCGGGTTTTAAAC
TGGAGGAGATCAGCACGGGGTTTTGACGACAAGCGGTTTTTGATCGCTTGATTGCTTGCTTATTTAATTAGTTTTAATAC
ATCGACACTTGCGTCTCTCATTCTTTCATTCTCACAACTAGACGTATAGTTTATTTAATTCCATGGGTTATGTTCCTTTT
CTTCTCCAATTAGCCCGGTATCGCGATCGTGAAAGACTCATGTTTGCTGTGATCTCCTTGTCTACCTACCCTGTAGCAAA
CTGCTGACTAATCTCCACGGCACCAGATCGCTCCGGCTCAGCTCCCATTCTCAATCAACAGGCGATCCCAAATCTCACCA
TCTTTCTTTATCATGTGTCGATAATCTCATTCATATCATTGCCATGGCTCCTGAAAAGAACCTCGTGGTCAGGGCGACGG
TCGCTCGTGACGCGACTTCCGATGATGCAAACGACGCTGATGCGAAGAGCCAAGCCATCAAAACGCGCCTGGATGTCACC
AACATTGCGCATCCGTTAGGCAGGGGAGCCTCACCAAGTTCTCAATCTTCTTCGCCACTAGAGACTCTCCCTCCTGAGAT
GAGATTTAGGCTTCTCTCCTCTATGCCAGATCTGCAGACACTCCGTTCTCTCGTTCGCGCATCCCCGATATTGCATGCCC
AGTACCGGCAGAGCCGAGATAGAATTCTTCGAACTTGTCTAGGCCGTGAACTCAATGGGTTCCTCATCGACGCTTACGCC
ACTCAAATGTCCCAGCCCCAAGAGCTGGGTTCACCACGAACCAACGAAAAGATCATCGAATTCACCGAAACCTATGGCAA
ATGGCTATCTGCGCCAAAGTCATCTCCAACCTTGGAATCGATGGATCCCGAAAGACTTCGTTCCATGGCGGCGTTCCACT
TGTCGGTTGCTCAACTCTTGGCTCATCGATTCTGCGAATGGGCACTCGGAAACCTCGTAGAGAACATCATAGTCTTTAAA
CTCAGCGAGACAAACCGCAACCCATCAGCAAAAGGTATTGATGGCCCCCCCAAAAGATGCGAATTGATTCGTGTTTTTCG
TGCCGTCTATCGGTATGAGACATACTACAATCTCTTCGGCAACAACGAAGGCAAACGCGAAGGTGTGCTCCGTGGGGAAT
GGACCAACTACTACTATTTGTTTCGTTTCGAGCCTTGGGAGGCCGAGGGCGTAGCATGCATCCACACCTTTATCCACGAC
AAATATGAAGAGATATTGAGACGGCTCCAGAAAAAATTGGATCCTCCGGATGTTAGGTTTCAGCTGCAGAATGGAGTTTA
CCGATATGAGGATGTTTTCCGTCTTACGGTTGAGGTCAAAGGTAGGCACTGACCTAAACACTGAGGTTCGATCGCGAGAC
GAGTAATTACTGATTCCAAGTCTTAGATTACTCAGAGAGCATGATCTCGCGTGGACTACGCACAGCAGTGCAGCTATTTG
CGACTGATAAAGAAGAGGAACTTGTTGCCAAAATGCGAGAATGTCTCCGCCGCAGCGCAGAACAAGATAGCCTTCTTGAA
GAGGCCCTGGGCACGATGGCTCAGAGCAACAGAAAATACGAGGATGATATCCCGCCAGACCCCAGGGACGAACGTGCGAG
AAACAGGGAGCCTATGAGATTCTGTGGCGATGCTATGCCACCAACCGGACCGCCTCGAGCATGGGTGCTCCTCTGGTCGG
GGGGATATTCTAATGTCTACGGAGAGTATGTTCCGAGATCTTTACAGACAGCGGGCTATGTCATGTGGAACAAGGAACGT
TGGAAGTTTCGAGGAGCAGAGGATGTGGTGTTTGAAAAATGGCGATTTGCGCCAGATCCTGCTCAAGATATTCAAAGGGA
CTGGGACTGGAGTCCATGGTAAAAGACGAGCCTCTGGAACAGGTCATTCAAGGCTCTTTGCTAGCTGACGACAGATGGCA
CAGCTGAGCTTGCAGGAGATTTAGAGGTGGAAGGCTGTAACAAGACATGTAATATCATTCAATGCGCGGAATAATTTTAA
TCAGACTAGGGGAATTAAGGCAGGATAATTCCGTGATGGTCTCTCCAAGAACTTGAAGAGAATGGAACTGCCCGGCCCTG
CCAACCTGTTCTTGTACGCCTTGTACGCTCGATGGGTTAAGTGAGCCTGAAGACCGCTATTTCGGCGCTTTTGACTACAT
CACAATGTCGAGAACTGTTGCCGAGTGGAGTCGGACGACTGGTGTTGGGAATGCCCTCGGGAACCACTCTGTGGAGAGCC
GGTGCATGGGCTTTTGTAAGTGTTGCCTTAAAAGCGGTATGATTAACATTTCCTCTGATTCATGTCACTAAAATCCATCC
CAATGTCCTCTCAGAGCCTCATCAATAAGGTTGCAGTAGTCACTGGTGCCTCTCGCGGCATCGGTGCGGCCATCGTCCGT
GAGCTCTCCAATCGAGGTGCTCAAGTCGTCATCAACTACCCAACTCCAGCTGAAAAAGAAGAGGCAGAAGCTGTCAGAAG
GAGCCTTGCCTCACCGGAGAATGCCACCATCGCCGAAGCAGACTTGTCAACCCGCGAGGGGCCAGGGTTGCTCGCAGCTG
CCGCTGCCAAGGCACATGGCAATCGTATCGATATCGTCGTCAACAACGCGGCGATCGGTCCCATAATTCCATTTGACACA
CCCGACGATGACGCCTTGGGCGCAGCATGGGACAAGACAATCAACCTCAACTGCCGAGGAACGTATTTCCTCACCCGCGC
CGTGCTTCCGTATCTCACCAAGACAAGTTCACGCATCATCAACATCACATCCGACAATGCCCGAGATCCCCAACACAACT
CAAGCATTTATGCGGGCACCAAAGGGATGATTGAAACATTAACACGCTCCTGGGCTCGAGACCTGCCACGGAAGTACGGA
TGCACTGTCAATAGTGTCGCTCCAGGACCAACGTCTACGGAGGCGATGAAGACCTTCCCGAAGGAGTTTCATGAGAAGCT
ACAGCCAGTTTTGGACAGGATGCCGATTGACTCTCGGATGGGCACACCGGAGGAGGTAGCTTGGGTGGTTGCCATGCTGG
CCGAGGAGGGTGCATCATGGGTGAATGGGCAGATTGTATCTGTCAGTGGGGGCTCGGTTTTGTCGTGAGCATGAAGTGCA
GAAGGCCTCGAACATTGATAAGAACAGTGAGATGATTAGAGATGCAAATTACTAGGCCCAATCACGAGATAGTCTTTAAC
GCGTGCGTCTACGATGTGACGGCCGAGGTTGATGAAAATGGAAGGCCGAAATGTTCCATAGGGCTTCTATCTGGCCCGGA
AGGATTAAGCGATCTAGATCGAGCCTCACAAGGATTGAGTGCTACACCCATCCGTCCGGTTTGTTCAATATCTTGACGTG
TCAAATCTCGCGCTGCATAGCAGCCCGTCGCCTATACAGATCGGGCAGCTGCTAAACTCATCGGTAGGCTGACAGTAGCG
TGGAATACCCAGAATCTTCTCACTATGGCAACGCAAAAGACCCTTTCTTCTTCCTCCAATAAACATTGCAGATCCAAGAG
TCATCATATCTCGTCCAATGACGTGCCAGCCTAACCGCTGGATCATCAGACGGTGATAGTGCATGAAATACTAGTGGACG
CTTATCTGCACCGCCAAGTCTACCAAGACACCACTCGTGTCCATGCGGGGTAATATCAAGACACTCTATTCCGATTAAGA
ATGGCACCATGAACCCTGCAAGCTCAGGACCAAGAATATGCTTCAACGGACGACTCGGAGACTACTAACTAAACTTGACC
AACGACCGACGCGCCGTGTCTCAAACGGGAAGGTCAGCCCGTTTCACATATACACCGACACGGGGCAAACTACACCTTCT
GAAAGCAGCCCGTACTTTTGTTACATAGAAGCTGATCGGCGGCGGATGTCACCTAACTAGTCGGGCAGGTGTTTGCAACA
CTGTACCATGTGCCGAGAGACTGTTCTGGAATGCCAAGATGGTAGTGCCGTGGTGGGACTGAATCGTGAGGTGTGCTATA
TAAGAGGGAATACCCGCCTATTTTCATAGTACTCGAGCACTCGTTGTCCCCTCGAGCATCATGAAGTTCCTTTATACCCT
CGGGCTCTTGGCGAACCTGGCCGCCGCCAAGGTTTCGTATGATGGCTACAAGGCTTTCAGCATTGATGCTGGAAAAGACC
ACGATGCTGTGGACACTATCCTGAAGGATCTCAAGTTTGTCTCTCTGAGCTGTGAGAGCAACCATAAGACTCTTGAAGTG
GCTATTGCTCCTGAGAGTCTCAAGGCTTTTGAGGCTCTTGATCTCAATGTCACTGTCATCAGCGAGGATCTGGGTGCCGA
GTTTGCTGTTGAGGGAGAGTTTGAGGAATACGATCGTGAGTCACGCTACAAAAATGGCCAAATACTTGACTAATAACACT
CGCAGCCCCCATGAGACTCTCGGCTGCCCTTGCTGCGCTGCCTGATATCTCCTACTTCAACTCGTACCACACATTTGATC
AGCATCTTCAGTTCCTGACTGATCTTCGGGCTTCTTTCCCCAGTAACTCCGAGGTTTTTACTGCGGGAACCTCTGTTGAG
AACAGAGCTATCCGAGGTATTCACCTCTGGGGTTCCAGCGGCAAGGGAAACAAGCCTGCCATCGTTTGGCACGGAACTGT
TCACGCTCGCGAGTGGATTAGTGCTCCTGTAAGTGATATTTTCTTTGCAAGGGTGCTAGGCTGACTTTTTAGACTGTTGA
ATACTTGACCTACAAGATCATCGACGGATATCAGAAGAACGACGCCACTATCCGCAAGACACTTGATAACTACGATATCT
ATGTTCTCCCCATCGTGAACCCTGACGGTAAGCAACCTTGAGCAACACCTAAGACCCTCGCTAACTTCCCCAGGCTTTGT
CTACACCACCACCAACGACCGTCTCTGGCGCAAGAACCGTCAGAGACGCTCCGGCCAATCTTGCGTCGGCACCGACGTCA
ACCGCAACTGGCCCTACCAGTGGAACGTCCCCGGCGGTTCATCCACCAACCCCTGCGACGAGACCTACCGCGGCCTCGCA
GCTGGTGACACCCCCGAGAACCGAGTACTCGTCAACCACACCAGGACCATCGCCGAGAGCACGGGTATCAAGTTCTTTGT
TGACTGGCACTCGTACAGCCAGCTTATTCTTCTGCCGTATGGATACAGCTGCTCCGCTAGTGCCAGCAACTTGAGCAAGC
AGATGAGCCTCGCCGGTGGTGTTGCCAGCGCCATCCGAGGTGTCAACGGTCTCACATTCCGATACGGACCTACCTGCTCA
ACCATTTACCAGACCGCAGGAGGCAGCAATGATTGGGCGCAAGATGTTGCCAAGGCTGAGCTTGCCTGGGCTTTTGAGCT
TCGACCCGCTAGTGCCAGCGCTGGTGGTTTCACTGTTCCTCCTAGCAACATTGTTCCTTCTGGTGAGGAGATTTGGGCGG
GAATGAGGTATCTGTTTGCGAACTTCTAGGTGGAACGTTTGATGAAGTAACTTGATATGAATTCCTTTTGTACTTCACAA
GGCTTTCGTGGCCACAACATAGTTTCCTAGATATAACCCCGAGTAAACGACTTTAAGCGCAATACCGCATTCAGTAGAGC
TGTCTATAAAGGCCTCAAAACTATCAAGTGCGCGACGGACCAACAGCTGTCGCATAGACCTTGGAACCTGTATCTTTTGC
AGAATCTGTGTCATCTGAAACTTCTGTAGTCTGAACTGGGGTATTCTCTCTTGTTTCTTCCTCGTCTCTTGTTCCAACCT
TTTTCTTTGCCCTAATAAGATCAACATTAGCATCAAAACTTTTCAAGGGTAGGGAGGGATATACATACTCTTTGCGCTTG
ATGTACTGGTTCAACACATGGGTCGAGGCAATGAGTGCCAATGCACAGCCAAGACAGAATGAAAAGCCCTTTGGATATGA
AGGCGCTTCGACTGTTGGAAACGTAAGCAACGGAGTCCAAGCCGTCGAAGACTGCGCAATAATCGTGATCAAGACAAGAG
TAAAGGATCGTTCCTCTGGAGAGTCGCGCAACAAAGTATTAACCCATCCATGGAAAACGCTCGATAAAGCGTTGGACCAG
TACATGGTTGAAAAGGCAAACCACTTCCCAGCTTCTGGAATGTTCCAAACGACCAACATGATCAAGCCGATAGCATTGAT
CGATGAGGCCACGGTCATCGCCCAAGCTGGTCCGAGGATGAGATCGGAAGCGAAGCAAGCGATGAGGTTGTACAAGATAC
CCAATGCTGGTGCGATGGTGCCTAGCTCGTTGACCTTGGCAGGGCTGTACTTGTTCAGACTCTTGATCCACAGGAGGAAG
CTTCCTGTACTCTTGTGGATTCCGGCATTCCAAAAGAGAACATCGACGAGAATGACAGTCCAGAATTGAGGACTCAAAAA
GATTTTCTTTAAATGTCCAACCTTGAAAGTGCCGTGCGTGACATGGCCACTACTCTCAAGTCGTCGCTTCGCAATCTCGA
TATCCTTGTCGTTGAGGATCCATCGGTTCGGTTGGTCGATGGTGCCAGGAAGGAGAAAGTAGCCAAGGATGCCGACAGGA
AAGGTAATCAAGGCGCAGATGATGTACATCCATCGCCAGCCAGCCAGGCCGTTAACGCCTTCGAGTCGATGGGATGCTCC
GGATGCGACTAGACCGGCGGTTAGAGTACCGAGGTTGAGACCGACGTAGAAGATGCCGCCGCGTCGTGCGATTTCGTGGC
CGCGATACCAAGAACCTGGGCACAAGGTCAGTGTGTACAACAGTATAGCCGTTTCGGTAAAGCCGCATACCGAATACGTA
ATGCATGGCAGGAAAAAAGGCAGCCTATAGCGCATCTTGTCAGCATCAGAAGGACACCGACTGTTCAACACATACCTCGA
AGAAGCCAACCATAAACCTATAAGCAGCAGCCTCGGCAAACGAGTGTGTGCGATACTGCAGAAGCGTAAAGACTCCCCAC
ATAATATCCATGAAGGGAATAGTCCAATACATGGGGATGTAGGTAAAGAGGAACATGAACGGGAGCATGCCGACGACTGC
TCCCACGGTATACATGGTCTGCAGCTGGACCAACTCATTTCCGTAGAAGTTCAGGTCCTCTTTCATGCCGGCGACATAGG
CATTGTCTATCAAGATCAGCAAAAGTCCAGGAGTAATCTTGGTATTGGTGGAATGCGTACTCAGGTTTGCCTGGTCAATG
TACTTGACCCAGTAAGCAAGAACGGCATAGGGCACCACGATAAGGTCGAGTTTGATGATGAACTTTCGCTCCTCGGGGGT
GTCATCGTCGGAATACCACTGAATCTTCCACCACTTCTTTCTAGGTACCGTAGAGTCCAACATCTTGACAGCAGGACAGT
CCTAGTCGAGTCGATGCTCAAATCCAACTCGAAAACAAGCCAGGCAGCCCGTATAATAGTGCCTAAACGGCCGATATCGC
TTTATATCTCAGCCATCCCATATCTAAAGCACGTCAACACACTTCGGCCTCCCGCCATCTCTAACCTAAGTTTTTCCGCG
GCGATGAAACGGTAGACAAGGAATTTGACATGTCCCCCGGCGAGATAGTGGAACTAGAGGCATCGGCGTCGTGCCGACAG
CGGGGAAAAGATCGAAACGGGAGATTTTCACAAGCACGTAATTAATCCCAGTAATGGTGGATCATCTCCATTGGGCAGGC
AAGAGGTTAAAGATTCGGGCTCTCGGTGAAAAGAAACAGACCCTGAAGATAGAAAAAGATGGATAATAACGCTTTGATAT
CAAAATGGCCCTATCTGTGTTGATGCTGCCCGGTTGGTGGTGTCGGCATTCAGTTTTGCTGCCGTGGTTGTTCGCACGAC
AGGTATGGGGCATCTCGCGTCATCTGGATAGAGTCCGATTCTAACTACTCGAGGCAATTTTTATTCAAGGGTCCTAGTAA
TGGTCGGTGACGATCAAAGTACTGGTCATGTTTACGCCCGGATGCTTGCTTCCAGAAGGAAATCTCAGAAGGATTCTGGG
GGCCTTGAGCAGTGTAGGGGGAAGTCGTTGCAAGTCTCCAGGTCAGGTGGAGTCTCTGGGTGTCATCTACGATGTCAATG
ATGAATCACCAAGCTGCTACCAAACGGTGGACGGGCAAGGATGGGCTTGTGATAGATTGTCGTGCTCCTGAGGATTTAAG
CATAATGAATAAAGATTCATGCTAAATTATTGCCTAAAAGCTATTGGTCGAGCTTAAAATCACGTTTGCATGTGTTGTTT
TCTAAACCTGCATGATGCCATTCAGGGCGCAGGGTATGTTTCAATGGAGCTCTCCCGTCCCCATCACGATGCCTCAGTAA
ACAGCATAGATTCCCGCCAAAGGACCGCCATGCTGAAGAAGGATCTTCGCTGATAACAAATTTAACTCAAGACTCCTAAA
TGAAGCTTCCAAAAAGCATTCAGTGGAAATCCAACACGCCTGTTACTGAAGCTCAACGCAACTAGACAGGTACTATTCAT
AACTAGTTGCATTTGAAGTGATTTCAATAGGTATAGGGCTATGACAGGTTTCCAGGCATTCGCTGCTCAGTGAAGTGTCC
AGTGATATATCCATAGAACTTAAGCCTGTCGATTAAAATTCAGTTGTCTCGCCTTTTACCTGACTGGCGATAATGTGTGT
CTGATGGAGTTCAATGGCCGACTCATCCATCACCAGATCCAGATTGAAGTAGACAGACTTAAGAGAAAGGATCAATCGCA
TATCTGAATTATATTCGGAAAGTTTCAAGTAAGGAAATCTCTAGCAGACATTATAAAATATTGTCTTCGCTTCAAAGGCG
AAAGGGGGAAAAGAAAATTTATAGAATGAGACGTCTGCCGGTTTATACATCCAAGAGCCCAAACATCCCCTTTCTCCATA
TCTTAACAACATGCCTTTCTTTATTCCTCACTGCTTTAGACAGCTTGGATACCAAGGTCAATAGGAATATTGCCTCCTGA
AGAAGCACCAGCCGTGGAGGCCAGACTAAGAAAGAAATAATTGCCGAGGAATTGAAAACCCGCGAATTGGGTCCAAACGC
CACCAGTAGGGTAACAGACTGGGTCATTATCATCGTTAAAGTCCTCAATGCAAGCCATCGCTGGTGCACTACATGCCAGA
ATGCCTCCATCCAACTGTCCCTGGTCGCAAGTGACGGGAGCCTCATTGGTCCGGGGGATTGCGTTGCAAACATATAAAGA
AGCATACTGGGAGCTGGGGCTGTAAAACCCACATATCTTGGAGCCGTCCACGAAAAGGGCGCCAGTGACCGCGTCAATGG
AAAAGACACCCGCTGGCGCGTTGGAAGGGTTGTAACCACCCAAGGTTATGCTGCCGTACTCTGGAGGTGGAAGCCTGGCT
GGTGTGCCGGTTGTACCGCCGCCCCGGCCGATAGCGTTGAAGGTCCCAAGCGCCGGAGAAGAGGTAGAAGTGGGAGCAAT
GGTGAATGAGGTCGTCACATCTGATGTGGCGGAAGATGTGATGGAAATGGTTGTTGAAGTAGTTAAGGTAGTTGTCGATT
CCGTCGCCGAGTCAAAAGCTGTTGACGAAGCTGTCGAGTCTGAGGTAGAAGATGTGACAGGGACAGACGAAGTCGTAGAT
GGTGCAGAAGTCTCAGAAGTAGTCGCTTCTAATGAAGTAGACGAGTCGGTGGTGGCTGCGTTGCTGATGTTAATAGGCAG
TTTTTTATGAGAAGCTGGTGTCTTCTCAAGACTTACCCGAATTAGGCGGGATGCATGGACTTGCTACCGCGCCCAAGGCA
AATGCCAAGGATACCAAAACGCGGCAATGCATTATAAAATCTGGCAATTAATGAGAGGCAAGAATGAAACTGTAAGAAAA
GATGGAAACTGCTTGGCACTTGAGCGTGGCTGACTTGCTCTTTTTCTTTCGTGCCTTAAAAGCCACTTCATTTGGGGGAG
GAGCACTATCAAGGAACTAGCGAGAATTGAGATGCATTATTGCTCAGTTATTGGTGAGACTCCACCAGCTAAAGAGCCGA
GACCCTCGACTTTGGGCGATGGGCTAGCCGATCCTGATTAAACACAACTTCCAGACTAACTTGCAACCCGTGCGCACTGT
TCATATTGGAAGTGGTCAGTCCGCCGAGACAAGATACACCCAAAATGCACCACTGATGAGCACGTGACCACCCTTGGAGC
TATTGAGCCTATTGTACGACCTAATTCAACAGATCATCAAGTGTCACTGGAATGCTCATGTGAGATTAGTCATCGGTCAG
AACTCCTGCCCGCATCGTGAGCCAATGAGACACGTGCACCCCGCGCAAACATTCTTCCAGGGTCCTCCTCGATGGATCAC
GGTTCCATCGCTTGACACTAATATCTGACCTGTTCAACCTCAAGGCCGCTTATTCCGAAGAGTTTGATATTTTATCCCTC
AAACATCATCTCTCTCCTCGTCTAGAACAATGGCATCTCCCGAACTTACCCCCGAGCTATCGGAGCTATTCTCCAAGATC
GAGAACAACTTCAAGACGACAAACCTCGGAGAGCATCGTTGGTATATCCTCGTCATCGCTTGCCTCTCTGCCAGCCCGGA
CCCGGAAACATCCGCAGCTCTATACATCTACCTCACGCGTCAAGAAGCCTACCAGACCAGCGAGTCCAGACAAGCCCTTG
TGAGACGACTCCGCGAAGCCCTGGTCAAGACCATCTGCCTCGTAGGCGTTTGCAAACCCATCGAGGCTATTCTCGCAATC
GCAAAGGTCGAAAAGCCCGACGATCGAGATTTCAGCAGAACACGAGAAAACTGGCAAGCTGATGATGCGAACCACGAGCG
GGCCGTGAATTGGTTCAAGCAGTTGTACACGCGCAACGCCGCCGACACAATCGGTCTGTTTGACGCGCACAAAGATTTCT
CATGGATTTCTACAGAAATTACGTACGGGCTGTACCTTTCGGATCGCCAGGTTCTCGATGACAAGGATACGCAGATGGTT
GTTTTGCCCGCCATCATGAGTCAGAATCTCCGCCTTGAGACGCATTGGCATATTCGAGGAACGCGACGGATTGGTGTGAG
CAAAGAGGACACTGAGGTTATTTGCGACAGTGCGAAGGCTGTGTCCGAGTTTTTTGGGATCAAGTTGAACAGGGTGCCGA
CAGTGGATGAGGTTGAGCCTGATGTCTAGGCCTGCGTGTTAGACCTGGATTTGGCAGGATGGGAGAAATGAGGCCTAGGG
AGAGAAGTCTAATGTAGCACAATGGCACAATGGTAAAAATAGCGGCGCTAGACGTCCCAAGACCGAACCAAGATATGGCT
CACGGGTGTATTGCGTCTCGATATAACCCCGCGCAACGAAAAATGGGAAGTACTTTTAATGATATTCACGAGGCGAACTC
GACCGCACAGCAGTAAGTTCAGAGAGGTGAAGTGAAATAGTCAACTGTTATTATCCAATCTAGATTAACCTGATAGCCAT
GATACAATTTCCAAATTTTCCATAAACACTCCCATCTCCAATCCGCCAATTAACCTTTCCACGCCACCCTTGCACCGCCA
ACACCCAAAGCATACATGACCAACTCCAACGCGGTTAGTTTTGGTTCCGAGGTGAGGGCGTCATCGTCTGGCTATCGAAG
CTCGCAGTAGTGAGACTCTCATCAAAGGGGCCAAGCTCAGACACTTGGCCCTGAGGCTGGAAACGAGTCGATCGAAGGAC
GGGTTGAGCCTGTAACTGAGGATATTGGGCAAGGCCAGAATTCAGATACTGGAGGTTACCAGCTCCAATGCCTCCGGTCA
TACCGTATGACTGGAGATTTGGTCCGGAGTTAGGCATCGGCTGAGATGCGGAGGCTTGGTAGTTGCTAGGCCAAAAGCTC
TGTTGTCGAGGTTGAATCGGCAGCAGCGAGTATGGGACCAACATCTGAATCCCGAACTCATCCTGAAAGAGATATCCCAA
TCCCGGAACTGGAGCCATTCTCGCTGCAGTCAAAAGAATGGGGGTTCCTGACTGCTGCATGGTTGGGAAGTTGAAGCCTT
GGCCGCCAACCCCAGCAATGGGCTCAGAATCAGGAGGGAGCTGAGGTTCCTGTTGCTTAGATGACTTGCGCTTGGACTTG
GTGGCCTTTGGGGCTCGCCCTCTCTTGACGGTGGTGTTTCGCGTCATCTCCGGGTTGGCCATGTCGGTGACGGAGTTTGG
CATGATCTTCTTAAGTGCGGGACCAACATCGTTATCGCCGTACTGGGCCTCGTCTTGCTCACTTTCATCCTACGTAGGTC
AGCATATTGTAAATGGCTTTGAAGGGGGGGCTCACCTCATGATCTTGATGAGGTCGGGCGGCTAATGGAGCCATGATTGC
GACCGGGGTTCTGCGAGGTGTCGCGCCTGGCGAAGAACGTCGATGACGTTTGGTGTTTACAATACCGCGACGAGTATCAG
CCATTTTCGATAGTCTTTTGTTGCTTGAAAGGGACATAATAGACCAAAGCCAAAGGACAACAAGAATAGGGGCAACGTCG
AGTAATAGCCACCCAGCCAACCCCCAGTTGTGCAAACGAAACTCAACCATTGTTTGGTCCGAATCTAGCGGTCAAGTTCC
TTCGTCATTTTCTCTAGTCTTCAAACGCTGCGTTCGATTCCTCGTCAGTCGAGGGTGCGTTTGGACTTGACTCCACCGCG
GGAGGCTGCACTGGTTAAGATGGGGCGCGGATGTGAGCGTCAGGGGTGCCAAGGCGTCGAGGCGGCTGACCGAGGGAAAC
TCAAGACTTGAAAGGCATTCTTTCTTCTTCCCATGTCAGGACAGTCAACCTGCTGTTTAATACCAAAGGTGCTGCATAAT
GAGTGTCTATGTAGATTGTGGAGTATCTAGTCTCAACTGGACGGGTCATGCCTGTGGGTTCTATAATCCAAGTCTAGCAC
TTATTTACTATACTGCGCCAATGAACGTAATATTTGTTTCCGGGCATAATCTTCCTGATATGATTTTGGACTGCCTGAAA
CCTTGCAGCAGCACCTGGTCCTCGGGCTTTTGGCACGACAAGGGTCAAGCTTACCTGGCTCGGCCTCATGTGTCGCAAGC
CCACGTGTGCCTATCCGTTCAATAGAAACGTGGCCTCATCTCAGAACCCAGATCTCAGCCGAATTTCGAGTGGCAGATGC
AAAGAGGCGCCCTGCAGAATAATGACGGAGGATGTGGCAACCGGACGCTAGGGTATGCGTGGGGCCGAGCCCGGTTTCGC
CGGCTCCACCTCCGGATGCCGTGGTCCTCGGACCGTGCATCGGCTTGTCCAAGTTTCAGGGCTGATTAAAGAATGTTTGA
TCCAATGCCCAGGACAGAGCCTGCAGCGAGGTCTTGGCCGCAGATGGCGAGATTGCCCATCGATGAGTGGAAATGAATAC
CCCTAATCTCACATGAGCGAGCAGTCTCAACAATCCCGGCATCTGTCAAGCATAACAACGGCCCTATGTGGCCGGCCAAC
AATTTAATGGGTTGGGCTCAAGGCCTTATCACAGTCGGGACCAAGTTTCGCGCAATGGACCTCACCTAAGAAGTGTTCTG
AAAGGGCATGCTGCTTTGTCACGTTGTCTGCCACTACACTACTTGACTAGCCCTCACCGCGAAGCTAGAAGCCATAGTAT
TACGATGTTTTCTCCATGCTTCCACACCGACAGGCTGCCAGCAAACACTCTCGATTGCGATCTTGTATGCGTACTGCAGG
TACCTCATCGGCTCGCTTAACATTGCCATTCTTGAATGCCCCCTGCAGCAACTTGTGCGACCGAGGACGCCACGGCGTAA
CTGTGCCTTGGTATACCAACGTCACTTGACATGTCAGGGACGCGACGGGACTGATTGCAGCAGACAATCAGGCAAGTAGG
GATGCCCGGGGCAATTTTGCAATCTGGTAAGCGTATTGAACTAATAGGCCCGTTATTATGTCCCAGTGTCTCTCATTTTT
GCCCTATAATGAAGAGTCTACAGAGTACATCGTCCTCTTCTTCTCAATGCCGAGCTAAGGGCTGCGGCCCTGAAACTGGG
AGGCCCCTGTAACGTCCACGATTATGGGGCCGATAAGCGAAATCCCGTCCGGTTGGCGGGGGCATCAACAGGGACAGCTC
CTCGTTTGCACAGGGCGCATTGCCTTGCAGGCAAACACAACTCGACGACGGCAACAGGCTATTTGGATGCGATTGCACAA
AGATCCCTCGAGCTTGTTTCATGCGATAGACACCCTGAGAACGCTTTCGAGCTTGGTGGATTTTGTACTGAGTCCAAGCC
CCTGTTGGGGTCCCGTCCCATGCGTACTCAACGATGAATTGATGGCGTGTCGTCGACCCTGAGCTGCATAATTTTATGGC
ATAATTTGTGCGCCTATGCCTTGCCTCCCCTTCCTATGCCCATTCCAGTTGCCAATTGCCGTGGCATTGCCTAGCCTCTT
GTTCTCTGAGAGGTCACTCATCGGCCGCCGCCGTGGCCCTGGCATGGCATTTCGCGAATCCACCTGGAGTATCCGGCATT
CATTTTAGCACCCCGTAGGTCCCAGAAAATTGTCTTCAGCAGGCCTCTACGAAATACAACCACTGCGCCTTGCCTTGGCG
AGCGTCGCAAAAGGTGCAAAAGCCTACTTCTAGGCAACAGACCCAGCCCCCTTCGCAATCCTCCGACCATTCTAAGCCCT
CGCAGTTACTGCACACACTCAGAGCCTATGTGCTTGGTCCCCAGTTTCGTTGATCGACCATGATTGGTCGGTCGCAAGAC
TCCCCAAGTTGCATAATGAAGTGTTTGCCTCTGCGCTGCCATGTCTTCCATGAGGGATGTGCTCACAGGTAGCGCTGTGC
GTTTTCGGTATTCGCACTTGCTTGGACTTGACAGCCCGGAAACAAAGGCCTAGGGGAACTTGCTTCTTATCGCCGCGTCA
AGTCGAAGATCTCCGGGAAGGCCAGAACTCATGCTGCATACGATTTTCCAAAGGCACGCGAGATGTCCAATACAATCCCG
GACCTGATCAAGGCAGCAAACTGAATTCTTGAGGAGATGAGATGATCTTATCCCGAAGAGAAACACCAAGAATGCCTCGA
CCAGAGGAGAGGGGAAAGATAGCGCCAAGGCTGGCGATGCACAACCCCCTGCGAGCAATGACTCCTCCCATTGGTTCAGT
CCGTTGAGGGCTTTCTCGCAGCGCTTAAACCGCCTCACATAGCCACTGCGGCTGAAACTGCCCAACTGGCAGCATGGCAT
GATTGTGCTCTTTTCAATATCTCTATCTGATCTCGACCGTCACCTTATCGAGCATCAAACTCTCGAAACTGGCATGTCAG
GCTCAACTCGTATCACTTCCACCGTATAACCATGGAAGCTATCGGCACAGGCGCTAGCACCCTGGCATTTGTCCTGTTGG
CCCTCAAATCGGCTAAGGTTATCCATGAATCACTCTCCGCAATCAAAGATGCCCCAAGGATAGTGCGCGAACTGGCGCAA
GACATTCAGCTTCTACAGTCAGTTCTTGGACGCTTAACGCATTGCCCTTTGAGCCATGCGCCAGACAGCACGGTCACTTC
CTTCCACGATATGCTCCAGGCCTGTACGGCTGAACTTTCCGGCATCGAGAGTCGGTTGGAGAAGTTCAGGAAGAATCCAG
AGAGTAGCCGGTCAACCAGAGTGTATAAGGGTATCCTGGGTTATGTGAAGAAAGAGGAGCTTGAGGAAGCACGGAGCAGG
GTGCGAGACAAGACGACACAGGCAAACTTGTATCTTGGCCTGCTTCAGGCGCAGGCGATTTCGGATACAACTTCCAAGAT
CGACGATCAGGCGACAGCGACAACAGGAATCTTGGAGCAAATCCTAGGCGAAGTCGCAAGACTACATTCTCGCCTCGACA
ATGACACAAACTCAACAGCTGAACGCGATGATGCCACCGAAGACGCTTCAGCTTCCATCACCCAGAACCTCCAGACAATG
ACTCTATGCTCAGAACTAGAAGAGAGCATCTCACGACTATCGAGTCTCGTCGATCACGATGGGTTGACCCTTGACGCCGA
CGATGCGGAGCAAATCATCGATGACCTGAGAAAGTTCATTCTAATCGCTAGAGACAGAGTGTCGAGCAGGCAGACTAGCA
AGGGGAAAGCAACTACGAACCCATATGCAGTGAACGATGACAGTGACCAAGTGCGGAGAGACTTGAAGTTGATCGAGGGC
TTGATGCTCTCGGCTCCCATTGTTGCCATCAACCAACCAGGTACCATGCCCTCAATACCGATAAAAACCAAGCTGACATG
CCAGTTCCCAACTCTACTCACCTCCGCGCTCATCTACCCACTGGCGCCATCATCAGACAAAAGCGAGCAAGAGAAGAGAT
CGACGTTGAGCACGGCTTCCTCACAGTATCGGTAAACAAGCGAAGACGAGTCTCTCGTAGATCCAATTCCTCTGAGAGCG
CAAGTACCCACCGAGATGTCGTAGCGAATATCATGTTCCGCCCTTCGCAATCTCCGTGGATGTTTTCTGTCTCGGTCTCT
CAAGGGCAGCTGTTTGATCGCAGTATCCAAAGCATACCGCGTATTTCAGTTTGCCCGATTATCCCCAATGGGTCGCCGGT
GTTTCGGCTGGTACAAGAGGGCAAGCTCGGGGAGTTTCGTATTCTGCTGGACGAAGGGAAGGCAAGCCTCAGAGATCATG
ATGAACAAGGCATGCCTCTATTACATGTAAGATCGGTGGAACCAGCATGCGTTAATGCTTGAAGCTAATCTTTTTCAAGT
ACGCAGCTGCAGGAACCGTCGACATGTGCAAGTTTCTTATCGAGTCGGGAGCAGACGTCGACGAGATGGGAGAGAACAGC
GGTACTGCCCTCAGCCATATCACAGGATTGAATCGCCATGATACTACACTGGTGTTACTTGAGAACATGGCCGATCCAAC
ACTATCTTACCCAGGATGGGATAATCCACTATCTGCCGCTTGCAGCTCAGACATTGTAAGCATCTCACCGATTTTCTTGA
CTTGACACTTATCTCTGTGCAGCCATCCGTGGAGCTCTTTTTAAGGCATGGTAGTCACTTTGCCCTACACGACTTTGAGA
GTTCAGACATGAATGGTAGAACAAGACTGCATCAGATTTGCATGGCAGACTCAAGATCAACGAGCAAGCGAAAAGCAGTT
GGTATGCTGGTTGCCGCAGGTGCCGACTTGAATGCTCGAGTACTCCAATCATGGTCTCCGGACGATCACCAGACGCTTGG
GTTTACGTGCTTGCATAGTCTCGTATACACCGCCCATCAAACAGACGATAGGGACGAGCTTGAGACTCTTGTCTACTTGA
TCCGGCAAGGCGCAGACCCCTCCGCAATCGACCATCACGACAACACGGTTGCAATGAGAGCCTACCTACCCAACGAGAAC
GACAACCAGTATTCATCCAAGGGCTCATATAGAGGCGATCTCTGGGACGCGGCTGTTACTATCTGCGGGTACGATCTGAC
GCAGTTCCGAGCTTTTTACCCCAGAGTTCCGAGGTACAACAAAAGTTACAGCAGAAAAGACTTTGAGAGACTATGGCTTG
GGCACGAGGCTCTTTGCCCATATTGGGATGACAAGAGATACCCAGAGACTGACGGTGACGAAGACTATTGGAAAGAGCCT
TCACAACGCTGCAAGCATACCTCATGTTCAGAATGTGCTCAAGACAGCAAGGACCTCGCCGAAGCAGAGCCAGATCCCGT
CAACGATGACGCCCCAATGTATGACTGGTACTACTACAACAGGTATCCACGGAGTCCTTCGGTAGAACATATGCGGTACA
TATACCAAGAGTCTGACATTCTGGGAGTGGGGTATTATAGCCCAGAGCCGCACGAGACCATTGAAATGGATCCAGAGGAG
GAATACATGGACGAGATGTTGGCTGACATGAGTTCTGACGAGGCAGAGCTGGAGGCACAATACCTGTTGGAGAACTCGCT
GCAAGCATACCGAGACCGCCAGATCGAAGAAGACGAAGACTTGCTTCATGCTGTCGAGCCTGAAGATGGCCCTGAACCTC
CATTTGAAGAAGATAGTGAGGATGGTGAAGAAGCATTCCTAAGGTTGACACGCCCGGCGGAGGATGAGGCGGATACCTTT
ATCGATTACTGGATTGATCACGACTCTCCTTGCGAAGAAGAGCCAGAGGAGTCGCATGAGGATTGCGATGGAATCTCGCC
TCCGTCGAGCGAGGATGGTGGGGATCTATATGAAAGGTTGACGGGACGAGGTTAAGGCGTGAATAAAAGAATTTGGGTGG
TATTTAGAATGGCTCCCGAGGTCACGACGACGGGCAGTAATGAACGTCCAACAGATGGGGCCTAACATTTTACTTGGTTA
GATAAGTAAAGAGTCTATTAATCCTACTATTTCAGTTCATCTTCGTCCCGCATCAGTCGTCCTGCTCTGAGTCTCATTTG
TGCGGCGAATACAAGAAGCCAGCGGACACGAAATTCGGGCGCCTGCATGTCGATGCACTGGATCTCCTTCCACGTCATTT
CTGGAGCATCCCTACGGATGTCGTCCTCCAGGAGCGGCGACCCCCTCTTCTCCTCGTAGTCAATGCCATAGCCTCTCTTG
ACAACTACCATCATTTCTTCTCCACACTCTTCATCCTTGAACATGGAACCCAGGAAATAGGAACAAAGAATGCCCCTCCT
TGGTAGCGTGTCGGTCAAGACAGGCTTGGCAGTGACCTGCACATGTCTAATCTTTGGGAGTTGAGACAGGCAGTTCCGTT
AATACGTCAAGCATGGCCTCAGGTGTTTTGAAGGTCAAGCGAATCTGGCTGATCCAGCTATCGTCAATTTCGTCTCTGAT
TCAGCGGCAAGTCCGGACGAGGGCGAGGGTTTGCTGATGTTTGCTTGTTGGACGGGTGGCCTGCTCGGTCTTTCTAACAG
TCCATTGAAGGCTTGTCGAAGAGAAGATGTGCGCATAAATCTCTAAACGAAGCTCTTGGGGAAGTCGGAACATTATGCTC
TCCTGTTGGTGATACAGAGCGGGATCTGGCTGGCTAGGCGGAGGCGATCCTGACGTCGCCTGCTTTCTCTTGTTGTCGCT
TTCCTTATTGAAGATGGGTCTGTTGCTCGATCAAGGTGAGAAGTGAAAGAAGACAAAGGATGAGGTTTGAACCGTTGTGA
GTGAGGTCACGCACATGATTTATATAAGGATTTTCCCTTGTTCCAGATGCAATGTCAAAGAATCCAGTTCCCAACGCAAA
AATTGCGTAAACTCTAACACTGCATGACGCCGTAGAGGCGAAGCGAGTACTGCCTGACAGTGATGTTTTGCGTGCTGATG
GATCCTAGGTGTTGTTGAACTGGCTGAGCTTGCGGAGAAGCCGTGGCCATACCGTACATCTAGACATCAATAGGCCGCAA
ACAAAGATGGCCTTGAGAAGAGTGAATAGAGAGGAGTAAGTGTGAGCGTGCGACTTAACAGCTTGTGGTATCTTGGTACC
TGCTGAGATGACATAGTGAACTTGTGTTTACCAACACGCGTTAGCGATAGGCAAAGCTAATGATGCCCCGCGATATCACC
TTCAAGACGTCTGTGACACAAAAACAAAACAAAAGAGACAGTCGCAGCACATTTTACAAAATCGAAGCAAAAAATACCCT
GCTTGAAGCCAGATTCGAACTGACGATCCCTCACGGGAGTGGTGCTTAAGACCACCGCCTTAACCACTCGGCCATTCAAG
CTTGAGGTTTATTTTTTGCGAGTTTCTGTCACTATGTACACTCCGATTGACTAGCTGCATTAGCGACAAATGGTAAAACA
TGCATGCAAACAAATGAATTTCTATTCATTGCCCGGGAATTTAGACTCCTTGGTCGCTGCTTGAGCCTCGTTTCAAGTGC
TGCGATATTGACTATTCCTCCTTCATCGAGATCCGCTTTATTGGGTGATATTAACATTCAAGTGCTGGTATACTTCACAG
CGCGTTTCTTGAGAGCCTCAGTCTCCGAGTGCCAAGTGGAATGGCCAGTTTACTAGTTGAGCTTTGAGCTTCTAGATGCT
TTTCTTCTGTCTACTGGCCTCGTTCAGGATCTCACGAGTACATTAGAGTCCGAAGATAGTCCACGGCCTGTTCTTCAACA
TCCTATTAAACTACATACACTCAGCTGCATAATCCCCTCCTTCATTTGGCCAGCTTTCTGTCTAACAATGTGATTGTCCT
CAGTTCTCATACCCGATTGCCCTAGAAGATCGCACAAACGCCAAAGGCGCAGACTGAGCTAGCAGCCCCCCTGCGTGTCC
AACTACATTGGGATCCTGTCCAAGGAAATTGCTAGGAAATCCAACCTCAAACGGTCTCACGCTCTCCAAGTACTCGACTT
GCTTCTCCGTCAACCTGATTTTCAGCGACTGGATATTGTCGTGCAGGTGCTTGACCTTTCTCCCACCAACAAGAGGGAAG
ACGTTGGGTGCCTTGGCCATGACGTAGGCGAGCGCGACGGCAGTAACTGACTCAATCCCATGCTCGGCTGCCACGGTGGC
AAGGGCCTCACTCATCCTTATCTCATCCTCCGTCTGGTTCTGGCTTGAATCACCGCTAAACAGACTTCGAAGAGGCTCGC
CGCTCTTGTTGCGCTCCTCGACTTGCTTCTTGGTCTTGAATTTCCCGCTACCGAGGACATCCCAAGGCGACAGGGCCATG
CCAAAGTGGCGGGCCATTGGGATAATCTCTCGTTCAAAGTCGCGTAGCATGACGTTCCAGCGGCCTTGGTAGATGCAGAA
TGGTGTCTTGCCATGGGCGACCGCATAGGTGTTTGCCGCGCTGACCACCCACGCAGGAGTATCAGAAATGCCTAGGTAGA
GCACTTTACCCTGCTCTACCAAAATGTGCAGGCTATTCATCACCTCTTCAATCGACGTGGTGTAGTCCCACCAATGCAGA
TAGAGAATGTCGATCCAATCAGTCTGCAGCTTTGCCAGAGAATCTCTCACACTCATATGCAAGCTTCTCTTGTGGTTGCC
GCAATGGTTAGGTGTCTTCCCCTTTCCTAGCTCATGCGCCTTATACTCCGTAGTATACTTAGTCGCAATGACGAGCTGGT
CTCGGTTCTTGCGAGACGCCATCCACTCGCCTATCCACGCCTCCGACTGCTCGTCCTGATAGCCATTGGCGGTATCGATA
AAATTGCCCCCAGCTGCGTAGTATGCATCGAGAAGTTCAAATGCCTGCTCTTTGTTCATGCTGCCCATGAAAGAGGACCA
AGCTTCGCCAATTGACATGCTGCCGAGTTGGAGGGGAGACACACGAAGACCGCATTTTGGCGAAAGGATGCGATAGCGGC
CAAGTTCAGTTGGGGGTTCGGGCAGGTTAAAGTCCATGATGGATGAAAGCGGCTTGAATGATGAAGATGAGAATAATTGA
AGCGATAAGTGTGAAGTGCAGATGGATAACTAAGGCTACTTCAAGGAATCCCCCTTGATATACTACTAATAGGCCCGACT
TCCGGTGAGGCTCACCGGGCCATCGCTGGAATGGTCCCCTCTCCGGATCAGACCGCAGATACGGAGTTAACGGCGTCACT
AGGTCAGCCACATACATACCTGGCATTCCAGAATAGGGCATGTTTCGCCGGGTTAGCTCTCTATCCTTACTCGGCGAATT
AAGCTTTGCCAAGGTTTTATTGATTCATGCAACCCTTGCCAATCACTGTCCAAGCTAGTCATTAACATCGACTCAGTATT
CCAAGGACATGTGCCTGCTGCACGAGGTAAGAGCCGCGTTTTATCGGTCTCGGTCTCGGTCTCGGCACACCGTCTGGCTG
AGGAGCTCTCAGATCGCCGCATTGGACGTGCGGCGAGGTTCTGGGAGCGAAATTACAGCAGATTCGGGCTGCCCGTAGAG
CAAAAGTCGATGTGGGTTCGAGTAGGGTCTACCGGATGCAAACGGACTTAGCCAAGTTTATCTCCATAGTACCATCTCAG
CGTATCAGCTATCCCTAGGGTGCGTCTAGAACCAGCAAGTATAAGACACCAACTATTTTAAACATGACTTGACAGGCCAT
TCTTTCAAGTCGACAGCTACATCATTTTTCGAACATCACACACTTGTCAAATCTCAGCACAATGGGCTTCTTATACTCCC
AGCTCTTTGTCAAACCAAAATACCCGACGACATCTTTTTCCGGCCAAACCATCATCGTAACGGGTTCCAACGTCGGGCTC
GGCTTGGAAGCGGCTCGGCATTTTGTTCGGCTCGATGCTGCACGTGTGATCCTCGCCGTGCGCAACGTTGAAGCTGGGAA
TCTCGCCAAACAATCGATTGAAGAGTCTACTGGCCGACACGGAATCTGTGAGGTCTGGGAGGTGGACTTAGCCTCATACG
AGTCAGTCAAGGCGTTTGGGGCACGAGCCGCCAAACTTGAACGGTTAGACGTTGTCGTCGCGAACGCTGGGATTGCGACT
ACACGATACAGCACCGCTGAGGGTCACGAGCGCAACATCGCCGTCAACGTCATTAGCACATTTCTACTAGCACTCTTGCT
GGTTCCTACACTAAGAACGACGGCTCAGAAAAATGAAGGAGCAAACCCCCGTTTGTCCGTGGTGACGAGCGAGGTCCACG
CATGGACTGACCTCCCTGAATGGAAGAGTGACAACACATTTACGACGCTCGATGACGAGACCAAGGCCAACATGAACATG
CGCTACCCGGCTTCAAAGCTCATCCAGGTCTTTCTGGCTCGTGAACTGGCGTCAAGACTGGAAGGCTCAGGCGTGGTAGT
CAATATGCTGCAACCTGGCATGTGCCATTCACAGCTGACACGTGAAGATGGGTGGATGGTTGCCGTTCTGAAACTGCTCC
TAGCCCGTTCAACTGAAGTCGGAAGTCGGACCCTTGTCGCAGCTGCTTCTGTTGGACCTGAGAGTCATGGGGCTTACATG
GTAGACGGGGAAGTGGACAACGATGGGCTATCAGCTTTCGTTCGAAGCAAGGATGGGGAAGTGGCGCAAAAGAAGCTGTG
GAAAGAGTTGTCTGAGATCCTGGAAAGTATCTGCCCGGGTGTCACAACGCTCTGAGAACCTTATTCGATCGAAGACTTGA
ATTAGGTAGTCTTAGAGAGTTCCGCGGCTCTTTGAGTGGCGACCCTTAAGTAATATCAATAATGATCACATCTCATTCTC
TTATAACACATTGTGAAATAAAATGGAAACCAAGAAACTTCACTCTCAAGTACGAACACCCACAATTGGCAGCAGTTGAC
CACTACGCATCCTTACGACACCAAGCAAACCAAGATTTTTTTTACCGGCCACACACATTTTGGCCTTCACTGCACCGAGG
TTACCCGAGAATTTCGGTACTCAGGCACCTCAGCCCGACATCTGCATCAGCTCGGCTTATCCATAAAACAGAAAACAGAT
TTGGGCGCCCTCAATTTTTGTCTCCGACATTCTGTACGCTCGCGGCTGGAAGCAACTTTAAAGTTGCCGGATGCTTTAAC
TCAAATGTGTGACTCAAAAAAAAAAAAAAAAAAAAAAGCAACATTTTGCTCTTAATGGGCTGAAAATAATGCAGCATAAA
CCAAGTTCCCTCCCAAGACGCCTCGGCAATTCATATTTTGCTCATCACCAATAATCCACGGCTTTGTCTCAGCTTGGCAC
AATATCTAGCAAATACCTCGAGGCGAGTTCCAAATTCCGGCACAATGCTCCCTCTTCCCTGGGAAATCATTTATATGATC
CTAGAGCATCTCCCTCCTCATTCTTCCGTCGCTTTCGCTCTTACAACCAAGCCCCTTTTTACCACTCTCTTCCCAACTGG
CAGAGTGCCCGTCCTTGGATACCTAAACCATCCTAGCCATATCCCCCTCAGCCGTTCAAACCTTTTCAAACATTCGGAAA
GAGATGAGCTCCTTTTGCTCCTTGAGAAGAACGATCCCACAGTGGCCTTTTGTTTCGACTGCCGCAAGCTCTGCGTTATC
AACTCAGGCCGGGGCCACTTGAGTTGCGCGGAACCTGTTGTATATAGGTCGTTTCTCTTTTCAGATCCCAGGAATTTCAT
TCTACTCGAGATGAAGTACCACCCGATATCCTGGATTCCAAAGATCCAATGGCCTGCTGTCAACTTTTCAGAGGCGCGCT
TGGCCGTAAACCGGCATATGTATGGCGAGCCGTACGGATTGTCACTTGGCCCTCTTGAGTACAGATACGAATTCGAACGG
TTTATCAACCTCGCATGCGAATTCCTTGACCCTCATTTTCCTCTAAGCCGACACCCTCAAGGCCGTCAATACCTCACAAG
GCATCGCCAAAGCGTATCCAGGAACTCGAGCGCGCCCAATTCAGATGTTTTTACACAACCCTGGACCTTTAAACACATCT
CTGAACCAAAGATCATCGACAATGAGCTCTACATTGCACGGTTTCACTCCATTAAAGGTCCCCCAGTGGACATGTCCATG
TTCTCCGATCTGATGCGGGATATCGATGTGCCGATATGCAAACACCAAGGCTGTTATCTTTCCAGCTTCTTGCCAATTTC
TTGGTGGTCATGTGGCTATTGCTTTACCGATATCTTGATATCTCCTTGGATGGACAACCTTACAGGATGGCATTGCGAAG
TGGCGACCTGTCATCGTCTCGGGAGTTGTCGAAGCCCATCCGATTCCATCTGGCGGCTGGCTAATGACACGGATCATGAT
CTCGAGTCTCAGAAATGGCGTTTAGAATTGCCACCTGATGAGGTGAAGAGGATGGACCAGATAGAACGTATATTATCCTT
CAAAAAAGAAAACCCTTCAGATCAACAGTTGGAAAAGTGGCAGAGAGCGGAAAGGAATAGACCTGGTGGTATCGCAGGTT
GCTGGGCCCATTTGCGGGAGCGCCTACCCGATTGGAAGGAATGGGAAGTACGTGAGAACACTTTTAGACCCGCCGAGTGG
GCTAGAAGAAATCAAAACGACCCAAGATCAGCGCGAAGCATTCTTAGACGTAGGCGGGGGGGCCGCAACACAGGCAATCC
CTAATGAGAGTCAGTCTGGGGGGGTCATCTGTAAAACTCTGTAGAGAAGGGGGTTGGGGTTTCATGCAGTGAGCAGCTTA
TCTGTTACTTAATTTCCTATGTACGGTGGCGAAGCAAAGGTACCACGTGTTCTTTTTAGTGTGATCACGACATATTCCTG
CAATCTTACGGCTGCCTAGACTCTTCATTTCTCACCTCCTAGCTGCAACATAGTCAAAATGGTCGCTCAAGACCATCGCT
TTTCTCTTCCTGAGACCCTCTGGGGTCAAGCACTCACGCGCTTCGATAATCTCAAAGCCAACGAGAAACTATTCCACGGT
CCATATGAGACAACCTTGTACCAGAAGACTGACTTGAAAGTCGCCTTTCAACTTGCACCACAACTCGACAAGAAGCCAAT
TCTCCCCGCTGATGCACCTGAGCGCAAATCAAACCATGTCAAGCGTAACCCGTTCGCCAATCCTGACCCAGAGTTTACCA
TGTGTCATGTTGGGTCTTCGCATACCCTCATGCTCAACATGTACTGCGTCTACCGTCCAAGTCTTATCCTTGTCACCCGC
CAATACGCTCCTCAGTCTGACATGCTTGATGCTTCCGACCTTGAAGCATCGTGGGCCGTACTACAGCATCTTTCAAAAAC
CCAGACAGAATCGCGTTTGATGATGTTTTACAACTGCGGTGCCGAATCAGGTTCTAGTCAAGGACACAAGCATATGCAGA
TCATGCCATGCCCGCAACCTGAGGAGATAGGATTCAAGATCTTTCCAGCACGGGCAGAGTCAACGGACCAAGTTACTAGT
GGTCTGTCGGGTGTGCCATATGCACATTTTGTGTTGAAGTTGCCAGACAACAGCACCATCGACGATGTTGTCAAAGCCCA
CGGAATCCTACAATCAGCTTATCAAAAGTTTTTAAAGACTCGAGGACACGAAGTCTCGCCTTCGCCACCGTACAATCTCT
TGCTGACTTCCTCTTGGATGTGCCTTGTTCCTCGTCGACACTCTGGGGCTGAGCGAGGCGCTCTGACAAATGCTATGGGC
ATGGTTGGAATCGTGTGGGTGGCCAATGAAGGCGAGATAGCCGAGTGGTCTAATGCTTCGGGATCGGTCGAGGAACATTT
TGAGTATCTAGGATACCCTAACTCGGGTGGATAAATGATGTTCTGTAGTTGGCCAGAAGACAGGTAGGTCTCAGGTGGCT
GAAGAGAGCCTGGTCTGTTATATCTAGGGGGCTGTAATTCGTTTTAAATTCGAATGAGATTTAAATTAGATTCGATTTAG
ATTCGATTTAAATTCGATTTAGATACGAATTAGACCTGAATTTTAGTGGATTCTCATATGGTTTAAATCCAACTTAGATG
AGGCCCTTATGAGTTTAGGGCGAAGAGTCTCAGGCTTGTACGTCCATTTCCTAACCTCTCAGCTGTGACAACGATGAGTT
CTATCCCTCATTATTGCCGAGCTTCAGTCTTGTTTCAATGCAATTCTCTTATCCCCGGTGATCGGCATCATAAAAACAAA
CAATGGCACTACCGACCAATGAAAGGTCCACATTCTACTGCGCCTCGTGCGGCTGACCTGCATGCTCAACTGGAGCCTAG
AGCCCAACTCATACTCTTCCCCGCCTTCTTCATCTTACTAATTTCTTTGAGTGTTTTAGAGATGACAGAAAAACATGCTG
TTCATACTGTTGAGTGGAGATGTCACAAGTGTCGCGGCATCTGGTGGGAGTGGAAAAAGTCAGCCCCAACCGAACAAAAA
GGAATCATCACATTCAACCATCATGAGTCTTTTGCCGCCCTCGAAGGATCAGCTGCTGCAGGTTGCTCCCTCTGCGCCAG
CTTCCGGGCATCAACCATCTATCACAACTCATACCCAAAAGATCGAAATTCGGGCCCGATTGTGCTTGAGGTGTTGAAGT
CGACTTTGAGCCCGCACATCACTTTCAGGATTGGCAAATCCGAACATTATGAAAGCTTTGAGTTTGCAAAGCTTGAAAAC
GGGGTTCCTGGTGGGATTAAGGGGAGCAGATTGCCTGCGAAACGTAATTCTCTCTTCCTCTATGCGATATCATCTCGAGG
CTAACGGTATGTAGGGCTTGCTCCAGACTCTCTCGATCATGATCTCGATCACCTTGTTGAAAAGCTCATCAAACCATGGA
TCCATGACTGTACAACCGGCAAGGGCCTTCACAAGGATTGCGATCGCCGAAAAAGAGAACAGGGCGACACCCAGTCCGTT
CCAACGCGGCTCATTGATGTTGGCCATGGTCAGTCCAGTACTGTCCGACTAGCTGTCCCCTCAGAAGACTTCCCGACTGA
GAACCCGAATTATTTCGCTCTCAGTTACTGCTGGGGCCTAGGAAACGACCCTGCGAAGACGACGCGGGACAACATCAAGG
ACCGGCGACAGGCCATCGATGTAACTCAACTCCCAAAGACAATTCAAGATGCAATCAAGTTGAGCCAACTTGTAGGTATC
CGTTATCTCTGGGTCGATGCCCTCTGCATCATTCAGTCTCACGAAAAGGATAAATACTTTGAAGACTGGAAGGCAGAAGC
CCCAAGGATGGGCGCCTATTACTCCAACGCACATTGCCTCATCGCAGCATCCGGAGCTACAGACAGCAGCGAAGGGCTTT
TTGCAGAGCGTGTCGGCCAGCGGTATCCAACAAAAACCTGTGTGATCTCCTTTGATCCGGAAAGCAGCGAGTACATGTAC
TTCCCCTATCCACTGCCAAACATTCTGGACTGGCTCCCACGGGAGCCTCTGATGACACGAGGATGGTGCCTTCAGGAAAC
GACACTATCTATCAGGACTCTTCACTGGTCTAGTGTCGGTTTATTCTGGGAGTGTCCGGGTGTATCATCTGCCTCCGAAT
TCCAACCCGAGGGCTGGAAGGTGTGGAAGACCGGTCCCGAAGACATGTACCGCATCTTTGACCTAAAGGCCGATAAAGCG
CTGGGGCAGGCATGGACTCAACTTGTTGGAAATTACCTCAACCGAGGCTTCACTTTTAAGACGGATCGCTTAATTGCCAT
TCAAGGTCTCGGGCAACGTCTCGCTAGTATGCACAATACAGAGTACTTCGCAGGCGCGTTCAGCTCTAATCTCGCAGATG
GATTGCTATGGGCTGCCTATGACGCCAAGGTCGAAAGTCGCGAGAAGCTCGAGTACTTCCCGACGTGGTCTTGGGCATCC
TGCGGTTCCAGGGTGTATTTTACTGGACCTTTGGCCTACAAATACGTCAAACCTGCCAAGTCTGACATCTTTCCAGCTGT
ACGAGATGAGATGGACTTTAGCGACAGCTCAAAGAGGACGCTACGTTTAGAAGCGCCACTGATGACTATCGACTTTGGCG
ACGAAAAGAATCGGGATGATCTCAAGGTCACCCTTTCACAGGGGCAGTACGGGGTGGATCTCCGATTTGACACACTGGAC
CTTGCGCCTTCGCCTCTCGGCAAGATCCTCATCCTTCTCTTGGGATGTCCTGAGAGTCGTGATCTTCCGTACAAGGGCCT
TATTCTTCGGCCCAAGGGAAACATGTATGAACGGATTGGACTAGGTACTTTGACTGTTTGGGGACATTCAGAACCACTGG
ATGAGTGTTTTAGCTCTTGGAGAAAGGAAGTCACATTAATCTAATTAGATGAGAGTGGCATCGTGTGAGCCGAATGAAGA
GGAAGCCCGGGAATTCTGGTCCTCTACTTGTCGGGGTGCTTTTACCCATGTTGAAATCAGCCTGCTTGGTTTCTCATCTT
ACGTTGTGATAATCAGCAGCTAATGGGAACCCTAACCATGTGCAGACAGGCTGTAAAGTCGTTCATTAGCGATCAAGTTT
GTTCATCAAGTGCACCTGACTGTCTCAAGGTAGTGGCAGTACTATTTTTTCGGGAAGATTTCAGTAGGCACATAATTAAA
TAGAATAATACCCATCTCCAGACATAAGTTAAGAGCGAGAGCCCTATGCAGTTTATGACAGAACACATCTGGGTGCCATG
ATTGCTGCTCGGCGTCGTCTGTAAGTCTTGCTGCCCTCATAGTGACTTATTTTGTCCTCGGCCGCCATCAAACATCCCGG
CTTGGTGGTCTAGTGGTATGATTCTCGCTTTGGGCAGTCAACAACGACTCACAGCTTGCGAGAGGTCCCGGGTTCAATCC
CCGGCCAAGCCCTCACTTTTGCCTGATGCTTTGGTGAATGTGTGTCTAATTTATTAATTCACTTTTTTGGTTTTGGTATT
TACATTGATTTCTTTTTTTAATTGTTCTCTTGTAGACGGCAATTCCATTACTTAGGCAGTGCGCTGGCTGACGAGGGCAA
CATTTCAGTGCTATCAAGAAAGCAAGGTGTTCGCCCAGGTACCGACCGAGACAAGATCTGGATTGAGCCATGCCCTACAA
ATGGGGAAAGCACACAAGACGCAGGCTCGGCATCTAATTGAAGCCATCAACTCAGGCCTAGTGTACCAACTCCGGCCGCT
TGTTTCATATGGGGTTAGATGGCCCCTGCCGTCCCGGTGTTGTCTATATACTGACCGGTCTAACAAGTCTGTTCCATTCA
TTACCTCATTGGATGTTATTCTTGCTCGTTAACTATATCGTGGATTAAGAATCGCGCTAATGTGATCTTAGTTCTCTGTC
TCTGGGGGTTCTGTCAGCCTAGCTTCCAAAGGGCGAGATGCCAAGTTTCTGCCAACCAACAAGTTCAGCCTCTCCAATGA
CATGATCGAAAGCCACAGGTTTTCTTGTGATTAGGAACATCTCCCCCACCAATCAAGCTAAGCACAATATTGGAATCACG
TGTTGCCAGCTGAAATAATACCCCACCTGAACAGTCCAGCCTGATCACACTCACTTGATCACTTGCAAGCCACTTCAGAG
ACCACACCCTCAGCGATGTCTAGCATTGAATTGAATGGTTGGCTCGTTGGCCTTCTTCCTCTCTATATTGGAACGAGAGG
TGCGTTGAGGTTTATGTTCTCCTCACCTCGTCGCCCTAGGCCTCTTGACTCTGCCCGTTGGAAGGATTGCATTTCTTTCA
AGGAGCACAATCAATCCCACGGCGTGTGGGATATCCCACTCACTGGCGACGGTGATTGGAGCCCACAAGCCCATCAACCC
GTCGAGGAACGCGCCAACTGTTCTCCCGTTCTACCACCGCAAGGTGCAGACAAAATCCGCTTGACAATACGAGAGGCACC
CGAAGATCAACTGTGGAACAGTGAGACTATCTCAGGCTTCACAGCAGTCTCATCTCAGTGGAGAAGAGACAATTCATATT
CATGGTATCATATCAAGACGTACGAAACATCTTCACCCGCACGTGTACATAGGTACATCCGTATTTCTGAGGACCAGCAC
CAGAGACGCCAAGGTGAGTGCTGGAGTCCCTCGTTAACAAGAGGCGCGGCTGACAGTGGAGACAGTCGAACTGGAATGCC
AAGCATTTGTAGTTCGCGAAGTCGTCGAACGACCTGACCCTCCACCTCCACTGTTCCTTTTAACAGCGAGGCTATTTGAG
GAACTCGAGGCACTAGACGCACATTATCGCCCTTTCAGAGCCGATGAGAACTGGAAACAAGCTTTTCTTCTGCAGTTTCA
TCACGCATGTCTAAGGTTCTTTGCCGATTTTCTCGCAACTTTGGTCCCCAAAGTTGGAAGAGGCAGTGGCGAAGATATCG
ATCCATCACGGGCCGAGCTGCAACGTTGGAATCTTATCGAGATAACCAAGCGCTCTTACGAATGTCGACATCTACAAGAA
ATAACCCAGGAACTAGTATCGACAAGTGAATCATTGATCGAGGTCCTCAAAGGTTCAGCAACCGTCGCTGGGACCTCCCA
AAGGGCCACCAAATTCTTGCCCGTCGAGGCAGAGTTACGTGGCTATTGTCGGGAAGTAAAGGAGCGTCTGCAGAAACTTT
CGGACGATATTGAACACGACCTCAGGTTTCTCGAACTGGCCAGGAATGTCAATCAGACCCGAGGCGTTCAACGACTTACC
CTCCTCGCTACCATCTTCTTGCCTCTGTCGCTCGCTGCAGGGGTTCTCAGTATGCAGACCAGGTTCAAGGACCTGGGAAG
TCTACTCTATGACTTTTTCGGTGTGGTAGTCTTGCTTGGAGCCATCGTCGTTATCATCTTGGTAATCATGACCGTCATCA
CCATCGTCAAGGAGGGCGAAAGCAGACTCCTCACAAACAATTCCTTTTACAAGAATTTTCGTCACGTATTCATCACCTTG
CTGATATTAGGCCTCTCTTTATATGGCAACCTAGTTCTCGCCTCGTTTCTCGTCGGCATGTTCAAAGATGTTCCTCTCGG
CGCCAAGATTCTTGGCTATGGGAGTTTAGCAGCGGTTGGCCTGGTTCTACTACTCGCATTCCTCGTTCCCCTTGTGCGTT
ATTTATTCTATTGGACTTCTAGTCATTCTTTCTTTTTTTAATTAGGACCGAAAATACGAATGGGAAAGAAAATGAGCGAG
CATGGCTCAGAAGGTACAGTTGAAAGCATTCAGTTAGAGGTGAGGGCTCCCCCAAGACACGAGAGCCTGGAAGGAATTGC
CATAGAAGATAGCGAGATGAGATTCAGGCGAATATGTAGGTTTTATTTCACGGGCCAACGCAGCAATAAGGCAGCCACAA
TGTCAAAAGAGTATCAACGGCTGTAGGATATGGTCACCAGACATAGGTAGGTAATAAACAATCAAGGTCATACTAAACAT
ATTCCTATAAATATTCATCGAGACCAGAAATATCCATCCATCCATCCCGAATATCACTACGTCTCATGCCACATGTAAAA
CATCAAAATAGTAATGAATCAGCAAGAACTTCCACAAGTACTCCCGCTCAGCAGCGTGGCGCAAAGTGATAGTTGATACC
CATACTCAACGCCGCAAAATCCCTGTTGCTAGGATAAGCATCAACGTTGATGATGTTGGGATAAGTCGACGACGACATGG
CAGGCCAGAGCTTCTCGATAAGGGCGCGATTAGCTCCCTTGCCGTTTTCAACGACATTGAGACCAGCCTGGGTCAAGGTC
CAAGACAGGAGAAACATGGTAGAGTCTGCAGACTGCCGCTGTTCCCTCATCTTGTTCAACTGATCTTCAATCATCTTGTC
TTGGTTGTTCTCGTCGGCGTATCTGTCATACAGAGGGAGCTGGTTTCGTCGGAAGAAGCCCTTGTCTGCAAAGGCGGAGA
GGTCAACTCTGTCCTGGGTCTTGTAGAGTTCGGCATCTACAATGATGATGACTGCAGCACGGTCTTGTATAAAGTCCGAG
ACGCGTAGTTGAGAGATATCCCCCTCGCCACCTCGGTTCTCGACACGGTAGTTGATCCTTTCAAGGTTCCTCATGACGTC
TTCCCATTCTGCCTGGCTGATTTTCGCATCTTTATCGCCCTTGAAGTTGTCCGAGTTGAGACCCTGAGCAACATTCAAGA
TGATGAGCTCCTTGTTGTTCTCGGTAAATCTGTTGATGCCATCGATAATGTCGTCTAGATACTCGCCGTTGCCGCCGTGC
CAGTTGCCGGCTGCGAACGAGTAGTGGCCAGTAGCCCACCTGCCACCAGTTTTGGAAGGTCGAATGTCGAACCAGCGGGC
ACCGAATTCCAGCTGGCCCGCCACGCTGAGCTCCTGGGTCTTAGAGTTTATAGGCGCGCCGAAGCCTGATCCTCCTCCAT
TGAACTGAGACATGCCCGAGTCGTGCGTTCCTGGTATCACCAGTTCACGGAGCTTGAGGCATGAGATCCTGGGGTAGGTA
GCGTGCATCCAATCCTGAGGCGGGTTGGTTGACACAAGCCAGGGGTGAATGGACGGATTCGCGGGGTCCTGCTCAGAGCT
GGCGATGATGAAGGGCATGTTGTTGTCCTTGCGCCATTCCAACTTATGGAACGTGCCGGGTTTGTTGTTGACCGTCTCAA
GTGAACCGAATTGGATGCCAGCACCAGGGACTCTGTTTTCTCCCAGCTTGCCCGAATATCGAAACTCAAAGTCGGGGTGG
CCGGGGATGGCTTCAAAGCGGTAGCTCACTTCGCCGCCGTCATCGATGTGACCCTTGCCTTCGATGTAGATTCTGTTGGA
GGTGCCTTGCATCTCTTGTCAGTTTACATAGAACACAATCAAGTCAAGGAAGTTCCTCACCAGGTTCAATGGTCTCAGGG
AACTCCCAAACGTTCATCTGATAGCTTGAGCGACCAGCCAAAGTCATCTTCCAAGGCGTCGCATTGACAAGAAGGAAGTA
AGACCCTTTCTTGCCTCGGCGCTCAAGCCCCCCCGATTCATCTTCCTCCCAAACTTCCACAACAGAGCCCTCACTGTCGG
AACGAATTTCGACAGCGTGAGTGACTGGCTCGATGGCTGGAGCGGCAGCGACGAAGCCAGCCAAAGCAACGGCACCAAGA
AGGAAACGAGAAAGCATTTTGAAGGGAATGCGTGAGGAACAAATGAAAAGTGTCAAGTCAAAAACAAATGAAAGGTAATC
AGGAACTGTGAGAAAAGACAGAAGTGGTTTGTTTGTTGAATCTCGAAAACATCACCGGCCATGATCACGACTTTATGCTA
CTAGATAAACTGCACATTTCTCTCAGCCGGTCCAAAAACACGGCCTCACTGTCGCACCAAAAACACCACTGCATTCAAAG
GCACAGTCAAAAGGCACAGGTCCAGAGCCTGCTTGAAGGATTTGGGGCTTGGACCATGCTTTTAGGACTTGACATTTGGC
ATCCTGCAGGCTACCAAAGTTCTTGACGCTGATTGCTGTTGGTACGGGCAGAGCTAAGCGAGTGAGGCGCTTCGCAAGCG
CCGTGGATATCTCGAGGGATGCTGATTTGGTGGAGAGGCTTCAATCAGGATGAGGCGGAGTAAACGCCAAGACTCAGCCG
TTGGTTCGTCAGAAAACAGCCAGCATGTTGAAGGAGTTTTGTGAGGATAATTACGTAGTTCTTTGAGATTAAAAAGTTCC
CAGAGAAAGATAACTTCACCAACAGCGTATTCGAGCTTCAGCGTCTGAACAAGATCCCCATTAAGCGCGCATGAACATCA
CGAGAAAAATGTCTCGGCAAAGATGGAGAATCAGGCTGTAAGTACATATCCTGTAATGCAAGCTGACGTGAGAACCTACC
ACCCCAGAGCTATCTTTTCGGCCTTTCAAGCTGTCAGTTCTGTCCCTTACAATCTTAACTACCCGTCTTTGCCGTGGCAA
GTCGTGAGTGGTTACCAGAGAGCAATAACTCTATTGCAGGACACGCCAAGAGGTTACATGTTCAGCCCGAACGCCACAAC
GGAGGCTCAAGGCTAAGAAGGTCACAGCCTGCATAGGAGTGAGATGAAACTAAACAAATTGCAAGGGTTGACTGTCGTTC
AGCCTGGTGGATTGCGACCCCAGGCGCTTGGCGGCAGTTTTGATAGCTTCGGGGAAACCCAATAAGGAAACTCCAGGTAT
AGCGCCGTGGCTTAGGTCTTGAACAGAAAGGCAAGATATCTCACCCTCTTATTTCCGTCAAGACAATGCGGCGATCTATT
GTGAGGCCAGTGGCGTTCCCCCCAGCTTGCAACAAGACAACTGCAGGCCACAAGAATACTCCGCCAAACGTCTCGCAGCA
ATCACTTAGCCGTTCCATCCAATATTACGTATTTTCCATGGCCGTGGGGTACTTTGGGGTTGTACCAAGAGCCTGCCGAT
ATCAGTGTCACACTGTCAGGTGAATAGCTCAAGCCGGTCCAGCTTTGTTCGACACCGGGCCCCAAGTGCTAAACTGCAGG
ACCGCTACACAAACGCCTTCTTTTCTGATAGACTAGTTTTAGTAGGCTCACGTACTTGCTGGCTTTCTCGGCTTACAGTG
CCCGAGAGCTAACTCCTACCCGATCTTGGCGAACATGAGCCGCAAACCTGGACCTCCCAAGCACATACGACCATACCTAC
TGGAAAATACGGGATCCCGTCCGCTCTCCCATAGTCAAGCCAGTAAGGGGCGGATTAGTAGTTGGGTCGGTGACGACCAG
CGAATCCCCGCTGTTGTATGTTTTTTGCTGTATCTTTTTGCCTGACTTCCGTGGTGGTGTCCCTGGAGGCTGGCGGTTGT
CCTTCACGGCGGTGTATTTTTGTCCTTTCTTTTTGTTTGCAATGTGTCTTTTGGCAGGTCCAAGTTCGCGATAGCGTAAA
AGCAGCTGGACTTGCCCCAATTTGCTGCCATATCGGTTAATGTTACCGAAAGGTAGGCGACAAATGGAACCCGTGGCTAT
CGCGAGTGGGACTCAGGGCAAGACAAGAAAGCCTGTCACAGAAGGCCTGGTGGACCAGTCAACTTTCAGATAACAATTGG
CTGGCAATAATGTTTGAAACAAAAAGCAGAGACACAATGCAGCCTCTGAGAGTATTTGACAGATGGAACTGCCAGTGAAT
TGACTCATGGATGAGCCCGCACACTGAGGGTTCCGGGTGCCCGTGAACCACGCACAAGCCCCTTCTCCACACAAAATGGA
GAAAAGAATAGCAAAAATAAAACGACCAAGGTCAAAAAGAAATGCTTGCGGTTTATGTGGATCGAACACATGACCTTCAG
ATATCGAATGGATGATTGAAGTTTGACTTCAGTCTGACGCTCTCCCAACTGAGCTAAACCCGCTTGTTGAAAGATGAGTT
CCAAATTGGCTACAGGATGTTTGGGACGGCGATGCCACGGAAGAGGAAGGCAGACTGTAGAGCAGAAGCTAGGTCTATTG
TCTGGGTGGGAGAAACAGGTACTGAGATGAGATCTTTCTCAAGGTTTCTGTCCTTCACTTTGTCAAAAGAGCATTTCGAG
CGGTGATGCTGCAATCGTGCCTGGCAGGTGAGACTGGTGCCATAGCTGTATCGAACATTTGGCCACGCATTCTACTCTGT
CACGCGAACTATGGCTCTCTCATGAGCTGGCTTATATCTGCCTTCAACTGTTGACTCGTTTTATTTTCCCCTTATTTCTT
TGATTGGAAAACAAAAATATTATAATCAATTTTTGCCTAATGACCGGAGGTTTTTACAATCTCTCCTTGTCAACCATGCG
TGATGCATTGGAGCATGGACGAACCACGGCAACGTCAAACAATACCCCTCTCTCTTTGATCCAAACGTTGTCCCCATCTC
AATAAAAGCAGGATTTTGAAAAAGGTTACCAGAAAAATATTTCCAATCGTGAAAACCATCAGAAGCCAGTCCTGTTGTTT
ATCGCGCAATTTTCTCGTTCCTTGTGGAAGCTCTAGGGTAAGTAGTTCTTCGGCAAATGAAACCCTGCACCGAGACCCAG
ATAATAGAGTTAGACTCAAGACACTATCCGTAATTGGCATCCGTTGTCTTGGTTTAGAGCCATCAGCAATTGACGATTAG
AGTAGATATACGACATAAAATACGTTAATGACAACGCCGTCGGTATTGCTGTCTCTGTTGTTATCGCCCTCACACCACGT
CAAGCAAATGTCACCATCAATCTCTACGTTCTCGACTAAATCCTTCAAGCCATGTCTTACCTTTCATTCGTCGGCATAGA
GTTTCTGTGCCTCTCGCTTCTGAGACGAGCCCGGCTTATCTTTGTTCCATCCATTCAGCCCCTGGCTGACAACCATCTCG
CCGGATCCAGTCTCTCATTCAGGGGCTCGGATGAACTCTCTTCCGAGTTTTCGGGTCCCACTTCATGTGCGACATTGGAC
TATCTAATTGTCTCTATCCCGTGTTTGCGCGTTTCCTCGTCGTCGCATTTTCTGCCGTCGTCACCGTTCAGTCATTGATG
AGATAAAGCTCACATTATTCACGCGCGCATACTCGGAGTCACGAAAAACACGTTGCATGTCATTCTCGAGAGGCTGGTGC
TCAAGATGGACCCGCTATGGCCCGGTTACGATGCCCCCACCGAGTACTTCTTGAGTCAAGATAACCCGCTCTCGGTCTCT
TCCGCTCCGAATTCGCAGCTCCCTACTGCTTTTGAGGGCCCTGCGCCTGTTACGCTACCGTCTACGGGGCCTAGGACGAC
GGTTGCTACTCGCGAGATTCCTACTCGCGCTAACCTCCCTTCGGTCCCTGCTGCCTGTCTTGCTTGCGTGAGTTTCTTTG
TTTTCCAGACTCGTCTTCTCTTTTTGACCGTGTTTTTGTGATCATAGTGTCTTAAATCTTTGAAGTAGTTGAATGCTAAC
TTGGGATTTGTTAGCGCAGCAAGCATCTCAAATGTGATGGCAAGCGTCCTTGTTCCCGCTGCAGCGCATCCGACCTAGAC
TGCGTCTATGTCGCGTCACGTCGTGGCTACAAAGGCCGTAAACGTACGGCTACACAGGTCGCCAGCCGTCTTGCAGCAGC
TGCTAATCCTCGACCTATTGTTGCTCTCCACAAACCAATAATCGGACCAGCTCCCCCACCACCATCACTGGAATTTCCTG
CCATTTTCGATCCCTCCATGTTCTCGGGGATTGATCCCATTTATCCGGGAATCAACACGAGTTTTCCAACTACTACCTTT
GCTCAAACTACTGCATCAGCTGGTTTGCCTGCTTTTGCATTCCAGAGTCCGTTTGGTGGCGTTGATGAACTGGACGTGGG
CTTTGGCTTTGAAGTGCCACGGATGCTCCCTCTAAGAGAACAGTATCTCGACTCATTCTATCAGAATTTCCATGCAGCTC
ATCCTTTCGTACCGCCCAAGGGGCCCCTCCTCGTCTTGGTACAGGACAACTCACTGGAACCTCTTCTCGCAGCTATGCGC
TGGGTTGGTTCTCTATACACCGAGCAAGCAACCTCTCACAGTCTCTTCAAAGACGCGTTCCGCCTAATAGACGGCAACCC
CCTCAAAGATGGATTCTTGGTGCAGGCTAGGTTACTTCTCATTATTGGGCTCGACGGCAATCGGCAAAGAAAAAAGGTCA
GAAAGCTCATGGCAGAGGCGCGGGATATCTCTGTCCAAATCGGCATGAATACACATCTTTTTGCGACTGCTAACGGACGA
GGAATGCCGATCCTGGAAGAGAGCTGGCGGAGGACATGGTGGGAGCTCTACGTAGTGGATGCTCTCATGTCGGGTGTGCA
TCAAACAAACAGCTTTGCTTTGTATGATGTCCCTACAGATGTCGCTCTGCCTTGCGAAGAGTATCAATATCTCACAGGAG
TAAGTCGCTTCATAGCCCTGCCTCGACCGTATACTCACAAGATCTAGCAAATACCTCCCCCGATGCACCCACAAGACATG
GAATACATTGGCTTGTTTGATGGCACACCGTTCTCGTCATACACCTACCGCATCCAATGTGCCTGCTTCTTGGGCACACT
CCAAAGAATGCCAACACAAGTTGACCACATCGACAAGCTCCTCACCAACTGGAAGCTTCGTCTGCCACCTTCGAAACACG
ATGCTTACTTTCATGGCGAGCTGGATGAGATGATGTTCCAGGCTCTCATGATGTGGCACGCTATCAACATTCTCCTACAC
CAACCTCATTCGCAACTGGACCCGTCCTCAACATACTACATCAAGGCATGCCAGCCCAACACGCCGGCTACGTCTAGCGA
TGTTTTCAACCTACACACAATACGCACGATCCGGGCAGCGAGGGAGCTTAGCAAGTTGATCACCTACCGTGTCTCCCTGT
TCGCACACACCCACTTTTTCGCTTACATGGTGACCCTCTCCTCGACCATCCACCTCAGCAAGTGGTCCTTGGCCTTCGTG
GCCCAAGACGACGAGGATCTCCGCCAAAATATCCGGCTCAACATTGGAGCTCTTGTCAAGTACGCCGAAATGTGGTCCGT
GGCACAACACTTGGGATCTCAAGTAAAGCACATCGCAAAAGAAGTTTACATGATGAAGAAGCGGCAACATCAGCCGCCAG
AATGGGTAGGGTTACTTCCACAGGACCTTCCACAGGAACAAATAGCTGCCAGTATTGGATTTTAGGTGCGAAAGGATGAC
TTAATAATTCGCCGAGCACTATCAAAGCGATGATTGAATGGGTATTTCCCTGACCAGCCTTGAGCTCACTTCACGGGCTT
CTTCTTCTTGCGTAGTTTTTCTTCGCACTTGTGACATTGCTGTGGATCGACGCTCTTTTGCTTGATTATGATAGCCAGTT
TGCACTTGTCTGGGGTTTTGCTCTTGAGGTGTTCGCACTCTTCTTCGTCCTGTTCGAAGGAGACGAGGTAGCCGCATACG
ATACAGTAGAATCTTGTGATTGTTGTGGTACACATGTTATCGGGGAGCTGCGTCTGAAGGCGCGAGATGAAATATGGAAC
TGCGTTTGATGGTCCTTTGCGCAGAGGAGAAAAGTATGGAGGTGCGAGAGTTGAAGGTGAGCAAGGCTGCACGGTCAGCG
AGAATATGTACTCGAACCCGCCCGTTACTCACAGTTAAAGATTCAAGGCACAGTCATACACCCTGACCGCGGGAAACAAC
CCTCACGAATAGCGAAACTTCATAAATGCAGTGAAGATGTGAGAAGACGCTGTCTCGCGGGTAGAACGTGTGATGTTTTG
ATGATGATCATGTGCTCCTGCCCACACTCTGTTGGTTGCACGAGTCGAGTTGACTCGTGATACCGTGGTGAGAAGGATCG
ACCTATCATTTGTCTGCCGATGATTTGACGAGAGGCATCGTTTCACGTCTTTTTTCTTGGACGACATGATTACGTGTCGA
ATGTCCAGTTACTCAAGGCTGACATCCATTGGTTTGTCAAATTGACTCTGACAAGGGCCGAACGCCTTGGAAGCACAGAG
GACAGTCCTAGGCCCTTCAAAATGAGTAGTGCTAGAGCCGAAAGATATCTGAGCACGATGGACTTACAGCACCTTGATTA
TCTTCTCATGAGATGGAATACTGTTAGGGGTCTGCCAACGTCCCGACTCACGGACTTGGTGAGCTGCCTTTTGTTGGCGT
ACGCGTTGTTAGCGCACGCGAACCTAGAAAGGGGCAAGACTGAGCCCTCTCGTTTTATAAAATGTTATATCATCTCACTA
TTGGTGGATAACAGAATTAAGGTACATGTTTGTCTTATAGACAGATGGCAGAGTGATGCTGGAATACATACTCCAAGACA
AAACTCGAGCATATTAAAATTCACATCTATTTCTATAGGAAAACCCTTCGCATTAAGCCGAGTCAATGCCAAGCTCAGGC
TGAGTAGGTTTCAGTCAAGGCTTGGGTGGGCTGAGCTTGAGCCAAGCTGCGGCTGAGGTGTCTACGTGAGCCATTTTTGG
GATCCCGCCTGGCTCGAGGCCATGAACCTCCTCGGTCCGAGCCCGATTTGATGCCAGTTCCGACACTTGTGAAAGCCAAT
TACTCCCATTGGACGTGCCGCATTGACCCTAAGTAACCCTAAGAATCACGCACTTCATGCTTTGCCTCCACGCCATATAT
GCACTCTATCAAAACCATCTGAGAACCTTTTATGATCGTTAAGCATCTTTATGAACTAAATCGAGGGCAAGACGACCTGG
ATCATTATTTATAGCTCGCTGATTGTCAAGGTTGAGGGCATGGAGCTTTGGGGGTTCGGTCGTCATTGGGACAAGCAGAC
CGGGAGCCCCGGGTTATTTAGATCGCGTCATGCCACAAACTTTTATTACCATCGCGTGCTATGCGGATTGTCGGCCTTTC
TACAACAAGGTCTTATAAACCCGGGTAAGGAGTCCGAGCCTGTTGAACCAGAGCAGGGCAGCTCACAACGAAATTGATCG
TTACCGATATGCTAGCCTGCACCCTCTTGACTTGGTATGGTTAAGCCTGGCTTTGAATCCCGAGTTTGGCATCCTTTGGC
TTCATTATGCTGCCATGCCGGAGCACGCTGAAGAGCTAGGAGAAGAGTATGGCCAGCAGCTTGGCCATTTCAAAAATGTC
ATTGTTGAGAAGTCGGCGATTTGGGATTCCTTGAATGAAGCTCTGGAGATCATGGAATATTTCCTGAACATTCAAATTGT
TAATGTGTTGCTTGAAGCTAACCGGCACAACGAGGATGATTTTCCACTGCTCACAAGGGAGGAATGGCAGAAACGAGCAA
GATAGTTCCAAGAAAGGGATCGAAAAGCACTCTCCGGACGAAACTGGATTGATAATTACATAGACGATGAGGGGGATATC
TGTGATGGATTTCGAGCAAACGCTATCCTGTCTTGGAGGGACAGCTCGCAACAGAAACGGAAGCGGTACTAGCAGTGGTG
GCTATCTATTCACTCAATTATGCCACCAAGGGCCGGACTTCATCTATAACAAAGGACATAAGGAAATTGCGATGCTCGAG
GTTGATGATTTAGTCAAGTAGGGTGGTGTGAAGTTGCTTGGAGTAAGGGAGGGAAAGACATCTTTCTACGAGAGAGTATA
GCTGTGTATAGGCCAGCCGTCTTGGCTTCGAATTCATCTCTTGACCTTCCTTATCTAAAGTCACTATCGGTATTGCCAGT
AATATTAACATATCCCTTGACTCTCATGTCGAATGGCCTTAAGGCGGGAGCACGGAAACCTGGATCTTATCATTTCTAAC
CACTGGATTTCATGTATTATGAAACCCGACTACAACCTAGGCGCATAAGTTCCATCGTTGAAACGCGAATTTGGTTCACA
CCTCAACCCTTACCCCTGGTAGAGGCTAGGCTGAAGTGTCATAACGAGGTAGATGGGTGGGAGCCTTGTTGCATGTTGAA
GCGACAAGCCAACATCTAATCTTTGTAACAATTAGCCAGCGCCTGGTGGGATCAAACAATGGAATCAAAGGTGTTGGGTG
GTTAGTCTCGGAAAAACACATCACTCATGTTGCCATCATATCTTGACAAACGGCTGCATTGGGGATCCACCTATTACGTC
GACATCTGGGGCAACATGACTCGGTAATAAGCTGAAGTCATCACTTGATTTGAGAACATTTGTCTTTGTTATGAACTTGG
GAGACGTTGTTGAGAGGGTATATCGTCACACTGCTAGTAGAACTTGTTGAAGGTAGTTGGTGCTGAAACTGGGAGAATTG
CCCACTGAAGAAAAAAGGTTCTGTTGAAGGCAAGGCAGCCGAGCTTGACTGTTGAGGGGTAAGGGAGGTGTGCCGTGCTG
TGAAGGTGAATTGTAGGCCGACACCAGTTTGATGCTTGTTGTTACTCCTAGTGAAGGTTGCTAGAGCTAGGGCATTCGAC
GCCGTCAAGTAACCTCTGCAAGGAATCAATCAAGCGAGTGGCCAACCTTTAGATAAAGGCGGCGTTATTGTGCTTTGTGA
CTCCTCTTGGAGACGTCATTGATGCCAACAACAAAGGCGGCATTTCTGAGGTGCCTAATTCCGGTCAAGGTGCGGAGTAA
CTGCGGATTTTGCGTATGCTGTCCTTTGTTGCGGTTACCAAACAACGCATCAATAGATGGGCCTGGGTAGCTGGCCGCTT
CTTTAATACAGCTCTTTATTTACCTATGTTACTCACCGAAAGTCGTAAACTGCGTCGGTGCCTGAGACGATAGTGACTCT
GACTGAAGATGCAGCTGACTGCTGGTTAGTGATTACAACGAACCCGTGGCGAGAGGTGATTCCTCAATATTTATTCACAG
TCACAAAGTGAGCGCGCTGCCAATCCTTGCAAGGTTAAGCTTGACTACTCCGAGCCCAGCCGGTTGTTCCGAAGCTTCGT
GACTGGAGATACCCCGTTCGGCCGAACTGATAAGATCTCTGACAGTGACTGTTGAACGTTGCGTCGATGGTTGCGAGGCA
GCAGTCTTCTGAAGAGATATATAGTAATTTCCGGAATGTGAGAAATCACAAATGACGACGTTGTAATACCTGTGACAACG
TCTCAATGACCTGCAGTGGCGCACGGCTGATTGCAGGAGGGGGCGCAAGGCGTATCAAGCATTCCCGTAGTGAAGCTGAG
AGATTAGACAAGAGATTTGGGCGGCCGGGTTTCTAAGCCGAGTTTCGCTAAAGCGGACTAGTGAGGAGCATGGCGAAGAA
GCCGAGACAATGATCAAGAGAGGCGATGATGAGTTTCTTTTGACCAGATTAGAGGCGTCGGAGTAGATTATTTGGATGAA
TATGAGGGCGAGCATTCCCTCGGTCGCACTGCTCGGGACTGGTCAGCAAATACGAGCATCGTGGCTGGCTCTCGTCCTTT
CGCTTTGACGCTTGGCAGACCTACCTTGCAGGGGCTGCGCTGGCCCCTCTTTCGGGGGCGTGGCATGTCTTTCTACACAA
GCTGAATTGTCACATCACATCATTCACCGTCAATCTTGGGGGGCTAGTCATGTGGGAGTCCTAGTTGAGAAGGTGGTTTG
TTTGTGACAGTGTGTACAAGACCTGTGATTGCGATGACTTCTTGACTTGCCTGGATAGAATAGTCAATACAAGAGATACA
ATAGACAAGGACAGTAATTACAGTAATTACAGCTTATGTGATATAATGACTAACGCGTAAAGAGCATCTTTTTTCCTGGT
TGCATCGCATCGCATCCGCCGAGAGCCGGCTAATATCGTCTCGTCTCGCCGCGGGCATCTACGGAATAATTTTGATCCAC
TTTTTGGCAGCACCTGGGGCTTGCCTTGGCTTGGGTCTTTCTTGTGCTTCCCTCCCAAAGACAGCTCAAAGTCAAGAAAT
TGAGAGACCGAGGTTTTTGACTGACGTTATCTTTCGTGTCCTTTCTCTATCGTAGACGCAGTCGCTTCTACTATCGCGAG
AGGATCCCTGAGGACTTCTACTCTGCCGGTATGTGTTCCCCCTTGACCTTCGTCCCCTGATGCGTTCTGTCTTCGTTGCT
GGGGATGTGAACGTTTGAGTGACGACGCGTTGATGAAGCCAAATGTTCCCCTCTCAAGGCAGCGACTGCGTATTGCAAAC
ACTTGATCTCTTTTGTTTGACGCTGTCTCGGGCATGATGACAATCTCTTCTCATGCTTTTCATCACTTACCGGGCTTCCG
ACCGTCTTGTCATCATCACACACTTGGCAGAGGCAATTGATCACGCATCAAACTCTGCTTTGACGACGCAACTTGCATGA
TCTTTACTGACTCTCATCTAGATAAACTTGAATCTATTCATCAATCACACTCGCAAAATGCGTCTGACGAGATCTCGCAA
GTCTCGGATAGACACCTCGCTGGCAAAAACCAGCCAAGAAGCACCCACACCCACGTCAGACCCAAGCGATAGCACAGACG
CTTCATCACCCGTCATCGTCGTGCTCCCTAAGTCGCAAGAAGCATCTCCCACTCACAGTCCAGCGGATTCCTCGCTCGCC
AAGCAGCCTATCGTCAACGGCAATCCCAAGCTCCGGCGGCGTGCCCGCGGCAGCGGCGGAACAAAGTCTGACAAAGATTC
CTCCTCACTCAGCAGAGACCCCCTCTCCAAGAGACCACGTTCCATCCCCGCCAAGAGAAGAGTTCCTGGACTTTTGCAGC
GCATCAAGGATCGCGCTGATATTGAGATTTCTCGTGCAGAGGATGCACAAGAGCGCGCTGATTTGCAGATCAAATGGAAG
AGAACCACGCCTACGCCGACGCCTAGTATAGGCGGCGAGTCGCACGACAAGATTCAAGACGTGCAGACCTGGCCTGATCA
GGTGGCTCTTCAGATAAGACCGAGGGAGGATGCGGCGTACAACGGAGACGTGGTGTATCAGCGGAAATCACATGGTCCGC
TTCTCGGAAAGCTGGCATCACAGGGCTCCGTCATAACGATTGACGGAGAGGATTACGTCGAGTATCGGGTCTTGGCGAAG
CTGCGAGCTGTTTAAGAAGTGAAAGAGGGAGTCGGGGTGTTTATGTCTACGATCGCTTTTTGCCAGCAGCACTGCTTTTA
CATGTGTTTTAGAGGCTAGCAAGAACATATCTAGCTAAAAGATTGATTTAATTCTTCTTATGTTTAGAGAAACGGAGGTG
ACACGATGAGATAATGCTAGCAAAGTTATTCTCTCAAGCGCTGATTTCTCAACCATTGTGGTCGCTAGGTTTCAAGCCCC
GTTCACCGCCACTCTGGAGCGCCCGGGGACATGTGCTTAGGCAGAGTTGGCTTTAGTTTTCGAGACGGCTGGCTGATTTT
TATTTATGAGGACTATATATAATACTAGTTCATTCGTCTGTTGTCTTTGTGTTGTAAACTTTGCAAATTCTCATATTGGA
TGCTAACGAGTTGTCTTCTATCAATGCCGATGATATCTGGCTTCGCATGATTGCATTTCAGTAGGTAGGTGACAGAGGCG
ACATGCAATCTTGCACTGTTGCCTGTAACTCGGTTAATATTAGCGGCCGCTCAAAAGGCAGTGATGTTTTCTTTGTCTCT
TGAGAGTCTCTTGAACCTTGGCCCTCACATCCTCCGTGATTGCCTGGCCTTGTGGCGTAGCTCAAGTTTGTTACCTATTT
CGTTGTCATCAGGGTAAAACTGATTGTCGACATAATGCTGCCTGTATATGTCACGAGGAATCAATGTCTCTCAAAGCGTG
ATGCATTCACTTTGGATATTTGCAGACCTGTCTAGCAAACATTGTTGTCACCTTGCTCCACAGTTCAGAGTGAATACTCT
GCCGCAGCCAACTATCTGTGGGTAGAATAGCCCTTAAAGGCACATCAACTCACCCGCATCGGTCCTGGTACTAGAGAAAT
TGTTATCCTACCTATGGTCTCCGAAACACAAGAAATATCTCAACCAACAGCACCGACCCCACACCTAAGTCTAACCCCCA
CCAGTTCGAGCCGGTGATTTCTAACTACGATAACTGCGTGGTGGTGCGCGTGGACCGTACTCATCCTCGCTGTCATAATC
ATACCCTCTAAAGAACTGACAGATTAAACAAGGCCAGTCGTCACCCGACAAGTGACTGTTTGATATAATCGTCTTCTCTT
TACATGCGCTTCCGATGGGGATGCGTCTGAACCAGCGACCAGAGCCAAGACTCAAGTTGCGGCGCTAGGCTAGCGCTGAG
GGCTTTTCTTGTCCCTTTAAGAGGTGTTGAAACTGGGCAGTGTCTCGCAAGTCCTTTAAATCGGGGACATTAATTTATGT
TTTGCATTGAGCTCATGCGTTTAACTAGTTGCTGGTGTTCCTGACAATCCGGTTATCAAATTCTTCTTCGGCGTGTCGAA
CCTTGGGAAAACTCTGTTCGCCGTCTGTCTCAATCAAGAAAGCCAGGGACTGGAGGCGATAGATTGTCCATATGCTTCGA
ATTTTATGCGCCATCGATATTTGTTTCTTATCCATGCTACGAACCTCATTGCTGATGGCCATATCCGCCATGAAGTGGAA
TGAATCGACATAGGTATGCCGTGCATTGCGCGGCGGGTCAAGAGCGGACATGGCGAGAGGGGTTTCAAGTTTGTGACAAG
ATACTTCTCTTTCAGGAATTGCGAATTCTGGCTTTGGTTGGGCCTCGATGGTGATCAAAGAGTGCCACGGGGGGTCTTCA
AAGAAAGATGCAGAGTGACGATGGCAGAGCTGGGCGCATTCTAGAGAAAGAAAGAAAGAAGTACAGGCAACATAAGTGAA
GACGGGAACACAAGTGAAAACATTGGTGAGTTATTTGATCAATACTCTGCTGCATTGTTGATGGGCCAGCGGCGCCAAAG
AGAGGGTGTTTCCACGCCCATCTGAGAACAATCGATTAGACACTGAATGAGTGGGGAGGTATAACCATCAGCAATAGCGA
AAGTGATCAAATGAGCAGAAAATAAATAAATAAACAACGGCCACTGTGTTATCATTGGGACAAGATGCTATGATGTGTCG
ATGATGTATTCTTTATTATTGTCGAAGCCTGGCCCTTGAAGGATAACTGAGCCAAAAGGCCCCAAGCATCTCGAAAAATT
GCAGCGTCATATGTGCTTCCTGCCAGCGATCAACGGATCAAACCAGTTGTTTGCCTCTGAGTTGAAAACCTTCCAGTGTC
TAAACACTGGCAAGGATATCCTGAAAAGCCTTCTCCCCAATGACAAACGTAGACAGTGCAGGTACAGCACCAGGCTGAAC
AGGGAAAGCAGACCCATCCACAACACGCAGGTTACGAACTCCCCTGACTCGGAACTTGGAGTCTAAAACAGCCATGGGAT
CGTCGTCTGCTCCAATGGCACAGCTTCCAACGGCGTGATGAGAGTGAGCTTGACCGCGGAGGTAACCCTTTTGCCAATCA
TTAGTACATTCGACGCCAGCAGCACAGGGTCGAAGTTCGGTGAAGGCGTTGTCGGTCAAGTTGTTGAACAGGGATCTGAC
AAAATTGATACCCTCAGCCATTGATTCCAAATCAGAATCGTTACCCTCCTGGAAGAAACCGAGGTGAATATCGGGAACAT
CTCTTGGGTTTGCGGATCGGAGTTTGACAGTGCCGTTGATGTTTCGTGGGTGAAGTTGCATCGCCCCGCACTCGAATTCA
TTCCTGTTCCAACCTGGCATGCCAGGCCAGAAGCCGATAAAGTTCATACTTCCGCAGTAGAATTGTAGATCACGACCACG
AAGTGCCAGGGCTGTTTTGTAAAAGAAGTCAAAGAAGCCAGTGACGGGTTTGGCAAAGGTTCCGTATAGAACGGCCTCGT
AGTTATCTTTGATGCTGGTGCCAACACCTGGAAGATGCTTCACCACGGGGATGCCAAACTTTTTCAACTCGGCTGCCGGT
CCGATTCCACTCAGCTTGAGGATCTGAGGAGAGTTAAAGACACCTCCGGCGATGATGACTTCTCGAGTGGCAAATGCTTG
ACCTTTGATGCCTTTGGACTGTGGCTTGTGGCGTGGGTCAGCTGCGTAGAGACTCTGGCCATGCAGATACTCGACACCAA
TGGCTTTTGGCTGCTTGTTCTTCGAATGCACGTCCGAGAAGAGAACTTTGGTAACGAGGGTATGTGTTTGAACGGTGAGA
GGGTATCGCCTAGCATCTGCTAGAGTGTCACGGATGTAGTTCAATGGGCTTGACCGCACGCCGTTTCTGGAATGAGTATG
CGGGGTGATGACGCCGATAAACTCGTCCCTGTTGGGATCGTTGGCATTTATATCGCGACCAAGCAATTCGTACAGGGACT
TTCCCGTCTCAAGTCCTCCAAGGGAGTTGGAAAAGTAGGAAGCAAGAGTTGTGAGGTCAGATCGGTTGAGGGCCCAGTCG
TGATTTGCTTGAGAAGTGTCGAGATAACCAGTGAATCCATGAGATGGGTCGCTTCCATTTCGGAGATAATTGCATCTTTC
AAGCCGGATGAAGTGCTGCCTCATGTTTTCGACAGACCAGTCTTCGTCGCCGGTGATTGCGACAATATCTCTCCAATCTG
CATCAGCGGGCAATGCAAGAGACGCAGCATTGTGCATGGCGCAACCACCGATGGTTCCAGCACGAGGGTAGTAGACTCCC
AGACGTTTGGCACCTTGAGGGGGATCCAAACCGACGTAAAATTCGCCGTTGGTCTGTCGCCAGGTTGTGAATTCATACCC
AGCATCAATCTCAGGTGTATCTCGAGAGACAAAAAAGTCCCACCTGGTGAGGGGATCGTTGATGGCGGGCGTATTGTTGT
ACACCATATGAGAGTTCTCATTGCCAAATTGGTCGTCGCCGGCATCAATGAGGAGCACAGAATGACCGCTTCTGGCGAGA
TTGGCCGCAAGAGGGCCACCGCCAGGTCCGGATCCTACGACAATGTATTCGTACGACTTTGGCTTTTCCTGGGAGGCCTG
AGCCAGAGCAACGAGGCCCAGAAGGGCAGTAGAAACGTGCATATTGTGAGGATTGTAACCTAAGGACGTAAATGATGCGA
GAACGGGTTGTGACAGGACTCAAAGAACTTGCTGGCCGCAGCATATATACTACTCCTCTCTTCCCCTGACACGGAACTTT
CGGACTTAAATACTTCACTACACATGTGAAAGACCGAGAATCGAGTATTAACATGCTTTAGACGCGTCTGCTGGCGTCAT
CTGTCCGCGCAAGTCGGCCTCGATACCTGATCTTGGCCATACAAGGGTTAACTTCTTAGTCTTTGGTAGTACTGCATCAC
TATAGTAGTGACTGTAGGGCGTATTGGCAAGGTTCAACCCCCCGAGCGCGGTCTTGGTCCTCGTTGGCTAGGTTCGGACC
CAGGCGGCAGATGGCAGTATCCCACATCCCACATCCCACATCGCTCGGGCAAGTACAACCAGGAAAGGCTGGGGGCGCTT
TTAACTGGATGATCGCATGAATGACATTAATGTAACTAACTGGATAAAGGCAATGATCTATCTCGGATTTAGGCAGACGT
TAACTCCATCACCAGCATCTAGTCTAACTTTTCCGTAGTTCGAGTGTTCCCCTTCGTCAATGACGTCTCCAACAAAGGCC
ATCAGCCACAACAGTGAAAGACCCAGGTCAACTGCTCTCACCATGCACTGTGCTATTGATAATTAGTATAAGACATCAGG
CCTCATATCCCCGATATGCTCTTCCAGGCCAAGCGCGAGCTTGGGTTTCTCTCCACCCTGGGGCTGCATCTCATACTCGC
CCTCTGGCCCAATCAACTGCACCCCTTCCTGCGAGGTGAAATATCCATATTTCTGTAGCGTCACATCGTTTATATCGGCT
CTAACTTGGCCCGCCGCGGACTTGATCTCTCCATATCGGAGCTTGTGGTTTCTTAACGGCGACAGGTGCTTGTGAATGGC
ACTGTTCGAGCTACCGCCCTGTAACAAGGGTGCTCCGAGGGCTCTCGCGACTTCGAACGCGTCAAGTGACACCTCGCGGC
CGAGACGACGCCATCCGAGGAGCAGATACGCAATGATCAGTGCTTGTAAGACCATGCATGCCAGTGTGATCGCCAGGTAC
ATGTAGTCGCTCTTGTAGGCGCTCAACAGCTCTGTCCTCTCTACCGTGAGCTCCTGCGGCACCATAGCCGTGCGATTGGC
GTCCGAGTAGGCGATGGCGCTGCGAAGCATCAGCTCACGGGCTGCGTTGACAATGTCGGTAGTGGGATCCTCCCACGTCA
TGTTCCAGTTGTTGTAGGTCGATCTATCCGAGCTTAGGTAGTTACTGGTTGCCTGACCGGTAGCATTGAGAAGATACGGT
ACGTTCGTGTTACCCCCTTGACGGAGCACGGTGTATGAAGTGTAGAGGGCATTCAAGACGTAATAAATGCCTCCAAACAT
GGTCTGCAAATTGTCGGAGCTTCCAGTCTGGTAGAGAGAGTCCTGGCGACCGGATGAAGGTTCTGCAAGTTCAAGAGTCT
CATTCTGGCCCAACTGCCAGTTCTTCAACGAAACAACACCATCGCTGACGGTAACGGGATATGCGACTGTAGCTAGACGC
AGCACGCATTCCCGATGGGTCACATTTCCGTCCTTTGTGGCCTCTGGCTTGTACATGACCGTTGTGTTGATCGTGTCGCT
GTCTTCTCCGAACCTTATTGAGACATTGAAAAGGGTGATCTGGTTATTCATACCAGAGCGGGAGGGGTTGGTGATTTGAT
TGCCAGAAGCGGCAGCAGCAAGTTTGGAAAAGTTGTAAGGTCGATGTATTTCAATGCAGCTCACGTCAAAGCCAGGGGCT
GGCAAGGTAAACACGCATGTTGAGTTCGTCCTGCACCCTTCGATGGGTAATCGAATGTCGTCTCGGTTGGAATAAGCACG
GCTGACGTTGCTAAAGAGCGGCGTGAGGATCTGAGGTCCGGTGGTTATAAGGCCAACGGAGCTAAAGTCGGATGGGAACG
AGGCATTCGAGACGTCGACGTTGGCAGAAATAGACGAGGGCCCGAATTCTTTTATCATAACAGAAGAGGCTCTCTGGATC
AGTGGCCCATCGAGGATGCTGACTGCAAGCGAGACAACCGCAGCTATGGCGAATCTATCGAAGGAGCGATTCGGCCAAAG
GATGGCAGAGATGCGACGCTGGACATCTAGGTCAAACTGAAGCTTGCGCAGCTCAGCTCCTTTCAGAGCTTGATTCCACC
ATGAGATCTCGTAGCCGGTGTGAAGTGCAACAGCGAGGCAAAGGTTGGCAAGGCTGACTGCGAGTGAGAGGAGGACAGAT
ACGGGAATCGCTCGAGATTGAGAGGGCCAGGCCGCGATGTTTTCACCGTCCGACGTAAAGAGGATCGCGGCCAGTCCTAC
GCAGCATACCGCGAAGCCGAGTATACTGGCAAATGCCAGCCAGGGGGTATGTTTCCAAGAGCCTGGCTTCCACGCGACGC
CGTGATGTTTGCCCTGGGGCTGCATTGCGGTAGGACAAGAACAATACACAAAGATTAGATGAAGTTATGGAGAAGGAGAG
AAGGAGTGGCAATGCATTTTATCACCAAGCTGATCTCCTAAGAGCCGCACCAACACATCAACGGTTATGCCGCCAAGGTG
GTTTAAACCCGAAAGAGAAATTAGTCCCGATGCATTTTTCAGCTTCCCCAAGCCACCATCGTTCCCTAACCAATAGTGGT
TTACCATGAGAGAAGCGAGTAGGCAGCGAGTTCTAGCCTGGTACATAACCGAGGTGAGAATCCTTCGAGACACAGCCTTA
TCACGGTTGTGTTTCCGAATCAGTTAGGTGAAACGTTCTAGAGCATCTTGGCGGAACCGTAGGGCATATTTTTGGGCTTA
GCGAGTTGTCAAGCCTCTTAATGGACAGGTTATTACTTTGGTGTTGAGAATCAGGCTCAGCATTCGTGTGTTGTGATTGG
TCAGGAAAGTCTGAAAATGCAAGTCCACGTCGAGCCCCTGGACCCTGATTTCGCCGCCAAGTTAGTGCGGGTAAGGGTTT
ATTTGGGAATCAGGCTGAGGAGTTATGACCTGCCATTGGTTAGGAAAATGTTTTGAGATCAGTCCACTCTGGTCCCTTCA
GCCTAATTATGGAGTTGAGTCCACGCCGCAAACCCACTTGGACTGAGCCTCAAACAGAAGGAATTTTGGGCATCGGACAC
ATCCCCCGCGTCAAAAATAGCGGCCACACGTTTATAGCTAAAGTTTAGAGACGAAGAGCTGTTTATTAACTTCTCTGAAC
TCGATGGCAGAGATCTAATCGGCAACACAGAACTGTGACTACCGTGTTGCTGCTGTATCAATGATAACGTCAACAATAGA
GTGACGCATCTTTAAGCTCCCAAAAGACCAAGATCCAAGCCCTAGCATAGACGTCAGCAAGATCCATAAATCACTCAACT
TGGAGGCGTCATTGATACCACCAACCAACTGTAGCAAGACAAGATCACATTTGTAGATATTAGAAACGTCATTTACTTCC
GATGACTGAGGCCTCAGATAGTATTTCGTGTTAGAAATAACTTGGAGCTGGTATACTCTATCAAGTTGAATGATACCTAA
ATGTGATAATATCTCTAACATAACTACCTCCTAAGATCGGGCCCTGGCCCAATCACCAGTCCTCTCACTTCAACAAGAAT
CCACCCTCGACTTGGATAACCTGCCCAGTGATGTAACCACTCTTCATGATCCCTAAATACATCTCGGCAACATCCTCTGG
GCTACCAATCCGATCAAGCAACGTCTTCTTCGCAAAAATATCCGCAACATCCACGCCTCCTGCGTTTTGGACCATATTTT
CGAATAGTTCTGTCCGTATCGCCCCTGGAGACATCATGTTCACCCTGATGGGCTTCAAGTCTACTGCAAGACCCAAGGCC
ATGGGGCCCATGCCGCCTGCGGTAGCTGCTGTTACGCTGTACCCCTCCATGGGTCGGTAGTAGGCTACACCGCCGGTAAA
AGTGATGGATGATGTGTGCGCCTTGTTCATGTAGCCCTGTGCTATCTTGCAGAGCAGCAATGTACCGGTGATCCTCATCT
TCCCAGCATCAATCACGTTTTCCTCGGTCGCATTTTCCAAAGTGACACCACTTGCTCCTGTACCAGCGGTGCTCACAATG
TGATCAAGCTTCTCCTGACCGCCCTTTGTTGCAAACTCGAGGAGCTTGGTGACGCTGGCCTCGATGTCGTTCTTCAGATC
GACGACATGTCCGCGGGCACGATCTTTAGCGTCTGGGTATGTCGATGCAAGGCGGCTGAGGGCATCGTCGAGCTTGGACT
GGCTTCGACCAGCGATCACGACTTTGGCGCCGTACTCGAGGCAAGCTTCGGCAACGGCGAAACCAATACCAGATGTACCG
CCGACGATGAGGATCGACTTGTTGTGCAGTTTGGATAGGTACTTGGAGGTTGATGCCATTGTGAAGGATACTCCGAAGTT
TTCAGGCGTTTTGAGCGAATGGTTGTGAGGCGAAGAACGAAAGATTGAGTGAACAGGGCTCAAGTTAAAGTGTAAAAAGA
AGATGAATGAGCACAAGGTTTTGAAGACAGCTGTTTATATGACATTTATAGTGAAACTGTTCGAGACAAGTCCACCTAGA
GACCCCCAAGGGCTTTTCAAAAGTCCGCCGAAAGTCTATTCAAACTCCGCGACAAGTCCGCTCGAACTAGGTCTGTCATG
GCCTGACGATATGGCAGTGGCTTGGTACAATTTGCCCGCATGAAAAGGCCACTTCCTGAGTGCTGGAATACCAAGTTTTA
GCGAGCGTAAAACTGATCATGGAATCATCGGATTATGCTACGTTTCCTAGAGGGTTTGATGATCACTAAGCACACGTTCG
CTGCGGTGGAACTTGTGATGGTCTTTTTGGGGTTGGCATTAATTAGGGTCGGGCTTCTCTTAGTCCCCGAGAAACCGAGA
TCCAAGCACTGGCTTGCACGGAGATAATGGACCTTAATACCGAAGCATCAAGAATTATCTTTTTGTTACTGTTGCCGATG
ACTTCTTTTGGAAGCGTCACCGATTTGACAATCAGATGTGGACAAGACAGAGGCAGTTTTGCAGAGGTTGGCTGTCAGAT
TGAACGCCAGATCAGCTGGCAATGAATGAGACTGGCCGCTTCTTTTCCAAATTTACAAAAACCGAAGTTTTCACACTCTT
TTTTTATCAATGATGTCCCTGAAAGAGGGTATTCCCAAGACTTCATCTTTACTTTGCTTAAATCTAGGATTTCATGGCAG
GGGAATCTTGACTGCTCCGATCTGCACCATCAACCCAAACATATCAGGCAAGCCGTACTCTTCAACAATTTTCCCATCAA
CAATCTTGTACAGATTCATAGCCGTCATTTGAATTGCTTTTCCAGAAGGAGGTGTACCAAGAAATGGACCAGTATGCGTT
CCACGTGTCGTGAATCTTGCGACCACCTTATTCCCCTCACAGACCGTCTCTTCCACTGTCCATTGAATGTCGGGAAAGGC
TCCTCGCATCATGCCTAGAATCTGCATGTATCCGTCGAGACCTTTTAGTGGTTTGCTGTCGAACGGGACGTGAAATTCGG
CGGATTCGTCAATGATTTGTTCGCCGAGGGTGCGGTCTCCGGAGTTGATGAACTCGACGAAGCGGTCGAAGGTTTGTTTG
[truncated: 47,430,143 more chars]
