# Supplementary material for: Whole-Genome Sequencing of the Entomopathogenic Fungus Fusarium solani KMZW-1 and Its Efficacy Against Bactrocera dorsalis
Source: Curr Issues Mol Biol. 2024 Oct 17;46(10):11593–612. doi: 10.3390/cimb46100688 (PMC11505816; doi:10.3390/cimb46100688)
Supplement: Supplementary file 1 [file cimb-46-00688-s001.zip › gene_cluster.list.xls]

#Gene_cluster	scaffold_id	Start	End	Length(bp)
r1c1	Contig00001	305140	359015	53876
r1c2	Contig00001	1028887	1084199	55313
r1c3	Contig00001	1313931	1365004	51074
r1c4	Contig00001	1698841	1750734	51894
r1c5	Contig00001	2718361	2751789	33429
r2c1	Contig00002	2069450	2085913	16464
r2c2	Contig00002	4001598	4023141	21544
r2c3	Contig00002	4584510	4633253	48744
r2c4	Contig00002	4707654	4755571	47918
r4c1	Contig00004	965772	1012925	47154
r5c1	Contig00005	176905	256513	79609
r5c2	Contig00005	530913	574426	43514
r5c3	Contig00005	2819711	2867314	47604
r5c4	Contig00005	3574441	3615911	41471
r5c5	Contig00005	3829653	3873099	43447
r7c1	Contig00007	351499	399542	48044
r8c1	Contig00008	114380	154615	40236
r8c2	Contig00008	1198858	1245423	46566
r8c3	Contig00008	1935006	1975780	40775
r8c4	Contig00008	3723487	3778125	54639
r12c1	Contig00012	310446	354293	43848
r13c1	Contig00013	3837895	3884182	46288
r16c1	Contig00016	1645393	1667808	22416
r17c1	Contig00017	9629	72575	62947
r17c2	Contig00017	299028	342063	43036
r18c1	Contig00018	176224	222095	45872
r19c1	Contig00019	1070425	1117423	46999
r19c2	Contig00019	1153518	1175015	21498
r21c1	Contig00021	846487	936632	90146
