# Supplementary material for: Whole-Genome Sequencing of the Entomopathogenic Fungus Fusarium solani KMZW-1 and Its Efficacy Against Bactrocera dorsalis
Source: Curr Issues Mol Biol. 2024 Oct 17;46(10):11593–612. doi: 10.3390/cimb46100688 (PMC11505816; doi:10.3390/cimb46100688)
Supplement: Supplementary file 1 [file cimb-46-00688-s001.zip › GO.anno.gff3.txt]

#Gene	GO_Anno
Fusarium0G000030.1	2	Molecular Function: binding (GO:0005488);	Molecular Function: oxidoreductase activity (GO:0016491);
Fusarium0G000070.1	4	Molecular Function: nucleotide binding (GO:0000166);	Molecular Function: monooxygenase activity (GO:0004497);	Molecular Function: coenzyme binding (GO:0050662);	Biological Process: oxidation-reduction process (GO:0055114);
Fusarium0G000080.1	3	Molecular Function: zinc ion binding (GO:0008270);	Molecular Function: oxidoreductase activity (GO:0016491);	Biological Process: oxidation-reduction process (GO:0055114);
Fusarium0G000110.1	1	Biological Process: transport (GO:0006810);
Fusarium0G000130.1	1	Cellular Component: integral component of membrane (GO:0016021);
Fusarium0G000140.1	3	Cellular Component: integral component of membrane (GO:0016021);	Molecular Function: transmembrane transporter activity (GO:0022857);	Biological Process: transmembrane transport (GO:0055085);
Fusarium0G000150.1	3	Molecular Function: oxidoreductase activity (GO:0016491);	Biological Process: oxidation-reduction process (GO:0055114);	Molecular Function: FAD binding (GO:0071949);
Fusarium0G000160.1	4	Biological Process: cellular amino acid metabolic process (GO:0006520);	Molecular Function: transferase activity, transferring alkyl or aryl (other than methyl) groups (GO:0016765);	Molecular Function: lyase activity (GO:0016829);	Molecular Function: pyridoxal phosphate binding (GO:0030170);
Fusarium0G000170.1	4	Cellular Component: integral component of membrane (GO:0016021);	Molecular Function: oxidoreductase activity (GO:0016491);	Biological Process: oxidation-reduction process (GO:0055114);	Molecular Function: FAD binding (GO:0071949);
Fusarium0G000180.1	6	Molecular Function: monooxygenase activity (GO:0004497);	Molecular Function: iron ion binding (GO:0005506);	Cellular Component: membrane (GO:0016020);	Molecular Function: oxidoreductase activity, acting on paired donors, with incorporation or reduction of molecular oxygen (GO:0016705);	Molecular Function: heme binding (GO:0020037);	Biological Process: oxidation-reduction process (GO:0055114);
Fusarium0G000190.1	2	Molecular Function: oxidoreductase activity (GO:0016491);	Biological Process: oxidation-reduction process (GO:0055114);
Fusarium0G000210.1	2	Biological Process: metabolic process (GO:0008152);	Molecular Function: hydrolase activity (GO:0016787);
Fusarium0G000220.1	1	Molecular Function: hydrolase activity, acting on carbon-nitrogen (but not peptide) bonds (GO:0016810);
Fusarium0G000230.1	1	Molecular Function: hydrolase activity (GO:0016787);
Fusarium0G000240.1	5	Molecular Function: RNA polymerase II transcription factor activity, sequence-specific DNA binding (GO:0000981);	Molecular Function: DNA binding (GO:0003677);	Cellular Component: nucleus (GO:0005634);	Biological Process: regulation of transcription from RNA polymerase II promoter (GO:0006357);	Molecular Function: zinc ion binding (GO:0008270);
Fusarium0G000260.1	5	Molecular Function: RNA polymerase II transcription factor activity, sequence-specific DNA binding (GO:0000981);	Molecular Function: DNA binding (GO:0003677);	Cellular Component: nucleus (GO:0005634);	Biological Process: regulation of transcription from RNA polymerase II promoter (GO:0006357);	Molecular Function: zinc ion binding (GO:0008270);
Fusarium0G000270.1	3	Molecular Function: monooxygenase activity (GO:0004497);	Molecular Function: FMN binding (GO:0010181);	Biological Process: oxidation-reduction process (GO:0055114);
Fusarium0G000290.1	6	Molecular Function: monooxygenase activity (GO:0004497);	Molecular Function: iron ion binding (GO:0005506);	Cellular Component: integral component of membrane (GO:0016021);	Molecular Function: oxidoreductase activity, acting on paired donors, with incorporation or reduction of molecular oxygen (GO:0016705);	Molecular Function: heme binding (GO:0020037);	Biological Process: oxidation-reduction process (GO:0055114);
Fusarium0G000300.1	5	Molecular Function: iron ion binding (GO:0005506);	Molecular Function: oxidoreductase activity, acting on paired donors, with incorporation or reduction of molecular oxygen, NAD(P)H as one donor, and incorporation of two atoms of oxygen into one donor (GO:0016708);	Biological Process: aromatic compound catabolic process (GO:0019439);	Molecular Function: 2 iron, 2 sulfur cluster binding (GO:0051537);	Biological Process: oxidation-reduction process (GO:0055114);
Fusarium0G000310.1	6	Molecular Function: monooxygenase activity (GO:0004497);	Molecular Function: iron ion binding (GO:0005506);	Cellular Component: integral component of membrane (GO:0016021);	Molecular Function: oxidoreductase activity, acting on paired donors, with incorporation or reduction of molecular oxygen (GO:0016705);	Molecular Function: heme binding (GO:0020037);	Biological Process: oxidation-reduction process (GO:0055114);
Fusarium0G000320.1	4	Biological Process: carbohydrate transport (GO:0008643);	Cellular Component: integral component of membrane (GO:0016021);	Molecular Function: substrate-specific transmembrane transporter activity (GO:0022891);	Biological Process: transmembrane transport (GO:0055085);
Fusarium0G000330.1	1	Cellular Component: membrane (GO:0016020);
Fusarium0G000370.1	3	Cellular Component: integral component of membrane (GO:0016021);	Molecular Function: oxidoreductase activity (GO:0016491);	Biological Process: oxidation-reduction process (GO:0055114);
Fusarium0G000380.1	2	Molecular Function: dioxygenase activity (GO:0051213);	Biological Process: oxidation-reduction process (GO:0055114);
Fusarium0G000390.1	2	Molecular Function: dioxygenase activity (GO:0051213);	Biological Process: oxidation-reduction process (GO:0055114);
Fusarium0G000410.1	2	Molecular Function: binding (GO:0005488);	Biological Process: transcription, DNA-templated (GO:0006351);
Fusarium0G000420.1	3	Molecular Function: transporter activity (GO:0005215);	Cellular Component: integral component of membrane (GO:0016021);	Biological Process: transmembrane transport (GO:0055085);
Fusarium0G000430.1	2	Molecular Function: catalytic activity (GO:0003824);	Molecular Function: coenzyme binding (GO:0050662);
Fusarium0G000440.1	5	Molecular Function: cytochrome-b5 reductase activity, acting on NAD(P)H (GO:0004128);	Cellular Component: mitochondrial outer membrane (GO:0005741);	Biological Process: cellular process (GO:0009987);	Cellular Component: integral component of membrane (GO:0016021);	Biological Process: oxidation-reduction process (GO:0055114);
Fusarium0G000500.1	5	Molecular Function: binding (GO:0005488);	Biological Process: carbohydrate metabolic process (GO:0005975);	Molecular Function: mannosidase activity (GO:0015923);	Cellular Component: integral component of membrane (GO:0016021);	Biological Process: transmembrane transport (GO:0055085);
Fusarium0G000530.1	2	Cellular Component: integral component of membrane (GO:0016021);	Biological Process: transmembrane transport (GO:0055085);
Fusarium0G000540.1	1	Molecular Function: transferase activity (GO:0016740);
Fusarium0G000580.1	1	Cellular Component: integral component of membrane (GO:0016021);
Fusarium0G000590.1	1	Cellular Component: integral component of membrane (GO:0016021);
Fusarium0G000600.1	1	Molecular Function: NAD+ ADP-ribosyltransferase activity (GO:0003950);
Fusarium0G000620.1	4	Molecular Function: N,N-dimethylaniline monooxygenase activity (GO:0004499);	Molecular Function: flavin adenine dinucleotide binding (GO:0050660);	Molecular Function: NADP binding (GO:0050661);	Biological Process: oxidation-reduction process (GO:0055114);
Fusarium0G000650.1	6	Molecular Function: monooxygenase activity (GO:0004497);	Molecular Function: iron ion binding (GO:0005506);	Cellular Component: integral component of membrane (GO:0016021);	Molecular Function: oxidoreductase activity, acting on paired donors, with incorporation or reduction of molecular oxygen (GO:0016705);	Molecular Function: heme binding (GO:0020037);	Biological Process: oxidation-reduction process (GO:0055114);
Fusarium0G000660.1	5	Biological Process: amino acid transmembrane transport (GO:0003333);	Cellular Component: integral component of plasma membrane (GO:0005887);	Molecular Function: L-amino acid transmembrane transporter activity (GO:0015179);	Molecular Function: antiporter activity (GO:0015297);	Biological Process: L-amino acid transport (GO:0015807);
Fusarium0G000670.1	4	Molecular Function: D-amino-acid oxidase activity (GO:0003884);	Biological Process: D-amino acid metabolic process (GO:0046416);	Biological Process: oxidation-reduction process (GO:0055114);	Molecular Function: FAD binding (GO:0071949);
Fusarium0G000680.1	4	Molecular Function: D-amino-acid oxidase activity (GO:0003884);	Biological Process: D-amino acid metabolic process (GO:0046416);	Biological Process: oxidation-reduction process (GO:0055114);	Molecular Function: FAD binding (GO:0071949);
Fusarium0G000690.1	1	Cellular Component: integral component of membrane (GO:0016021);
Fusarium0G000700.1	4	Molecular Function: RNA polymerase II transcription factor activity, sequence-specific DNA binding (GO:0000981);	Cellular Component: nucleus (GO:0005634);	Biological Process: regulation of transcription from RNA polymerase II promoter (GO:0006357);	Molecular Function: zinc ion binding (GO:0008270);
Fusarium0G000710.1	4	Biological Process: nucleoside metabolic process (GO:0009116);	Molecular Function: oxidoreductase activity (GO:0016491);	Molecular Function: ADP binding (GO:0043531);	Biological Process: oxidation-reduction process (GO:0055114);
Fusarium0G000730.1	2	Cellular Component: integral component of membrane (GO:0016021);	Biological Process: transmembrane transport (GO:0055085);
Fusarium0G000740.1	2	Biological Process: lipid metabolic process (GO:0006629);	Molecular Function: zinc ion binding (GO:0008270);
Fusarium0G000750.1	2	Biological Process: metabolic process (GO:0008152);	Cellular Component: integral component of membrane (GO:0016021);
Fusarium0G000760.1	3	Molecular Function: oxidoreductase activity, acting on CH-OH group of donors (GO:0016614);	Molecular Function: flavin adenine dinucleotide binding (GO:0050660);	Biological Process: oxidation-reduction process (GO:0055114);
Fusarium0G000770.1	1	Cellular Component: integral component of membrane (GO:0016021);
Fusarium0G000790.1	3	Molecular Function: transporter activity (GO:0005215);	Cellular Component: integral component of membrane (GO:0016021);	Biological Process: transmembrane transport (GO:0055085);
Fusarium0G000800.1	6	Molecular Function: monooxygenase activity (GO:0004497);	Molecular Function: iron ion binding (GO:0005506);	Cellular Component: integral component of membrane (GO:0016021);	Molecular Function: oxidoreductase activity, acting on paired donors, with incorporation or reduction of molecular oxygen (GO:0016705);	Molecular Function: heme binding (GO:0020037);	Biological Process: oxidation-reduction process (GO:0055114);
Fusarium0G000830.1	2	Molecular Function: hydrolase activity, hydrolyzing O-glycosyl compounds (GO:0004553);	Biological Process: carbohydrate metabolic process (GO:0005975);
Fusarium0G000840.1	1	Molecular Function: cis-stilbene-oxide hydrolase activity (GO:0033961);
Fusarium0G000850.1	2	Molecular Function: protein kinase activity (GO:0004672);	Biological Process: protein phosphorylation (GO:0006468);
Fusarium0G000870.1	3	Molecular Function: oxidoreductase activity, acting on CH-OH group of donors (GO:0016614);	Molecular Function: flavin adenine dinucleotide binding (GO:0050660);	Biological Process: oxidation-reduction process (GO:0055114);
Fusarium0G000880.1	5	Molecular Function: monooxygenase activity (GO:0004497);	Molecular Function: iron ion binding (GO:0005506);	Molecular Function: oxidoreductase activity, acting on paired donors, with incorporation or reduction of molecular oxygen (GO:0016705);	Molecular Function: heme binding (GO:0020037);	Biological Process: oxidation-reduction process (GO:0055114);
Fusarium0G000900.1	5	Molecular Function: GTPase activity (GO:0003924);	Molecular Function: signal transducer activity (GO:0004871);	Biological Process: G-protein coupled receptor signaling pathway (GO:0007186);	Molecular Function: guanyl nucleotide binding (GO:0019001);	Molecular Function: G-protein beta/gamma-subunit complex binding (GO:0031683);
Fusarium0G000940.1	3	Molecular Function: protein kinase activity (GO:0004672);	Molecular Function: ATP binding (GO:0005524);	Biological Process: protein phosphorylation (GO:0006468);
Fusarium0G000960.1	1	Cellular Component: integral component of membrane (GO:0016021);
Fusarium0G000970.1	3	Molecular Function: hydrolase activity, hydrolyzing O-glycosyl compounds (GO:0004553);	Biological Process: carbohydrate catabolic process (GO:0016052);	Molecular Function: carbohydrate binding (GO:0030246);
Fusarium0G000980.1	3	Cellular Component: cytoplasm (GO:0005737);	Cellular Component: integral component of membrane (GO:0016021);	Biological Process: transmembrane transport (GO:0055085);
Fusarium0G001000.1	2	Molecular Function: aldehyde dehydrogenase (NAD) activity (GO:0004029);	Biological Process: oxidation-reduction process (GO:0055114);
Fusarium0G001060.1	1	Cellular Component: integral component of membrane (GO:0016021);
Fusarium0G001070.1	1	Cellular Component: integral component of membrane (GO:0016021);
Fusarium0G001100.1	3	Molecular Function: RNA binding (GO:0003723);	Biological Process: translational elongation (GO:0006414);	Biological Process: positive regulation of translation (GO:0045727);
Fusarium0G001110.1	4	Molecular Function: RNA polymerase II transcription factor activity, sequence-specific DNA binding (GO:0000981);	Cellular Component: nucleus (GO:0005634);	Biological Process: regulation of transcription from RNA polymerase II promoter (GO:0006357);	Molecular Function: zinc ion binding (GO:0008270);
Fusarium0G001120.1	3	Cellular Component: integral component of membrane (GO:0016021);	Molecular Function: transmembrane transporter activity (GO:0022857);	Biological Process: transmembrane transport (GO:0055085);
Fusarium0G001130.1	2	Biological Process: metabolic process (GO:0008152);	Molecular Function: sulfuric ester hydrolase activity (GO:0008484);
Fusarium0G001140.1	4	Molecular Function: hydrolase activity, hydrolyzing O-glycosyl compounds (GO:0004553);	Cellular Component: cell wall (GO:0005618);	Biological Process: carbohydrate metabolic process (GO:0005975);	Biological Process: cell wall organization (GO:0071555);
Fusarium0G001150.1	3	Cellular Component: extracellular region (GO:0005576);	Molecular Function: mannan endo-1,4-beta-mannosidase activity (GO:0016985);	Biological Process: mannan catabolic process (GO:0046355);
Fusarium0G001160.1	1	Molecular Function: hydrolase activity, acting on ester bonds (GO:0016788);
Fusarium0G001170.1	1	Cellular Component: integral component of membrane (GO:0016021);
Fusarium0G001180.1	3	Molecular Function: carboxy-lyase activity (GO:0016831);	Biological Process: carboxylic acid metabolic process (GO:0019752);	Molecular Function: pyridoxal phosphate binding (GO:0030170);
Fusarium0G001190.1	3	Molecular Function: catalytic activity (GO:0003824);	Biological Process: metabolic process (GO:0008152);	Molecular Function: phosphopantetheine binding (GO:0031177);
Fusarium0G001210.1	3	Molecular Function: metallocarboxypeptidase activity (GO:0004181);	Biological Process: proteolysis (GO:0006508);	Molecular Function: zinc ion binding (GO:0008270);
Fusarium0G001220.1	2	Cellular Component: integral component of membrane (GO:0016021);	Biological Process: transmembrane transport (GO:0055085);
Fusarium0G001260.1	2	Molecular Function: oxidoreductase activity (GO:0016491);	Biological Process: oxidation-reduction process (GO:0055114);
Fusarium0G001280.1	1	Molecular Function: ATP adenylyltransferase activity (GO:0003877);
Fusarium0G001300.1	3	Biological Process: lipid metabolic process (GO:0006629);	Molecular Function: phosphoric diester hydrolase activity (GO:0008081);	Molecular Function: oxidoreductase activity (GO:0016491);
Fusarium0G001310.1	5	Molecular Function: RNA polymerase II transcription factor activity, sequence-specific DNA binding (GO:0000981);	Molecular Function: DNA binding (GO:0003677);	Cellular Component: nucleus (GO:0005634);	Biological Process: regulation of transcription from RNA polymerase II promoter (GO:0006357);	Molecular Function: zinc ion binding (GO:0008270);
Fusarium0G001320.1	4	Molecular Function: oxidoreductase activity, acting on CH-OH group of donors (GO:0016614);	Molecular Function: flavin adenine dinucleotide binding (GO:0050660);	Biological Process: interaction with host via protein secreted by type II secretion system (GO:0052051);	Biological Process: oxidation-reduction process (GO:0055114);
Fusarium0G001380.1	3	Molecular Function: protein kinase activity (GO:0004672);	Molecular Function: ATP binding (GO:0005524);	Biological Process: protein phosphorylation (GO:0006468);
Fusarium0G001390.1	7	Molecular Function: protein kinase activity (GO:0004672);	Molecular Function: structural molecule activity (GO:0005198);	Molecular Function: ATP binding (GO:0005524);	Cellular Component: nuclear pore (GO:0005643);	Biological Process: protein phosphorylation (GO:0006468);	Biological Process: nucleocytoplasmic transport (GO:0006913);	Biological Process: cellular component organization or biogenesis (GO:0071840);
Fusarium0G001400.1	2	Molecular Function: catalytic activity (GO:0003824);	Biological Process: metabolic process (GO:0008152);
Fusarium0G001410.1	2	Molecular Function: oxidoreductase activity, acting on single donors with incorporation of molecular oxygen, incorporation of two atoms of oxygen (GO:0016702);	Biological Process: oxidation-reduction process (GO:0055114);
Fusarium0G001420.1	2	Molecular Function: oxidoreductase activity, acting on single donors with incorporation of molecular oxygen, incorporation of two atoms of oxygen (GO:0016702);	Biological Process: oxidation-reduction process (GO:0055114);
Fusarium0G001430.1	2	Biological Process: metabolic process (GO:0008152);	Molecular Function: carbon-sulfur lyase activity (GO:0016846);
Fusarium0G001450.1	2	Molecular Function: methyltransferase activity (GO:0008168);	Biological Process: methylation (GO:0032259);
Fusarium0G001460.1	1	Molecular Function: binding (GO:0005488);
Fusarium0G001490.1	1	Molecular Function: nucleotide binding (GO:0000166);
Fusarium0G001500.1	3	Cellular Component: membrane (GO:0016020);	Molecular Function: oxidoreductase activity (GO:0016491);	Biological Process: oxidation-reduction process (GO:0055114);
Fusarium0G001510.1	2	Cellular Component: integral component of membrane (GO:0016021);	Biological Process: transmembrane transport (GO:0055085);
Fusarium0G001530.1	1	Cellular Component: integral component of membrane (GO:0016021);
Fusarium0G001540.1	2	Cellular Component: integral component of membrane (GO:0016021);	Biological Process: transmembrane transport (GO:0055085);
Fusarium0G001570.1	3	Cellular Component: integral component of membrane (GO:0016021);	Biological Process: oligopeptide transmembrane transport (GO:0035672);	Molecular Function: oligopeptide transmembrane transporter activity (GO:0035673);
Fusarium0G001620.1	1	Molecular Function: transferase activity (GO:0016740);
Fusarium0G001630.1	1	Molecular Function: proline racemase activity (GO:0018112);
Fusarium0G001660.1	5	Molecular Function: translation elongation factor activity (GO:0003746);	Molecular Function: protein serine/threonine kinase activity (GO:0004674);	Molecular Function: ATP binding (GO:0005524);	Biological Process: translational elongation (GO:0006414);	Biological Process: protein phosphorylation (GO:0006468);
Fusarium0G001670.1	3	Molecular Function: protein serine/threonine kinase activity (GO:0004674);	Molecular Function: ATP binding (GO:0005524);	Biological Process: protein phosphorylation (GO:0006468);
Fusarium0G001680.1	2	Biological Process: response to stress (GO:0006950);	Cellular Component: integral component of membrane (GO:0016021);
Fusarium0G001690.1	1	Cellular Component: integral component of membrane (GO:0016021);
Fusarium0G001700.1	2	Molecular Function: organic cyclic compound binding (GO:0097159);	Molecular Function: heterocyclic compound binding (GO:1901363);
Fusarium0G001720.1	1	Molecular Function: ATP binding (GO:0005524);
Fusarium0G001770.1	2	Cellular Component: integral component of membrane (GO:0016021);	Biological Process: transmembrane transport (GO:0055085);
Fusarium0G001800.1	4	Molecular Function: iron ion binding (GO:0005506);	Molecular Function: oxidoreductase activity, acting on paired donors, with incorporation or reduction of molecular oxygen (GO:0016705);	Molecular Function: L-ascorbic acid binding (GO:0031418);	Biological Process: oxidation-reduction process (GO:0055114);
Fusarium0G001810.1	2	Molecular Function: catalytic activity (GO:0003824);	Biological Process: metabolic process (GO:0008152);
Fusarium0G001820.1	1	Cellular Component: integral component of membrane (GO:0016021);
Fusarium0G001830.1	1	Cellular Component: integral component of membrane (GO:0016021);
Fusarium0G001840.1	1	Cellular Component: integral component of membrane (GO:0016021);
Fusarium0G001850.1	1	Cellular Component: integral component of membrane (GO:0016021);
Fusarium0G001860.1	3	Molecular Function: dTDP-glucose 4,6-dehydratase activity (GO:0008460);	Biological Process: nucleotide-sugar metabolic process (GO:0009225);	Molecular Function: UDP-glucose 4,6-dehydratase activity (GO:0050377);
Fusarium0G001870.1	3	Cellular Component: membrane (GO:0016020);	Molecular Function: oxidoreductase activity (GO:0016491);	Biological Process: oxidation-reduction process (GO:0055114);
Fusarium0G001900.1	2	Cellular Component: integral component of membrane (GO:0016021);	Biological Process: transmembrane transport (GO:0055085);
Fusarium0G001940.1	1	Molecular Function: transferase activity (GO:0016740);
Fusarium0G001950.1	3	Molecular Function: oxidoreductase activity, acting on CH-OH group of donors (GO:0016614);	Molecular Function: flavin adenine dinucleotide binding (GO:0050660);	Biological Process: oxidation-reduction process (GO:0055114);
Fusarium0G001970.1	1	Molecular Function: nutrient reservoir activity (GO:0045735);
Fusarium0G001980.1	1	Cellular Component: integral component of membrane (GO:0016021);
Fusarium0G001990.1	3	Biological Process: proteolysis (GO:0006508);	Molecular Function: metallopeptidase activity (GO:0008237);	Molecular Function: lyase activity (GO:0016829);
Fusarium0G002000.1	2	Cellular Component: integral component of membrane (GO:0016021);	Biological Process: transmembrane transport (GO:0055085);
Fusarium0G002010.1	4	Molecular Function: DNA binding (GO:0003677);	Cellular Component: nucleus (GO:0005634);	Biological Process: regulation of transcription, DNA-templated (GO:0006355);	Molecular Function: metal ion binding (GO:0046872);
Fusarium0G002020.1	5	Biological Process: polysaccharide catabolic process (GO:0000272);	Cellular Component: extracellular region (GO:0005576);	Molecular Function: lyase activity (GO:0016829);	Molecular Function: carbohydrate binding (GO:0030246);	Biological Process: cell wall organization (GO:0071555);
Fusarium0G002040.1	3	Molecular Function: transporter activity (GO:0005215);	Biological Process: transport (GO:0006810);	Cellular Component: integral component of membrane (GO:0016021);
Fusarium0G002060.1	1	Cellular Component: integral component of membrane (GO:0016021);
Fusarium0G002080.1	5	Molecular Function: monooxygenase activity (GO:0004497);	Molecular Function: iron ion binding (GO:0005506);	Molecular Function: oxidoreductase activity, acting on paired donors, with incorporation or reduction of molecular oxygen (GO:0016705);	Molecular Function: heme binding (GO:0020037);	Biological Process: oxidation-reduction process (GO:0055114);
Fusarium0G002090.1	1	Molecular Function: hydrolase activity, acting on carbon-nitrogen (but not peptide) bonds (GO:0016810);
Fusarium0G002110.1	1	Cellular Component: integral component of membrane (GO:0016021);
Fusarium0G002120.1	3	Molecular Function: homoserine O-acetyltransferase activity (GO:0004414);	Cellular Component: cytoplasm (GO:0005737);	Biological Process: methionine biosynthetic process (GO:0009086);
Fusarium0G002140.1	1	Cellular Component: membrane (GO:0016020);
Fusarium0G002150.1	2	Molecular Function: metalloendopeptidase activity (GO:0004222);	Biological Process: proteolysis (GO:0006508);
Fusarium0G002160.1	2	Molecular Function: oxidoreductase activity (GO:0016491);	Biological Process: oxidation-reduction process (GO:0055114);
Fusarium0G002190.1	4	Molecular Function: ATP binding (GO:0005524);	Cellular Component: integral component of membrane (GO:0016021);	Molecular Function: ATPase activity, coupled to transmembrane movement of substances (GO:0042626);	Biological Process: transmembrane transport (GO:0055085);
Fusarium0G002200.1	4	Molecular Function: ATP binding (GO:0005524);	Cellular Component: integral component of membrane (GO:0016021);	Molecular Function: ATPase activity, coupled to transmembrane movement of substances (GO:0042626);	Biological Process: transmembrane transport (GO:0055085);
Fusarium0G002220.1	6	Molecular Function: monooxygenase activity (GO:0004497);	Molecular Function: iron ion binding (GO:0005506);	Cellular Component: membrane (GO:0016020);	Molecular Function: oxidoreductase activity, acting on paired donors, with incorporation or reduction of molecular oxygen (GO:0016705);	Molecular Function: heme binding (GO:0020037);	Biological Process: oxidation-reduction process (GO:0055114);
Fusarium0G002230.1	2	Molecular Function: oxidoreductase activity (GO:0016491);	Biological Process: oxidation-reduction process (GO:0055114);
Fusarium0G002240.1	3	Cellular Component: integral component of membrane (GO:0016021);	Molecular Function: transmembrane transporter activity (GO:0022857);	Biological Process: transmembrane transport (GO:0055085);
Fusarium0G002250.1	1	Cellular Component: integral component of membrane (GO:0016021);
Fusarium0G002260.1	2	Molecular Function: GTPase activity (GO:0003924);	Molecular Function: GTP binding (GO:0005525);
Fusarium0G002280.1	1	Molecular Function: hydrolase activity (GO:0016787);
Fusarium0G002300.1	1	Cellular Component: integral component of membrane (GO:0016021);
Fusarium0G002310.1	2	Biological Process: metabolic process (GO:0008152);	Molecular Function: hydrolase activity (GO:0016787);
Fusarium0G002320.1	2	Cellular Component: integral component of membrane (GO:0016021);	Biological Process: transmembrane transport (GO:0055085);
Fusarium0G002330.1	1	Cellular Component: integral component of membrane (GO:0016021);
Fusarium0G002340.1	2	Cellular Component: extracellular region (GO:0005576);	Molecular Function: pectate lyase activity (GO:0030570);
Fusarium0G002360.1	1	Molecular Function: hydrolase activity (GO:0016787);
Fusarium0G002370.1	1	Cellular Component: integral component of membrane (GO:0016021);
Fusarium0G002380.1	2	Biological Process: response to stress (GO:0006950);	Cellular Component: integral component of membrane (GO:0016021);
Fusarium0G002390.1	2	Biological Process: metabolic process (GO:0008152);	Molecular Function: isomerase activity (GO:0016853);
Fusarium0G002400.1	3	Molecular Function: catalytic activity (GO:0003824);	Biological Process: metabolic process (GO:0008152);	Cellular Component: integral component of membrane (GO:0016021);
Fusarium0G002410.1	1	Cellular Component: integral component of membrane (GO:0016021);
Fusarium0G002430.1	1	Molecular Function: hydrolase activity (GO:0016787);
Fusarium0G002440.1	2	Molecular Function: serine-type carboxypeptidase activity (GO:0004185);	Biological Process: proteolysis (GO:0006508);
Fusarium0G002470.1	3	Cellular Component: integral component of membrane (GO:0016021);	Molecular Function: substrate-specific transmembrane transporter activity (GO:0022891);	Biological Process: transmembrane transport (GO:0055085);
Fusarium0G002480.1	4	Molecular Function: nucleotide binding (GO:0000166);	Molecular Function: monooxygenase activity (GO:0004497);	Molecular Function: coenzyme binding (GO:0050662);	Biological Process: oxidation-reduction process (GO:0055114);
Fusarium0G002490.1	1	Molecular Function: transferase activity (GO:0016740);
Fusarium0G002500.1	6	Molecular Function: monooxygenase activity (GO:0004497);	Molecular Function: iron ion binding (GO:0005506);	Cellular Component: membrane (GO:0016020);	Molecular Function: oxidoreductase activity, acting on paired donors, with incorporation or reduction of molecular oxygen (GO:0016705);	Molecular Function: heme binding (GO:0020037);	Biological Process: oxidation-reduction process (GO:0055114);
Fusarium0G002510.1	2	Cellular Component: extracellular region (GO:0005576);	Molecular Function: pectate lyase activity (GO:0030570);
Fusarium0G002520.1	3	Biological Process: transcription, DNA-templated (GO:0006351);	Biological Process: regulation of nucleobase-containing compound metabolic process (GO:0019219);	Biological Process: regulation of cellular biosynthetic process (GO:0031326);
Fusarium0G002530.1	3	Biological Process: carbohydrate metabolic process (GO:0005975);	Molecular Function: sulfuric ester hydrolase activity (GO:0008484);	Molecular Function: beta-apiosyl-beta-glucosidase activity (GO:0033956);
Fusarium0G002540.1	2	Biological Process: transport (GO:0006810);	Cellular Component: membrane (GO:0016020);
Fusarium0G002550.1	1	Cellular Component: integral component of membrane (GO:0016021);
Fusarium0G002570.1	1	Cellular Component: integral component of membrane (GO:0016021);
Fusarium0G002630.1	2	Molecular Function: oxidoreductase activity, acting on the aldehyde or oxo group of donors, NAD or NADP as acceptor (GO:0016620);	Biological Process: oxidation-reduction process (GO:0055114);
Fusarium0G002640.1	2	Molecular Function: hydrolase activity (GO:0016787);	Molecular Function: carbon-nitrogen ligase activity, with glutamine as amido-N-donor (GO:0016884);
Fusarium0G002650.1	2	Molecular Function: oxidoreductase activity (GO:0016491);	Biological Process: oxidation-reduction process (GO:0055114);
Fusarium0G002710.1	3	Biological Process: amino acid transmembrane transport (GO:0003333);	Molecular Function: amino acid transmembrane transporter activity (GO:0015171);	Cellular Component: integral component of membrane (GO:0016021);
Fusarium0G002730.1	2	Molecular Function: serine-type endopeptidase activity (GO:0004252);	Biological Process: proteolysis (GO:0006508);
Fusarium0G002740.1	3	Cellular Component: integral component of membrane (GO:0016021);	Molecular Function: substrate-specific transmembrane transporter activity (GO:0022891);	Biological Process: transmembrane transport (GO:0055085);
Fusarium0G002750.1	1	Cellular Component: extracellular region (GO:0005576);
Fusarium0G002760.1	2	Biological Process: response to stress (GO:0006950);	Cellular Component: integral component of membrane (GO:0016021);
Fusarium0G002770.1	1	Cellular Component: integral component of membrane (GO:0016021);
Fusarium0G002790.1	4	Molecular Function: acid phosphatase activity (GO:0003993);	Cellular Component: extracellular region (GO:0005576);	Biological Process: dephosphorylation (GO:0016311);	Molecular Function: metal ion binding (GO:0046872);
Fusarium0G002820.1	4	Biological Process: anion transport (GO:0006820);	Cellular Component: integral component of membrane (GO:0016021);	Molecular Function: transmembrane transporter activity (GO:0022857);	Biological Process: transmembrane transport (GO:0055085);
Fusarium0G002880.1	1	Cellular Component: integral component of membrane (GO:0016021);
Fusarium0G002890.1	1	Molecular Function: hydrolase activity (GO:0016787);
Fusarium0G002900.1	1	Cellular Component: integral component of membrane (GO:0016021);
Fusarium0G002920.1	1	Cellular Component: integral component of membrane (GO:0016021);
Fusarium0G002940.1	2	Cellular Component: integral component of membrane (GO:0016021);	Biological Process: transmembrane transport (GO:0055085);
Fusarium0G002950.1	2	Molecular Function: O-methyltransferase activity (GO:0008171);	Biological Process: methylation (GO:0032259);
Fusarium0G002960.1	1	Cellular Component: integral component of membrane (GO:0016021);
Fusarium0G002970.1	4	Molecular Function: binding (GO:0005488);	Molecular Function: oxidoreductase activity, acting on the CH-OH group of donors, NAD or NADP as acceptor (GO:0016616);	Molecular Function: hydro-lyase activity (GO:0016836);	Biological Process: oxidation-reduction process (GO:0055114);
Fusarium0G002980.1	3	Biological Process: amino acid transmembrane transport (GO:0003333);	Molecular Function: amino acid transmembrane transporter activity (GO:0015171);	Cellular Component: integral component of membrane (GO:0016021);
Fusarium0G002990.1	1	Cellular Component: integral component of membrane (GO:0016021);
Fusarium0G003000.1	1	Molecular Function: N-acetyltransferase activity (GO:0008080);
Fusarium0G003010.1	3	Molecular Function: metalloendopeptidase activity (GO:0004222);	Biological Process: proteolysis (GO:0006508);	Cellular Component: integral component of membrane (GO:0016021);
Fusarium0G003030.1	3	Molecular Function: oxidoreductase activity, acting on CH-OH group of donors (GO:0016614);	Molecular Function: flavin adenine dinucleotide binding (GO:0050660);	Biological Process: oxidation-reduction process (GO:0055114);
Fusarium0G003040.1	1	Cellular Component: integral component of membrane (GO:0016021);
Fusarium0G003050.1	5	Molecular Function: N,N-dimethylaniline monooxygenase activity (GO:0004499);	Cellular Component: integral component of membrane (GO:0016021);	Molecular Function: flavin adenine dinucleotide binding (GO:0050660);	Molecular Function: NADP binding (GO:0050661);	Biological Process: oxidation-reduction process (GO:0055114);
Fusarium0G003070.1	1	Cellular Component: integral component of membrane (GO:0016021);
Fusarium0G003090.1	1	Cellular Component: integral component of membrane (GO:0016021);
Fusarium0G003100.1	2	Molecular Function: methyltransferase activity (GO:0008168);	Biological Process: methylation (GO:0032259);
Fusarium0G003120.1	2	Cellular Component: integral component of membrane (GO:0016021);	Biological Process: transmembrane transport (GO:0055085);
Fusarium0G003130.1	4	Molecular Function: zinc ion binding (GO:0008270);	Cellular Component: integral component of membrane (GO:0016021);	Molecular Function: oxidoreductase activity (GO:0016491);	Biological Process: oxidation-reduction process (GO:0055114);
Fusarium0G003150.1	2	Molecular Function: dioxygenase activity (GO:0051213);	Biological Process: oxidation-reduction process (GO:0055114);
Fusarium0G003160.1	5	Molecular Function: RNA polymerase II transcription factor activity, sequence-specific DNA binding (GO:0000981);	Molecular Function: DNA binding (GO:0003677);	Cellular Component: nucleus (GO:0005634);	Biological Process: regulation of transcription from RNA polymerase II promoter (GO:0006357);	Molecular Function: zinc ion binding (GO:0008270);
Fusarium0G003180.1	1	Cellular Component: integral component of membrane (GO:0016021);
Fusarium0G003190.1	9	Molecular Function: transporter activity (GO:0005215);	Molecular Function: ATP binding (GO:0005524);	Molecular Function: GTP binding (GO:0005525);	Cellular Component: cytoplasm (GO:0005737);	Biological Process: transport (GO:0006810);	Cellular Component: integral component of membrane (GO:0016021);	Molecular Function: ATPase activity (GO:0016887);	Molecular Function: ribosome binding (GO:0043022);	Molecular Function: ribosomal large subunit binding (GO:0043023);
Fusarium0G003210.1	1	Molecular Function: catalytic activity (GO:0003824);
Fusarium0G003220.1	3	Molecular Function: catalytic activity (GO:0003824);	Biological Process: metabolic process (GO:0008152);	Molecular Function: phosphopantetheine binding (GO:0031177);
Fusarium0G003230.1	5	Molecular Function: iron ion binding (GO:0005506);	Cellular Component: integral component of membrane (GO:0016021);	Molecular Function: oxidoreductase activity, acting on paired donors, with incorporation or reduction of molecular oxygen (GO:0016705);	Molecular Function: heme binding (GO:0020037);	Biological Process: oxidation-reduction process (GO:0055114);
Fusarium0G003240.1	1	Cellular Component: integral component of membrane (GO:0016021);
Fusarium0G003250.1	2	Molecular Function: catalytic activity (GO:0003824);	Molecular Function: coenzyme binding (GO:0050662);
Fusarium0G003260.1	4	Molecular Function: N,N-dimethylaniline monooxygenase activity (GO:0004499);	Molecular Function: flavin adenine dinucleotide binding (GO:0050660);	Molecular Function: NADP binding (GO:0050661);	Biological Process: oxidation-reduction process (GO:0055114);
Fusarium0G003270.1	3	Biological Process: metabolic process (GO:0008152);	Molecular Function: oxidoreductase activity (GO:0016491);	Molecular Function: hydrolase activity (GO:0016787);
Fusarium0G003280.1	1	Cellular Component: integral component of membrane (GO:0016021);
Fusarium0G003290.1	2	Biological Process: carbohydrate metabolic process (GO:0005975);	Molecular Function: glucan endo-1,6-beta-glucosidase activity (GO:0046557);
Fusarium0G003300.1	3	Cellular Component: integral component of membrane (GO:0016021);	Molecular Function: substrate-specific transmembrane transporter activity (GO:0022891);	Biological Process: transmembrane transport (GO:0055085);
Fusarium0G003310.1	5	Molecular Function: RNA polymerase II transcription factor activity, sequence-specific DNA binding (GO:0000981);	Molecular Function: DNA binding (GO:0003677);	Cellular Component: nucleus (GO:0005634);	Biological Process: regulation of transcription from RNA polymerase II promoter (GO:0006357);	Molecular Function: zinc ion binding (GO:0008270);
Fusarium0G003320.1	4	Molecular Function: beta-galactosidase activity (GO:0004565);	Biological Process: carbohydrate metabolic process (GO:0005975);	Cellular Component: beta-galactosidase complex (GO:0009341);	Molecular Function: carbohydrate binding (GO:0030246);
Fusarium0G003340.1	1	Molecular Function: binding (GO:0005488);
Fusarium0G003350.1	3	Molecular Function: transporter activity (GO:0005215);	Biological Process: transport (GO:0006810);	Cellular Component: integral component of membrane (GO:0016021);
Fusarium0G003370.1	3	Molecular Function: oxidoreductase activity, acting on CH-OH group of donors (GO:0016614);	Molecular Function: flavin adenine dinucleotide binding (GO:0050660);	Biological Process: oxidation-reduction process (GO:0055114);
Fusarium0G003380.1	2	Biological Process: response to stress (GO:0006950);	Cellular Component: integral component of membrane (GO:0016021);
Fusarium0G003390.1	2	Molecular Function: hydroxymethylglutaryl-CoA synthase activity (GO:0004421);	Biological Process: isoprenoid biosynthetic process (GO:0008299);
Fusarium0G003400.1	5	Molecular Function: iron ion binding (GO:0005506);	Cellular Component: membrane (GO:0016020);	Molecular Function: oxidoreductase activity, acting on paired donors, with incorporation or reduction of molecular oxygen, reduced flavin or flavoprotein as one donor, and incorporation of one atom of oxygen (GO:0016712);	Molecular Function: heme binding (GO:0020037);	Biological Process: oxidation-reduction process (GO:0055114);
Fusarium0G003410.1	1	Cellular Component: integral component of membrane (GO:0016021);
Fusarium0G003440.1	1	Cellular Component: membrane (GO:0016020);
Fusarium0G003460.1	3	Molecular Function: transcription factor activity, sequence-specific DNA binding (GO:0003700);	Biological Process: regulation of transcription, DNA-templated (GO:0006355);	Molecular Function: metal ion binding (GO:0046872);
Fusarium0G003470.1	8	Molecular Function: catalytic activity (GO:0003824);	Cellular Component: peroxisome (GO:0005777);	Biological Process: ergosterol biosynthetic process (GO:0006696);	Biological Process: pathogenesis (GO:0009405);	Biological Process: cellular response to iron ion starvation (GO:0010106);	Biological Process: ferricrocin biosynthetic process (GO:0031171);	Biological Process: cellular response to hydrogen peroxide (GO:0070301);	Biological Process: N',N'',N'''-triacetylfusarinine C biosynthetic process (GO:1900551);
Fusarium0G003480.1	4	Molecular Function: catalytic activity (GO:0003824);	Biological Process: cellular response to stress (GO:0033554);	Biological Process: single-organism biosynthetic process (GO:0044711);	Biological Process: organic substance biosynthetic process (GO:1901576);
Fusarium0G003490.1	2	Cellular Component: integral component of membrane (GO:0016021);	Biological Process: transmembrane transport (GO:0055085);
Fusarium0G003500.1	8	Molecular Function: catalytic activity (GO:0003824);	Cellular Component: peroxisome (GO:0005777);	Biological Process: ergosterol biosynthetic process (GO:0006696);	Biological Process: pathogenesis (GO:0009405);	Biological Process: cellular response to iron ion starvation (GO:0010106);	Biological Process: ferricrocin biosynthetic process (GO:0031171);	Biological Process: cellular response to hydrogen peroxide (GO:0070301);	Biological Process: N',N'',N'''-triacetylfusarinine C biosynthetic process (GO:1900551);
Fusarium0G003510.1	3	Molecular Function: acyl-CoA dehydrogenase activity (GO:0003995);	Molecular Function: flavin adenine dinucleotide binding (GO:0050660);	Biological Process: oxidation-reduction process (GO:0055114);
Fusarium0G003520.1	2	Molecular Function: catalytic activity (GO:0003824);	Biological Process: metabolic process (GO:0008152);
Fusarium0G003530.1	3	Molecular Function: methylcrotonoyl-CoA carboxylase activity (GO:0004485);	Molecular Function: methylglutaconyl-CoA hydratase activity (GO:0004490);	Biological Process: leucine catabolic process (GO:0006552);
Fusarium0G003540.1	4	Molecular Function: biotin carboxylase activity (GO:0004075);	Molecular Function: ATP binding (GO:0005524);	Molecular Function: CoA carboxylase activity (GO:0016421);	Molecular Function: metal ion binding (GO:0046872);
Fusarium0G003550.1	1	Molecular Function: ligase activity (GO:0016874);
Fusarium0G003560.1	5	Molecular Function: RNA polymerase II transcription factor activity, sequence-specific DNA binding (GO:0000981);	Molecular Function: DNA binding (GO:0003677);	Cellular Component: nucleus (GO:0005634);	Biological Process: regulation of transcription from RNA polymerase II promoter (GO:0006357);	Molecular Function: zinc ion binding (GO:0008270);
Fusarium0G003570.1	5	Molecular Function: RNA polymerase II transcription factor activity, sequence-specific DNA binding (GO:0000981);	Molecular Function: DNA binding (GO:0003677);	Cellular Component: nucleus (GO:0005634);	Biological Process: regulation of transcription from RNA polymerase II promoter (GO:0006357);	Molecular Function: zinc ion binding (GO:0008270);
Fusarium0G003590.1	1	Cellular Component: integral component of membrane (GO:0016021);
Fusarium0G003600.1	1	Cellular Component: integral component of membrane (GO:0016021);
Fusarium0G003610.1	3	Molecular Function: oxidoreductase activity (GO:0016491);	Biological Process: oxidation-reduction process (GO:0055114);	Molecular Function: FAD binding (GO:0071949);
Fusarium0G003620.1	9	Cellular Component: fungal-type vacuole (GO:0000324);	Biological Process: cell morphogenesis (GO:0000902);	Molecular Function: RNA binding (GO:0003723);	Cellular Component: extracellular region (GO:0005576);	Cellular Component: cytosol (GO:0005829);	Biological Process: RNA catabolic process (GO:0006401);	Biological Process: apoptotic process (GO:0006915);	Molecular Function: ribonuclease T2 activity (GO:0033897);	Biological Process: RNA phosphodiester bond hydrolysis, endonucleolytic (GO:0090502);
Fusarium0G003630.1	4	Molecular Function: monooxygenase activity (GO:0004497);	Molecular Function: FMN binding (GO:0010181);	Molecular Function: transferase activity, transferring hexosyl groups (GO:0016758);	Biological Process: oxidation-reduction process (GO:0055114);
Fusarium0G003640.1	2	Molecular Function: hydrolase activity, hydrolyzing O-glycosyl compounds (GO:0004553);	Biological Process: carbohydrate metabolic process (GO:0005975);
Fusarium0G003660.1	4	Biological Process: carbohydrate transport (GO:0008643);	Cellular Component: integral component of membrane (GO:0016021);	Molecular Function: substrate-specific transmembrane transporter activity (GO:0022891);	Biological Process: transmembrane transport (GO:0055085);
Fusarium0G003670.1	1	Molecular Function: catalytic activity (GO:0003824);
Fusarium0G003690.1	2	Molecular Function: polygalacturonase activity (GO:0004650);	Biological Process: carbohydrate metabolic process (GO:0005975);
Fusarium0G003700.1	2	Biological Process: metabolic process (GO:0008152);	Molecular Function: sulfuric ester hydrolase activity (GO:0008484);
Fusarium0G003710.1	2	Cellular Component: integral component of membrane (GO:0016021);	Biological Process: transmembrane transport (GO:0055085);
Fusarium0G003730.1	1	Cellular Component: integral component of membrane (GO:0016021);
Fusarium0G003750.1	2	Molecular Function: oxidoreductase activity (GO:0016491);	Biological Process: oxidation-reduction process (GO:0055114);
Fusarium0G003790.1	1	Cellular Component: integral component of membrane (GO:0016021);
Fusarium0G003800.1	1	Cellular Component: membrane (GO:0016020);
Fusarium0G003820.1	3	Molecular Function: catalytic activity (GO:0003824);	Biological Process: metabolic process (GO:0008152);	Cellular Component: integral component of membrane (GO:0016021);
Fusarium0G003840.1	3	Molecular Function: transporter activity (GO:0005215);	Biological Process: ion transmembrane transport (GO:0034220);	Cellular Component: integral component of fungal-type vacuolar membrane (GO:0071627);
Fusarium0G003850.1	1	Cellular Component: integral component of membrane (GO:0016021);
Fusarium0G003860.1	2	Molecular Function: arylformamidase activity (GO:0004061);	Biological Process: tryptophan catabolic process to kynurenine (GO:0019441);
Fusarium0G003870.1	4	Biological Process: carbohydrate transport (GO:0008643);	Cellular Component: integral component of membrane (GO:0016021);	Molecular Function: substrate-specific transmembrane transporter activity (GO:0022891);	Biological Process: transmembrane transport (GO:0055085);
Fusarium0G003890.1	5	Molecular Function: ATP binding (GO:0005524);	Cellular Component: plasma membrane (GO:0005886);	Cellular Component: integral component of membrane (GO:0016021);	Molecular Function: ATPase activity, coupled to transmembrane movement of substances (GO:0042626);	Biological Process: transmembrane transport (GO:0055085);
Fusarium0G003920.1	1	Molecular Function: nucleotide binding (GO:0000166);
Fusarium0G003930.1	2	Molecular Function: oxidoreductase activity (GO:0016491);	Molecular Function: metal ion binding (GO:0046872);
Fusarium0G003950.1	1	Cellular Component: integral component of membrane (GO:0016021);
Fusarium0G003970.1	1	Cellular Component: integral component of membrane (GO:0016021);
Fusarium0G003990.1	1	Molecular Function: catalytic activity (GO:0003824);
Fusarium0G004080.1	1	Cellular Component: integral component of membrane (GO:0016021);
Fusarium0G004100.1	4	Cellular Component: membrane (GO:0016020);	Molecular Function: oxidoreductase activity (GO:0016491);	Biological Process: oxidation-reduction process (GO:0055114);	Molecular Function: FAD binding (GO:0071949);
Fusarium0G004130.1	1	Molecular Function: catalytic activity (GO:0003824);
Fusarium0G004160.1	1	Molecular Function: catalytic activity (GO:0003824);
Fusarium0G004170.1	2	Molecular Function: hydrolase activity, hydrolyzing O-glycosyl compounds (GO:0004553);	Biological Process: carbohydrate metabolic process (GO:0005975);
Fusarium0G004190.1	14	Molecular Function: N-acetyl-gamma-glutamyl-phosphate reductase activity (GO:0003942);	Molecular Function: aspartate-semialdehyde dehydrogenase activity (GO:0004073);	Cellular Component: nucleus (GO:0005634);	Cellular Component: cytosol (GO:0005829);	Biological Process: aspartate metabolic process (GO:0006531);	Biological Process: methionine biosynthetic process (GO:0009086);	Biological Process: threonine biosynthetic process (GO:0009088);	Biological Process: lysine biosynthetic process via diaminopimelate (GO:0009089);	Biological Process: homoserine biosynthetic process (GO:0009090);	Biological Process: isoleucine biosynthetic process (GO:0009097);	Molecular Function: protein dimerization activity (GO:0046983);	Molecular Function: NADP binding (GO:0050661);	Molecular Function: NAD binding (GO:0051287);	Biological Process: oxidation-reduction process (GO:0055114);
Fusarium0G004200.1	5	Molecular Function: aspartate kinase activity (GO:0004072);	Biological Process: threonine biosynthetic process (GO:0009088);	Biological Process: lysine biosynthetic process via diaminopimelate (GO:0009089);	Biological Process: phosphorylation (GO:0016310);	Molecular Function: amino acid binding (GO:0016597);
Fusarium0G004210.1	3	Molecular Function: homoserine O-acetyltransferase activity (GO:0004414);	Cellular Component: cytoplasm (GO:0005737);	Biological Process: methionine biosynthetic process (GO:0009086);
Fusarium0G004220.1	8	Molecular Function: RNA polymerase II transcription factor activity, sequence-specific DNA binding (GO:0000981);	Molecular Function: O-acetylhomoserine aminocarboxypropyltransferase activity (GO:0003961);	Cellular Component: nucleus (GO:0005634);	Biological Process: regulation of transcription from RNA polymerase II promoter (GO:0006357);	Molecular Function: zinc ion binding (GO:0008270);	Molecular Function: lyase activity (GO:0016829);	Molecular Function: pyridoxal phosphate binding (GO:0030170);	Biological Process: 'de novo' L-methionine biosynthetic process (GO:0071266);
Fusarium0G004230.1	1	Molecular Function: ATP binding (GO:0005524);
Fusarium0G004250.1	1	Cellular Component: nucleus (GO:0005634);
Fusarium0G004260.1	1	Cellular Component: integral component of membrane (GO:0016021);
Fusarium0G004270.1	2	Biological Process: metabolic process (GO:0008152);	Molecular Function: hydrolase activity (GO:0016787);
Fusarium0G004290.1	1	Cellular Component: integral component of membrane (GO:0016021);
Fusarium0G004330.1	2	Cellular Component: integral component of membrane (GO:0016021);	Biological Process: transmembrane transport (GO:0055085);
Fusarium0G004340.1	2	Molecular Function: 1-alkyl-2-acetylglycerophosphocholine esterase activity (GO:0003847);	Biological Process: lipid catabolic process (GO:0016042);
Fusarium0G004350.1	2	Molecular Function: hydrolase activity, hydrolyzing O-glycosyl compounds (GO:0004553);	Biological Process: carbohydrate metabolic process (GO:0005975);
Fusarium0G004360.1	2	Biological Process: metabolic process (GO:0008152);	Molecular Function: hydrolase activity (GO:0016787);
Fusarium0G004390.1	3	Biological Process: metabolic process (GO:0008152);	Molecular Function: sulfuric ester hydrolase activity (GO:0008484);	Cellular Component: integral component of membrane (GO:0016021);
Fusarium0G004400.1	2	Biological Process: proteolysis (GO:0006508);	Molecular Function: metallopeptidase activity (GO:0008237);
Fusarium0G004420.1	2	Molecular Function: oxidoreductase activity (GO:0016491);	Biological Process: oxidation-reduction process (GO:0055114);
Fusarium0G004430.1	3	Cellular Component: integral component of membrane (GO:0016021);	Molecular Function: oxidoreductase activity (GO:0016491);	Biological Process: oxidation-reduction process (GO:0055114);
Fusarium0G004440.1	2	Molecular Function: oxidoreductase activity (GO:0016491);	Biological Process: oxidation-reduction process (GO:0055114);
Fusarium0G004470.1	2	Cellular Component: integral component of membrane (GO:0016021);	Biological Process: transmembrane transport (GO:0055085);
Fusarium0G004480.1	4	Molecular Function: nucleotide binding (GO:0000166);	Molecular Function: oxidoreductase activity (GO:0016491);	Biological Process: cellular modified amino acid catabolic process (GO:0042219);	Biological Process: oxidation-reduction process (GO:0055114);
Fusarium0G004500.1	1	Cellular Component: integral component of membrane (GO:0016021);
Fusarium0G004530.1	1	Molecular Function: hydrolase activity (GO:0016787);
Fusarium0G004550.1	2	Molecular Function: catalytic activity (GO:0003824);	Biological Process: carbohydrate metabolic process (GO:0005975);
Fusarium0G004560.1	1	Cellular Component: integral component of membrane (GO:0016021);
Fusarium0G004580.1	3	Biological Process: carbohydrate metabolic process (GO:0005975);	Molecular Function: racemase and epimerase activity, acting on carbohydrates and derivatives (GO:0016857);	Molecular Function: coenzyme binding (GO:0050662);
Fusarium0G004590.1	2	Cellular Component: integral component of membrane (GO:0016021);	Molecular Function: transferase activity (GO:0016740);
Fusarium0G004600.1	1	Molecular Function: transferase activity (GO:0016740);
Fusarium0G004630.1	6	Molecular Function: monooxygenase activity (GO:0004497);	Molecular Function: iron ion binding (GO:0005506);	Cellular Component: membrane (GO:0016020);	Molecular Function: oxidoreductase activity, acting on paired donors, with incorporation or reduction of molecular oxygen (GO:0016705);	Molecular Function: heme binding (GO:0020037);	Biological Process: oxidation-reduction process (GO:0055114);
Fusarium0G004640.1	2	Molecular Function: homocitrate synthase activity (GO:0004410);	Biological Process: lysine biosynthetic process via aminoadipic acid (GO:0019878);
Fusarium0G004670.1	2	Molecular Function: oxidoreductase activity (GO:0016491);	Biological Process: oxidation-reduction process (GO:0055114);
Fusarium0G004690.1	5	Molecular Function: monooxygenase activity (GO:0004497);	Molecular Function: iron ion binding (GO:0005506);	Molecular Function: oxidoreductase activity, acting on paired donors, with incorporation or reduction of molecular oxygen (GO:0016705);	Molecular Function: heme binding (GO:0020037);	Biological Process: oxidation-reduction process (GO:0055114);
Fusarium0G004700.1	1	Molecular Function: zinc ion binding (GO:0008270);
Fusarium0G004710.1	1	Molecular Function: hydrolase activity, acting on glycosyl bonds (GO:0016798);
Fusarium0G004730.1	1	Cellular Component: integral component of membrane (GO:0016021);
Fusarium0G004750.1	1	Biological Process: biosynthetic process (GO:0009058);
Fusarium0G004760.1	2	Cellular Component: integral component of membrane (GO:0016021);	Biological Process: transmembrane transport (GO:0055085);
Fusarium0G004790.1	1	Molecular Function: hydrolase activity (GO:0016787);
Fusarium0G004810.1	4	Molecular Function: cation transmembrane transporter activity (GO:0008324);	Cellular Component: integral component of membrane (GO:0016021);	Biological Process: mycelium development (GO:0043581);	Biological Process: cation transmembrane transport (GO:0098655);
Fusarium0G004820.1	1	Biological Process: regulation of transcription, DNA-templated (GO:0006355);
Fusarium0G004830.1	3	Molecular Function: RNA binding (GO:0003723);	Molecular Function: ribonuclease activity (GO:0004540);	Biological Process: RNA phosphodiester bond hydrolysis (GO:0090501);
Fusarium0G004850.1	3	Molecular Function: zinc ion binding (GO:0008270);	Molecular Function: oxidoreductase activity (GO:0016491);	Biological Process: oxidation-reduction process (GO:0055114);
Fusarium0G004870.1	2	Cellular Component: extracellular region (GO:0005576);	Molecular Function: pectate lyase activity (GO:0030570);
Fusarium0G004880.1	3	Molecular Function: carboxypeptidase activity (GO:0004180);	Biological Process: proteolysis (GO:0006508);	Molecular Function: metallopeptidase activity (GO:0008237);
Fusarium0G004890.1	1	Cellular Component: integral component of membrane (GO:0016021);
Fusarium0G004900.1	1	Cellular Component: integral component of membrane (GO:0016021);
Fusarium0G004910.1	6	Molecular Function: GTPase activity (GO:0003924);	Molecular Function: structural constituent of cytoskeleton (GO:0005200);	Molecular Function: GTP binding (GO:0005525);	Cellular Component: cytoplasm (GO:0005737);	Cellular Component: microtubule (GO:0005874);	Biological Process: microtubule-based process (GO:0007017);
Fusarium0G004920.1	2	Molecular Function: binding (GO:0005488);	Biological Process: metabolic process (GO:0008152);
Fusarium0G004930.1	1	Cellular Component: integral component of membrane (GO:0016021);
Fusarium0G004940.1	1	Molecular Function: catalytic activity (GO:0003824);
Fusarium0G004950.1	5	Molecular Function: 4-aminobutyrate transaminase activity (GO:0003867);	Cellular Component: cytosol (GO:0005829);	Biological Process: glutamate metabolic process (GO:0006536);	Biological Process: gamma-aminobutyric acid catabolic process (GO:0009450);	Molecular Function: pyridoxal phosphate binding (GO:0030170);
Fusarium0G004960.1	5	Molecular Function: aldehyde dehydrogenase (NAD) activity (GO:0004029);	Molecular Function: succinate-semialdehyde dehydrogenase (NAD+) activity (GO:0004777);	Biological Process: glutamate decarboxylation to succinate (GO:0006540);	Molecular Function: succinate-semialdehyde dehydrogenase [NAD(P)+] activity (GO:0009013);	Biological Process: oxidation-reduction process (GO:0055114);
Fusarium0G004970.1	3	Molecular Function: pyrroline-5-carboxylate reductase activity (GO:0004735);	Biological Process: proline biosynthetic process (GO:0006561);	Biological Process: oxidation-reduction process (GO:0055114);
Fusarium0G004980.1	5	Cellular Component: nucleus (GO:0005634);	Cellular Component: cytosol (GO:0005829);	Molecular Function: zinc ion binding (GO:0008270);	Molecular Function: oxidoreductase activity (GO:0016491);	Biological Process: oxidation-reduction process (GO:0055114);
Fusarium0G004990.1	6	Cellular Component: endoplasmic reticulum (GO:0005783);	Cellular Component: plasma membrane (GO:0005886);	Molecular Function: ammonium transmembrane transporter activity (GO:0008519);	Biological Process: ammonium transport (GO:0015696);	Cellular Component: integral component of membrane (GO:0016021);	Biological Process: transmembrane transport (GO:0055085);
Fusarium0G005000.1	1	Molecular Function: N-acetyltransferase activity (GO:0008080);
Fusarium0G005010.1	2	Molecular Function: oxidoreductase activity (GO:0016491);	Biological Process: oxidation-reduction process (GO:0055114);
Fusarium0G005020.1	1	Molecular Function: hydrolase activity (GO:0016787);
Fusarium0G005030.1	5	Molecular Function: RNA polymerase II transcription factor activity, sequence-specific DNA binding (GO:0000981);	Molecular Function: DNA binding (GO:0003677);	Cellular Component: nucleus (GO:0005634);	Biological Process: regulation of transcription from RNA polymerase II promoter (GO:0006357);	Molecular Function: zinc ion binding (GO:0008270);
Fusarium0G005040.1	3	Molecular Function: alcohol oxidase activity (GO:0047639);	Molecular Function: flavin adenine dinucleotide binding (GO:0050660);	Biological Process: oxidation-reduction process (GO:0055114);
Fusarium0G005050.1	4	Molecular Function: acid phosphatase activity (GO:0003993);	Biological Process: dephosphorylation (GO:0016311);	Molecular Function: oxidoreductase activity (GO:0016491);	Biological Process: oxidation-reduction process (GO:0055114);
Fusarium0G005080.1	1	Cellular Component: integral component of membrane (GO:0016021);
Fusarium0G005130.1	1	Cellular Component: integral component of membrane (GO:0016021);
Fusarium0G005150.1	5	Biological Process: amino acid transport (GO:0006865);	Biological Process: metabolic process (GO:0008152);	Cellular Component: membrane (GO:0016020);	Molecular Function: hydrolase activity (GO:0016787);	Biological Process: transmembrane transport (GO:0055085);
Fusarium0G005160.1	4	Molecular Function: FMN binding (GO:0010181);	Molecular Function: oxidoreductase activity (GO:0016491);	Biological Process: mycelium development (GO:0043581);	Biological Process: oxidation-reduction process (GO:0055114);
Fusarium0G005180.1	7	Molecular Function: RNA polymerase II transcription factor activity, sequence-specific DNA binding (GO:0000981);	Biological Process: amino acid transmembrane transport (GO:0003333);	Cellular Component: nucleus (GO:0005634);	Biological Process: regulation of transcription from RNA polymerase II promoter (GO:0006357);	Molecular Function: zinc ion binding (GO:0008270);	Molecular Function: amino acid transmembrane transporter activity (GO:0015171);	Cellular Component: integral component of membrane (GO:0016021);
Fusarium0G005210.1	2	Molecular Function: aspartic-type endopeptidase activity (GO:0004190);	Biological Process: proteolysis (GO:0006508);
Fusarium0G005220.1	3	Molecular Function: translation elongation factor activity (GO:0003746);	Biological Process: translational elongation (GO:0006414);	Molecular Function: glutathione binding (GO:0043295);
Fusarium0G005230.1	1	Molecular Function: hydrolase activity (GO:0016787);
Fusarium0G005240.1	3	Biological Process: metabolic process (GO:0008152);	Molecular Function: transferase activity (GO:0016740);	Molecular Function: phosphopantetheine binding (GO:0031177);
Fusarium0G005250.1	2	Cellular Component: integral component of membrane (GO:0016021);	Biological Process: transmembrane transport (GO:0055085);
Fusarium0G005260.1	2	Molecular Function: oxidoreductase activity, acting on the aldehyde or oxo group of donors, NAD or NADP as acceptor (GO:0016620);	Biological Process: oxidation-reduction process (GO:0055114);
Fusarium0G005270.1	6	Molecular Function: monooxygenase activity (GO:0004497);	Molecular Function: iron ion binding (GO:0005506);	Cellular Component: integral component of membrane (GO:0016021);	Molecular Function: oxidoreductase activity, acting on paired donors, with incorporation or reduction of molecular oxygen (GO:0016705);	Molecular Function: heme binding (GO:0020037);	Biological Process: oxidation-reduction process (GO:0055114);
Fusarium0G005280.1	2	Molecular Function: methyltransferase activity (GO:0008168);	Biological Process: methylation (GO:0032259);
Fusarium0G005290.1	1	Molecular Function: kinase activity (GO:0016301);
Fusarium0G005300.1	2	Biological Process: transport (GO:0006810);	Cellular Component: membrane (GO:0016020);
Fusarium0G005310.1	1	Molecular Function: hydrolase activity (GO:0016787);
Fusarium0G005320.1	1	Molecular Function: transferase activity (GO:0016740);
Fusarium0G005350.1	3	Molecular Function: oxidoreductase activity, acting on CH-OH group of donors (GO:0016614);	Molecular Function: flavin adenine dinucleotide binding (GO:0050660);	Biological Process: oxidation-reduction process (GO:0055114);
Fusarium0G005360.1	1	Molecular Function: hydrolase activity (GO:0016787);
Fusarium0G005370.1	1	Cellular Component: integral component of membrane (GO:0016021);
Fusarium0G005380.1	1	Molecular Function: hydrolase activity, acting on carbon-nitrogen (but not peptide) bonds (GO:0016810);
Fusarium0G005400.1	2	Biological Process: metabolic process (GO:0008152);	Molecular Function: hydrolase activity (GO:0016787);
Fusarium0G005410.1	2	Cellular Component: integral component of membrane (GO:0016021);	Biological Process: transmembrane transport (GO:0055085);
Fusarium0G005420.1	4	Biological Process: anion transport (GO:0006820);	Cellular Component: integral component of membrane (GO:0016021);	Molecular Function: transmembrane transporter activity (GO:0022857);	Biological Process: transmembrane transport (GO:0055085);
Fusarium0G005440.1	4	Cellular Component: integral component of membrane (GO:0016021);	Molecular Function: oxidoreductase activity (GO:0016491);	Biological Process: transmembrane transport (GO:0055085);	Biological Process: oxidation-reduction process (GO:0055114);
Fusarium0G005450.1	2	Molecular Function: catalytic activity (GO:0003824);	Biological Process: metabolic process (GO:0008152);
Fusarium0G005460.1	1	Cellular Component: integral component of membrane (GO:0016021);
Fusarium0G005470.1	2	Cellular Component: integral component of membrane (GO:0016021);	Biological Process: transmembrane transport (GO:0055085);
Fusarium0G005480.1	5	Molecular Function: RNA polymerase II transcription factor activity, sequence-specific DNA binding (GO:0000981);	Molecular Function: DNA binding (GO:0003677);	Cellular Component: nucleus (GO:0005634);	Biological Process: regulation of transcription from RNA polymerase II promoter (GO:0006357);	Molecular Function: zinc ion binding (GO:0008270);
Fusarium0G005500.1	4	Molecular Function: N,N-dimethylaniline monooxygenase activity (GO:0004499);	Molecular Function: flavin adenine dinucleotide binding (GO:0050660);	Molecular Function: NADP binding (GO:0050661);	Biological Process: oxidation-reduction process (GO:0055114);
Fusarium0G005510.1	1	Molecular Function: hydrolase activity (GO:0016787);
Fusarium0G005520.1	3	Molecular Function: transporter activity (GO:0005215);	Cellular Component: integral component of membrane (GO:0016021);	Biological Process: transmembrane transport (GO:0055085);
Fusarium0G005550.1	1	Cellular Component: integral component of membrane (GO:0016021);
Fusarium0G005560.1	3	Biological Process: glycosaminoglycan biosynthetic process (GO:0006024);	Biological Process: heparan sulfate proteoglycan biosynthetic process (GO:0015012);	Cellular Component: integral component of membrane (GO:0016021);
Fusarium0G005570.1	1	Cellular Component: integral component of membrane (GO:0016021);
Fusarium0G005580.1	1	Molecular Function: transferase activity (GO:0016740);
Fusarium0G005590.1	1	Cellular Component: integral component of membrane (GO:0016021);
Fusarium0G005600.1	1	Molecular Function: transferase activity, transferring acyl groups other than amino-acyl groups (GO:0016747);
Fusarium0G005610.1	2	Cellular Component: integral component of membrane (GO:0016021);	Biological Process: transmembrane transport (GO:0055085);
Fusarium0G005620.1	5	Molecular Function: RNA polymerase II transcription factor activity, sequence-specific DNA binding (GO:0000981);	Molecular Function: DNA binding (GO:0003677);	Cellular Component: nucleus (GO:0005634);	Biological Process: regulation of transcription from RNA polymerase II promoter (GO:0006357);	Molecular Function: zinc ion binding (GO:0008270);
Fusarium0G005630.1	2	Cellular Component: integral component of membrane (GO:0016021);	Biological Process: transmembrane transport (GO:0055085);
Fusarium0G005640.1	2	Molecular Function: arylsulfatase activity (GO:0004065);	Biological Process: phenol-containing compound metabolic process (GO:0018958);
Fusarium0G005650.1	4	Molecular Function: RNA polymerase II transcription factor activity, sequence-specific DNA binding (GO:0000981);	Cellular Component: nucleus (GO:0005634);	Biological Process: regulation of transcription from RNA polymerase II promoter (GO:0006357);	Molecular Function: zinc ion binding (GO:0008270);
Fusarium0G005660.1	2	Molecular Function: beta-N-acetylhexosaminidase activity (GO:0004563);	Biological Process: carbohydrate metabolic process (GO:0005975);
Fusarium0G005670.1	1	Cellular Component: membrane (GO:0016020);
Fusarium0G005680.1	1	Cellular Component: integral component of membrane (GO:0016021);
Fusarium0G005710.1	3	Molecular Function: zinc ion binding (GO:0008270);	Molecular Function: oxidoreductase activity (GO:0016491);	Biological Process: oxidation-reduction process (GO:0055114);
Fusarium0G005730.1	5	Molecular Function: RNA polymerase II transcription factor activity, sequence-specific DNA binding (GO:0000981);	Cellular Component: nucleus (GO:0005634);	Biological Process: regulation of transcription from RNA polymerase II promoter (GO:0006357);	Molecular Function: zinc ion binding (GO:0008270);	Cellular Component: membrane (GO:0016020);
Fusarium0G005750.1	1	Molecular Function: hydrolase activity (GO:0016787);
Fusarium0G005760.1	4	Molecular Function: phosphogluconate dehydrogenase (decarboxylating) activity (GO:0004616);	Cellular Component: membrane (GO:0016020);	Molecular Function: NAD binding (GO:0051287);	Biological Process: oxidation-reduction process (GO:0055114);
Fusarium0G005770.1	5	Cellular Component: cytoplasm (GO:0005737);	Molecular Function: 2-dehydropantoate 2-reductase activity (GO:0008677);	Biological Process: pantothenate biosynthetic process (GO:0015940);	Molecular Function: NADP binding (GO:0050661);	Biological Process: oxidation-reduction process (GO:0055114);
Fusarium0G005780.1	2	Cellular Component: integral component of membrane (GO:0016021);	Biological Process: transmembrane transport (GO:0055085);
Fusarium0G005790.1	3	Molecular Function: succinate-semialdehyde dehydrogenase [NAD(P)+] activity (GO:0009013);	Biological Process: gamma-aminobutyric acid catabolic process (GO:0009450);	Biological Process: oxidation-reduction process (GO:0055114);
Fusarium0G005820.1	5	Molecular Function: iron ion binding (GO:0005506);	Molecular Function: oxidoreductase activity, acting on paired donors, with incorporation or reduction of molecular oxygen, NAD(P)H as one donor, and incorporation of two atoms of oxygen into one donor (GO:0016708);	Biological Process: aromatic compound catabolic process (GO:0019439);	Molecular Function: 2 iron, 2 sulfur cluster binding (GO:0051537);	Biological Process: oxidation-reduction process (GO:0055114);
Fusarium0G005830.1	3	Biological Process: amino acid transmembrane transport (GO:0003333);	Molecular Function: amino acid transmembrane transporter activity (GO:0015171);	Cellular Component: integral component of membrane (GO:0016021);
Fusarium0G005840.1	1	Biological Process: regulation of transcription, DNA-templated (GO:0006355);
Fusarium0G005860.1	2	Molecular Function: oxidoreductase activity (GO:0016491);	Biological Process: oxidation-reduction process (GO:0055114);
Fusarium0G005910.1	3	Cellular Component: integral component of membrane (GO:0016021);	Molecular Function: transmembrane transporter activity (GO:0022857);	Biological Process: transmembrane transport (GO:0055085);
Fusarium0G005920.1	2	Molecular Function: catalytic activity (GO:0003824);	Cellular Component: integral component of membrane (GO:0016021);
Fusarium0G005930.1	2	Cellular Component: integral component of membrane (GO:0016021);	Biological Process: transmembrane transport (GO:0055085);
Fusarium0G005950.1	4	Biological Process: regulation of transcription, DNA-templated (GO:0006355);	Molecular Function: oxidoreductase activity (GO:0016491);	Cellular Component: intracellular membrane-bounded organelle (GO:0043231);	Biological Process: oxidation-reduction process (GO:0055114);
Fusarium0G005980.1	4	Biological Process: anion transport (GO:0006820);	Cellular Component: integral component of membrane (GO:0016021);	Molecular Function: transmembrane transporter activity (GO:0022857);	Biological Process: transmembrane transport (GO:0055085);
Fusarium0G005990.1	5	Molecular Function: catalase activity (GO:0004096);	Biological Process: response to oxidative stress (GO:0006979);	Molecular Function: heme binding (GO:0020037);	Biological Process: oxidation-reduction process (GO:0055114);	Biological Process: cellular oxidant detoxification (GO:0098869);
Fusarium0G006000.1	4	Cellular Component: mitochondrion (GO:0005739);	Molecular Function: zinc ion binding (GO:0008270);	Molecular Function: oxidoreductase activity (GO:0016491);	Biological Process: oxidation-reduction process (GO:0055114);
Fusarium0G006020.1	6	Biological Process: branched-chain amino acid biosynthetic process (GO:0009082);	Molecular Function: oxidoreductase activity (GO:0016491);	Molecular Function: L-leucine transaminase activity (GO:0052654);	Molecular Function: L-valine transaminase activity (GO:0052655);	Molecular Function: L-isoleucine transaminase activity (GO:0052656);	Biological Process: oxidation-reduction process (GO:0055114);
Fusarium0G006030.1	2	Biological Process: response to stress (GO:0006950);	Cellular Component: integral component of membrane (GO:0016021);
Fusarium0G006050.1	3	Molecular Function: protein kinase activity (GO:0004672);	Molecular Function: ATP binding (GO:0005524);	Biological Process: protein phosphorylation (GO:0006468);
Fusarium0G006060.1	3	Molecular Function: protein kinase activity (GO:0004672);	Molecular Function: ATP binding (GO:0005524);	Biological Process: protein phosphorylation (GO:0006468);
Fusarium0G006100.1	3	Molecular Function: oxidoreductase activity, acting on CH-OH group of donors (GO:0016614);	Molecular Function: flavin adenine dinucleotide binding (GO:0050660);	Biological Process: oxidation-reduction process (GO:0055114);
Fusarium0G006110.1	1	Cellular Component: integral component of membrane (GO:0016021);
Fusarium0G006120.1	1	Cellular Component: integral component of membrane (GO:0016021);
Fusarium0G006130.1	1	Cellular Component: integral component of membrane (GO:0016021);
Fusarium0G006140.1	3	Cellular Component: integral component of membrane (GO:0016021);	Molecular Function: substrate-specific transmembrane transporter activity (GO:0022891);	Biological Process: transmembrane transport (GO:0055085);
Fusarium0G006150.1	2	Molecular Function: exonuclease activity (GO:0004527);	Biological Process: nucleic acid phosphodiester bond hydrolysis (GO:0090305);
Fusarium0G006160.1	3	Molecular Function: translation initiation factor activity (GO:0003743);	Biological Process: rRNA processing (GO:0006364);	Biological Process: translational initiation (GO:0006413);
Fusarium0G006170.1	3	Cellular Component: integral component of membrane (GO:0016021);	Molecular Function: substrate-specific transmembrane transporter activity (GO:0022891);	Biological Process: transmembrane transport (GO:0055085);
Fusarium0G006190.1	3	Molecular Function: catalytic activity (GO:0003824);	Biological Process: cellular process (GO:0009987);	Biological Process: regulation of biological process (GO:0050789);
Fusarium0G006210.1	5	Molecular Function: NADPH dehydrogenase activity (GO:0003959);	Cellular Component: intracellular (GO:0005622);	Molecular Function: FMN binding (GO:0010181);	Biological Process: secondary metabolic process (GO:0019748);	Biological Process: oxidation-reduction process (GO:0055114);
Fusarium0G006220.1	6	Molecular Function: RNA polymerase II transcription factor activity, sequence-specific DNA binding (GO:0000981);	Molecular Function: DNA binding (GO:0003677);	Cellular Component: nucleus (GO:0005634);	Biological Process: regulation of transcription from RNA polymerase II promoter (GO:0006357);	Molecular Function: zinc ion binding (GO:0008270);	Cellular Component: integral component of membrane (GO:0016021);
Fusarium0G006240.1	5	Molecular Function: RNA polymerase II transcription factor activity, sequence-specific DNA binding (GO:0000981);	Molecular Function: DNA binding (GO:0003677);	Cellular Component: nucleus (GO:0005634);	Biological Process: regulation of transcription from RNA polymerase II promoter (GO:0006357);	Molecular Function: zinc ion binding (GO:0008270);
Fusarium0G006260.1	2	Biological Process: proteolysis (GO:0006508);	Molecular Function: dipeptidyl-peptidase activity (GO:0008239);
Fusarium0G006280.1	3	Molecular Function: oxidoreductase activity (GO:0016491);	Biological Process: oxidation-reduction process (GO:0055114);	Molecular Function: FAD binding (GO:0071949);
Fusarium0G006320.1	1	Molecular Function: NAD+ binding (GO:0070403);
Fusarium0G006330.1	7	Molecular Function: monooxygenase activity (GO:0004497);	Molecular Function: iron ion binding (GO:0005506);	Cellular Component: integral component of membrane (GO:0016021);	Molecular Function: oxidoreductase activity, acting on paired donors, with incorporation or reduction of molecular oxygen (GO:0016705);	Molecular Function: heme binding (GO:0020037);	Biological Process: oxidation-reduction process (GO:0055114);	Molecular Function: FAD binding (GO:0071949);
Fusarium0G006350.1	2	Molecular Function: hydrolase activity, hydrolyzing O-glycosyl compounds (GO:0004553);	Biological Process: carbohydrate metabolic process (GO:0005975);
Fusarium0G006360.1	5	Molecular Function: acyl-CoA dehydrogenase activity (GO:0003995);	Molecular Function: acyl-CoA oxidase activity (GO:0003997);	Cellular Component: peroxisomal matrix (GO:0005782);	Biological Process: fatty acid beta-oxidation (GO:0006635);	Molecular Function: flavin adenine dinucleotide binding (GO:0050660);
Fusarium0G006390.1	1	Biological Process: mycelium development (GO:0043581);
Fusarium0G006400.1	3	Cellular Component: extracellular region (GO:0005576);	Biological Process: cell wall macromolecule catabolic process (GO:0016998);	Molecular Function: feruloyl esterase activity (GO:0030600);
Fusarium0G006440.1	5	Molecular Function: NADH dehydrogenase (ubiquinone) activity (GO:0008137);	Cellular Component: membrane (GO:0016020);	Molecular Function: quinone binding (GO:0048038);	Molecular Function: 4 iron, 4 sulfur cluster binding (GO:0051539);	Biological Process: oxidation-reduction process (GO:0055114);
Fusarium0G006460.1	4	Molecular Function: RNA polymerase II transcription factor activity, sequence-specific DNA binding (GO:0000981);	Cellular Component: nucleus (GO:0005634);	Biological Process: regulation of transcription from RNA polymerase II promoter (GO:0006357);	Molecular Function: zinc ion binding (GO:0008270);
Fusarium0G006470.1	2	Biological Process: response to stress (GO:0006950);	Cellular Component: integral component of membrane (GO:0016021);
Fusarium0G006490.1	2	Biological Process: response to stress (GO:0006950);	Cellular Component: integral component of membrane (GO:0016021);
Fusarium0G006500.1	1	Molecular Function: hydrolase activity (GO:0016787);
Fusarium0G006530.1	3	Molecular Function: zinc ion binding (GO:0008270);	Molecular Function: oxidoreductase activity (GO:0016491);	Biological Process: oxidation-reduction process (GO:0055114);
Fusarium0G006540.1	3	Cellular Component: integral component of membrane (GO:0016021);	Molecular Function: oligopeptide transmembrane transporter activity (GO:0035673);	Biological Process: transmembrane transport (GO:0055085);
Fusarium0G006550.1	4	Biological Process: branched-chain amino acid biosynthetic process (GO:0009082);	Molecular Function: L-leucine transaminase activity (GO:0052654);	Molecular Function: L-valine transaminase activity (GO:0052655);	Molecular Function: L-isoleucine transaminase activity (GO:0052656);
Fusarium0G006560.1	2	Biological Process: metabolic process (GO:0008152);	Molecular Function: peptidase activity (GO:0008233);
Fusarium0G006570.1	4	Molecular Function: serine-type carboxypeptidase activity (GO:0004185);	Biological Process: proteolysis (GO:0006508);	Molecular Function: NAD binding (GO:0051287);	Biological Process: oxidation-reduction process (GO:0055114);
Fusarium0G006580.1	5	Molecular Function: ATP binding (GO:0005524);	Cellular Component: integral component of membrane (GO:0016021);	Biological Process: vacuolar transmembrane transport (GO:0034486);	Biological Process: oligopeptide transmembrane transport (GO:0035672);	Molecular Function: ATPase activity, coupled to transmembrane movement of substances (GO:0042626);
Fusarium0G006600.1	3	Molecular Function: carboxy-lyase activity (GO:0016831);	Biological Process: carboxylic acid metabolic process (GO:0019752);	Molecular Function: pyridoxal phosphate binding (GO:0030170);
Fusarium0G006610.1	1	Cellular Component: integral component of membrane (GO:0016021);
Fusarium0G006640.1	3	Molecular Function: oxidoreductase activity, acting on CH-OH group of donors (GO:0016614);	Molecular Function: flavin adenine dinucleotide binding (GO:0050660);	Biological Process: oxidation-reduction process (GO:0055114);
Fusarium0G006650.1	3	Biological Process: transcription from RNA polymerase II promoter (GO:0006366);	Cellular Component: intracellular part (GO:0044424);	Molecular Function: protein heterodimerization activity (GO:0046982);
Fusarium0G006660.1	2	Cellular Component: integral component of membrane (GO:0016021);	Biological Process: transmembrane transport (GO:0055085);
Fusarium0G006670.1	5	Cellular Component: nucleus (GO:0005634);	Cellular Component: cytosol (GO:0005829);	Biological Process: proteolysis (GO:0006508);	Molecular Function: metallopeptidase activity (GO:0008237);	Molecular Function: zinc ion binding (GO:0008270);
Fusarium0G006680.1	6	Molecular Function: carboxypeptidase activity (GO:0004180);	Cellular Component: nucleus (GO:0005634);	Cellular Component: cytosol (GO:0005829);	Biological Process: proteolysis (GO:0006508);	Molecular Function: metallopeptidase activity (GO:0008237);	Molecular Function: zinc ion binding (GO:0008270);
Fusarium0G006690.1	4	Biological Process: branched-chain amino acid biosynthetic process (GO:0009082);	Molecular Function: L-leucine transaminase activity (GO:0052654);	Molecular Function: L-valine transaminase activity (GO:0052655);	Molecular Function: L-isoleucine transaminase activity (GO:0052656);
Fusarium0G006700.1	2	Cellular Component: integral component of membrane (GO:0016021);	Biological Process: transmembrane transport (GO:0055085);
Fusarium0G006710.1	5	Molecular Function: RNA polymerase II transcription factor activity, sequence-specific DNA binding (GO:0000981);	Molecular Function: DNA binding (GO:0003677);	Cellular Component: nucleus (GO:0005634);	Biological Process: regulation of transcription from RNA polymerase II promoter (GO:0006357);	Molecular Function: zinc ion binding (GO:0008270);
Fusarium0G006720.1	3	Biological Process: amino acid transmembrane transport (GO:0003333);	Molecular Function: amino acid transmembrane transporter activity (GO:0015171);	Cellular Component: integral component of membrane (GO:0016021);
Fusarium0G006750.1	3	Molecular Function: FMN binding (GO:0010181);	Molecular Function: oxidoreductase activity (GO:0016491);	Biological Process: oxidation-reduction process (GO:0055114);
Fusarium0G006760.1	3	Molecular Function: oxidoreductase activity, acting on CH-OH group of donors (GO:0016614);	Molecular Function: flavin adenine dinucleotide binding (GO:0050660);	Biological Process: oxidation-reduction process (GO:0055114);
Fusarium0G006770.1	5	Cellular Component: nucleus (GO:0005634);	Cellular Component: cytosol (GO:0005829);	Molecular Function: oxidoreductase activity (GO:0016491);	Molecular Function: metal ion binding (GO:0046872);	Biological Process: oxidation-reduction process (GO:0055114);
Fusarium0G006780.1	4	Molecular Function: RNA polymerase II transcription factor activity, sequence-specific DNA binding (GO:0000981);	Cellular Component: nucleus (GO:0005634);	Biological Process: regulation of transcription from RNA polymerase II promoter (GO:0006357);	Molecular Function: zinc ion binding (GO:0008270);
Fusarium0G006790.1	3	Molecular Function: transporter activity (GO:0005215);	Cellular Component: integral component of membrane (GO:0016021);	Biological Process: transmembrane transport (GO:0055085);
Fusarium0G006810.1	3	Molecular Function: zinc ion binding (GO:0008270);	Molecular Function: oxidoreductase activity (GO:0016491);	Biological Process: oxidation-reduction process (GO:0055114);
Fusarium0G006820.1	4	Biological Process: carbohydrate metabolic process (GO:0005975);	Molecular Function: beta-glucosidase activity (GO:0008422);	Molecular Function: carbohydrate binding (GO:0030246);	Molecular Function: scopolin beta-glucosidase activity (GO:0102483);
Fusarium0G006840.1	4	Molecular Function: RNA polymerase II transcription factor activity, sequence-specific DNA binding (GO:0000981);	Cellular Component: nucleus (GO:0005634);	Biological Process: regulation of transcription from RNA polymerase II promoter (GO:0006357);	Molecular Function: zinc ion binding (GO:0008270);
Fusarium0G006880.1	2	Cellular Component: integral component of membrane (GO:0016021);	Molecular Function: isomerase activity (GO:0016853);
Fusarium0G006890.1	3	Molecular Function: zinc ion binding (GO:0008270);	Molecular Function: oxidoreductase activity (GO:0016491);	Biological Process: oxidation-reduction process (GO:0055114);
Fusarium0G006900.1	1	Cellular Component: integral component of membrane (GO:0016021);
Fusarium0G006910.1	5	Molecular Function: DNA binding (GO:0003677);	Molecular Function: catalytic activity (GO:0003824);	Cellular Component: nucleus (GO:0005634);	Biological Process: regulation of transcription, DNA-templated (GO:0006355);	Molecular Function: zinc ion binding (GO:0008270);
Fusarium0G006920.1	6	Molecular Function: nucleotide binding (GO:0000166);	Cellular Component: integral component of membrane (GO:0016021);	Molecular Function: cation-transporting ATPase activity (GO:0019829);	Biological Process: metal ion transport (GO:0030001);	Molecular Function: metal ion binding (GO:0046872);	Biological Process: cation transmembrane transport (GO:0098655);
Fusarium0G006940.1	2	Molecular Function: oxidoreductase activity, acting on single donors with incorporation of molecular oxygen, incorporation of two atoms of oxygen (GO:0016702);	Biological Process: oxidation-reduction process (GO:0055114);
Fusarium0G006950.1	1	Molecular Function: catalytic activity (GO:0003824);
Fusarium0G006960.1	3	Cellular Component: integral component of membrane (GO:0016021);	Molecular Function: substrate-specific transmembrane transporter activity (GO:0022891);	Biological Process: transmembrane transport (GO:0055085);
Fusarium0G006970.1	5	Molecular Function: RNA polymerase II transcription factor activity, sequence-specific DNA binding (GO:0000981);	Molecular Function: DNA binding (GO:0003677);	Cellular Component: nucleus (GO:0005634);	Biological Process: regulation of transcription from RNA polymerase II promoter (GO:0006357);	Molecular Function: zinc ion binding (GO:0008270);
Fusarium0G006980.1	3	Cellular Component: integral component of membrane (GO:0016021);	Molecular Function: substrate-specific transmembrane transporter activity (GO:0022891);	Biological Process: transmembrane transport (GO:0055085);
Fusarium0G006990.1	3	Molecular Function: beta-glucosidase activity (GO:0008422);	Biological Process: cellulose catabolic process (GO:0030245);	Molecular Function: scopolin beta-glucosidase activity (GO:0102483);
Fusarium0G007000.1	3	Molecular Function: protein kinase activity (GO:0004672);	Molecular Function: ATP binding (GO:0005524);	Biological Process: protein phosphorylation (GO:0006468);
Fusarium0G007010.1	3	Molecular Function: zinc ion binding (GO:0008270);	Molecular Function: oxidoreductase activity (GO:0016491);	Biological Process: oxidation-reduction process (GO:0055114);
Fusarium0G007020.1	2	Molecular Function: oxidoreductase activity (GO:0016491);	Biological Process: oxidation-reduction process (GO:0055114);
Fusarium0G007060.1	3	Molecular Function: metalloendopeptidase activity (GO:0004222);	Biological Process: proteolysis (GO:0006508);	Cellular Component: integral component of membrane (GO:0016021);
Fusarium0G007080.1	1	Molecular Function: transferase activity (GO:0016740);
Fusarium0G007090.1	3	Molecular Function: beta-glucosidase activity (GO:0008422);	Biological Process: cellulose catabolic process (GO:0030245);	Molecular Function: scopolin beta-glucosidase activity (GO:0102483);
Fusarium0G007100.1	6	Molecular Function: RNA polymerase II transcription factor activity, sequence-specific DNA binding (GO:0000981);	Molecular Function: hydrolase activity, hydrolyzing O-glycosyl compounds (GO:0004553);	Cellular Component: nucleus (GO:0005634);	Biological Process: carbohydrate metabolic process (GO:0005975);	Biological Process: regulation of transcription from RNA polymerase II promoter (GO:0006357);	Molecular Function: zinc ion binding (GO:0008270);
Fusarium0G007110.1	3	Cellular Component: integral component of membrane (GO:0016021);	Molecular Function: substrate-specific transmembrane transporter activity (GO:0022891);	Biological Process: transmembrane transport (GO:0055085);
Fusarium0G007120.1	2	Molecular Function: hydrolase activity, hydrolyzing O-glycosyl compounds (GO:0004553);	Biological Process: carbohydrate metabolic process (GO:0005975);
Fusarium0G007140.1	3	Biological Process: carbohydrate metabolic process (GO:0005975);	Molecular Function: transferase activity, transferring hexosyl groups (GO:0016758);	Biological Process: lipid glycosylation (GO:0030259);
Fusarium0G007150.1	4	Molecular Function: RNA polymerase II transcription factor activity, sequence-specific DNA binding (GO:0000981);	Cellular Component: nucleus (GO:0005634);	Biological Process: regulation of transcription from RNA polymerase II promoter (GO:0006357);	Molecular Function: zinc ion binding (GO:0008270);
Fusarium0G007160.1	2	Biological Process: response to stress (GO:0006950);	Cellular Component: integral component of membrane (GO:0016021);
Fusarium0G007170.1	2	Biological Process: response to stress (GO:0006950);	Cellular Component: integral component of membrane (GO:0016021);
Fusarium0G007180.1	1	Cellular Component: membrane (GO:0016020);
Fusarium0G007190.1	4	Molecular Function: RNA polymerase II transcription factor activity, sequence-specific DNA binding (GO:0000981);	Cellular Component: nucleus (GO:0005634);	Biological Process: regulation of transcription from RNA polymerase II promoter (GO:0006357);	Molecular Function: zinc ion binding (GO:0008270);
Fusarium0G007200.1	3	Cellular Component: extracellular region (GO:0005576);	Biological Process: pectin catabolic process (GO:0045490);	Molecular Function: pectin lyase activity (GO:0047490);
Fusarium0G007230.1	1	Cellular Component: integral component of membrane (GO:0016021);
Fusarium0G007240.1	1	Molecular Function: transferase activity (GO:0016740);
Fusarium0G007250.1	4	Molecular Function: N2-acetyl-L-ornithine:2-oxoglutarate 5-aminotransferase activity (GO:0003992);	Molecular Function: ornithine-oxo-acid transaminase activity (GO:0004587);	Biological Process: arginine metabolic process (GO:0006525);	Molecular Function: pyridoxal phosphate binding (GO:0030170);
Fusarium0G007280.1	3	Cellular Component: integral component of membrane (GO:0016021);	Molecular Function: substrate-specific transmembrane transporter activity (GO:0022891);	Biological Process: transmembrane transport (GO:0055085);
Fusarium0G007290.1	4	Molecular Function: RNA polymerase II transcription factor activity, sequence-specific DNA binding (GO:0000981);	Cellular Component: nucleus (GO:0005634);	Biological Process: regulation of transcription from RNA polymerase II promoter (GO:0006357);	Molecular Function: zinc ion binding (GO:0008270);
Fusarium0G007300.1	1	Molecular Function: catalytic activity (GO:0003824);
Fusarium0G007310.1	3	Cellular Component: integral component of membrane (GO:0016021);	Molecular Function: substrate-specific transmembrane transporter activity (GO:0022891);	Biological Process: transmembrane transport (GO:0055085);
Fusarium0G007320.1	1	Molecular Function: hydrolase activity (GO:0016787);
Fusarium0G007330.1	5	Molecular Function: RNA polymerase II transcription factor activity, sequence-specific DNA binding (GO:0000981);	Molecular Function: DNA binding (GO:0003677);	Cellular Component: nucleus (GO:0005634);	Biological Process: regulation of transcription from RNA polymerase II promoter (GO:0006357);	Molecular Function: zinc ion binding (GO:0008270);
Fusarium0G007340.1	1	Molecular Function: catalytic activity (GO:0003824);
Fusarium0G007360.1	1	Molecular Function: catalytic activity (GO:0003824);
Fusarium0G007370.1	1	Molecular Function: lyase activity (GO:0016829);
Fusarium0G007380.1	3	Cellular Component: integral component of membrane (GO:0016021);	Molecular Function: oxidoreductase activity, acting on the aldehyde or oxo group of donors, NAD or NADP as acceptor (GO:0016620);	Biological Process: oxidation-reduction process (GO:0055114);
Fusarium0G007390.1	2	Molecular Function: dioxygenase activity (GO:0051213);	Biological Process: oxidation-reduction process (GO:0055114);
Fusarium0G007400.1	7	Molecular Function: L-amino-acid oxidase activity (GO:0001716);	Molecular Function: D-amino-acid dehydrogenase activity (GO:0008718);	Molecular Function: 9,9'-dicis-carotene:quinone oxidoreductase activity (GO:0052886);	Molecular Function: 7,9,9'-tricis-neurosporene:quinone oxidoreductase activity (GO:0052887);	Biological Process: 9,9'-di-cis-zeta-carotene desaturation to 7,9,7',9'-tetra-cis-lycopene (GO:0052889);	Biological Process: oxidation-reduction process (GO:0055114);	Molecular Function: FAD binding (GO:0071949);
Fusarium0G007410.1	2	Biological Process: metabolic process (GO:0008152);	Molecular Function: hydrolase activity (GO:0016787);
Fusarium0G007430.1	1	Molecular Function: hydrolase activity, acting on glycosyl bonds (GO:0016798);
Fusarium0G007450.1	2	Biological Process: carbohydrate transport (GO:0008643);	Molecular Function: transmembrane transporter activity (GO:0022857);
Fusarium0G007500.1	1	Molecular Function: oxidoreductase activity (GO:0016491);
Fusarium0G007520.1	3	Biological Process: amino acid transmembrane transport (GO:0003333);	Molecular Function: amino acid transmembrane transporter activity (GO:0015171);	Cellular Component: integral component of membrane (GO:0016021);
Fusarium0G007530.1	2	Molecular Function: oxidoreductase activity (GO:0016491);	Biological Process: oxidation-reduction process (GO:0055114);
Fusarium0G007540.1	1	Cellular Component: integral component of membrane (GO:0016021);
Fusarium0G007550.1	4	Molecular Function: DNA binding (GO:0003677);	Cellular Component: nucleus (GO:0005634);	Biological Process: transcription, DNA-templated (GO:0006351);	Molecular Function: zinc ion binding (GO:0008270);
Fusarium0G007560.1	2	Molecular Function: oxidoreductase activity (GO:0016491);	Biological Process: oxidation-reduction process (GO:0055114);
Fusarium0G007600.1	1	Cellular Component: integral component of membrane (GO:0016021);
Fusarium0G007620.1	6	Molecular Function: nucleotide binding (GO:0000166);	Molecular Function: DNA binding (GO:0003677);	Cellular Component: nucleus (GO:0005634);	Biological Process: transcription, DNA-templated (GO:0006351);	Molecular Function: zinc ion binding (GO:0008270);	Molecular Function: ligase activity (GO:0016874);
Fusarium0G007630.1	4	Molecular Function: biotin carboxylase activity (GO:0004075);	Molecular Function: ATP binding (GO:0005524);	Molecular Function: lyase activity (GO:0016829);	Molecular Function: metal ion binding (GO:0046872);
Fusarium0G007640.1	5	Molecular Function: nucleic acid binding (GO:0003676);	Molecular Function: methyltransferase activity (GO:0008168);	Cellular Component: integral component of membrane (GO:0016021);	Biological Process: methylation (GO:0032259);	Biological Process: transmembrane transport (GO:0055085);
Fusarium0G007650.1	2	Molecular Function: catalytic activity (GO:0003824);	Biological Process: carbohydrate metabolic process (GO:0005975);
Fusarium0G007660.1	9	Molecular Function: DNA binding (GO:0003677);	Cellular Component: nucleus (GO:0005634);	Cellular Component: cytosol (GO:0005829);	Biological Process: transcription, DNA-templated (GO:0006351);	Molecular Function: zinc ion binding (GO:0008270);	Molecular Function: FMN binding (GO:0010181);	Molecular Function: oxidoreductase activity (GO:0016491);	Biological Process: mycelium development (GO:0043581);	Biological Process: oxidation-reduction process (GO:0055114);
Fusarium0G007670.1	1	Biological Process: regulation of transcription, DNA-templated (GO:0006355);
Fusarium0G007680.1	4	Cellular Component: integral component of membrane (GO:0016021);	Molecular Function: kinase activity (GO:0016301);	Biological Process: phosphorylation (GO:0016310);	Biological Process: transmembrane transport (GO:0055085);
Fusarium0G007690.1	1	Molecular Function: carbon-nitrogen ligase activity, with glutamine as amido-N-donor (GO:0016884);
Fusarium0G007710.1	4	Molecular Function: DNA binding (GO:0003677);	Cellular Component: nucleus (GO:0005634);	Biological Process: transcription, DNA-templated (GO:0006351);	Molecular Function: zinc ion binding (GO:0008270);
Fusarium0G007720.1	8	Biological Process: spermine transport (GO:0000296);	Molecular Function: ammonium transmembrane transporter activity (GO:0008519);	Molecular Function: polyamine transmembrane transporter activity (GO:0015203);	Biological Process: spermidine transport (GO:0015848);	Cellular Component: integral component of membrane (GO:0016021);	Cellular Component: cell part (GO:0044464);	Biological Process: ammonium transmembrane transport (GO:0072488);	Biological Process: polyamine transmembrane transport (GO:1902047);
Fusarium0G007740.1	2	Cellular Component: integral component of membrane (GO:0016021);	Biological Process: transmembrane transport (GO:0055085);
Fusarium0G007770.1	2	Molecular Function: lyase activity (GO:0016829);	Cellular Component: periplasmic space (GO:0042597);
Fusarium0G007780.1	1	Cellular Component: integral component of membrane (GO:0016021);
Fusarium0G007790.1	1	Cellular Component: integral component of membrane (GO:0016021);
Fusarium0G007810.1	3	Molecular Function: oxidoreductase activity (GO:0016491);	Molecular Function: metal ion binding (GO:0046872);	Biological Process: oxidation-reduction process (GO:0055114);
Fusarium0G007820.1	6	Molecular Function: RNA polymerase II transcription factor activity, sequence-specific DNA binding (GO:0000981);	Molecular Function: DNA binding (GO:0003677);	Cellular Component: nucleus (GO:0005634);	Biological Process: regulation of transcription from RNA polymerase II promoter (GO:0006357);	Molecular Function: zinc ion binding (GO:0008270);	Cellular Component: integral component of membrane (GO:0016021);
Fusarium0G007830.1	1	Cellular Component: integral component of membrane (GO:0016021);
Fusarium0G007840.1	2	Biological Process: L-arabinose metabolic process (GO:0046373);	Molecular Function: alpha-L-arabinofuranosidase activity (GO:0046556);
Fusarium0G007850.1	4	Molecular Function: RNA polymerase II transcription factor activity, sequence-specific DNA binding (GO:0000981);	Cellular Component: nucleus (GO:0005634);	Biological Process: regulation of transcription from RNA polymerase II promoter (GO:0006357);	Molecular Function: zinc ion binding (GO:0008270);
Fusarium0G007860.1	5	Molecular Function: sugar:proton symporter activity (GO:0005351);	Molecular Function: glucose transmembrane transporter activity (GO:0005355);	Cellular Component: integral component of plasma membrane (GO:0005887);	Biological Process: hexose transmembrane transport (GO:0035428);	Biological Process: glucose import (GO:0046323);
Fusarium0G007880.1	4	Molecular Function: alpha-L-fucosidase activity (GO:0004560);	Molecular Function: binding (GO:0005488);	Biological Process: transcription, DNA-templated (GO:0006351);	Biological Process: xyloglucan metabolic process (GO:0010411);
Fusarium0G007890.1	1	Cellular Component: membrane (GO:0016020);
Fusarium0G007900.1	4	Molecular Function: zinc ion binding (GO:0008270);	Cellular Component: membrane (GO:0016020);	Molecular Function: oxidoreductase activity (GO:0016491);	Biological Process: oxidation-reduction process (GO:0055114);
Fusarium0G007910.1	2	Molecular Function: binding (GO:0005488);	Molecular Function: hydrolase activity (GO:0016787);
Fusarium0G007920.1	3	Molecular Function: oxidoreductase activity (GO:0016491);	Molecular Function: metal ion binding (GO:0046872);	Biological Process: oxidation-reduction process (GO:0055114);
Fusarium0G007940.1	3	Molecular Function: oxidoreductase activity (GO:0016491);	Molecular Function: metal ion binding (GO:0046872);	Biological Process: oxidation-reduction process (GO:0055114);
Fusarium0G007950.1	2	Cellular Component: integral component of membrane (GO:0016021);	Biological Process: transmembrane transport (GO:0055085);
Fusarium0G007960.1	2	Molecular Function: methyltransferase activity (GO:0008168);	Biological Process: methylation (GO:0032259);
Fusarium0G007970.1	2	Cellular Component: extracellular region (GO:0005576);	Molecular Function: pectate lyase activity (GO:0030570);
Fusarium0G007980.1	8	Cellular Component: plasma membrane (GO:0005886);	Molecular Function: urea transmembrane transporter activity (GO:0015204);	Molecular Function: putrescine transmembrane transporter activity (GO:0015489);	Molecular Function: spermidine transmembrane transporter activity (GO:0015606);	Biological Process: putrescine transport (GO:0015847);	Cellular Component: integral component of membrane (GO:0016021);	Biological Process: urea transmembrane transport (GO:0071918);	Biological Process: spermidine transmembrane transport (GO:1903711);
Fusarium0G007990.1	5	Molecular Function: FMN binding (GO:0010181);	Molecular Function: oxidoreductase activity (GO:0016491);	Molecular Function: heme binding (GO:0020037);	Molecular Function: metal ion binding (GO:0046872);	Biological Process: oxidation-reduction process (GO:0055114);
Fusarium0G008010.1	3	Cellular Component: integral component of membrane (GO:0016021);	Molecular Function: substrate-specific transmembrane transporter activity (GO:0022891);	Biological Process: transmembrane transport (GO:0055085);
Fusarium0G008020.1	1	Cellular Component: membrane (GO:0016020);
Fusarium0G008030.1	3	Molecular Function: ribokinase activity (GO:0004747);	Biological Process: D-ribose metabolic process (GO:0006014);	Biological Process: carbohydrate phosphorylation (GO:0046835);
Fusarium0G008050.1	1	Molecular Function: catalytic activity (GO:0003824);
Fusarium0G008100.1	4	Cellular Component: membrane (GO:0016020);	Molecular Function: oxidoreductase activity, acting on the CH-OH group of donors, NAD or NADP as acceptor (GO:0016616);	Biological Process: single-organism metabolic process (GO:0044710);	Molecular Function: coenzyme binding (GO:0050662);
Fusarium0G008110.1	1	Cellular Component: integral component of membrane (GO:0016021);
Fusarium0G008120.1	1	Cellular Component: integral component of membrane (GO:0016021);
Fusarium0G008130.1	6	Molecular Function: stearoyl-CoA 9-desaturase activity (GO:0004768);	Biological Process: unsaturated fatty acid biosynthetic process (GO:0006636);	Cellular Component: integral component of membrane (GO:0016021);	Molecular Function: heme binding (GO:0020037);	Molecular Function: metal ion binding (GO:0046872);	Biological Process: oxidation-reduction process (GO:0055114);
Fusarium0G008140.1	2	Cellular Component: integral component of membrane (GO:0016021);	Biological Process: transmembrane transport (GO:0055085);
Fusarium0G008150.1	2	Molecular Function: monooxygenase activity (GO:0004497);	Biological Process: oxidation-reduction process (GO:0055114);
Fusarium0G008160.1	6	Molecular Function: RNA polymerase II transcription factor activity, sequence-specific DNA binding (GO:0000981);	Molecular Function: DNA binding (GO:0003677);	Cellular Component: nucleus (GO:0005634);	Biological Process: regulation of transcription from RNA polymerase II promoter (GO:0006357);	Molecular Function: zinc ion binding (GO:0008270);	Molecular Function: hydrolase activity (GO:0016787);
Fusarium0G008170.1	6	Molecular Function: RNA polymerase II transcription factor activity, sequence-specific DNA binding (GO:0000981);	Molecular Function: DNA binding (GO:0003677);	Cellular Component: nucleus (GO:0005634);	Biological Process: regulation of transcription from RNA polymerase II promoter (GO:0006357);	Molecular Function: zinc ion binding (GO:0008270);	Cellular Component: integral component of membrane (GO:0016021);
Fusarium0G008180.1	2	Molecular Function: oxidoreductase activity (GO:0016491);	Biological Process: oxidation-reduction process (GO:0055114);
Fusarium0G008190.1	1	Molecular Function: hydrolase activity (GO:0016787);
Fusarium0G008200.1	3	Molecular Function: copper ion binding (GO:0005507);	Molecular Function: oxidoreductase activity (GO:0016491);	Biological Process: oxidation-reduction process (GO:0055114);
Fusarium0G008210.1	1	Cellular Component: integral component of membrane (GO:0016021);
Fusarium0G008220.1	4	Molecular Function: catalytic activity (GO:0003824);	Biological Process: metabolic process (GO:0008152);	Biological Process: cellular process (GO:0009987);	Biological Process: response to stimulus (GO:0050896);
Fusarium0G008250.1	2	Cellular Component: integral component of membrane (GO:0016021);	Biological Process: transmembrane transport (GO:0055085);
Fusarium0G008260.1	4	Molecular Function: N,N-dimethylaniline monooxygenase activity (GO:0004499);	Molecular Function: flavin adenine dinucleotide binding (GO:0050660);	Molecular Function: NADP binding (GO:0050661);	Biological Process: oxidation-reduction process (GO:0055114);
Fusarium0G008270.1	5	Molecular Function: monooxygenase activity (GO:0004497);	Biological Process: proteolysis (GO:0006508);	Molecular Function: peptidase activity (GO:0008233);	Molecular Function: oxidoreductase activity, acting on paired donors, with incorporation or reduction of molecular oxygen (GO:0016705);	Biological Process: oxidation-reduction process (GO:0055114);
Fusarium0G008280.1	3	Cellular Component: extracellular region (GO:0005576);	Molecular Function: endo-1,4-beta-xylanase activity (GO:0031176);	Biological Process: xylan catabolic process (GO:0045493);
Fusarium0G008310.1	3	Molecular Function: oxidoreductase activity, acting on the aldehyde or oxo group of donors, NAD or NADP as acceptor (GO:0016620);	Molecular Function: NAD binding (GO:0051287);	Biological Process: oxidation-reduction process (GO:0055114);
Fusarium0G008320.1	3	Molecular Function: transporter activity (GO:0005215);	Cellular Component: integral component of membrane (GO:0016021);	Biological Process: transmembrane transport (GO:0055085);
Fusarium0G008330.1	3	Molecular Function: copper ion binding (GO:0005507);	Molecular Function: oxidoreductase activity (GO:0016491);	Biological Process: oxidation-reduction process (GO:0055114);
Fusarium0G008340.1	4	Molecular Function: copper ion binding (GO:0005507);	Cellular Component: integral component of membrane (GO:0016021);	Molecular Function: oxidoreductase activity (GO:0016491);	Biological Process: oxidation-reduction process (GO:0055114);
Fusarium0G008350.1	2	Molecular Function: oxidoreductase activity (GO:0016491);	Biological Process: oxidation-reduction process (GO:0055114);
Fusarium0G008360.1	2	Molecular Function: oxidoreductase activity (GO:0016491);	Biological Process: oxidation-reduction process (GO:0055114);
Fusarium0G008380.1	2	Biological Process: metabolic process (GO:0008152);	Molecular Function: transferase activity, transferring acyl groups other than amino-acyl groups (GO:0016747);
Fusarium0G008390.1	3	Molecular Function: protein kinase activity (GO:0004672);	Molecular Function: ATP binding (GO:0005524);	Biological Process: protein phosphorylation (GO:0006468);
Fusarium0G008400.1	3	Molecular Function: acyl-CoA dehydrogenase activity (GO:0003995);	Molecular Function: flavin adenine dinucleotide binding (GO:0050660);	Biological Process: oxidation-reduction process (GO:0055114);
Fusarium0G008410.1	4	Molecular Function: acyl-CoA dehydrogenase activity (GO:0003995);	Molecular Function: hydrolase activity (GO:0016787);	Molecular Function: flavin adenine dinucleotide binding (GO:0050660);	Biological Process: oxidation-reduction process (GO:0055114);
Fusarium0G008420.1	2	Molecular Function: oxidoreductase activity (GO:0016491);	Biological Process: oxidation-reduction process (GO:0055114);
Fusarium0G008440.1	2	Biological Process: metabolic process (GO:0008152);	Molecular Function: lyase activity (GO:0016829);
Fusarium0G008450.1	3	Cellular Component: membrane (GO:0016020);	Molecular Function: oxidoreductase activity (GO:0016491);	Molecular Function: metal ion binding (GO:0046872);
Fusarium0G008460.1	2	Molecular Function: catalytic activity (GO:0003824);	Biological Process: metabolic process (GO:0008152);
Fusarium0G008470.1	2	Molecular Function: oxidoreductase activity (GO:0016491);	Biological Process: oxidation-reduction process (GO:0055114);
Fusarium0G008480.1	2	Molecular Function: oxidoreductase activity (GO:0016491);	Biological Process: oxidation-reduction process (GO:0055114);
Fusarium0G008490.1	2	Molecular Function: monooxygenase activity (GO:0004497);	Biological Process: oxidation-reduction process (GO:0055114);
Fusarium0G008500.1	3	Molecular Function: oxidoreductase activity (GO:0016491);	Molecular Function: ligase activity (GO:0016874);	Biological Process: oxidation-reduction process (GO:0055114);
Fusarium0G008510.1	4	Molecular Function: N,N-dimethylaniline monooxygenase activity (GO:0004499);	Molecular Function: flavin adenine dinucleotide binding (GO:0050660);	Molecular Function: NADP binding (GO:0050661);	Biological Process: oxidation-reduction process (GO:0055114);
Fusarium0G008520.1	2	Molecular Function: binding (GO:0005488);	Biological Process: transcription, DNA-templated (GO:0006351);
Fusarium0G008530.1	1	Molecular Function: catalytic activity (GO:0003824);
Fusarium0G008540.1	5	Molecular Function: acyl-CoA dehydrogenase activity (GO:0003995);	Cellular Component: integral component of membrane (GO:0016021);	Molecular Function: flavin adenine dinucleotide binding (GO:0050660);	Biological Process: transmembrane transport (GO:0055085);	Biological Process: oxidation-reduction process (GO:0055114);
Fusarium0G008550.1	1	Molecular Function: transferase activity (GO:0016740);
Fusarium0G008560.1	2	Molecular Function: catalytic activity (GO:0003824);	Biological Process: metabolic process (GO:0008152);
Fusarium0G008590.1	1	Cellular Component: integral component of membrane (GO:0016021);
Fusarium0G008620.1	5	Molecular Function: D-amino-acid oxidase activity (GO:0003884);	Cellular Component: peroxisome (GO:0005777);	Biological Process: D-amino acid metabolic process (GO:0046416);	Biological Process: oxidation-reduction process (GO:0055114);	Molecular Function: FAD binding (GO:0071949);
Fusarium0G008640.1	2	Molecular Function: aldehyde dehydrogenase (NAD) activity (GO:0004029);	Biological Process: oxidation-reduction process (GO:0055114);
Fusarium0G008660.1	12	Cellular Component: nuclear condensin complex (GO:0000799);	Molecular Function: chromatin binding (GO:0003682);	Biological Process: mitotic chromosome condensation (GO:0007076);	Biological Process: synaptonemal complex assembly (GO:0007130);	Biological Process: meiotic chromosome condensation (GO:0010032);	Molecular Function: oxidoreductase activity (GO:0016491);	Molecular Function: transferase activity (GO:0016740);	Molecular Function: phosphopantetheine binding (GO:0031177);	Biological Process: meiotic chromosome separation (GO:0051307);	Biological Process: oxidation-reduction process (GO:0055114);	Biological Process: tRNA gene clustering (GO:0070058);	Biological Process: rDNA condensation (GO:0070550);
Fusarium0G008670.1	1	Molecular Function: methyltransferase activity (GO:0008168);
Fusarium0G008680.1	1	Cellular Component: integral component of membrane (GO:0016021);
Fusarium0G008690.1	5	Cellular Component: nucleus (GO:0005634);	Cellular Component: cytosol (GO:0005829);	Biological Process: protein folding (GO:0006457);	Cellular Component: prefoldin complex (GO:0016272);	Molecular Function: unfolded protein binding (GO:0051082);
Fusarium0G008710.1	6	Molecular Function: transporter activity (GO:0005215);	Cellular Component: mitochondrial inner membrane (GO:0005743);	Biological Process: heme biosynthetic process (GO:0006783);	Biological Process: transport (GO:0006810);	Cellular Component: integral component of membrane (GO:0016021);	Cellular Component: Golgi transport complex (GO:0017119);
Fusarium0G008720.1	1	Cellular Component: integral component of membrane (GO:0016021);
Fusarium0G008730.1	11	Cellular Component: nuclear pore (GO:0005643);	Cellular Component: cytosol (GO:0005829);	Biological Process: endocytosis (GO:0006897);	Molecular Function: cytoskeletal protein binding (GO:0008092);	Biological Process: actin filament polymerization (GO:0030041);	Cellular Component: actin cortical patch (GO:0030479);	Molecular Function: protein binding, bridging (GO:0030674);	Cellular Component: cell division site (GO:0032153);	Molecular Function: identical protein binding (GO:0042802);	Molecular Function: ubiquitin binding (GO:0043130);	Cellular Component: cell tip (GO:0051286);
Fusarium0G008740.1	2	Molecular Function: AMP deaminase activity (GO:0003876);	Biological Process: IMP salvage (GO:0032264);
Fusarium0G008750.1	1	Molecular Function: catalytic activity (GO:0003824);
Fusarium0G008760.1	9	Cellular Component: protein phosphatase type 2A complex (GO:0000159);	Molecular Function: UDP-N-acetylglucosamine transmembrane transporter activity (GO:0005462);	Cellular Component: endoplasmic reticulum (GO:0005783);	Biological Process: UDP-glucose transport (GO:0015786);	Cellular Component: integral component of membrane (GO:0016021);	Biological Process: regulation of protein phosphatase type 2A activity (GO:0034047);	Biological Process: fungal-type cell wall chitin biosynthetic process (GO:0034221);	Cellular Component: cell tip (GO:0051286);	Biological Process: UDP-N-acetylglucosamine transmembrane transport (GO:1990569);
Fusarium0G008770.1	9	Cellular Component: protein phosphatase type 2A complex (GO:0000159);	Molecular Function: UDP-N-acetylglucosamine transmembrane transporter activity (GO:0005462);	Cellular Component: endoplasmic reticulum (GO:0005783);	Biological Process: UDP-glucose transport (GO:0015786);	Cellular Component: integral component of membrane (GO:0016021);	Biological Process: regulation of protein phosphatase type 2A activity (GO:0034047);	Biological Process: fungal-type cell wall chitin biosynthetic process (GO:0034221);	Cellular Component: cell tip (GO:0051286);	Biological Process: UDP-N-acetylglucosamine transmembrane transport (GO:1990569);
Fusarium0G008780.1	18	Cellular Component: protein phosphatase type 2A complex (GO:0000159);	Cellular Component: fungal-type vacuole membrane (GO:0000329);	Biological Process: negative regulation of exit from mitosis (GO:0001100);	Cellular Component: nucleus (GO:0005634);	Cellular Component: cytosol (GO:0005829);	Cellular Component: cellular bud tip (GO:0005934);	Cellular Component: cellular bud neck (GO:0005935);	Biological Process: positive regulation of G2/M transition of mitotic cell cycle (GO:0010971);	Cellular Component: integral component of membrane (GO:0016021);	Biological Process: negative regulation of septation initiation signaling (GO:0031030);	Biological Process: regulation of protein phosphatase type 2A activity (GO:0034047);	Biological Process: negative regulation of GTPase activity (GO:0034260);	Cellular Component: mating projection tip (GO:0043332);	Biological Process: transmembrane transport (GO:0055085);	Biological Process: positive regulation of transcription by transcription factor localization (GO:0061586);	Cellular Component: mitotic spindle (GO:0072686);	Biological Process: regulation of mitotic cell cycle spindle assembly checkpoint (GO:0090266);	Biological Process: positive regulation of protein localization to nucleus (GO:1900182);
Fusarium0G008810.1	5	Molecular Function: phosphoribosylglycinamide formyltransferase activity (GO:0004644);	Cellular Component: nucleus (GO:0005634);	Cellular Component: cytoplasm (GO:0005737);	Biological Process: 'de novo' IMP biosynthetic process (GO:0006189);	Biological Process: adenine biosynthetic process (GO:0046084);
Fusarium0G008820.1	5	Molecular Function: ATP binding (GO:0005524);	Cellular Component: nucleus (GO:0005634);	Biological Process: mismatch repair (GO:0006298);	Biological Process: reciprocal meiotic recombination (GO:0007131);	Molecular Function: mismatched DNA binding (GO:0030983);
Fusarium0G008830.1	1	Cellular Component: integral component of membrane (GO:0016021);
Fusarium0G008850.1	1	Molecular Function: zinc ion binding (GO:0008270);
Fusarium0G008860.1	5	Molecular Function: voltage-gated calcium channel activity (GO:0005245);	Molecular Function: calcium ion binding (GO:0005509);	Cellular Component: voltage-gated calcium channel complex (GO:0005891);	Biological Process: regulation of ion transmembrane transport (GO:0034765);	Biological Process: calcium ion transmembrane transport (GO:0070588);
Fusarium0G008870.1	5	Molecular Function: voltage-gated calcium channel activity (GO:0005245);	Molecular Function: calcium ion binding (GO:0005509);	Cellular Component: voltage-gated calcium channel complex (GO:0005891);	Biological Process: regulation of ion transmembrane transport (GO:0034765);	Biological Process: calcium ion transmembrane transport (GO:0070588);
Fusarium0G008880.1	5	Molecular Function: voltage-gated calcium channel activity (GO:0005245);	Molecular Function: calcium ion binding (GO:0005509);	Cellular Component: voltage-gated calcium channel complex (GO:0005891);	Biological Process: regulation of ion transmembrane transport (GO:0034765);	Biological Process: calcium ion transmembrane transport (GO:0070588);
Fusarium0G008890.1	1	Cellular Component: integral component of membrane (GO:0016021);
Fusarium0G008900.1	5	Biological Process: histidine biosynthetic process (GO:0000105);	Molecular Function: magnesium ion binding (GO:0000287);	Molecular Function: ATP phosphoribosyltransferase activity (GO:0003879);	Cellular Component: cytosol (GO:0005829);	Cellular Component: integral component of membrane (GO:0016021);
Fusarium0G008910.1	2	Biological Process: transcription, DNA-templated (GO:0006351);	Cellular Component: intracellular part (GO:0044424);
Fusarium0G008930.1	2	Molecular Function: uroporphyrinogen decarboxylase activity (GO:0004853);	Biological Process: protoporphyrinogen IX biosynthetic process (GO:0006782);
Fusarium0G008940.1	1	Cellular Component: ER membrane protein complex (GO:0072546);
Fusarium0G008960.1	1	Biological Process: ascospore-type prospore assembly (GO:0031321);
Fusarium0G008970.1	6	Biological Process: maturation of SSU-rRNA from tricistronic rRNA transcript (SSU-rRNA, 5.8S rRNA, LSU-rRNA) (GO:0000462);	Molecular Function: nucleic acid binding (GO:0003676);	Molecular Function: RNA helicase activity (GO:0003724);	Molecular Function: ATP binding (GO:0005524);	Cellular Component: nucleolus (GO:0005730);	Molecular Function: ATP-dependent helicase activity (GO:0008026);
Fusarium0G008980.1	10	Cellular Component: mitochondrial intermembrane space (GO:0005758);	Cellular Component: mitochondrial matrix (GO:0005759);	Biological Process: regulation of gluconeogenesis (GO:0006111);	Molecular Function: electron carrier activity (GO:0009055);	Biological Process: carbon utilization (GO:0015976);	Molecular Function: oxidoreductase activity (GO:0016491);	Molecular Function: molybdenum ion binding (GO:0030151);	Molecular Function: pyridoxal phosphate binding (GO:0030170);	Molecular Function: 2 iron, 2 sulfur cluster binding (GO:0051537);	Biological Process: oxidation-reduction process (GO:0055114);
Fusarium0G008990.1	3	Cellular Component: cytosol (GO:0005829);	Molecular Function: protein-histidine N-methyltransferase activity (GO:0018064);	Biological Process: peptidyl-histidine methylation, to form tele-methylhistidine (GO:0042038);
Fusarium0G009000.1	7	Molecular Function: histone acetyltransferase activity (GO:0004402);	Cellular Component: cytosol (GO:0005829);	Molecular Function: zinc ion binding (GO:0008270);	Cellular Component: Piccolo NuA4 histone acetyltransferase complex (GO:0032777);	Molecular Function: methylated histone binding (GO:0035064);	Biological Process: positive regulation of DNA repair by positive regulation of transcription from RNA polymerase II promoter (GO:1900404);	Biological Process: regulation of histone H4 acetylation involved in response to DNA damage stimulus (GO:2000873);
Fusarium0G009010.1	11	Cellular Component: cytosol (GO:0005829);	Biological Process: regulation of transcription, DNA-templated (GO:0006355);	Molecular Function: NAD-dependent histone deacetylase activity (H3-K14 specific) (GO:0032041);	Biological Process: positive regulation of stress-activated MAPK cascade (GO:0032874);	Molecular Function: histone deacetylase activity (H4-K16 specific) (GO:0034739);	Cellular Component: Set3 complex (GO:0034967);	Molecular Function: NAD-independent histone deacetylase activity (GO:0045129);	Biological Process: negative regulation of meiotic nuclear division (GO:0045835);	Cellular Component: Rpd3L-Expanded complex (GO:0070210);	Biological Process: histone H3 deacetylation (GO:0070932);	Biological Process: histone H4 deacetylation (GO:0070933);
Fusarium0G009020.1	9	Cellular Component: histone deacetylase complex (GO:0000118);	Cellular Component: nuclear chromatin (GO:0000790);	Molecular Function: histone deacetylase activity (GO:0004407);	Cellular Component: cytoplasm (GO:0005737);	Biological Process: histone deacetylation (GO:0016575);	Biological Process: regulation of cellular metabolic process (GO:0031323);	Biological Process: single-organism cellular process (GO:0044763);	Biological Process: regulation of macromolecule metabolic process (GO:0060255);	Biological Process: regulation of primary metabolic process (GO:0080090);
Fusarium0G009030.1	2	Cellular Component: integral component of membrane (GO:0016021);	Biological Process: transmembrane transport (GO:0055085);
Fusarium0G009050.1	2	Molecular Function: nucleic acid binding (GO:0003676);	Molecular Function: metal ion binding (GO:0046872);
Fusarium0G009060.1	7	Molecular Function: diacylglycerol O-acyltransferase activity (GO:0004144);	Cellular Component: endoplasmic reticulum (GO:0005783);	Cellular Component: lipid particle (GO:0005811);	Biological Process: ceramide metabolic process (GO:0006672);	Cellular Component: integral component of membrane (GO:0016021);	Biological Process: triglyceride biosynthetic process (GO:0019432);	Biological Process: lipid storage (GO:0019915);
Fusarium0G009070.1	9	Molecular Function: DNA binding (GO:0003677);	Molecular Function: DNA-(apurinic or apyrimidinic site) lyase activity (GO:0003906);	Cellular Component: nucleus (GO:0005634);	Cellular Component: mitochondrion (GO:0005739);	Biological Process: base-excision repair (GO:0006284);	Molecular Function: zinc ion binding (GO:0008270);	Molecular Function: double-stranded DNA 3'-5' exodeoxyribonuclease activity (GO:0008311);	Molecular Function: 3'-tyrosyl-DNA phosphodiesterase activity (GO:0017005);	Biological Process: nucleic acid phosphodiester bond hydrolysis (GO:0090305);
Fusarium0G009080.1	12	Cellular Component: condensed nuclear chromosome kinetochore (GO:0000778);	Molecular Function: ATP binding (GO:0005524);	Biological Process: sister chromatid biorientation (GO:0031134);	Biological Process: protein localization to kinetochore (GO:0034501);	Biological Process: centromere complex assembly (GO:0034508);	Biological Process: attachment of mitotic spindle microtubules to kinetochore (GO:0051315);	Biological Process: meiotic sister chromatid cohesion, centromeric (GO:0051754);	Cellular Component: old mitotic spindle pole body (GO:0071957);	Biological Process: histone H2A-S121 phosphorylation (GO:0072370);	Molecular Function: histone kinase activity (H2A-S121 specific) (GO:0072371);	Biological Process: signal transduction involved in mitotic spindle assembly checkpoint (GO:0072480);	Cellular Component: bub1-bub3 complex (GO:1990298);
Fusarium0G009090.1	4	Cellular Component: phosphopyruvate hydratase complex (GO:0000015);	Molecular Function: magnesium ion binding (GO:0000287);	Molecular Function: phosphopyruvate hydratase activity (GO:0004634);	Biological Process: glycolytic process (GO:0006096);
Fusarium0G009100.1	7	Biological Process: endonucleolytic cleavage in ITS1 to separate SSU-rRNA from 5.8S rRNA and LSU-rRNA from tricistronic rRNA transcript (SSU-rRNA, 5.8S rRNA, LSU-rRNA) (GO:0000447);	Biological Process: endonucleolytic cleavage to generate mature 5'-end of SSU-rRNA from (SSU-rRNA, 5.8S rRNA, LSU-rRNA) (GO:0000472);	Molecular Function: RNA binding (GO:0003723);	Cellular Component: nucleolus (GO:0005730);	Cellular Component: cytosol (GO:0005829);	Biological Process: protein complex assembly (GO:0006461);	Molecular Function: unfolded protein binding (GO:0051082);
Fusarium0G009110.1	6	Biological Process: mitochondrion inheritance (GO:0000001);	Cellular Component: nucleus (GO:0005634);	Cellular Component: mitochondrial inner membrane (GO:0005743);	Biological Process: cellular ion homeostasis (GO:0006873);	Cellular Component: integral component of membrane (GO:0016021);	Biological Process: regulation of cardiolipin metabolic process (GO:1900208);
Fusarium0G009120.1	6	Biological Process: formation of translation preinitiation complex (GO:0001731);	Molecular Function: translation initiation factor activity (GO:0003743);	Cellular Component: eukaryotic translation initiation factor 3 complex (GO:0005852);	Biological Process: regulation of translational initiation (GO:0006446);	Cellular Component: eukaryotic 43S preinitiation complex (GO:0016282);	Cellular Component: eukaryotic 48S preinitiation complex (GO:0033290);
Fusarium0G009130.1	5	Molecular Function: alternative oxidase activity (GO:0009916);	Cellular Component: integral component of membrane (GO:0016021);	Molecular Function: metal ion binding (GO:0046872);	Biological Process: oxidation-reduction process (GO:0055114);	Cellular Component: respiratory chain (GO:0070469);
Fusarium0G009140.1	15	Molecular Function: core promoter proximal region sequence-specific DNA binding (GO:0000987);	Molecular Function: transcriptional activator activity, RNA polymerase II core promoter proximal region sequence-specific binding (GO:0001077);	Cellular Component: nucleus (GO:0005634);	Cellular Component: cytoplasm (GO:0005737);	Biological Process: cell wall chitin biosynthetic process (GO:0006038);	Biological Process: positive regulation of transcription from RNA polymerase II promoter by pheromones (GO:0007329);	Molecular Function: metal ion binding (GO:0046872);	Biological Process: positive regulation of transcription from RNA polymerase II promoter in response to calcium ion (GO:0061400);	Biological Process: positive regulation of transcription from RNA polymerase II promoter in response to increased salt (GO:0061404);	Biological Process: positive regulation of transcription from RNA polymerase II promoter in response to alkaline pH (GO:0061422);	Biological Process: positive regulation of sodium ion transport by positive regulation of transcription from RNA polymerase II promoter (GO:0061423);	Biological Process: cellular response to blue light (GO:0071483);	Biological Process: regulation of potassium ion concentration by positive regulation of transcription from RNA polymerase II promoter (GO:0097301);	Biological Process: positive regulation of transcription from RNA polymerase II promoter by calcium-mediated signaling (GO:1900622);	Biological Process: positive regulation of cellular response to drug (GO:2001040);
Fusarium0G009180.1	5	Cellular Component: nucleus (GO:0005634);	Cellular Component: cytosol (GO:0005829);	Cellular Component: proteasome regulatory particle (GO:0005838);	Biological Process: proteolysis (GO:0006508);	Biological Process: proteasome regulatory particle assembly (GO:0070682);
Fusarium0G009190.1	2	Biological Process: mRNA splicing, via spliceosome (GO:0000398);	Cellular Component: spliceosomal complex (GO:0005681);
Fusarium0G009200.1	10	Molecular Function: chromatin binding (GO:0003682);	Molecular Function: DNA replication origin binding (GO:0003688);	Molecular Function: ATP binding (GO:0005524);	Cellular Component: nuclear pre-replicative complex (GO:0005656);	Cellular Component: nuclear origin of replication recognition complex (GO:0005664);	Biological Process: pre-replicative complex assembly involved in nuclear cell cycle DNA replication (GO:0006267);	Biological Process: DNA replication initiation (GO:0006270);	Molecular Function: ATPase activity (GO:0016887);	Biological Process: chromatin silencing at silent mating-type cassette (GO:0030466);	Cellular Component: DNA replication preinitiation complex (GO:0031261);
Fusarium0G009210.1	2	Molecular Function: serine-type endopeptidase activity (GO:0004252);	Biological Process: proteolysis (GO:0006508);
Fusarium0G009230.1	7	Molecular Function: proline-tRNA ligase activity (GO:0004827);	Molecular Function: ATP binding (GO:0005524);	Cellular Component: mitochondrion (GO:0005739);	Biological Process: prolyl-tRNA aminoacylation (GO:0006433);	Biological Process: protein folding (GO:0006457);	Cellular Component: prefoldin complex (GO:0016272);	Molecular Function: unfolded protein binding (GO:0051082);
Fusarium0G009240.1	3	Biological Process: ribosomal large subunit assembly (GO:0000027);	Cellular Component: nucleolus (GO:0005730);	Cellular Component: Noc1p-Noc2p complex (GO:0030690);
Fusarium0G009260.1	2	Cellular Component: mitochondrion (GO:0005739);	Cellular Component: integral component of membrane (GO:0016021);
Fusarium0G009270.1	7	Molecular Function: adenylylsulfate kinase activity (GO:0004020);	Molecular Function: ATP binding (GO:0005524);	Cellular Component: intracellular (GO:0005622);	Biological Process: methionine metabolic process (GO:0006555);	Biological Process: phosphorylation (GO:0016310);	Biological Process: sulfate assimilation, phosphoadenylyl sulfate reduction by phosphoadenylyl-sulfate reductase (thioredoxin) (GO:0019379);	Biological Process: hydrogen sulfide biosynthetic process (GO:0070814);
Fusarium0G009280.1	4	Cellular Component: cytosol (GO:0005829);	Molecular Function: hydrogen ion transmembrane transporter activity (GO:0015078);	Biological Process: ATP hydrolysis coupled proton transport (GO:0015991);	Cellular Component: proton-transporting V-type ATPase, V1 domain (GO:0033180);
Fusarium0G009310.1	2	Cellular Component: nuclear pore (GO:0005643);	Biological Process: transport (GO:0006810);
Fusarium0G009320.1	15	Cellular Component: chromosome, telomeric region (GO:0000781);	Biological Process: posttranscriptional tethering of RNA polymerase II gene DNA at nuclear periphery (GO:0000973);	Biological Process: double-strand break repair (GO:0006302);	Biological Process: protein import into nucleus (GO:0006606);	Biological Process: nuclear envelope organization (GO:0006998);	Biological Process: nuclear pore organization (GO:0006999);	Cellular Component: membrane (GO:0016020);	Molecular Function: structural constituent of nuclear pore (GO:0017056);	Biological Process: chromatin silencing at silent mating-type cassette (GO:0030466);	Cellular Component: nuclear pore outer ring (GO:0031080);	Biological Process: nuclear pore distribution (GO:0031081);	Biological Process: mRNA export from nucleus in response to heat stress (GO:0031990);	Biological Process: telomere tethering at nuclear periphery (GO:0034398);	Biological Process: maintenance of chromatin silencing at telomere (GO:0035392);	Biological Process: positive regulation of transcription from RNA polymerase II promoter (GO:0045944);
Fusarium0G009330.1	5	Cellular Component: condensed nuclear chromosome (GO:0000794);	Cellular Component: septin ring (GO:0005940);	Biological Process: protein sumoylation (GO:0016925);	Molecular Function: protein tag (GO:0031386);	Molecular Function: identical protein binding (GO:0042802);
Fusarium0G009340.1	7	Cellular Component: actomyosin contractile ring (GO:0005826);	Molecular Function: zinc ion binding (GO:0008270);	Cellular Component: medial cortex (GO:0031097);	Biological Process: negative regulation of GTPase activity (GO:0034260);	Biological Process: negative regulation of Rho protein signal transduction (GO:0035024);	Biological Process: regulation of mitotic actomyosin contractile ring contraction (GO:1903471);	Biological Process: regulation of mitotic actomyosin contractile ring assembly (GO:1903499);
Fusarium0G009350.1	7	Molecular Function: copper ion binding (GO:0005507);	Cellular Component: nucleus (GO:0005634);	Cellular Component: mitochondrial intermembrane space (GO:0005758);	Cellular Component: cytosol (GO:0005829);	Biological Process: aerobic respiration (GO:0009060);	Biological Process: metal ion transport (GO:0030001);	Biological Process: mitochondrial respiratory chain complex IV assembly (GO:0033617);
Fusarium0G009360.1	12	Biological Process: mitochondrion inheritance (GO:0000001);	Biological Process: chronological cell aging (GO:0001300);	Molecular Function: GTPase activity (GO:0003924);	Molecular Function: GTP binding (GO:0005525);	Cellular Component: mitochondrial outer membrane (GO:0005741);	Cellular Component: peroxisome (GO:0005777);	Biological Process: peroxisome fission (GO:0016559);	Cellular Component: cell division site (GO:0032153);	Biological Process: establishment of mitochondrion localization, microtubule-mediated (GO:0034643);	Molecular Function: protein homodimerization activity (GO:0042803);	Biological Process: protein homooligomerization (GO:0051260);	Biological Process: mitochondrial membrane fission (GO:0090149);
Fusarium0G009390.1	5	Molecular Function: RNA polymerase II transcription factor activity, sequence-specific DNA binding (GO:0000981);	Molecular Function: DNA binding (GO:0003677);	Cellular Component: nucleus (GO:0005634);	Biological Process: regulation of transcription from RNA polymerase II promoter (GO:0006357);	Molecular Function: zinc ion binding (GO:0008270);
Fusarium0G009400.1	8	Cellular Component: nucleus (GO:0005634);	Cellular Component: cytosol (GO:0005829);	Biological Process: cellular iron ion homeostasis (GO:0006879);	Molecular Function: electron carrier activity (GO:0009055);	Molecular Function: protein disulfide oxidoreductase activity (GO:0015035);	Molecular Function: glutathione disulfide oxidoreductase activity (GO:0015038);	Biological Process: cell redox homeostasis (GO:0045454);	Biological Process: oxidation-reduction process (GO:0055114);
Fusarium0G009410.1	5	Biological Process: actin cortical patch assembly (GO:0000147);	Biological Process: protein localization (GO:0008104);	Cellular Component: actin cortical patch (GO:0030479);	Cellular Component: mating projection tip (GO:0043332);	Molecular Function: actin filament binding (GO:0051015);
Fusarium0G009420.1	9	Biological Process: formation of translation preinitiation complex (GO:0001731);	Molecular Function: translation initiation factor activity (GO:0003743);	Cellular Component: nucleus (GO:0005634);	Cellular Component: cytosol (GO:0005829);	Biological Process: regulation of translational initiation (GO:0006446);	Cellular Component: eukaryotic 43S preinitiation complex (GO:0016282);	Cellular Component: eukaryotic 48S preinitiation complex (GO:0033290);	Cellular Component: eukaryotic translation initiation factor 3 complex, eIF3e (GO:0071540);	Cellular Component: eukaryotic translation initiation factor 3 complex, eIF3m (GO:0071541);
Fusarium0G009440.1	3	Biological Process: metabolic process (GO:0008152);	Cellular Component: integral component of membrane (GO:0016021);	Molecular Function: transferase activity, transferring acyl groups (GO:0016746);
Fusarium0G009450.1	10	Biological Process: phosphorelay signal transduction system (GO:0000160);	Biological Process: age-dependent response to oxidative stress involved in chronological cell aging (GO:0001324);	Molecular Function: protein serine/threonine kinase activity (GO:0004674);	Molecular Function: ATP binding (GO:0005524);	Cellular Component: nucleus (GO:0005634);	Cellular Component: cytoplasm (GO:0005737);	Biological Process: protein phosphorylation (GO:0006468);	Biological Process: cellular response to starvation (GO:0009267);	Biological Process: cellular response to heat (GO:0034605);	Biological Process: regulation of meiotic nuclear division (GO:0040020);
Fusarium0G009460.1	3	Cellular Component: integral component of membrane (GO:0016021);	Molecular Function: transmembrane transporter activity (GO:0022857);	Biological Process: transmembrane transport (GO:0055085);
Fusarium0G009470.1	4	Molecular Function: nucleic acid binding (GO:0003676);	Molecular Function: transcription factor activity, sequence-specific DNA binding (GO:0003700);	Cellular Component: nucleus (GO:0005634);	Biological Process: regulation of transcription, DNA-templated (GO:0006355);
Fusarium0G009480.1	2	Molecular Function: kinase activity (GO:0016301);	Biological Process: phosphorylation (GO:0016310);
Fusarium0G009490.1	9	Cellular Component: cytosol (GO:0005829);	Biological Process: pseudohyphal growth (GO:0007124);	Biological Process: meiotic nuclear division (GO:0007126);	Cellular Component: integral component of membrane (GO:0016021);	Biological Process: negative regulation of TOR signaling (GO:0032007);	Biological Process: cellular response to amino acid starvation (GO:0034198);	Cellular Component: extrinsic component of fungal-type vacuolar membrane (GO:0097042);	Cellular Component: Iml1 complex (GO:1990130);	Biological Process: regulation of autophagosome assembly (GO:2000785);
Fusarium0G009500.1	1	Molecular Function: protein dimerization activity (GO:0046983);
Fusarium0G009510.1	4	Cellular Component: Golgi membrane (GO:0000139);	Cellular Component: cytosol (GO:0005829);	Biological Process: Golgi to endosome transport (GO:0006895);	Cellular Component: integral component of membrane (GO:0016021);
Fusarium0G009520.1	1	Cellular Component: cytosol (GO:0005829);
Fusarium0G009530.1	2	Cellular Component: integral component of membrane (GO:0016021);	Biological Process: transmembrane transport (GO:0055085);
Fusarium0G009550.1	12	Biological Process: cis assembly of pre-catalytic spliceosome (GO:0000354);	Molecular Function: first spliceosomal transesterification activity (GO:0000384);	Molecular Function: second spliceosomal transesterification activity (GO:0000386);	Cellular Component: chromatin (GO:0000785);	Cellular Component: Prp19 complex (GO:0000974);	Molecular Function: chromatin binding (GO:0003682);	Molecular Function: DNA replication origin binding (GO:0003688);	Biological Process: DNA replication initiation (GO:0006270);	Cellular Component: U2-type prespliceosome (GO:0071004);	Cellular Component: U2-type catalytic step 1 spliceosome (GO:0071006);	Cellular Component: U2-type catalytic step 2 spliceosome (GO:0071007);	Cellular Component: U2-type post-mRNA release spliceosomal complex (GO:0071008);
Fusarium0G009560.1	3	Biological Process: spliceosomal tri-snRNP complex assembly (GO:0000244);	Cellular Component: viral nucleocapsid (GO:0019013);	Cellular Component: U4/U6 x U5 tri-snRNP complex (GO:0046540);
Fusarium0G009570.1	2	Molecular Function: nucleic acid binding (GO:0003676);	Molecular Function: metal ion binding (GO:0046872);
Fusarium0G009590.1	5	Cellular Component: intracellular (GO:0005622);	Biological Process: organic acid metabolic process (GO:0006082);	Molecular Function: kinase activity (GO:0016301);	Biological Process: phosphorylation (GO:0016310);	Molecular Function: phosphotransferase activity, carboxyl group as acceptor (GO:0016774);
Fusarium0G009600.1	3	Cellular Component: integral component of membrane (GO:0016021);	Molecular Function: transmembrane transporter activity (GO:0022857);	Biological Process: transmembrane transport (GO:0055085);
Fusarium0G009610.1	5	Molecular Function: RNA polymerase II transcription factor activity, sequence-specific DNA binding (GO:0000981);	Molecular Function: DNA binding (GO:0003677);	Cellular Component: nucleus (GO:0005634);	Biological Process: regulation of transcription from RNA polymerase II promoter (GO:0006357);	Molecular Function: zinc ion binding (GO:0008270);
Fusarium0G009630.1	1	Cellular Component: nucleus (GO:0005634);
Fusarium0G009640.1	1	Cellular Component: integral component of membrane (GO:0016021);
Fusarium0G009660.1	5	Molecular Function: aromatic-amino-acid:2-oxoglutarate aminotransferase activity (GO:0008793);	Biological Process: biosynthetic process (GO:0009058);	Biological Process: aromatic amino acid family metabolic process (GO:0009072);	Molecular Function: pyridoxal phosphate binding (GO:0030170);	Molecular Function: 2-aminoadipate transaminase activity (GO:0047536);
Fusarium0G009670.1	6	Molecular Function: monooxygenase activity (GO:0004497);	Molecular Function: iron ion binding (GO:0005506);	Cellular Component: integral component of membrane (GO:0016021);	Molecular Function: oxidoreductase activity, acting on paired donors, with incorporation or reduction of molecular oxygen (GO:0016705);	Molecular Function: heme binding (GO:0020037);	Biological Process: oxidation-reduction process (GO:0055114);
Fusarium0G009680.1	2	Molecular Function: beta-N-acetylhexosaminidase activity (GO:0004563);	Biological Process: carbohydrate metabolic process (GO:0005975);
Fusarium0G009690.1	9	Cellular Component: nuclear envelope (GO:0005635);	Cellular Component: cytoplasm (GO:0005737);	Biological Process: mRNA polyadenylation (GO:0006378);	Molecular Function: poly(A) binding (GO:0008143);	Biological Process: poly(A)+ mRNA export from nucleus (GO:0016973);	Molecular Function: pre-mRNA binding (GO:0036002);	Biological Process: snoRNA processing (GO:0043144);	Biological Process: regulation of mRNA stability (GO:0043488);	Biological Process: negative regulation of mRNA catabolic process (GO:1902373);
Fusarium0G009700.1	6	Molecular Function: oxygen-dependent protoporphyrinogen oxidase activity (GO:0004729);	Cellular Component: nucleus (GO:0005634);	Cellular Component: mitochondrial inner membrane (GO:0005743);	Cellular Component: cytosol (GO:0005829);	Biological Process: heme biosynthetic process (GO:0006783);	Biological Process: oxidation-reduction process (GO:0055114);
Fusarium0G009710.1	6	Biological Process: negative regulation of transcription from RNA polymerase II promoter (GO:0000122);	Molecular Function: RNA polymerase II transcription cofactor activity (GO:0001104);	Cellular Component: cytosol (GO:0005829);	Cellular Component: mediator complex (GO:0016592);	Biological Process: positive regulation of transcription from RNA polymerase II promoter (GO:0045944);	Cellular Component: core mediator complex (GO:0070847);
Fusarium0G009720.1	10	Molecular Function: RNA polymerase II transcription cofactor activity (GO:0001104);	Molecular Function: glucose-6-phosphate dehydrogenase activity (GO:0004345);	Cellular Component: cytoplasm (GO:0005737);	Biological Process: glucose metabolic process (GO:0006006);	Biological Process: regulation of transcription from RNA polymerase II promoter (GO:0006357);	Biological Process: NADPH regeneration (GO:0006740);	Biological Process: pentose-phosphate shunt, oxidative branch (GO:0009051);	Cellular Component: mediator complex (GO:0016592);	Biological Process: response to hydrogen peroxide (GO:0042542);	Molecular Function: NADP binding (GO:0050661);
Fusarium0G009730.1	4	Molecular Function: structural constituent of ribosome (GO:0003735);	Cellular Component: ribosome (GO:0005840);	Biological Process: translation (GO:0006412);	Biological Process: mycelium development (GO:0043581);
Fusarium0G009750.1	5	Cellular Component: endoplasmic reticulum membrane (GO:0005789);	Cellular Component: integral component of membrane (GO:0016021);	Cellular Component: COPII vesicle coat (GO:0030127);	Cellular Component: endoplasmic reticulum-Golgi intermediate compartment membrane (GO:0033116);	Biological Process: vacuolar proton-transporting V-type ATPase complex assembly (GO:0070072);
Fusarium0G009760.1	15	Biological Process: chromatin silencing at rDNA (GO:0000183);	Biological Process: DNA double-strand break processing (GO:0000729);	Cellular Component: chromosome, centromeric region (GO:0000775);	Cellular Component: chromosome, telomeric region (GO:0000781);	Molecular Function: chromatin binding (GO:0003682);	Molecular Function: helicase activity (GO:0004386);	Molecular Function: ATP binding (GO:0005524);	Cellular Component: mitochondrion (GO:0005739);	Biological Process: chromatin silencing at telomere (GO:0006348);	Molecular Function: DNA-dependent ATPase activity (GO:0008094);	Biological Process: chromatin silencing at silent mating-type cassette (GO:0030466);	Molecular Function: protein homodimerization activity (GO:0042803);	Biological Process: ATP-dependent chromatin remodeling (GO:0043044);	Biological Process: heterochromatin assembly involved in chromatin silencing (GO:0070869);	Biological Process: heterochromatin maintenance involved in chromatin silencing (GO:0070870);
Fusarium0G009770.1	1	Molecular Function: DNA binding (GO:0003677);
Fusarium0G009780.1	5	Cellular Component: incipient cellular bud site (GO:0000131);	Cellular Component: cellular bud neck (GO:0005935);	Molecular Function: enzyme activator activity (GO:0008047);	Biological Process: fungal-type cell wall chitin biosynthetic process (GO:0034221);	Biological Process: positive regulation of catalytic activity (GO:0043085);
Fusarium0G009790.1	3	Molecular Function: chitin synthase activity (GO:0004100);	Cellular Component: cytoplasm (GO:0005737);	Cellular Component: integral component of membrane (GO:0016021);
Fusarium0G009800.1	13	Biological Process: resolution of meiotic recombination intermediates (GO:0000712);	Cellular Component: spindle pole (GO:0000922);	Molecular Function: protein serine/threonine kinase activity (GO:0004674);	Molecular Function: ATP binding (GO:0005524);	Cellular Component: nucleus (GO:0005634);	Cellular Component: cellular bud neck (GO:0005935);	Biological Process: protein phosphorylation (GO:0006468);	Molecular Function: enzyme activator activity (GO:0008047);	Biological Process: protein localization (GO:0008104);	Biological Process: positive regulation of spindle pole body separation (GO:0010696);	Biological Process: positive regulation of catalytic activity (GO:0043085);	Biological Process: synaptonemal complex disassembly (GO:0070194);	Biological Process: spindle assembly involved in meiosis (GO:0090306);
Fusarium0G009820.1	1	Cellular Component: integral component of membrane (GO:0016021);
Fusarium0G009830.1	3	Cellular Component: nucleus (GO:0005634);	Cellular Component: cytosol (GO:0005829);	Cellular Component: integral component of membrane (GO:0016021);
Fusarium0G009840.1	4	Molecular Function: Rho guanyl-nucleotide exchange factor activity (GO:0005089);	Biological Process: regulation of Rho protein signal transduction (GO:0035023);	Biological Process: positive regulation of GTPase activity (GO:0043547);	Biological Process: mycelium development (GO:0043581);
Fusarium0G009850.1	1	Biological Process: biological regulation (GO:0065007);
Fusarium0G009860.1	5	Molecular Function: calcium-transporting ATPase activity (GO:0005388);	Molecular Function: ATP binding (GO:0005524);	Cellular Component: integral component of membrane (GO:0016021);	Molecular Function: metal ion binding (GO:0046872);	Biological Process: calcium ion transmembrane transport (GO:0070588);
Fusarium0G009870.1	9	Molecular Function: threonine-type endopeptidase activity (GO:0004298);	Cellular Component: nucleus (GO:0005634);	Cellular Component: endoplasmic reticulum membrane (GO:0005789);	Biological Process: proteasomal ubiquitin-independent protein catabolic process (GO:0010499);	Biological Process: positive regulation of endopeptidase activity (GO:0010950);	Cellular Component: proteasome core complex, beta-subunit complex (GO:0019774);	Cellular Component: proteasome storage granule (GO:0034515);	Biological Process: proteasome-mediated ubiquitin-dependent protein catabolic process (GO:0043161);	Molecular Function: endopeptidase activator activity (GO:0061133);
Fusarium0G009890.1	3	Molecular Function: structural constituent of ribosome (GO:0003735);	Cellular Component: ribosome (GO:0005840);	Biological Process: translation (GO:0006412);
Fusarium0G009910.1	2	Biological Process: lipid metabolic process (GO:0006629);	Molecular Function: hydrolase activity (GO:0016787);
Fusarium0G009920.1	3	Molecular Function: monooxygenase activity (GO:0004497);	Molecular Function: protein domain specific binding (GO:0019904);	Biological Process: oxidation-reduction process (GO:0055114);
Fusarium0G009940.1	17	Molecular Function: phosphatidylinositol-4,5-bisphosphate 5-phosphatase activity (GO:0004439);	Molecular Function: calcium ion binding (GO:0005509);	Cellular Component: cytosol (GO:0005829);	Molecular Function: inositol-4,5-bisphosphate 5-phosphatase activity (GO:0030487);	Cellular Component: cell division site (GO:0032153);	Molecular Function: phosphatidylinositol-3,4,5-trisphosphate 5-phosphatase activity (GO:0034485);	Biological Process: phosphatidylinositol-3-phosphate biosynthetic process (GO:0036092);	Molecular Function: phosphatidylinositol-3,5-bisphosphate 5-phosphatase activity (GO:0043813);	Biological Process: phosphatidylinositol dephosphorylation (GO:0046856);	Cellular Component: cell tip (GO:0051286);	Molecular Function: inositol-1,4,5-trisphosphate 5-phosphatase activity (GO:0052658);	Molecular Function: inositol-1,3,4,5-tetrakisphosphate 5-phosphatase activity (GO:0052659);	Molecular Function: inositol-2,4,5-triphosphate 5-phosphatase activity (GO:1990640);	Molecular Function: inositol-4,5,6-triphosphate 5-phosphatase activity (GO:1990648);	Molecular Function: inositol-1,2,4,5-tetrakisphosphate 5-phosphatase activity (GO:1990649);	Molecular Function: inositol-2,4,5,6-tetrakisphosphate 5-phosphatase activity (GO:1990650);	Molecular Function: inositol-1,2,4,5,6-pentakisphosphate 5-phosphatase activity (GO:1990651);
Fusarium0G009950.1	2	Cellular Component: U1 snRNP (GO:0005685);	Biological Process: RNA processing (GO:0006396);
Fusarium0G009960.1	8	Molecular Function: cytochrome-c peroxidase activity (GO:0004130);	Cellular Component: mitochondrial intermembrane space (GO:0005758);	Cellular Component: integral component of membrane (GO:0016021);	Molecular Function: heme binding (GO:0020037);	Biological Process: cellular response to oxidative stress (GO:0034599);	Molecular Function: metal ion binding (GO:0046872);	Biological Process: oxidation-reduction process (GO:0055114);	Biological Process: cellular oxidant detoxification (GO:0098869);
Fusarium0G009970.1	6	Molecular Function: protein disulfide isomerase activity (GO:0003756);	Cellular Component: endoplasmic reticulum (GO:0005783);	Molecular Function: FMN binding (GO:0010181);	Molecular Function: oxidoreductase activity (GO:0016491);	Biological Process: cell redox homeostasis (GO:0045454);	Biological Process: oxidation-reduction process (GO:0055114);
Fusarium0G009980.1	1	Cellular Component: integral component of membrane (GO:0016021);
Fusarium0G010000.1	5	Biological Process: cytoplasmic translation (GO:0002181);	Molecular Function: threonine-tRNA ligase activity (GO:0004829);	Molecular Function: ATP binding (GO:0005524);	Cellular Component: cytosol (GO:0005829);	Biological Process: threonyl-tRNA aminoacylation (GO:0006435);
Fusarium0G010010.1	1	Cellular Component: cytosol (GO:0005829);
Fusarium0G010020.1	2	Biological Process: carbohydrate metabolic process (GO:0005975);	Cellular Component: fungal-type cell wall (GO:0009277);
Fusarium0G010030.1	4	Biological Process: mitochondrial RNA catabolic process (GO:0000957);	Molecular Function: exoribonuclease II activity (GO:0008859);	Cellular Component: mitochondrial degradosome (GO:0045025);	Biological Process: RNA phosphodiester bond hydrolysis, exonucleolytic (GO:0090503);
Fusarium0G010040.1	6	Cellular Component: fungal-type vacuole membrane (GO:0000329);	Cellular Component: cytosol (GO:0005829);	Biological Process: regulation of carbohydrate metabolic process (GO:0006109);	Biological Process: protein catabolic process in the vacuole (GO:0007039);	Biological Process: cellular response to glucose starvation (GO:0042149);	Biological Process: transfer RNA gene-mediated silencing (GO:0061587);
Fusarium0G010050.1	4	Cellular Component: nucleus (GO:0005634);	Cellular Component: mitochondrial matrix (GO:0005759);	Biological Process: tRNA methylation (GO:0030488);	Molecular Function: tRNA (guanine(37)-N(1))-methyltransferase activity (GO:0052906);
Fusarium0G010060.1	3	Biological Process: DNA repair (GO:0006281);	Molecular Function: dioxygenase activity (GO:0051213);	Biological Process: oxidation-reduction process (GO:0055114);
Fusarium0G010070.1	6	Cellular Component: nuclear envelope (GO:0005635);	Cellular Component: endoplasmic reticulum (GO:0005783);	Cellular Component: lipid particle (GO:0005811);	Biological Process: protein glycosylation (GO:0006486);	Cellular Component: integral component of membrane (GO:0016021);	Molecular Function: transferase activity, transferring alkyl or aryl (other than methyl) groups (GO:0016765);
Fusarium0G010080.1	4	Cellular Component: exocyst (GO:0000145);	Biological Process: Golgi to plasma membrane transport (GO:0006893);	Biological Process: vesicle docking (GO:0048278);	Biological Process: vesicle tethering involved in exocytosis (GO:0090522);
Fusarium0G010090.1	5	Biological Process: tRNA dihydrouridine synthesis (GO:0002943);	Cellular Component: mitochondrion (GO:0005739);	Molecular Function: tRNA dihydrouridine synthase activity (GO:0017150);	Molecular Function: flavin adenine dinucleotide binding (GO:0050660);	Biological Process: oxidation-reduction process (GO:0055114);
Fusarium0G010110.1	1	Cellular Component: membrane (GO:0016020);
Fusarium0G010120.1	8	Molecular Function: nucleotide binding (GO:0000166);	Molecular Function: structural constituent of ribosome (GO:0003735);	Cellular Component: cytosol (GO:0005829);	Cellular Component: ribosome (GO:0005840);	Biological Process: translation (GO:0006412);	Biological Process: Mo-molybdopterin cofactor biosynthetic process (GO:0006777);	Cellular Component: molybdopterin synthase complex (GO:0019008);	Molecular Function: molybdopterin synthase activity (GO:0030366);
Fusarium0G010130.1	3	Molecular Function: structural constituent of ribosome (GO:0003735);	Cellular Component: ribosome (GO:0005840);	Biological Process: translation (GO:0006412);
Fusarium0G010140.1	3	Cellular Component: dynactin complex (GO:0005869);	Biological Process: microtubule-based process (GO:0007017);	Biological Process: mitotic nuclear division (GO:0007067);
Fusarium0G010160.1	7	Biological Process: maltose metabolic process (GO:0000023);	Molecular Function: sucrose alpha-glucosidase activity (GO:0004575);	Cellular Component: nucleus (GO:0005634);	Cellular Component: cytosol (GO:0005829);	Molecular Function: maltose alpha-glucosidase activity (GO:0032450);	Molecular Function: dextrin alpha-glucosidase activity (GO:0044653);	Molecular Function: starch alpha-glucosidase activity (GO:0044654);
Fusarium0G010170.1	8	Molecular Function: magnesium ion binding (GO:0000287);	Molecular Function: adenylate cyclase activity (GO:0004016);	Cellular Component: mitochondrion (GO:0005739);	Cellular Component: endoplasmic reticulum membrane (GO:0005789);	Cellular Component: plasma membrane (GO:0005886);	Biological Process: cAMP biosynthetic process (GO:0006171);	Biological Process: adenylate cyclase-modulating G-protein coupled receptor signaling pathway (GO:0007188);	Biological Process: Ras protein signal transduction (GO:0007265);
Fusarium0G010180.1	6	Molecular Function: alpha-1,6-mannosyltransferase activity (GO:0000009);	Cellular Component: endoplasmic reticulum (GO:0005783);	Biological Process: protein glycosylation (GO:0006486);	Biological Process: dolichol-linked oligosaccharide biosynthetic process (GO:0006488);	Cellular Component: integral component of membrane (GO:0016021);	Biological Process: mannosylation (GO:0097502);
Fusarium0G010190.1	4	Cellular Component: endoplasmic reticulum membrane (GO:0005789);	Biological Process: ER to Golgi vesicle-mediated transport (GO:0006888);	Cellular Component: ER to Golgi transport vesicle (GO:0030134);	Cellular Component: integral component of Golgi membrane (GO:0030173);
Fusarium0G010200.1	9	Cellular Component: nucleus (GO:0005634);	Cellular Component: cytosol (GO:0005829);	Biological Process: ubiquitin-dependent protein catabolic process (GO:0006511);	Biological Process: endocytosis (GO:0006897);	Biological Process: protein deubiquitination (GO:0016579);	Cellular Component: cell division site (GO:0032153);	Biological Process: cellular protein localization (GO:0034613);	Molecular Function: thiol-dependent ubiquitinyl hydrolase activity (GO:0036459);	Cellular Component: cell tip (GO:0051286);
Fusarium0G010210.1	5	Molecular Function: inorganic phosphate transmembrane transporter activity (GO:0005315);	Cellular Component: mitochondrion (GO:0005739);	Biological Process: phosphate ion transport (GO:0006817);	Cellular Component: integral component of membrane (GO:0016021);	Biological Process: transmembrane transport (GO:0055085);
Fusarium0G010220.1	2	Molecular Function: catalytic activity (GO:0003824);	Molecular Function: coenzyme binding (GO:0050662);
Fusarium0G010230.1	7	Cellular Component: nucleus (GO:0005634);	Cellular Component: F-actin capping protein complex (GO:0008290);	Biological Process: filamentous growth (GO:0030447);	Cellular Component: actin cortical patch (GO:0030479);	Cellular Component: mating projection tip (GO:0043332);	Molecular Function: actin filament binding (GO:0051015);	Biological Process: barbed-end actin filament capping (GO:0051016);
Fusarium0G010240.1	1	Molecular Function: chromatin binding (GO:0003682);
Fusarium0G010250.1	2	Biological Process: amino acid transmembrane export from vacuole (GO:0032974);	Cellular Component: integral component of fungal-type vacuolar membrane (GO:0071627);
Fusarium0G010260.1	3	Molecular Function: argininosuccinate lyase activity (GO:0004056);	Cellular Component: cytosol (GO:0005829);	Biological Process: arginine biosynthetic process via ornithine (GO:0042450);
Fusarium0G010290.1	1	Molecular Function: catalytic activity (GO:0003824);
Fusarium0G010310.1	3	Molecular Function: kinase activity (GO:0016301);	Biological Process: phosphorylation (GO:0016310);	Molecular Function: lyase activity (GO:0016829);
Fusarium0G010320.1	14	Biological Process: nuclear-transcribed mRNA catabolic process, exonucleolytic (GO:0000291);	Cellular Component: cytoplasmic mRNA processing body (GO:0000932);	Biological Process: transcription, RNA-templated (GO:0001172);	Molecular Function: single-stranded DNA binding (GO:0003697);	Molecular Function: single-stranded RNA binding (GO:0003727);	Molecular Function: DNA-directed RNA polymerase activity (GO:0003899);	Cellular Component: DNA-directed RNA polymerase II, core complex (GO:0005665);	Cellular Component: cytosol (GO:0005829);	Biological Process: transcription initiation from RNA polymerase II promoter (GO:0006367);	Biological Process: regulation of cell separation after cytokinesis (GO:0010590);	Molecular Function: translation initiation factor binding (GO:0031369);	Biological Process: positive regulation of translational initiation (GO:0045948);	Biological Process: positive regulation of nuclear-transcribed mRNA poly(A) tail shortening (GO:0060213);	Biological Process: telomeric repeat-containing RNA transcription from RNA pol II promoter (GO:0097394);
Fusarium0G010330.1	3	Cellular Component: endoplasmic reticulum (GO:0005783);	Cellular Component: integral component of membrane (GO:0016021);	Biological Process: sphingoid catabolic process (GO:0046521);
Fusarium0G010350.1	6	Molecular Function: catalytic activity (GO:0003824);	Molecular Function: ATP binding (GO:0005524);	Cellular Component: mitochondrion (GO:0005739);	Cellular Component: carbamoyl-phosphate synthase complex (GO:0005951);	Biological Process: arginine biosynthetic process (GO:0006526);	Molecular Function: metal ion binding (GO:0046872);
Fusarium0G010360.1	1	Cellular Component: integral component of membrane (GO:0016021);
Fusarium0G010380.1	13	Cellular Component: Doa10p ubiquitin ligase complex (GO:0000837);	Biological Process: retrograde protein transport, ER to cytosol (GO:0030970);	Molecular Function: polyubiquitin binding (GO:0031593);	Cellular Component: VCP-NPL4-UFD1 AAA ATPase complex (GO:0034098);	Cellular Component: Cdc48p-Npl4p-Vms1p AAA ATPase complex (GO:0036266);	Biological Process: mitotic spindle disassembly (GO:0051228);	Biological Process: nonfunctional rRNA decay (GO:0070651);	Biological Process: cytoplasm-associated proteasomal ubiquitin-dependent protein catabolic process (GO:0071629);	Biological Process: ER-associated misfolded protein catabolic process (GO:0071712);	Biological Process: mitochondria-associated ubiquitin-dependent protein catabolic process (GO:0072671);	Biological Process: positive regulation of protein localization to nucleus (GO:1900182);	Cellular Component: RQC complex (GO:1990112);	Biological Process: ribosome-associated ubiquitin-dependent protein catabolic process (GO:1990116);
Fusarium0G010390.1	4	Cellular Component: integral component of membrane (GO:0016021);	Biological Process: filamentous growth (GO:0030447);	Biological Process: posttranslational protein targeting to membrane, translocation (GO:0031204);	Cellular Component: Sec62/Sec63 complex (GO:0031207);
Fusarium0G010410.1	4	Cellular Component: nuclear chromatin (GO:0000790);	Molecular Function: DNA replication origin binding (GO:0003688);	Cellular Component: nuclear origin of replication recognition complex (GO:0005664);	Biological Process: DNA replication (GO:0006260);
Fusarium0G010430.1	8	Biological Process: spliceosome conformational change to release U4 (or U4atac) and U1 (or U11) (GO:0000388);	Molecular Function: nucleic acid binding (GO:0003676);	Molecular Function: ATP-dependent RNA helicase activity (GO:0004004);	Molecular Function: ATP binding (GO:0005524);	Cellular Component: spliceosomal complex (GO:0005681);	Cellular Component: U5 snRNP (GO:0005682);	Cellular Component: cytosol (GO:0005829);	Cellular Component: U4/U6 x U5 tri-snRNP complex (GO:0046540);
Fusarium0G010490.1	2	Cellular Component: fungal-type vacuole (GO:0000324);	Cellular Component: integral component of membrane (GO:0016021);
Fusarium0G010500.1	11	Cellular Component: incipient cellular bud site (GO:0000131);	Biological Process: cytogamy (GO:0000755);	Cellular Component: mitochondrion (GO:0005739);	Cellular Component: cellular bud tip (GO:0005934);	Cellular Component: cellular bud neck (GO:0005935);	Molecular Function: zinc ion binding (GO:0008270);	Biological Process: negative regulation of Rho protein signal transduction (GO:0035024);	Cellular Component: mating projection tip (GO:0043332);	Biological Process: regulation of fungal-type cell wall organization (GO:0060237);	Biological Process: negative regulation of protein kinase C signaling (GO:0090038);	Biological Process: regulation of cell wall (1->3)-beta-D-glucan biosynthetic process (GO:0090334);
Fusarium0G010510.1	4	Molecular Function: 3-beta-hydroxy-delta5-steroid dehydrogenase activity (GO:0003854);	Biological Process: steroid biosynthetic process (GO:0006694);	Molecular Function: isomerase activity (GO:0016853);	Biological Process: oxidation-reduction process (GO:0055114);
Fusarium0G010540.1	8	Molecular Function: threonine-type endopeptidase activity (GO:0004298);	Cellular Component: nucleus (GO:0005634);	Cellular Component: endoplasmic reticulum membrane (GO:0005789);	Biological Process: proteasomal ubiquitin-independent protein catabolic process (GO:0010499);	Cellular Component: proteasome core complex, beta-subunit complex (GO:0019774);	Cellular Component: proteasome storage granule (GO:0034515);	Biological Process: proteasome-mediated ubiquitin-dependent protein catabolic process (GO:0043161);	Biological Process: proteasome assembly (GO:0043248);
Fusarium0G010550.1	4	Molecular Function: glutamine-fructose-6-phosphate transaminase (isomerizing) activity (GO:0004360);	Biological Process: carbohydrate metabolic process (GO:0005975);	Molecular Function: carbohydrate binding (GO:0030246);	Biological Process: carbohydrate derivative biosynthetic process (GO:1901137);
Fusarium0G010560.1	11	Molecular Function: ATP binding (GO:0005524);	Cellular Component: nucleus (GO:0005634);	Cellular Component: cytosol (GO:0005829);	Biological Process: nucleotide-excision repair (GO:0006289);	Molecular Function: peptidase activity (GO:0008233);	Cellular Component: proteasome regulatory particle, base subcomplex (GO:0008540);	Molecular Function: protein domain specific binding (GO:0019904);	Biological Process: ER-associated ubiquitin-dependent protein catabolic process (GO:0030433);	Biological Process: positive regulation of transcription elongation from RNA polymerase II promoter (GO:0032968);	Biological Process: positive regulation of RNA polymerase II transcriptional preinitiation complex assembly (GO:0045899);	Biological Process: proteasome regulatory particle assembly (GO:0070682);
Fusarium0G010580.1	7	Molecular Function: calcium-transporting ATPase activity (GO:0005388);	Molecular Function: ATP binding (GO:0005524);	Cellular Component: mitochondrial respiratory chain complex III (GO:0005750);	Biological Process: mitochondrial electron transport, ubiquinol to cytochrome c (GO:0006122);	Molecular Function: zinc ion binding (GO:0008270);	Biological Process: protein catabolic process (GO:0030163);	Biological Process: calcium ion transmembrane transport (GO:0070588);
Fusarium0G010590.1	8	Molecular Function: calcium-transporting ATPase activity (GO:0005388);	Molecular Function: ATP binding (GO:0005524);	Cellular Component: mitochondrial respiratory chain complex III (GO:0005750);	Biological Process: mitochondrial electron transport, ubiquinol to cytochrome c (GO:0006122);	Molecular Function: zinc ion binding (GO:0008270);	Molecular Function: ligase activity (GO:0016874);	Biological Process: protein catabolic process (GO:0030163);	Biological Process: calcium ion transmembrane transport (GO:0070588);
Fusarium0G010600.1	7	Biological Process: nucleosome disassembly (GO:0006337);	Biological Process: transcription elongation from RNA polymerase II promoter (GO:0006368);	Biological Process: protein import into nucleus (GO:0006606);	Biological Process: cellular response to DNA damage stimulus (GO:0006974);	Molecular Function: DNA-dependent ATPase activity (GO:0008094);	Cellular Component: RSC complex (GO:0016586);	Biological Process: ATP-dependent chromatin remodeling (GO:0043044);
Fusarium0G010610.1	6	Biological Process: regulation of cyclin-dependent protein serine/threonine kinase activity (GO:0000079);	Cellular Component: cyclin-dependent protein kinase holoenzyme complex (GO:0000307);	Cellular Component: nucleus (GO:0005634);	Biological Process: positive regulation of macroautophagy (GO:0016239);	Molecular Function: cyclin-dependent protein serine/threonine kinase regulator activity (GO:0016538);	Molecular Function: protein kinase binding (GO:0019901);
Fusarium0G010630.1	20	Cellular Component: incipient cellular bud site (GO:0000131);	Biological Process: microtubule cytoskeleton organization (GO:0000226);	Biological Process: cell separation after cytokinesis (GO:0000920);	Molecular Function: protein serine/threonine kinase activity (GO:0004674);	Molecular Function: ATP binding (GO:0005524);	Cellular Component: nucleus (GO:0005634);	Cellular Component: cytosol (GO:0005829);	Cellular Component: cellular bud tip (GO:0005934);	Cellular Component: cellular bud neck (GO:0005935);	Biological Process: protein phosphorylation (GO:0006468);	Biological Process: budding cell apical bud growth (GO:0007118);	Biological Process: establishment or maintenance of actin cytoskeleton polarity (GO:0030950);	Molecular Function: identical protein binding (GO:0042802);	Cellular Component: mating projection tip (GO:0043332);	Cellular Component: cell cortex of cell tip (GO:0051285);	Biological Process: positive regulation of bipolar cell growth (GO:0051518);	Biological Process: regulation of fungal-type cell wall organization (GO:0060237);	Biological Process: cellular response to osmotic stress (GO:0071470);	Biological Process: maintenance of protein location in cell cortex of cell tip (GO:0097248);	Biological Process: regulation of establishment or maintenance of bipolar cell polarity regulating cell shape (GO:2000100);
Fusarium0G010650.1	2	Molecular Function: transaminase activity (GO:0008483);	Molecular Function: pyridoxal phosphate binding (GO:0030170);
Fusarium0G010660.1	8	Biological Process: ribosomal large subunit export from nucleus (GO:0000055);	Molecular Function: RNA binding (GO:0003723);	Molecular Function: GTPase activity (GO:0003924);	Molecular Function: GTP binding (GO:0005525);	Cellular Component: nucleolus (GO:0005730);	Biological Process: rRNA processing (GO:0006364);	Cellular Component: preribosome, large subunit precursor (GO:0030687);	Biological Process: positive regulation of growth rate (GO:0040010);
Fusarium0G010670.1	8	Molecular Function: nucleic acid binding (GO:0003676);	Molecular Function: exonuclease activity (GO:0004527);	Biological Process: rRNA catabolic process (GO:0016075);	Biological Process: nuclear-transcribed mRNA catabolic process, 3'-5' exonucleolytic nonsense-mediated decay (GO:0070478);	Biological Process: nuclear-transcribed mRNA catabolic process, non-stop decay (GO:0070481);	Biological Process: nuclear polyadenylation-dependent mRNA catabolic process (GO:0071042);	Biological Process: polyadenylation-dependent snoRNA 3'-end processing (GO:0071051);	Biological Process: nucleic acid phosphodiester bond hydrolysis (GO:0090305);
Fusarium0G010680.1	3	Cellular Component: cytosol (GO:0005829);	Cellular Component: SWI/SNF complex (GO:0016514);	Biological Process: positive regulation of transcription from RNA polymerase II promoter (GO:0045944);
Fusarium0G010690.1	9	Molecular Function: DNA binding (GO:0003677);	Biological Process: DNA strand elongation involved in DNA replication (GO:0006271);	Biological Process: chromatin remodeling (GO:0006338);	Biological Process: chromatin silencing (GO:0006342);	Biological Process: nucleobase-containing compound biosynthetic process (GO:0034654);	Cellular Component: protein complex (GO:0043234);	Cellular Component: chromosomal part (GO:0044427);	Cellular Component: nuclear part (GO:0044428);	Molecular Function: protein heterodimerization activity (GO:0046982);
Fusarium0G010700.1	1	Cellular Component: integral component of membrane (GO:0016021);
Fusarium0G010740.1	5	Molecular Function: cystathionine gamma-lyase activity (GO:0004123);	Biological Process: cysteine biosynthetic process via cystathionine (GO:0019343);	Biological Process: transsulfuration (GO:0019346);	Molecular Function: pyridoxal phosphate binding (GO:0030170);	Molecular Function: identical protein binding (GO:0042802);
Fusarium0G010750.1	5	Molecular Function: magnesium ion binding (GO:0000287);	Molecular Function: phosphoacetylglucosamine mutase activity (GO:0004610);	Cellular Component: nucleus (GO:0005634);	Cellular Component: cytosol (GO:0005829);	Biological Process: fungal-type cell wall chitin biosynthetic process (GO:0034221);
Fusarium0G010760.1	4	Molecular Function: RNA polymerase II transcription factor activity, sequence-specific DNA binding (GO:0000981);	Cellular Component: nucleus (GO:0005634);	Biological Process: regulation of transcription from RNA polymerase II promoter (GO:0006357);	Molecular Function: zinc ion binding (GO:0008270);
Fusarium0G010770.1	9	Biological Process: ribosomal large subunit assembly (GO:0000027);	Biological Process: maturation of LSU-rRNA from tricistronic rRNA transcript (SSU-rRNA, 5.8S rRNA, LSU-rRNA) (GO:0000463);	Biological Process: maturation of 5.8S rRNA from tricistronic rRNA transcript (SSU-rRNA, 5.8S rRNA, LSU-rRNA) (GO:0000466);	Molecular Function: aminoacyl-tRNA ligase activity (GO:0004812);	Cellular Component: nucleolus (GO:0005730);	Cellular Component: cytosol (GO:0005829);	Molecular Function: 5S rRNA binding (GO:0008097);	Molecular Function: 7S RNA binding (GO:0008312);	Biological Process: assembly of large subunit precursor of preribosome (GO:1902626);
Fusarium0G010780.1	4	Molecular Function: peroxisome matrix targeting signal-1 binding (GO:0005052);	Cellular Component: peroxisomal membrane (GO:0005778);	Cellular Component: cytosol (GO:0005829);	Biological Process: protein import into peroxisome matrix, docking (GO:0016560);
Fusarium0G010790.1	2	Molecular Function: DNA binding (GO:0003677);	Molecular Function: protein dimerization activity (GO:0046983);
Fusarium0G010800.1	4	Molecular Function: RNA polymerase II transcription factor activity, sequence-specific DNA binding (GO:0000981);	Cellular Component: nucleus (GO:0005634);	Biological Process: regulation of transcription from RNA polymerase II promoter (GO:0006357);	Molecular Function: zinc ion binding (GO:0008270);
Fusarium0G010810.1	3	Molecular Function: zinc ion binding (GO:0008270);	Molecular Function: oxidoreductase activity (GO:0016491);	Biological Process: oxidation-reduction process (GO:0055114);
Fusarium0G010820.1	10	Cellular Component: endoplasmic reticulum (GO:0005783);	Cellular Component: Golgi apparatus (GO:0005794);	Molecular Function: electron carrier activity (GO:0009055);	Molecular Function: protein disulfide oxidoreductase activity (GO:0015035);	Molecular Function: glutathione disulfide oxidoreductase activity (GO:0015038);	Cellular Component: integral component of membrane (GO:0016021);	Cellular Component: nuclear membrane (GO:0031965);	Cellular Component: nuclear outer membrane-endoplasmic reticulum membrane network (GO:0042175);	Biological Process: cell redox homeostasis (GO:0045454);	Biological Process: oxidation-reduction process (GO:0055114);
Fusarium0G010830.1	5	Molecular Function: adenyl-nucleotide exchange factor activity (GO:0000774);	Cellular Component: endoplasmic reticulum (GO:0005783);	Biological Process: SRP-dependent cotranslational protein targeting to membrane, translocation (GO:0006616);	Molecular Function: metal ion binding (GO:0046872);	Biological Process: regulation of catalytic activity (GO:0050790);
Fusarium0G010840.1	6	Molecular Function: adenyl-nucleotide exchange factor activity (GO:0000774);	Cellular Component: endoplasmic reticulum (GO:0005783);	Molecular Function: methyltransferase activity (GO:0008168);	Biological Process: methylation (GO:0032259);	Molecular Function: metal ion binding (GO:0046872);	Biological Process: regulation of catalytic activity (GO:0050790);
Fusarium0G010850.1	7	Molecular Function: 3'-5'-exoribonuclease activity (GO:0000175);	Biological Process: exonucleolytic trimming to generate mature 3'-end of 5.8S rRNA from tricistronic rRNA transcript (SSU-rRNA, 5.8S rRNA, LSU-rRNA) (GO:0000467);	Biological Process: generation of mature 3'-end of 5S rRNA generated by RNA polymerase III (GO:0002107);	Molecular Function: nucleic acid binding (GO:0003676);	Cellular Component: nucleus (GO:0005634);	Biological Process: tRNA 3'-trailer cleavage, exonucleolytic (GO:0034415);	Biological Process: U5 snRNA 3'-end processing (GO:0034476);
Fusarium0G010860.1	2	Cellular Component: cytoplasm (GO:0005737);	Cellular Component: integral component of membrane (GO:0016021);
Fusarium0G010900.1	2	Cellular Component: membrane (GO:0016020);	Biological Process: transmembrane transport (GO:0055085);
Fusarium0G010910.1	4	Cellular Component: intracellular (GO:0005622);	Cellular Component: plasma membrane (GO:0005886);	Molecular Function: transferase activity (GO:0016740);	Biological Process: phosphatidylinositol phosphorylation (GO:0046854);
Fusarium0G010920.1	7	Molecular Function: threonine-type endopeptidase activity (GO:0004298);	Cellular Component: nucleus (GO:0005634);	Cellular Component: endoplasmic reticulum membrane (GO:0005789);	Biological Process: proteasomal ubiquitin-independent protein catabolic process (GO:0010499);	Cellular Component: proteasome core complex, beta-subunit complex (GO:0019774);	Cellular Component: proteasome storage granule (GO:0034515);	Biological Process: proteasome-mediated ubiquitin-dependent protein catabolic process (GO:0043161);
Fusarium0G010930.1	2	Molecular Function: nucleotide binding (GO:0000166);	Molecular Function: RNA binding (GO:0003723);
Fusarium0G010950.1	16	Molecular Function: recombinase activity (GO:0000150);	Biological Process: meiotic joint molecule formation (GO:0000709);	Biological Process: meiotic DNA repair synthesis (GO:0000711);	Biological Process: telomere maintenance via recombination (GO:0000722);	Biological Process: double-strand break repair via homologous recombination (GO:0000724);	Cellular Component: chromosome, centromeric region (GO:0000775);	Molecular Function: double-stranded telomeric DNA binding (GO:0003691);	Molecular Function: ATP binding (GO:0005524);	Cellular Component: nuclear envelope (GO:0005635);	Biological Process: mating type switching (GO:0007533);	Molecular Function: DNA-dependent ATPase activity (GO:0008094);	Biological Process: heteroduplex formation (GO:0030491);	Cellular Component: linear element (GO:0030998);	Biological Process: strand invasion (GO:0042148);	Molecular Function: single-stranded telomeric DNA binding (GO:0043047);	Biological Process: mitotic recombination-dependent replication fork processing (GO:1990426);
Fusarium0G010960.1	3	Biological Process: poly(A)+ mRNA export from nucleus (GO:0016973);	Cellular Component: nuclear pore outer ring (GO:0031080);	Cellular Component: nuclear periphery (GO:0034399);
Fusarium0G010970.1	7	Cellular Component: nucleus (GO:0005634);	Cellular Component: endosome (GO:0005768);	Cellular Component: cytosol (GO:0005829);	Biological Process: intracellular protein transport (GO:0006886);	Cellular Component: retromer, cargo-selective complex (GO:0030906);	Biological Process: retrograde transport, endosome to Golgi (GO:0042147);	Biological Process: protein retention in Golgi apparatus (GO:0045053);
Fusarium0G010980.1	4	Biological Process: cytoplasmic translation (GO:0002181);	Molecular Function: structural constituent of ribosome (GO:0003735);	Molecular Function: rRNA binding (GO:0019843);	Cellular Component: cytosolic large ribosomal subunit (GO:0022625);
Fusarium0G010990.1	1	Cellular Component: integral component of membrane (GO:0016021);
Fusarium0G011000.1	4	Cellular Component: vacuolar proton-transporting V-type ATPase, V1 domain (GO:0000221);	Cellular Component: fungal-type vacuole membrane (GO:0000329);	Biological Process: ATP hydrolysis coupled proton transport (GO:0015991);	Molecular Function: proton-transporting ATPase activity, rotational mechanism (GO:0046961);
Fusarium0G011010.1	8	Molecular Function: aminomethyltransferase activity (GO:0004047);	Molecular Function: glycine dehydrogenase (decarboxylating) activity (GO:0004375);	Biological Process: glycine catabolic process (GO:0006546);	Biological Process: one-carbon metabolic process (GO:0006730);	Molecular Function: transaminase activity (GO:0008483);	Cellular Component: integral component of membrane (GO:0016021);	Biological Process: methylation (GO:0032259);	Biological Process: oxidation-reduction process (GO:0055114);
Fusarium0G011020.1	6	Molecular Function: endopolyphosphatase activity (GO:0000298);	Cellular Component: fungal-type vacuole membrane (GO:0000329);	Molecular Function: exopolyphosphatase activity (GO:0004309);	Cellular Component: nucleus (GO:0005634);	Biological Process: polyphosphate catabolic process (GO:0006798);	Cellular Component: integral component of membrane (GO:0016021);
Fusarium0G011030.1	1	Cellular Component: integral component of membrane (GO:0016021);
Fusarium0G011040.1	4	Molecular Function: RNA polymerase II transcription factor activity, sequence-specific DNA binding (GO:0000981);	Cellular Component: nucleus (GO:0005634);	Biological Process: regulation of transcription from RNA polymerase II promoter (GO:0006357);	Molecular Function: zinc ion binding (GO:0008270);
Fusarium0G011050.1	2	Biological Process: metabolic process (GO:0008152);	Molecular Function: carbon-sulfur lyase activity (GO:0016846);
Fusarium0G011080.1	5	Molecular Function: 1-pyrroline-5-carboxylate dehydrogenase activity (GO:0003842);	Biological Process: glutamate biosynthetic process (GO:0006537);	Biological Process: proline biosynthetic process (GO:0006561);	Molecular Function: oxidoreductase activity, acting on the aldehyde or oxo group of donors, NAD or NADP as acceptor (GO:0016620);	Biological Process: oxidation-reduction process (GO:0055114);
Fusarium0G011090.1	1	Molecular Function: protein dimerization activity (GO:0046983);
Fusarium0G011100.1	1	Cellular Component: integral component of membrane (GO:0016021);
Fusarium0G011110.1	6	Cellular Component: fungal-type vacuole membrane (GO:0000329);	Cellular Component: endoplasmic reticulum (GO:0005783);	Cellular Component: Golgi apparatus (GO:0005794);	Biological Process: GPI anchor biosynthetic process (GO:0006506);	Cellular Component: integral component of membrane (GO:0016021);	Biological Process: cellular manganese ion homeostasis (GO:0030026);
Fusarium0G011120.1	12	Cellular Component: condensed nuclear chromosome kinetochore (GO:0000778);	Molecular Function: protein serine/threonine kinase activity (GO:0004674);	Molecular Function: protein serine/threonine/tyrosine kinase activity (GO:0004712);	Molecular Function: ATP binding (GO:0005524);	Cellular Component: spindle pole body (GO:0005816);	Biological Process: mitotic spindle assembly checkpoint (GO:0007094);	Biological Process: spindle pole body duplication (GO:0030474);	Biological Process: sister chromatid biorientation (GO:0031134);	Biological Process: protein localization to kinetochore (GO:0034501);	Biological Process: protein autophosphorylation (GO:0046777);	Biological Process: spindle assembly (GO:0051225);	Biological Process: regulation of attachment of spindle microtubules to kinetochore (GO:0051988);
Fusarium0G011140.1	7	Biological Process: maturation of LSU-rRNA from tricistronic rRNA transcript (SSU-rRNA, 5.8S rRNA, LSU-rRNA) (GO:0000463);	Biological Process: maturation of 5.8S rRNA from tricistronic rRNA transcript (SSU-rRNA, 5.8S rRNA, LSU-rRNA) (GO:0000466);	Cellular Component: nucleus (GO:0005634);	Cellular Component: ribosome (GO:0005840);	Biological Process: protein methylation (GO:0006479);	Molecular Function: methyltransferase activity (GO:0008168);	Cellular Component: preribosome, large subunit precursor (GO:0030687);
Fusarium0G011150.1	8	Cellular Component: nucleus (GO:0005634);	Biological Process: mRNA export from nucleus (GO:0006406);	Biological Process: peptidyl-arginine methylation, to asymmetrical-dimethyl arginine (GO:0019919);	Biological Process: positive regulation of transcription elongation from RNA polymerase II promoter (GO:0032968);	Molecular Function: protein-arginine omega-N monomethyltransferase activity (GO:0035241);	Molecular Function: protein-arginine omega-N asymmetric methyltransferase activity (GO:0035242);	Molecular Function: identical protein binding (GO:0042802);	Biological Process: negative regulation of DNA-templated transcription, termination (GO:0060567);
Fusarium0G011170.1	5	Cellular Component: nucleus (GO:0005634);	Cellular Component: cytosol (GO:0005829);	Biological Process: riboflavin biosynthetic process (GO:0009231);	Molecular Function: oxidoreductase activity (GO:0016491);	Biological Process: oxidation-reduction process (GO:0055114);
Fusarium0G011180.1	2	Cellular Component: nucleolus (GO:0005730);	Biological Process: ER-associated ubiquitin-dependent protein catabolic process (GO:0030433);
Fusarium0G011190.1	3	Biological Process: cytoplasmic translation (GO:0002181);	Cellular Component: cytosol (GO:0005829);	Cellular Component: polysome (GO:0005844);
Fusarium0G011200.1	3	Molecular Function: protein tyrosine phosphatase activity (GO:0004725);	Molecular Function: protein tyrosine/serine/threonine phosphatase activity (GO:0008138);	Biological Process: peptidyl-tyrosine dephosphorylation (GO:0035335);
Fusarium0G011210.1	6	Molecular Function: translation repressor activity, nucleic acid binding (GO:0000900);	Molecular Function: mRNA 3'-UTR binding (GO:0003730);	Cellular Component: nucleus (GO:0005634);	Cellular Component: large ribosomal subunit (GO:0015934);	Biological Process: negative regulation of translation (GO:0017148);	Biological Process: ribosomal large subunit biogenesis (GO:0042273);
Fusarium0G011240.1	12	Molecular Function: nucleotide binding (GO:0000166);	Biological Process: nuclear-transcribed mRNA catabolic process, deadenylation-dependent decay (GO:0000288);	Cellular Component: cytoplasmic mRNA processing body (GO:0000932);	Biological Process: transcription, RNA-templated (GO:0001172);	Molecular Function: nucleic acid binding (GO:0003676);	Molecular Function: DNA-directed RNA polymerase activity (GO:0003899);	Cellular Component: DNA-directed RNA polymerase II, core complex (GO:0005665);	Biological Process: transcription initiation from RNA polymerase II promoter (GO:0006367);	Molecular Function: translation initiation factor binding (GO:0031369);	Biological Process: mRNA export from nucleus in response to heat stress (GO:0031990);	Biological Process: recruitment of 3'-end processing factors to RNA polymerase II holoenzyme complex (GO:0034402);	Biological Process: positive regulation of translational initiation (GO:0045948);
Fusarium0G011250.1	3	Biological Process: transport (GO:0006810);	Cellular Component: TRAPP complex (GO:0030008);	Biological Process: chromosome organization (GO:0051276);
Fusarium0G011260.1	6	Molecular Function: structural molecule activity (GO:0005198);	Cellular Component: nucleus (GO:0005634);	Cellular Component: cytosol (GO:0005829);	Biological Process: ubiquitin-dependent protein catabolic process (GO:0006511);	Cellular Component: proteasome regulatory particle, base subcomplex (GO:0008540);	Molecular Function: K48-linked polyubiquitin binding (GO:0036435);
Fusarium0G011280.1	4	Molecular Function: translation initiation factor activity (GO:0003743);	Cellular Component: mitochondrion (GO:0005739);	Cellular Component: ribosome (GO:0005840);	Biological Process: translational initiation (GO:0006413);
Fusarium0G011290.1	2	Molecular Function: methyltransferase activity (GO:0008168);	Biological Process: methylation (GO:0032259);
Fusarium0G011300.1	6	Biological Process: mitochondrion inheritance (GO:0000001);	Biological Process: replicative cell aging (GO:0001302);	Cellular Component: mitochondrial inner membrane (GO:0005743);	Biological Process: protein folding (GO:0006457);	Cellular Component: integral component of membrane (GO:0016021);	Biological Process: negative regulation of proteolysis (GO:0045861);
Fusarium0G011310.1	2	Molecular Function: protein tag (GO:0031386);	Biological Process: protein neddylation (GO:0045116);
Fusarium0G011320.1	3	Cellular Component: nucleus (GO:0005634);	Biological Process: regulation of transcription, DNA-templated (GO:0006355);	Cellular Component: integral component of membrane (GO:0016021);
Fusarium0G011330.1	11	Molecular Function: transcription factor activity, core RNA polymerase II binding (GO:0000991);	Biological Process: promoter clearance from RNA polymerase II promoter (GO:0001111);	Biological Process: transcriptional start site selection at RNA polymerase II promoter (GO:0001174);	Molecular Function: translation initiation factor activity (GO:0003743);	Molecular Function: catalytic activity (GO:0003824);	Cellular Component: transcription factor TFIIF complex (GO:0005674);	Biological Process: regulation of transcription from RNA polymerase II promoter (GO:0006357);	Biological Process: transcription elongation from RNA polymerase II promoter (GO:0006368);	Biological Process: translational initiation (GO:0006413);	Cellular Component: mitotic spindle pole body (GO:0044732);	Biological Process: RNA polymerase II transcriptional preinitiation complex assembly (GO:0051123);
Fusarium0G011340.1	2	Biological Process: dephosphorylation (GO:0016311);	Molecular Function: phosphatase activity (GO:0016791);
Fusarium0G011350.1	1	Cellular Component: integral component of membrane (GO:0016021);
Fusarium0G011360.1	3	Molecular Function: chitinase activity (GO:0004568);	Biological Process: carbohydrate metabolic process (GO:0005975);	Biological Process: chitin catabolic process (GO:0006032);
Fusarium0G011390.1	5	Molecular Function: phosphogluconate dehydrogenase (decarboxylating) activity (GO:0004616);	Cellular Component: cytosol (GO:0005829);	Biological Process: pentose-phosphate shunt, oxidative branch (GO:0009051);	Molecular Function: NADP binding (GO:0050661);	Biological Process: oxidation-reduction process (GO:0055114);
Fusarium0G011400.1	3	Molecular Function: nucleotide binding (GO:0000166);	Molecular Function: nucleic acid binding (GO:0003676);	Cellular Component: nucleus (GO:0005634);
Fusarium0G011410.1	3	Biological Process: UDP-glucose transport (GO:0015786);	Cellular Component: integral component of membrane (GO:0016021);	Cellular Component: COPI-coated vesicle (GO:0030137);
Fusarium0G011420.1	3	Cellular Component: nucleus (GO:0005634);	Cellular Component: cytosol (GO:0005829);	Molecular Function: hydrolase activity (GO:0016787);
Fusarium0G011430.1	6	Biological Process: Mo-molybdopterin cofactor biosynthetic process (GO:0006777);	Molecular Function: Mo-molybdopterin cofactor sulfurase activity (GO:0008265);	Molecular Function: transferase activity (GO:0016740);	Molecular Function: lyase activity (GO:0016829);	Molecular Function: molybdenum ion binding (GO:0030151);	Molecular Function: pyridoxal phosphate binding (GO:0030170);
Fusarium0G011440.1	4	Cellular Component: nuclear chromatin (GO:0000790);	Cellular Component: nuclear body (GO:0016604);	Molecular Function: metal ion binding (GO:0046872);	Cellular Component: NURS complex (GO:1990477);
Fusarium0G011450.1	10	Biological Process: box C/D snoRNA 3'-end processing (GO:0000494);	Molecular Function: nucleic acid binding (GO:0003676);	Cellular Component: nucleoplasm (GO:0005654);	Cellular Component: nucleolus (GO:0005730);	Molecular Function: enzyme activator activity (GO:0008047);	Molecular Function: telomerase inhibitor activity (GO:0010521);	Biological Process: negative regulation of telomere maintenance via telomerase (GO:0032211);	Biological Process: positive regulation of catalytic activity (GO:0043085);	Molecular Function: metal ion binding (GO:0046872);	Biological Process: negative regulation of telomerase activity (GO:0051974);
Fusarium0G011460.1	6	Molecular Function: tRNA binding (GO:0000049);	Molecular Function: phenylalanine-tRNA ligase activity (GO:0004826);	Molecular Function: ATP binding (GO:0005524);	Cellular Component: cytosol (GO:0005829);	Biological Process: phenylalanyl-tRNA aminoacylation (GO:0006432);	Cellular Component: phenylalanine-tRNA ligase complex (GO:0009328);
Fusarium0G011470.1	5	Cellular Component: endoplasmic reticulum (GO:0005783);	Cellular Component: integral component of membrane (GO:0016021);	Biological Process: protein processing (GO:0016485);	Biological Process: protein localization to Golgi apparatus (GO:0034067);	Biological Process: regulation of protein glycosylation (GO:0060049);
Fusarium0G011480.1	8	Biological Process: endonucleolytic cleavage in ITS1 to separate SSU-rRNA from 5.8S rRNA and LSU-rRNA from tricistronic rRNA transcript (SSU-rRNA, 5.8S rRNA, LSU-rRNA) (GO:0000447);	Biological Process: endonucleolytic cleavage to generate mature 5'-end of SSU-rRNA from (SSU-rRNA, 5.8S rRNA, LSU-rRNA) (GO:0000472);	Biological Process: endonucleolytic cleavage in 5'-ETS of tricistronic rRNA transcript (SSU-rRNA, 5.8S rRNA, LSU-rRNA) (GO:0000480);	Molecular Function: endoribonuclease activity (GO:0004521);	Cellular Component: nucleolus (GO:0005730);	Cellular Component: endoplasmic reticulum (GO:0005783);	Molecular Function: enzyme activator activity (GO:0008047);	Biological Process: positive regulation of catalytic activity (GO:0043085);
Fusarium0G011500.1	5	Molecular Function: translation initiation factor activity (GO:0003743);	Cellular Component: nucleus (GO:0005634);	Cellular Component: cytosol (GO:0005829);	Biological Process: translational initiation (GO:0006413);	Molecular Function: protein heterodimerization activity (GO:0046982);
Fusarium0G011510.1	2	Biological Process: proteolysis (GO:0006508);	Molecular Function: serine-type peptidase activity (GO:0008236);
Fusarium0G011520.1	3	Cellular Component: histone acetyltransferase complex (GO:0000123);	Cellular Component: cytosol (GO:0005829);	Biological Process: histone acetylation (GO:0016573);
Fusarium0G011530.1	1	Biological Process: mRNA processing (GO:0006397);
Fusarium0G011540.1	4	Cellular Component: proteasome complex (GO:0000502);	Cellular Component: nucleus (GO:0005634);	Cellular Component: cytosol (GO:0005829);	Biological Process: proteasome regulatory particle assembly (GO:0070682);
Fusarium0G011550.1	8	Molecular Function: GTPase activity (GO:0003924);	Molecular Function: GTP binding (GO:0005525);	Cellular Component: nucleus (GO:0005634);	Cellular Component: cytosol (GO:0005829);	Biological Process: intracellular protein transport (GO:0006886);	Biological Process: small GTPase mediated signal transduction (GO:0007264);	Biological Process: negative regulation of G2/M transition of mitotic cell cycle (GO:0010972);	Biological Process: poly(A)+ mRNA export from nucleus (GO:0016973);
Fusarium0G011560.1	3	Cellular Component: nucleus (GO:0005634);	Biological Process: regulation of transcription, DNA-templated (GO:0006355);	Molecular Function: sequence-specific DNA binding (GO:0043565);
Fusarium0G011590.1	4	Molecular Function: NAD+ kinase activity (GO:0003951);	Biological Process: NADP biosynthetic process (GO:0006741);	Biological Process: phosphorylation (GO:0016310);	Biological Process: NAD metabolic process (GO:0019674);
Fusarium0G011600.1	12	Cellular Component: nuclear exosome (RNase complex) (GO:0000176);	Cellular Component: cytoplasmic exosome (RNase complex) (GO:0000177);	Biological Process: exonucleolytic trimming to generate mature 3'-end of 5.8S rRNA from tricistronic rRNA transcript (SSU-rRNA, 5.8S rRNA, LSU-rRNA) (GO:0000467);	Cellular Component: ribosome (GO:0005840);	Cellular Component: integral component of membrane (GO:0016021);	Biological Process: nuclear-transcribed mRNA catabolic process, 3'-5' exonucleolytic nonsense-mediated decay (GO:0070478);	Biological Process: nuclear-transcribed mRNA catabolic process, non-stop decay (GO:0070481);	Biological Process: nonfunctional rRNA decay (GO:0070651);	Biological Process: nuclear polyadenylation-dependent rRNA catabolic process (GO:0071035);	Biological Process: nuclear polyadenylation-dependent tRNA catabolic process (GO:0071038);	Biological Process: nuclear polyadenylation-dependent mRNA catabolic process (GO:0071042);	Biological Process: polyadenylation-dependent snoRNA 3'-end processing (GO:0071051);
Fusarium0G011610.1	10	Cellular Component: protein phosphatase type 2A complex (GO:0000159);	Biological Process: protein peptidyl-prolyl isomerization (GO:0000413);	Molecular Function: peptidyl-prolyl cis-trans isomerase activity (GO:0003755);	Cellular Component: nucleus (GO:0005634);	Cellular Component: cytoplasm (GO:0005737);	Biological Process: response to osmotic stress (GO:0006970);	Molecular Function: phosphatase activator activity (GO:0019211);	Biological Process: mitotic spindle organization in nucleus (GO:0030472);	Biological Process: regulation of protein phosphatase type 2A activity (GO:0034047);	Biological Process: positive regulation of catalytic activity (GO:0043085);
Fusarium0G011620.1	5	Molecular Function: transporter activity (GO:0005215);	Molecular Function: ATP binding (GO:0005524);	Biological Process: transport (GO:0006810);	Cellular Component: integral component of membrane (GO:0016021);	Molecular Function: ATPase activity (GO:0016887);
Fusarium0G011640.1	5	Molecular Function: ATP binding (GO:0005524);	Cellular Component: cytosol (GO:0005829);	Biological Process: nicotinamide nucleotide metabolic process (GO:0046496);	Molecular Function: ATP-dependent NAD(P)H-hydrate dehydratase activity (GO:0047453);	Molecular Function: ADP-dependent NAD(P)H-hydrate dehydratase activity (GO:0052855);
Fusarium0G011650.1	7	Molecular Function: ATP binding (GO:0005524);	Cellular Component: mitochondrial proton-transporting ATP synthase, catalytic core (GO:0005754);	Biological Process: ATP synthesis coupled proton transport (GO:0015986);	Biological Process: ATP hydrolysis coupled proton transport (GO:0015991);	Cellular Component: mitochondrial nucleoid (GO:0042645);	Molecular Function: proton-transporting ATP synthase activity, rotational mechanism (GO:0046933);	Molecular Function: proton-transporting ATPase activity, rotational mechanism (GO:0046961);
Fusarium0G011660.1	3	Molecular Function: structural constituent of ribosome (GO:0003735);	Cellular Component: ribosome (GO:0005840);	Biological Process: translation (GO:0006412);
Fusarium0G011670.1	10	Biological Process: mRNA splicing, via spliceosome (GO:0000398);	Cellular Component: U5 snRNP (GO:0005682);	Cellular Component: U1 snRNP (GO:0005685);	Cellular Component: U2 snRNP (GO:0005686);	Cellular Component: mitochondrial inner membrane (GO:0005743);	Cellular Component: cytosol (GO:0005829);	Biological Process: mitochondrial pyruvate transport (GO:0006850);	Cellular Component: viral nucleocapsid (GO:0019013);	Cellular Component: U4/U6 x U5 tri-snRNP complex (GO:0046540);	Cellular Component: U2-type prespliceosome (GO:0071004);
Fusarium0G011680.1	1	Cellular Component: endoplasmic reticulum (GO:0005783);
Fusarium0G011710.1	11	Molecular Function: thioredoxin-disulfide reductase activity (GO:0004791);	Cellular Component: cytosol (GO:0005829);	Biological Process: glycerol ether metabolic process (GO:0006662);	Molecular Function: protein disulfide oxidoreductase activity (GO:0015035);	Cellular Component: nuclear periphery (GO:0034399);	Biological Process: negative regulation of transcription from RNA polymerase II promoter in response to hydrogen peroxide (GO:0036129);	Biological Process: negative regulation of sequence-specific DNA binding transcription factor activity (GO:0043433);	Biological Process: cell redox homeostasis (GO:0045454);	Biological Process: oxidation-reduction process (GO:0055114);	Biological Process: cellular oxidant detoxification (GO:0098869);	Biological Process: protein denaturation involved in proteasomal ubiquitin-dependent protein catabolic process (GO:1902376);
Fusarium0G011720.1	2	Biological Process: metabolic process (GO:0008152);	Biological Process: cellular process (GO:0009987);
Fusarium0G011740.1	1	Cellular Component: nucleus (GO:0005634);
Fusarium0G011760.1	8	Molecular Function: RNA polymerase II transcription factor activity, sequence-specific DNA binding (GO:0000981);	Molecular Function: GTPase activator activity (GO:0005096);	Cellular Component: nucleus (GO:0005634);	Biological Process: regulation of transcription from RNA polymerase II promoter (GO:0006357);	Biological Process: signal transduction (GO:0007165);	Molecular Function: zinc ion binding (GO:0008270);	Molecular Function: phosphatidylinositol binding (GO:0035091);	Biological Process: positive regulation of GTPase activity (GO:0043547);
Fusarium0G011770.1	8	Molecular Function: RNA polymerase II transcription factor activity, sequence-specific DNA binding (GO:0000981);	Molecular Function: GTPase activator activity (GO:0005096);	Cellular Component: nucleus (GO:0005634);	Biological Process: regulation of transcription from RNA polymerase II promoter (GO:0006357);	Biological Process: signal transduction (GO:0007165);	Molecular Function: zinc ion binding (GO:0008270);	Molecular Function: phosphatidylinositol binding (GO:0035091);	Biological Process: positive regulation of GTPase activity (GO:0043547);
Fusarium0G011790.1	4	Cellular Component: integral component of membrane (GO:0016021);	Biological Process: metal ion transport (GO:0030001);	Molecular Function: metal ion transmembrane transporter activity (GO:0046873);	Biological Process: transmembrane transport (GO:0055085);
Fusarium0G011800.1	3	Molecular Function: secondary active sulfate transmembrane transporter activity (GO:0008271);	Cellular Component: integral component of membrane (GO:0016021);	Biological Process: sulfate transmembrane transport (GO:1902358);
Fusarium0G011810.1	8	Molecular Function: GTPase activator activity (GO:0005096);	Cellular Component: nucleus (GO:0005634);	Cellular Component: cytosol (GO:0005829);	Biological Process: negative regulation of septation initiation signaling (GO:0031030);	Biological Process: mitotic spindle orientation checkpoint (GO:0031578);	Biological Process: positive regulation of GTPase activity (GO:0043547);	Cellular Component: mitotic spindle pole body (GO:0044732);	Biological Process: positive regulation of cyclin-dependent protein serine/threonine kinase activity (GO:0045737);
Fusarium0G011820.1	3	Cellular Component: Golgi apparatus (GO:0005794);	Biological Process: cellular zinc ion homeostasis (GO:0006882);	Cellular Component: integral component of membrane (GO:0016021);
Fusarium0G011830.1	2	Cellular Component: nucleus (GO:0005634);	Cellular Component: cytosol (GO:0005829);
Fusarium0G011840.1	1	Cellular Component: integral component of membrane (GO:0016021);
Fusarium0G011860.1	8	Biological Process: histone peptidyl-prolyl isomerization (GO:0000412);	Molecular Function: peptidyl-prolyl cis-trans isomerase activity (GO:0003755);	Molecular Function: protein serine/threonine kinase activity (GO:0004674);	Molecular Function: ATP binding (GO:0005524);	Molecular Function: FK506 binding (GO:0005528);	Cellular Component: nucleolus (GO:0005730);	Biological Process: protein folding (GO:0006457);	Biological Process: protein phosphorylation (GO:0006468);
Fusarium0G011870.1	3	Molecular Function: protein serine/threonine kinase activity (GO:0004674);	Molecular Function: ATP binding (GO:0005524);	Biological Process: protein phosphorylation (GO:0006468);
Fusarium0G011880.1	9	Cellular Component: vacuole (GO:0005773);	Cellular Component: endoplasmic reticulum (GO:0005783);	Cellular Component: plasma membrane (GO:0005886);	Biological Process: response to salt stress (GO:0009651);	Biological Process: sphingolipid catabolic process (GO:0030149);	Cellular Component: integral component of mitochondrial outer membrane (GO:0031307);	Biological Process: ceramide biosynthetic process (GO:0046513);	Biological Process: fungal-type cell wall polysaccharide biosynthetic process (GO:0051278);	Molecular Function: inositol phosphosphingolipid phospholipase activity (GO:0052712);
Fusarium0G011900.1	3	Molecular Function: mRNA binding (GO:0003729);	Cellular Component: viral nucleocapsid (GO:0019013);	Cellular Component: intracellular ribonucleoprotein complex (GO:0030529);
Fusarium0G011920.1	6	Molecular Function: dUTP diphosphatase activity (GO:0004170);	Cellular Component: nucleus (GO:0005634);	Cellular Component: cytoplasm (GO:0005737);	Biological Process: dITP catabolic process (GO:0035863);	Molecular Function: dITP diphosphatase activity (GO:0035870);	Biological Process: dUTP catabolic process (GO:0046081);
Fusarium0G011930.1	4	Cellular Component: cytosol (GO:0005829);	Molecular Function: pyridoxal kinase activity (GO:0008478);	Biological Process: pyridoxal 5'-phosphate salvage (GO:0009443);	Biological Process: phosphorylation (GO:0016310);
Fusarium0G011940.1	6	Molecular Function: DNA binding (GO:0003677);	Cellular Component: nucleus (GO:0005634);	Biological Process: regulation of DNA replication (GO:0006275);	Cellular Component: integral component of membrane (GO:0016021);	Molecular Function: myosin binding (GO:0017022);	Molecular Function: DNA polymerase processivity factor activity (GO:0030337);
Fusarium0G011960.1	2	Molecular Function: binding (GO:0005488);	Cellular Component: membrane (GO:0016020);
Fusarium0G011980.1	6	Molecular Function: monooxygenase activity (GO:0004497);	Molecular Function: iron ion binding (GO:0005506);	Cellular Component: integral component of membrane (GO:0016021);	Molecular Function: oxidoreductase activity, acting on paired donors, with incorporation or reduction of molecular oxygen (GO:0016705);	Molecular Function: heme binding (GO:0020037);	Biological Process: oxidation-reduction process (GO:0055114);
Fusarium0G011990.1	1	Molecular Function: zinc ion binding (GO:0008270);
Fusarium0G012000.1	7	Molecular Function: ubiquitin-protein transferase activity (GO:0004842);	Cellular Component: anaphase-promoting complex (GO:0005680);	Biological Process: metaphase/anaphase transition of mitotic cell cycle (GO:0007091);	Biological Process: exit from mitosis (GO:0010458);	Biological Process: protein ubiquitination (GO:0016567);	Biological Process: anaphase-promoting complex-dependent catabolic process (GO:0031145);	Molecular Function: ubiquitin protein ligase binding (GO:0031625);
Fusarium0G012010.1	2	Cellular Component: integral component of endoplasmic reticulum membrane (GO:0030176);	Biological Process: vacuolar proton-transporting V-type ATPase complex assembly (GO:0070072);
Fusarium0G012020.1	1	Cellular Component: integral component of membrane (GO:0016021);
Fusarium0G012030.1	4	Molecular Function: Rho guanyl-nucleotide exchange factor activity (GO:0005089);	Cellular Component: cytoplasm (GO:0005737);	Biological Process: regulation of Rho protein signal transduction (GO:0035023);	Biological Process: positive regulation of GTPase activity (GO:0043547);
Fusarium0G012040.1	7	Cellular Component: telomerase catalytic core complex (GO:0000333);	Biological Process: replicative cell aging (GO:0001302);	Molecular Function: telomerase RNA reverse transcriptase activity (GO:0003721);	Cellular Component: nucleolus (GO:0005730);	Biological Process: telomere maintenance via telomerase (GO:0007004);	Cellular Component: viral nucleocapsid (GO:0019013);	Molecular Function: telomeric DNA binding (GO:0042162);
Fusarium0G012050.1	1	Cellular Component: integral component of membrane (GO:0016021);
Fusarium0G012060.1	4	Molecular Function: RNA polymerase II transcription factor activity, sequence-specific DNA binding (GO:0000981);	Cellular Component: nucleus (GO:0005634);	Biological Process: regulation of transcription from RNA polymerase II promoter (GO:0006357);	Molecular Function: zinc ion binding (GO:0008270);
Fusarium0G012080.1	4	Molecular Function: thiamine transmembrane transporter activity (GO:0015234);	Biological Process: thiamine pyrophosphate transport (GO:0030974);	Cellular Component: integral component of mitochondrial inner membrane (GO:0031305);	Biological Process: thiamine transmembrane transport (GO:0071934);
Fusarium0G012090.1	9	Biological Process: cytidine catabolic process (GO:0006216);	Biological Process: uridine catabolic process (GO:0006218);	Biological Process: pyrimidine-containing compound salvage (GO:0008655);	Biological Process: nicotinate nucleotide salvage (GO:0019358);	Biological Process: ER-associated ubiquitin-dependent protein catabolic process (GO:0030433);	Biological Process: NAD biosynthesis via nicotinamide riboside salvage pathway (GO:0034356);	Molecular Function: uridine nucleosidase activity (GO:0045437);	Molecular Function: nicotinamide riboside hydrolase activity (GO:0070635);	Molecular Function: nicotinic acid riboside hydrolase activity (GO:0070636);
Fusarium0G012100.1	1	Cellular Component: nucleus (GO:0005634);
Fusarium0G012110.1	6	Molecular Function: damaged DNA binding (GO:0003684);	Cellular Component: nucleus (GO:0005634);	Cellular Component: mitochondrion (GO:0005739);	Molecular Function: deoxycytidyl transferase activity (GO:0017125);	Biological Process: error-prone translesion synthesis (GO:0042276);	Biological Process: error-free translesion synthesis (GO:0070987);
Fusarium0G012120.1	4	Biological Process: protein folding (GO:0006457);	Biological Process: ER to Golgi vesicle-mediated transport (GO:0006888);	Cellular Component: integral component of endoplasmic reticulum membrane (GO:0030176);	Molecular Function: unfolded protein binding (GO:0051082);
Fusarium0G012130.1	4	Molecular Function: thymidylate synthase activity (GO:0004799);	Cellular Component: nucleus (GO:0005634);	Biological Process: dTMP biosynthetic process (GO:0006231);	Biological Process: methylation (GO:0032259);
Fusarium0G012140.1	6	Molecular Function: L-ornithine transmembrane transporter activity (GO:0000064);	Biological Process: mitochondrial ornithine transport (GO:0000066);	Cellular Component: mitochondrial envelope (GO:0005740);	Biological Process: arginine biosynthetic process (GO:0006526);	Cellular Component: integral component of membrane (GO:0016021);	Biological Process: L-ornithine transmembrane transport (GO:1903352);
Fusarium0G012150.1	2	Cellular Component: mitochondrion (GO:0005739);	Cellular Component: integral component of membrane (GO:0016021);
Fusarium0G012160.1	18	Biological Process: G1/S transition of mitotic cell cycle (GO:0000082);	Cellular Component: nuclear chromatin (GO:0000790);	Molecular Function: chromatin binding (GO:0003682);	Molecular Function: DNA replication origin binding (GO:0003688);	Molecular Function: GTPase activity (GO:0003924);	Molecular Function: protein serine/threonine kinase activity (GO:0004674);	Molecular Function: ATP binding (GO:0005524);	Molecular Function: GTP binding (GO:0005525);	Cellular Component: nuclear pre-replicative complex (GO:0005656);	Biological Process: pre-replicative complex assembly involved in nuclear cell cycle DNA replication (GO:0006267);	Molecular Function: ATPase activity (GO:0016887);	Cellular Component: DNA replication preinitiation complex (GO:0031261);	Biological Process: regulation of chromatin silencing at telomere (GO:0031938);	Biological Process: mitotic DNA replication checkpoint (GO:0033314);	Biological Process: peptidyl-serine autophosphorylation (GO:0036289);	Biological Process: cell division (GO:0051301);	Biological Process: positive regulation of DNA replication initiation (GO:1903468);	Biological Process: peptidyl-threonine autophosphorylation (GO:1990443);
Fusarium0G012170.1	4	Biological Process: invasive growth in response to glucose limitation (GO:0001403);	Biological Process: meiotic nuclear division (GO:0007126);	Cellular Component: cytoplasmic side of plasma membrane (GO:0009898);	Biological Process: protein processing (GO:0016485);
Fusarium0G012180.1	7	Cellular Component: mitochondrion (GO:0005739);	Biological Process: protein folding (GO:0006457);	Biological Process: aerobic respiration (GO:0009060);	Cellular Component: integral component of membrane (GO:0016021);	Biological Process: iron-sulfur cluster assembly (GO:0016226);	Molecular Function: chaperone binding (GO:0051087);	Biological Process: protein oligomerization (GO:0051259);
Fusarium0G012190.1	5	Molecular Function: FMN binding (GO:0010181);	Molecular Function: oxidoreductase activity (GO:0016491);	Molecular Function: heme binding (GO:0020037);	Molecular Function: metal ion binding (GO:0046872);	Biological Process: oxidation-reduction process (GO:0055114);
Fusarium0G012200.1	1	Cellular Component: integral component of membrane (GO:0016021);
Fusarium0G012210.1	1	Biological Process: regulation of transcription, DNA-templated (GO:0006355);
Fusarium0G012220.1	10	Molecular Function: nucleic acid binding (GO:0003676);	Molecular Function: helicase activity (GO:0004386);	Molecular Function: ATP binding (GO:0005524);	Cellular Component: cytosol (GO:0005829);	Molecular Function: RNA-dependent ATPase activity (GO:0008186);	Cellular Component: mitotic spindle pole body (GO:0044732);	Cellular Component: U2-type prespliceosome (GO:0071004);	Biological Process: U2-type prespliceosome assembly (GO:1903241);	Molecular Function: U1 snRNP binding (GO:1990446);	Molecular Function: U2 snRNP binding (GO:1990447);
Fusarium0G012240.1	2	Molecular Function: nucleic acid binding (GO:0003676);	Molecular Function: metal ion binding (GO:0046872);
Fusarium0G012250.1	5	Biological Process: maturation of LSU-rRNA from tricistronic rRNA transcript (SSU-rRNA, 5.8S rRNA, LSU-rRNA) (GO:0000463);	Molecular Function: mRNA binding (GO:0003729);	Molecular Function: structural constituent of ribosome (GO:0003735);	Biological Process: translation (GO:0006412);	Cellular Component: cytosolic large ribosomal subunit (GO:0022625);
Fusarium0G012260.1	9	Cellular Component: Golgi membrane (GO:0000139);	Molecular Function: SNAP receptor activity (GO:0005484);	Cellular Component: Golgi medial cisterna (GO:0005797);	Cellular Component: cis-Golgi network (GO:0005801);	Biological Process: ER to Golgi vesicle-mediated transport (GO:0006888);	Biological Process: vesicle fusion (GO:0006906);	Biological Process: protein transport (GO:0015031);	Cellular Component: integral component of membrane (GO:0016021);	Cellular Component: SNARE complex (GO:0031201);
Fusarium0G012270.1	4	Cellular Component: mitochondrial inner membrane (GO:0005743);	Cellular Component: integral component of mitochondrial membrane (GO:0032592);	Biological Process: mitochondrial proton-transporting ATP synthase complex assembly (GO:0033615);	Molecular Function: unfolded protein binding (GO:0051082);
Fusarium0G012280.1	2	Biological Process: metabolic process (GO:0008152);	Molecular Function: transferase activity, transferring acyl groups (GO:0016746);
Fusarium0G012290.1	5	Molecular Function: ATP binding (GO:0005524);	Biological Process: phosphorylation (GO:0016310);	Cellular Component: intracellular part (GO:0044424);	Biological Process: D-gluconate catabolic process (GO:0046177);	Molecular Function: gluconokinase activity (GO:0046316);
Fusarium0G012300.1	5	Cellular Component: nucleus (GO:0005634);	Cellular Component: cytoplasm (GO:0005737);	Biological Process: proteolysis (GO:0006508);	Molecular Function: dipeptidyl-peptidase activity (GO:0008239);	Molecular Function: metal ion binding (GO:0046872);
Fusarium0G012310.1	5	Molecular Function: structural constituent of ribosome (GO:0003735);	Cellular Component: nucleolus (GO:0005730);	Cellular Component: cytosol (GO:0005829);	Cellular Component: ribosome (GO:0005840);	Biological Process: translation (GO:0006412);
Fusarium0G012320.1	11	Biological Process: mitochondrial genome maintenance (GO:0000002);	Molecular Function: ATP binding (GO:0005524);	Cellular Component: mitochondrial matrix (GO:0005759);	Biological Process: positive regulation of mitochondrial translation in response to stress (GO:0010892);	Molecular Function: ATPase activity (GO:0016887);	Biological Process: protein import into mitochondrial matrix (GO:0030150);	Biological Process: cellular response to heat (GO:0034605);	Biological Process: protein refolding (GO:0042026);	Biological Process: protein unfolding (GO:0043335);	Biological Process: protein stabilization (GO:0050821);	Molecular Function: misfolded protein binding (GO:0051787);
Fusarium0G012330.1	4	Molecular Function: GTP binding (GO:0005525);	Cellular Component: intracellular (GO:0005622);	Biological Process: small GTPase mediated signal transduction (GO:0007264);	Molecular Function: hydrolase activity (GO:0016787);
Fusarium0G012340.1	1	Cellular Component: integral component of membrane (GO:0016021);
Fusarium0G012360.1	5	Molecular Function: nucleotide binding (GO:0000166);	Biological Process: mRNA splicing, via spliceosome (GO:0000398);	Molecular Function: RNA binding (GO:0003723);	Cellular Component: U2-type spliceosomal complex (GO:0005684);	Cellular Component: U2 snRNP (GO:0005686);
Fusarium0G012370.1	3	Cellular Component: proteasome complex (GO:0000502);	Cellular Component: nucleus (GO:0005634);	Cellular Component: cytoplasm (GO:0005737);
Fusarium0G012380.1	8	Molecular Function: translation elongation factor activity (GO:0003746);	Molecular Function: guanyl-nucleotide exchange factor activity (GO:0005085);	Cellular Component: eukaryotic translation elongation factor 1 complex (GO:0005853);	Biological Process: translational elongation (GO:0006414);	Biological Process: regulation of translational termination (GO:0006449);	Biological Process: negative regulation of actin filament bundle assembly (GO:0032232);	Biological Process: positive regulation of GTPase activity (GO:0043547);	Biological Process: maintenance of translational fidelity (GO:1990145);
Fusarium0G012390.1	6	Biological Process: double-strand break repair via break-induced replication (GO:0000727);	Cellular Component: GINS complex (GO:0000811);	Cellular Component: cytosol (GO:0005829);	Cellular Component: replication fork protection complex (GO:0031298);	Biological Process: mitotic DNA replication initiation (GO:1902975);	Biological Process: DNA strand elongation involved in mitotic DNA replication (GO:1902983);
Fusarium0G012400.1	7	Cellular Component: fungal-type vacuole membrane (GO:0000329);	Molecular Function: nucleic acid binding (GO:0003676);	Cellular Component: endoplasmic reticulum (GO:0005783);	Cellular Component: Golgi apparatus (GO:0005794);	Molecular Function: secondary active sulfate transmembrane transporter activity (GO:0008271);	Cellular Component: integral component of membrane (GO:0016021);	Biological Process: sulfate transmembrane transport (GO:1902358);
Fusarium0G012420.1	9	Biological Process: mitotic spindle elongation (GO:0000022);	Molecular Function: microtubule motor activity (GO:0003777);	Molecular Function: ATP binding (GO:0005524);	Cellular Component: mitochondrion (GO:0005739);	Cellular Component: cytoplasmic microtubule (GO:0005881);	Biological Process: negative regulation of microtubule depolymerization (GO:0007026);	Molecular Function: microtubule binding (GO:0008017);	Biological Process: nuclear migration along microtubule (GO:0030473);	Biological Process: mitotic spindle assembly (GO:0090307);
Fusarium0G012430.1	1	Cellular Component: integral component of membrane (GO:0016021);
Fusarium0G012440.1	6	Molecular Function: translation initiation factor activity (GO:0003743);	Cellular Component: transcription factor TFIID complex (GO:0005669);	Cellular Component: cytosol (GO:0005829);	Biological Process: regulation of transcription from RNA polymerase II promoter (GO:0006357);	Biological Process: translational initiation (GO:0006413);	Biological Process: RNA polymerase II transcriptional preinitiation complex assembly (GO:0051123);
Fusarium0G012460.1	1	Cellular Component: integral component of membrane (GO:0016021);
Fusarium0G012470.1	7	Biological Process: ribosomal small subunit assembly (GO:0000028);	Molecular Function: RNA binding (GO:0003723);	Molecular Function: structural constituent of ribosome (GO:0003735);	Biological Process: rRNA export from nucleus (GO:0006407);	Biological Process: translation (GO:0006412);	Cellular Component: cytosolic small ribosomal subunit (GO:0022627);	Biological Process: mycelium development (GO:0043581);
Fusarium0G012480.1	1	Cellular Component: integral component of membrane (GO:0016021);
Fusarium0G012500.1	1	Molecular Function: hydrolase activity (GO:0016787);
Fusarium0G012520.1	1	Cellular Component: integral component of membrane (GO:0016021);
Fusarium0G012530.1	2	Molecular Function: oxidoreductase activity (GO:0016491);	Biological Process: oxidation-reduction process (GO:0055114);
Fusarium0G012540.1	9	Biological Process: mitochondrial genome maintenance (GO:0000002);	Molecular Function: 3'-5'-exoribonuclease activity (GO:0000175);	Biological Process: exonucleolytic trimming to generate mature 3'-end of 5.8S rRNA from tricistronic rRNA transcript (SSU-rRNA, 5.8S rRNA, LSU-rRNA) (GO:0000467);	Molecular Function: nucleic acid binding (GO:0003676);	Cellular Component: nucleus (GO:0005634);	Cellular Component: mitochondrion (GO:0005739);	Cellular Component: cytosol (GO:0005829);	Biological Process: U4 snRNA 3'-end processing (GO:0034475);	Biological Process: U5 snRNA 3'-end processing (GO:0034476);
Fusarium0G012550.1	3	Molecular Function: magnesium ion binding (GO:0000287);	Biological Process: carbohydrate metabolic process (GO:0005975);	Molecular Function: intramolecular transferase activity, phosphotransferases (GO:0016868);
Fusarium0G012570.1	5	Molecular Function: DNA binding (GO:0003677);	Cellular Component: nucleus (GO:0005634);	Cellular Component: chromosome (GO:0005694);	Biological Process: DNA repair (GO:0006281);	Biological Process: regulation of transcription, DNA-templated (GO:0006355);
Fusarium0G012580.1	2	Cellular Component: kinetochore (GO:0000776);	Biological Process: kinetochore assembly (GO:0051382);
Fusarium0G012620.1	5	Cellular Component: mitochondrial outer membrane (GO:0005741);	Biological Process: ubiquitin-dependent protein catabolic process (GO:0006511);	Cellular Component: integral component of membrane (GO:0016021);	Biological Process: protein deubiquitination (GO:0016579);	Molecular Function: thiol-dependent ubiquitinyl hydrolase activity (GO:0036459);
Fusarium0G012630.1	2	Cellular Component: integral component of membrane (GO:0016021);	Molecular Function: transferase activity (GO:0016740);
Fusarium0G012640.1	4	Molecular Function: RNA polymerase II transcription factor activity, sequence-specific DNA binding (GO:0000981);	Cellular Component: nucleus (GO:0005634);	Biological Process: regulation of transcription from RNA polymerase II promoter (GO:0006357);	Molecular Function: zinc ion binding (GO:0008270);
Fusarium0G012650.1	1	Molecular Function: N-acetyltransferase activity (GO:0008080);
Fusarium0G012660.1	4	Molecular Function: oxidoreductase activity, acting on NAD(P)H (GO:0016651);	Molecular Function: quinone binding (GO:0048038);	Molecular Function: NAD binding (GO:0051287);	Biological Process: oxidation-reduction process (GO:0055114);
Fusarium0G012670.1	6	Biological Process: ubiquinone biosynthetic process (GO:0006744);	Molecular Function: oxidoreductase activity, acting on paired donors, with incorporation or reduction of molecular oxygen, NAD(P)H as one donor, and incorporation of one atom of oxygen (GO:0016709);	Molecular Function: oxidoreductase activity, acting on paired donors, with incorporation or reduction of molecular oxygen, reduced flavin or flavoprotein as one donor, and incorporation of one atom of oxygen (GO:0016712);	Cellular Component: extrinsic component of mitochondrial inner membrane (GO:0031314);	Biological Process: oxidation-reduction process (GO:0055114);	Molecular Function: FAD binding (GO:0071949);
Fusarium0G012680.1	13	Biological Process: retrograde transport, vesicle recycling within Golgi (GO:0000301);	Molecular Function: calcium-transporting ATPase activity (GO:0005388);	Molecular Function: ATP binding (GO:0005524);	Cellular Component: nucleus (GO:0005634);	Cellular Component: integral component of membrane (GO:0016021);	Biological Process: macroautophagy (GO:0016236);	Cellular Component: Golgi transport complex (GO:0017119);	Biological Process: pexophagy (GO:0030242);	Cellular Component: cell division site (GO:0032153);	Biological Process: CVT pathway (GO:0032258);	Molecular Function: metal ion binding (GO:0046872);	Cellular Component: cell tip (GO:0051286);	Biological Process: calcium ion transmembrane transport (GO:0070588);
Fusarium0G012690.1	10	Cellular Component: Golgi membrane (GO:0000139);	Molecular Function: calcium-transporting ATPase activity (GO:0005388);	Molecular Function: calcium ion binding (GO:0005509);	Molecular Function: ATP binding (GO:0005524);	Biological Process: cellular calcium ion homeostasis (GO:0006874);	Biological Process: exocytosis (GO:0006887);	Molecular Function: manganese-transporting ATPase activity (GO:0015410);	Cellular Component: integral component of membrane (GO:0016021);	Biological Process: calcium ion transmembrane transport (GO:0070588);	Biological Process: manganese ion transmembrane transport (GO:0071421);
Fusarium0G012700.1	13	Molecular Function: chromatin binding (GO:0003682);	Cellular Component: mitochondrion (GO:0005739);	Biological Process: DNA unwinding involved in DNA replication (GO:0006268);	Biological Process: protein acetylation (GO:0006473);	Biological Process: apoptotic process (GO:0006915);	Biological Process: mitotic chromosome condensation (GO:0007076);	Biological Process: establishment of mitotic sister chromatid cohesion (GO:0034087);	Cellular Component: chromosome, centromeric outer repeat region (GO:0034507);	Cellular Component: nuclear mitotic cohesin complex (GO:0034990);	Cellular Component: horsetail nucleus leading edge (GO:0071687);	Cellular Component: nuclear rDNA heterochromatin (GO:1902377);	Biological Process: replication-born double-strand break repair via sister chromatid exchange (GO:1990414);	Cellular Component: nuclear subtelomeric heterochromatin (GO:1990707);
Fusarium0G012710.1	3	Biological Process: tubulin complex assembly (GO:0007021);	Biological Process: post-chaperonin tubulin folding pathway (GO:0007023);	Molecular Function: beta-tubulin binding (GO:0048487);
Fusarium0G012720.1	2	Cellular Component: THO complex part of transcription export complex (GO:0000445);	Biological Process: mRNA processing (GO:0006397);
Fusarium0G012730.1	1	Molecular Function: metal ion binding (GO:0046872);
Fusarium0G012750.1	3	Molecular Function: transcription factor activity, sequence-specific DNA binding (GO:0003700);	Biological Process: regulation of transcription, DNA-templated (GO:0006355);	Molecular Function: sequence-specific DNA binding (GO:0043565);
Fusarium0G012760.1	1	Cellular Component: integral component of membrane (GO:0016021);
Fusarium0G012770.1	9	Biological Process: cell separation after cytokinesis (GO:0000920);	Cellular Component: nucleus (GO:0005634);	Cellular Component: cellular bud tip (GO:0005934);	Cellular Component: cellular bud neck (GO:0005935);	Biological Process: budding cell apical bud growth (GO:0007118);	Biological Process: establishment or maintenance of cell polarity (GO:0007163);	Molecular Function: protein kinase activator activity (GO:0030295);	Biological Process: activation of protein kinase activity (GO:0032147);	Cellular Component: mating projection tip (GO:0043332);
Fusarium0G012780.1	3	Biological Process: transcription elongation from RNA polymerase II promoter (GO:0006368);	Biological Process: histone modification (GO:0016570);	Cellular Component: Cdc73/Paf1 complex (GO:0016593);
Fusarium0G012790.1	5	Molecular Function: triglyceride lipase activity (GO:0004806);	Cellular Component: lipid particle (GO:0005811);	Biological Process: cell budding (GO:0007114);	Biological Process: triglyceride catabolic process (GO:0019433);	Molecular Function: lysophosphatidylethanolamine acyltransferase activity (GO:0071618);
Fusarium0G012820.1	2	Molecular Function: UTP:glucose-1-phosphate uridylyltransferase activity (GO:0003983);	Biological Process: UDP-glucose metabolic process (GO:0006011);
Fusarium0G012840.1	2	Molecular Function: dihydroneopterin aldolase activity (GO:0004150);	Biological Process: folic acid-containing compound metabolic process (GO:0006760);
Fusarium0G012850.1	4	Molecular Function: G-protein coupled receptor activity (GO:0004930);	Biological Process: cell surface receptor signaling pathway (GO:0007166);	Biological Process: G-protein coupled receptor signaling pathway (GO:0007186);	Cellular Component: integral component of membrane (GO:0016021);
Fusarium0G012860.1	3	Molecular Function: hydrolase activity, hydrolyzing O-glycosyl compounds (GO:0004553);	Biological Process: carbohydrate metabolic process (GO:0005975);	Cellular Component: integral component of membrane (GO:0016021);
Fusarium0G012870.1	1	Biological Process: regulation of transcription from RNA polymerase II promoter (GO:0006357);
Fusarium0G012880.1	3	Molecular Function: ammonium transmembrane transporter activity (GO:0008519);	Cellular Component: integral component of membrane (GO:0016021);	Biological Process: ammonium transmembrane transport (GO:0072488);
Fusarium0G012890.1	3	Molecular Function: acid phosphatase activity (GO:0003993);	Cellular Component: integral component of membrane (GO:0016021);	Biological Process: dephosphorylation (GO:0016311);
Fusarium0G012900.1	2	Molecular Function: oxidoreductase activity (GO:0016491);	Biological Process: oxidation-reduction process (GO:0055114);
Fusarium0G012910.1	1	Cellular Component: integral component of membrane (GO:0016021);
Fusarium0G012920.1	3	Molecular Function: protein kinase activity (GO:0004672);	Molecular Function: ATP binding (GO:0005524);	Biological Process: protein phosphorylation (GO:0006468);
Fusarium0G012930.1	1	Molecular Function: zinc ion binding (GO:0008270);
Fusarium0G012940.1	2	Molecular Function: catalytic activity (GO:0003824);	Biological Process: DNA repair (GO:0006281);
Fusarium0G012950.1	2	Cellular Component: integral component of membrane (GO:0016021);	Cellular Component: ER to Golgi transport vesicle (GO:0030134);
Fusarium0G012960.1	4	Biological Process: cellular response to iron ion starvation (GO:0010106);	Biological Process: ferric triacetylfusarinine C transport (GO:0015686);	Cellular Component: integral component of membrane (GO:0016021);	Biological Process: transmembrane transport (GO:0055085);
Fusarium0G012970.1	1	Molecular Function: N-acetyltransferase activity (GO:0008080);
Fusarium0G012980.1	7	Molecular Function: ATP binding (GO:0005524);	Cellular Component: nuclear pore (GO:0005643);	Biological Process: nucleocytoplasmic transport (GO:0006913);	Cellular Component: integral component of membrane (GO:0016021);	Molecular Function: structural constituent of nuclear pore (GO:0017056);	Molecular Function: ATPase activity, coupled to transmembrane movement of substances (GO:0042626);	Biological Process: transmembrane transport (GO:0055085);
Fusarium0G012990.1	3	Molecular Function: protein kinase activity (GO:0004672);	Molecular Function: ATP binding (GO:0005524);	Biological Process: protein phosphorylation (GO:0006468);
Fusarium0G013000.1	24	Cellular Component: condensed nuclear chromosome kinetochore (GO:0000778);	Molecular Function: protein tyrosine phosphatase activity (GO:0004725);	Cellular Component: actomyosin contractile ring (GO:0005826);	Biological Process: cellular response to DNA damage stimulus (GO:0006974);	Biological Process: vacuolar transport (GO:0007034);	Molecular Function: protein tyrosine/serine/threonine phosphatase activity (GO:0008138);	Cellular Component: RENT complex (GO:0030869);	Biological Process: positive regulation of septation initiation signaling (GO:0031031);	Biological Process: positive regulation of exit from mitosis (GO:0031536);	Biological Process: protein localization to kinetochore (GO:0034501);	Biological Process: peptidyl-tyrosine dephosphorylation (GO:0035335);	Biological Process: chromosome passenger complex localization to spindle midzone (GO:0035853);	Cellular Component: mitotic spindle pole body (GO:0044732);	Biological Process: mitotic cytokinesis checkpoint (GO:0044878);	Biological Process: negative regulation of cyclin-dependent protein serine/threonine kinase activity (GO:0045736);	Biological Process: meiotic spindle disassembly (GO:0051229);	Biological Process: chromosome separation (GO:0051304);	Biological Process: cellular response to osmotic stress (GO:0071470);	Biological Process: establishment of protein localization to spindle pole body (GO:0071989);	Biological Process: response to mitotic cell cycle spindle assembly checkpoint signaling (GO:0072479);	Biological Process: correction of merotelic kinetochore attachment, mitotic (GO:0098783);	Biological Process: mitotic actomyosin contractile ring maintenance (GO:1902406);	Biological Process: positive regulation of attachment of mitotic spindle microtubules to kinetochore (GO:1902425);	Cellular Component: mitotic spindle midzone (GO:1990023);
Fusarium0G013020.1	1	Molecular Function: protein dimerization activity (GO:0046983);
Fusarium0G013030.1	1	Cellular Component: integral component of membrane (GO:0016021);
Fusarium0G013040.1	11	Biological Process: ribosomal large subunit export from nucleus (GO:0000055);	Biological Process: ribosomal small subunit export from nucleus (GO:0000056);	Molecular Function: RNA binding (GO:0003723);	Cellular Component: nuclear pore (GO:0005643);	Cellular Component: nucleolus (GO:0005730);	Cellular Component: cytosol (GO:0005829);	Biological Process: poly(A)+ mRNA export from nucleus (GO:0016973);	Molecular Function: structural constituent of nuclear pore (GO:0017056);	Cellular Component: nuclear membrane (GO:0031965);	Cellular Component: nuclear RNA export factor complex (GO:0042272);	Cellular Component: mitotic spindle (GO:0072686);
Fusarium0G013050.1	9	Biological Process: recombinational repair (GO:0000725);	Molecular Function: ATP binding (GO:0005524);	Cellular Component: nucleus (GO:0005634);	Biological Process: DNA duplex unwinding (GO:0032508);	Biological Process: DNA replication, Okazaki fragment processing (GO:0033567);	Biological Process: interstrand cross-link repair (GO:0036297);	Molecular Function: 3'-5' DNA helicase activity (GO:0043138);	Biological Process: negative regulation of strand invasion (GO:0060543);	Molecular Function: flap-structured DNA binding (GO:0070336);
Fusarium0G013060.1	1	Cellular Component: integral component of membrane (GO:0016021);
Fusarium0G013090.1	17	Biological Process: telomere maintenance (GO:0000723);	Biological Process: recombinational repair (GO:0000725);	Biological Process: DNA double-strand break processing (GO:0000729);	Molecular Function: nucleic acid binding (GO:0003676);	Molecular Function: ATP binding (GO:0005524);	Cellular Component: chromosome (GO:0005694);	Biological Process: mitotic recombination (GO:0006312);	Biological Process: regulation of reciprocal meiotic recombination (GO:0010520);	Cellular Component: nuclear lumen (GO:0031981);	Biological Process: DNA duplex unwinding (GO:0032508);	Biological Process: maintenance of rDNA (GO:0043007);	Molecular Function: ATP-dependent 3'-5' DNA helicase activity (GO:0043140);	Biological Process: negative regulation of cell cycle (GO:0045786);	Biological Process: cellular developmental process (GO:0048869);	Biological Process: nuclear chromosome segregation (GO:0098813);	Biological Process: mitotic cell cycle process (GO:1903047);	Biological Process: mitotic recombination-dependent replication fork processing (GO:1990426);
Fusarium0G013130.1	2	Biological Process: metabolic process (GO:0008152);	Molecular Function: hydrolase activity (GO:0016787);
Fusarium0G013140.1	6	Cellular Component: mitochondrial intermembrane space (GO:0005758);	Cellular Component: cytosol (GO:0005829);	Biological Process: intracellular copper ion transport (GO:0015680);	Molecular Function: copper chaperone activity (GO:0016531);	Biological Process: protein farnesylation (GO:0018343);	Biological Process: mitochondrial respiratory chain complex IV assembly (GO:0033617);
Fusarium0G013150.1	2	Molecular Function: binding (GO:0005488);	Cellular Component: cytoplasm (GO:0005737);
Fusarium0G013160.1	5	Molecular Function: ATP binding (GO:0005524);	Cellular Component: nucleus (GO:0005634);	Cellular Component: chaperonin-containing T-complex (GO:0005832);	Biological Process: protein folding (GO:0006457);	Molecular Function: unfolded protein binding (GO:0051082);
Fusarium0G013170.1	9	Molecular Function: ATP binding (GO:0005524);	Cellular Component: nucleus (GO:0005634);	Cellular Component: cytosol (GO:0005829);	Biological Process: ubiquitin-dependent protein catabolic process (GO:0006511);	Molecular Function: peptidase activity (GO:0008233);	Cellular Component: proteasome regulatory particle, base subcomplex (GO:0008540);	Biological Process: positive regulation of protein catabolic process (GO:0045732);	Biological Process: positive regulation of RNA polymerase II transcriptional preinitiation complex assembly (GO:0045899);	Biological Process: proteasome regulatory particle assembly (GO:0070682);
Fusarium0G013190.1	4	Cellular Component: mitochondrial respiratory chain complex III (GO:0005750);	Biological Process: mitochondrial electron transport, ubiquinol to cytochrome c (GO:0006122);	Molecular Function: heme binding (GO:0020037);	Molecular Function: electron transporter, transferring electrons within CoQH2-cytochrome c reductase complex activity (GO:0045153);
Fusarium0G013200.1	12	Biological Process: ribosomal subunit export from nucleus (GO:0000054);	Cellular Component: chromosome, telomeric region (GO:0000781);	Molecular Function: GTPase activator activity (GO:0005096);	Cellular Component: nucleus (GO:0005634);	Cellular Component: cytosol (GO:0005829);	Biological Process: chromatin silencing at telomere (GO:0006348);	Biological Process: tRNA metabolic process (GO:0006399);	Biological Process: RNA import into nucleus (GO:0006404);	Biological Process: rRNA export from nucleus (GO:0006407);	Biological Process: protein import into nucleus (GO:0006606);	Biological Process: rRNA metabolic process (GO:0016072);	Biological Process: positive regulation of GTPase activity (GO:0043547);
Fusarium0G013220.1	8	Molecular Function: mRNA binding (GO:0003729);	Molecular Function: threonine-type endopeptidase activity (GO:0004298);	Cellular Component: nucleus (GO:0005634);	Biological Process: proteasomal ubiquitin-independent protein catabolic process (GO:0010499);	Cellular Component: proteasome core complex, alpha-subunit complex (GO:0019773);	Cellular Component: proteasome storage granule (GO:0034515);	Cellular Component: nuclear outer membrane-endoplasmic reticulum membrane network (GO:0042175);	Biological Process: proteasome-mediated ubiquitin-dependent protein catabolic process (GO:0043161);
Fusarium0G013230.1	6	Molecular Function: rDNA binding (GO:0000182);	Molecular Function: DNA-directed DNA polymerase activity (GO:0003887);	Cellular Component: nucleolus (GO:0005730);	Cellular Component: cytosol (GO:0005829);	Biological Process: transcription of nuclear large rRNA transcript from RNA polymerase I promoter (GO:0042790);	Biological Process: DNA biosynthetic process (GO:0071897);
Fusarium0G013240.1	10	Molecular Function: protein serine/threonine phosphatase activity (GO:0004722);	Molecular Function: protein tyrosine phosphatase activity (GO:0004725);	Cellular Component: nucleus (GO:0005634);	Cellular Component: cytosol (GO:0005829);	Biological Process: positive regulation of G2/M transition of mitotic cell cycle (GO:0010971);	Biological Process: positive regulation of cyclin-dependent protein serine/threonine kinase activity involved in G2/M transition of mitotic cell cycle (GO:0031662);	Biological Process: mitotic DNA replication checkpoint (GO:0033314);	Biological Process: positive regulation of meiotic nuclear division (GO:0045836);	Biological Process: signal transduction involved in intra-S DNA damage checkpoint (GO:0072428);	Biological Process: peptidyl-tyrosine dephosphorylation involved in activation of protein kinase activity (GO:1901920);
Fusarium0G013250.1	5	Biological Process: mRNA splicing, via spliceosome (GO:0000398);	Cellular Component: nucleus (GO:0005634);	Cellular Component: cytosol (GO:0005829);	Biological Process: positive regulation of catalytic activity (GO:0043085);	Molecular Function: RNA lariat debranching enzyme activator activity (GO:0061632);
Fusarium0G013260.1	9	Biological Process: endonucleolytic cleavage in ITS1 to separate SSU-rRNA from 5.8S rRNA and LSU-rRNA from tricistronic rRNA transcript (SSU-rRNA, 5.8S rRNA, LSU-rRNA) (GO:0000447);	Biological Process: endonucleolytic cleavage to generate mature 5'-end of SSU-rRNA from (SSU-rRNA, 5.8S rRNA, LSU-rRNA) (GO:0000472);	Biological Process: endonucleolytic cleavage in 5'-ETS of tricistronic rRNA transcript (SSU-rRNA, 5.8S rRNA, LSU-rRNA) (GO:0000480);	Cellular Component: nucleoplasm (GO:0005654);	Cellular Component: nucleolus (GO:0005730);	Cellular Component: cytoplasm (GO:0005737);	Cellular Component: 90S preribosome (GO:0030686);	Cellular Component: preribosome, small subunit precursor (GO:0030688);	Cellular Component: small-subunit processome (GO:0032040);
Fusarium0G013270.1	7	Cellular Component: mitochondrial matrix (GO:0005759);	Biological Process: protein folding (GO:0006457);	Biological Process: response to unfolded protein (GO:0006986);	Molecular Function: zinc ion binding (GO:0008270);	Biological Process: protein import into mitochondrial matrix (GO:0030150);	Biological Process: protein stabilization (GO:0050821);	Molecular Function: chaperone binding (GO:0051087);
Fusarium0G013280.1	13	Biological Process: G2/M transition of mitotic cell cycle (GO:0000086);	Cellular Component: nuclear chromosome (GO:0000228);	Cellular Component: cytosol (GO:0005829);	Biological Process: double-strand break repair (GO:0006302);	Biological Process: nucleosome disassembly (GO:0006337);	Biological Process: regulation of transcription, DNA-templated (GO:0006355);	Biological Process: transcription elongation from RNA polymerase II promoter (GO:0006368);	Biological Process: chromosome segregation (GO:0007059);	Molecular Function: zinc ion binding (GO:0008270);	Cellular Component: RSC complex (GO:0016586);	Biological Process: chromatin remodeling at centromere (GO:0031055);	Biological Process: regulation of nuclear cell cycle DNA replication (GO:0033262);	Biological Process: ATP-dependent chromatin remodeling (GO:0043044);
Fusarium0G013290.1	4	Cellular Component: extracellular region (GO:0005576);	Molecular Function: cellulose 1,4-beta-cellobiosidase activity (GO:0016162);	Biological Process: cellulose catabolic process (GO:0030245);	Molecular Function: cellulose binding (GO:0030248);
Fusarium0G013300.1	4	Biological Process: carbohydrate transport (GO:0008643);	Cellular Component: integral component of membrane (GO:0016021);	Molecular Function: substrate-specific transmembrane transporter activity (GO:0022891);	Biological Process: transmembrane transport (GO:0055085);
Fusarium0G013310.1	5	Molecular Function: RNA polymerase II transcription factor activity, sequence-specific DNA binding (GO:0000981);	Molecular Function: DNA binding (GO:0003677);	Cellular Component: nucleus (GO:0005634);	Biological Process: regulation of transcription from RNA polymerase II promoter (GO:0006357);	Molecular Function: zinc ion binding (GO:0008270);
Fusarium0G013320.1	5	Molecular Function: RNA polymerase II transcription factor activity, sequence-specific DNA binding (GO:0000981);	Molecular Function: DNA binding (GO:0003677);	Cellular Component: nucleus (GO:0005634);	Biological Process: regulation of transcription from RNA polymerase II promoter (GO:0006357);	Molecular Function: zinc ion binding (GO:0008270);
Fusarium0G013330.1	1	Molecular Function: catalytic activity (GO:0003824);
Fusarium0G013340.1	1	Molecular Function: catalytic activity (GO:0003824);
Fusarium0G013350.1	3	Biological Process: superoxide metabolic process (GO:0006801);	Molecular Function: metal ion binding (GO:0046872);	Biological Process: oxidation-reduction process (GO:0055114);
Fusarium0G013360.1	4	Molecular Function: endoribonuclease activity (GO:0004521);	Biological Process: rRNA transcription (GO:0009303);	Cellular Component: integral component of membrane (GO:0016021);	Biological Process: RNA phosphodiester bond hydrolysis, endonucleolytic (GO:0090502);
Fusarium0G013370.1	2	Molecular Function: oxidoreductase activity (GO:0016491);	Biological Process: oxidation-reduction process (GO:0055114);
Fusarium0G013390.1	4	Molecular Function: IMP cyclohydrolase activity (GO:0003937);	Molecular Function: phosphoribosylaminoimidazolecarboxamide formyltransferase activity (GO:0004643);	Cellular Component: cytosol (GO:0005829);	Biological Process: 'de novo' IMP biosynthetic process (GO:0006189);
Fusarium0G013400.1	9	Biological Process: vacuole inheritance (GO:0000011);	Molecular Function: guanyl-nucleotide exchange factor activity (GO:0005085);	Cellular Component: cytosol (GO:0005829);	Biological Process: protein targeting to vacuole (GO:0006623);	Biological Process: Golgi to endosome transport (GO:0006895);	Biological Process: late endosome to vacuole transport via multivesicular body sorting pathway (GO:0032511);	Biological Process: protein localization to endosome (GO:0036010);	Molecular Function: ubiquitin binding (GO:0043130);	Biological Process: positive regulation of GTPase activity (GO:0043547);
Fusarium0G013420.1	1	Cellular Component: integral component of membrane (GO:0016021);
Fusarium0G013430.1	1	Molecular Function: metal ion binding (GO:0046872);
Fusarium0G013440.1	1	Cellular Component: integral component of membrane (GO:0016021);
Fusarium0G013460.1	7	Molecular Function: structural constituent of ribosome (GO:0003735);	Cellular Component: nucleus (GO:0005634);	Cellular Component: mitochondrial small ribosomal subunit (GO:0005763);	Cellular Component: cytosol (GO:0005829);	Biological Process: protein demethylation (GO:0006482);	Biological Process: mitochondrial translation (GO:0032543);	Molecular Function: carboxylic ester hydrolase activity (GO:0052689);
Fusarium0G013480.1	7	Molecular Function: ribulose-phosphate 3-epimerase activity (GO:0004750);	Molecular Function: iron ion binding (GO:0005506);	Biological Process: carbohydrate metabolic process (GO:0005975);	Biological Process: pentose-phosphate shunt (GO:0006098);	Molecular Function: oxidoreductase activity, acting on paired donors, with incorporation or reduction of molecular oxygen, 2-oxoglutarate as one donor, and incorporation of one atom each of oxygen into both donors (GO:0016706);	Molecular Function: L-ascorbic acid binding (GO:0031418);	Biological Process: oxidation-reduction process (GO:0055114);
Fusarium0G013490.1	10	Biological Process: nuclear-transcribed mRNA catabolic process, deadenylation-dependent decay (GO:0000288);	Molecular Function: iron ion binding (GO:0005506);	Biological Process: carbohydrate metabolic process (GO:0005975);	Biological Process: translational termination (GO:0006415);	Molecular Function: poly(A) binding (GO:0008143);	Molecular Function: oxidoreductase activity, acting on paired donors, with incorporation or reduction of molecular oxygen, 2-oxoglutarate as one donor, and incorporation of one atom each of oxygen into both donors (GO:0016706);	Molecular Function: transferase activity (GO:0016740);	Molecular Function: racemase and epimerase activity, acting on carbohydrates and derivatives (GO:0016857);	Molecular Function: L-ascorbic acid binding (GO:0031418);	Biological Process: oxidation-reduction process (GO:0055114);
Fusarium0G013520.1	2	Cellular Component: integral component of membrane (GO:0016021);	Biological Process: transmembrane transport (GO:0055085);
Fusarium0G013530.1	2	Molecular Function: oxidoreductase activity (GO:0016491);	Biological Process: oxidation-reduction process (GO:0055114);
Fusarium0G013540.1	5	Molecular Function: magnesium ion binding (GO:0000287);	Molecular Function: phospholipid-translocating ATPase activity (GO:0004012);	Molecular Function: ATP binding (GO:0005524);	Cellular Component: integral component of membrane (GO:0016021);	Biological Process: phospholipid translocation (GO:0045332);
Fusarium0G013550.1	3	Molecular Function: asparaginase activity (GO:0004067);	Biological Process: asparagine metabolic process (GO:0006528);	Cellular Component: integral component of membrane (GO:0016021);
Fusarium0G013560.1	14	Molecular Function: RNA polymerase II core binding (GO:0000993);	Biological Process: transcriptional open complex formation at RNA polymerase II promoter (GO:0001113);	Molecular Function: RNA polymerase II transcription factor activity, TBP-class protein binding, involved in preinitiation complex assembly (GO:0001129);	Molecular Function: transcription factor activity, core RNA polymerase II recruiting (GO:0001139);	Biological Process: transcriptional start site selection at RNA polymerase II promoter (GO:0001174);	Molecular Function: translation initiation factor activity (GO:0003743);	Cellular Component: nucleus (GO:0005634);	Biological Process: regulation of transcription from RNA polymerase II promoter (GO:0006357);	Biological Process: translational initiation (GO:0006413);	Molecular Function: zinc ion binding (GO:0008270);	Molecular Function: TBP-class protein binding (GO:0017025);	Biological Process: RNA polymerase II transcriptional preinitiation complex assembly (GO:0051123);	Cellular Component: transcriptional preinitiation complex (GO:0097550);	Biological Process: positive regulation of transcription regulatory region DNA binding (GO:2000679);
Fusarium0G013570.1	1	Molecular Function: catalytic activity (GO:0003824);
Fusarium0G013590.1	1	Cellular Component: integral component of membrane (GO:0016021);
Fusarium0G013600.1	2	Molecular Function: asparagine synthase (glutamine-hydrolyzing) activity (GO:0004066);	Biological Process: asparagine biosynthetic process (GO:0006529);
Fusarium0G013610.1	2	Molecular Function: nucleic acid binding (GO:0003676);	Molecular Function: metal ion binding (GO:0046872);
Fusarium0G013630.1	2	Cellular Component: integral component of membrane (GO:0016021);	Molecular Function: transferase activity, transferring glycosyl groups (GO:0016757);
Fusarium0G013640.1	4	Molecular Function: dolichyl-phosphate-mannose-protein mannosyltransferase activity (GO:0004169);	Cellular Component: integral component of membrane (GO:0016021);	Biological Process: protein O-linked mannosylation (GO:0035269);	Biological Process: regulation of endoplasmic reticulum unfolded protein response (GO:1900101);
Fusarium0G013650.1	8	Biological Process: mitotic cytokinesis (GO:0000281);	Cellular Component: cytosol (GO:0005829);	Cellular Component: Arp2/3 protein complex (GO:0005885);	Cellular Component: actin cortical patch (GO:0030479);	Cellular Component: cell division site (GO:0032153);	Biological Process: Arp2/3 complex-mediated actin nucleation (GO:0034314);	Molecular Function: ubiquitin binding (GO:0043130);	Cellular Component: cell tip (GO:0051286);
Fusarium0G013660.1	1	Cellular Component: integral component of membrane (GO:0016021);
Fusarium0G013670.1	7	Molecular Function: mannosyl-oligosaccharide 1,2-alpha-mannosidase activity (GO:0004571);	Molecular Function: calcium ion binding (GO:0005509);	Cellular Component: endoplasmic reticulum (GO:0005783);	Biological Process: protein N-linked glycosylation (GO:0006487);	Cellular Component: integral component of membrane (GO:0016021);	Biological Process: ER-associated ubiquitin-dependent protein catabolic process (GO:0030433);	Biological Process: protein deglycosylation involved in glycoprotein catabolic process (GO:0035977);
Fusarium0G013680.1	3	Biological Process: amino acid transmembrane transport (GO:0003333);	Molecular Function: amino acid transmembrane transporter activity (GO:0015171);	Cellular Component: integral component of membrane (GO:0016021);
Fusarium0G013700.1	6	Molecular Function: carboxypeptidase activity (GO:0004180);	Cellular Component: Golgi apparatus (GO:0005794);	Biological Process: proteolysis (GO:0006508);	Biological Process: protein transport (GO:0015031);	Cellular Component: integral component of membrane (GO:0016021);	Cellular Component: late endosome membrane (GO:0031902);
Fusarium0G013740.1	3	Molecular Function: ammonium transmembrane transporter activity (GO:0008519);	Cellular Component: integral component of membrane (GO:0016021);	Biological Process: ammonium transmembrane transport (GO:0072488);
Fusarium0G013760.1	5	Molecular Function: DNA binding (GO:0003677);	Molecular Function: DNA-directed DNA polymerase activity (GO:0003887);	Cellular Component: nucleus (GO:0005634);	Biological Process: double-strand break repair via nonhomologous end joining (GO:0006303);	Biological Process: DNA biosynthetic process (GO:0071897);
Fusarium0G013770.1	1	Cellular Component: integral component of membrane (GO:0016021);
Fusarium0G013780.1	1	Cellular Component: integral component of membrane (GO:0016021);
Fusarium0G013800.1	7	Cellular Component: nucleus (GO:0005634);	Biological Process: nucleotide-excision repair (GO:0006289);	Biological Process: mitotic G2 DNA damage checkpoint (GO:0007095);	Biological Process: reciprocal meiotic recombination (GO:0007131);	Cellular Component: Rad17 RFC-like complex (GO:0031389);	Biological Process: intra-S DNA damage checkpoint (GO:0031573);	Biological Process: mitotic DNA replication checkpoint (GO:0033314);
Fusarium0G013820.1	1	Molecular Function: ATP binding (GO:0005524);
Fusarium0G013910.1	2	Molecular Function: calcium ion binding (GO:0005509);	Molecular Function: calcium-dependent phospholipid binding (GO:0005544);
Fusarium0G013930.1	1	Cellular Component: membrane (GO:0016020);
Fusarium0G013940.1	3	Biological Process: carbohydrate metabolic process (GO:0005975);	Molecular Function: carbon-oxygen lyase activity, acting on polysaccharides (GO:0016837);	Molecular Function: carbohydrate binding (GO:0030246);
Fusarium0G013980.1	1	Molecular Function: hydrolase activity (GO:0016787);
Fusarium0G013990.1	1	Cellular Component: integral component of membrane (GO:0016021);
Fusarium0G014000.1	1	Cellular Component: integral component of membrane (GO:0016021);
Fusarium0G014010.1	9	Biological Process: actin cortical patch assembly (GO:0000147);	Molecular Function: actin binding (GO:0003779);	Cellular Component: nucleus (GO:0005634);	Cellular Component: cytosol (GO:0005829);	Cellular Component: membrane (GO:0016020);	Cellular Component: actin cortical patch (GO:0030479);	Cellular Component: medial cortex (GO:0031097);	Cellular Component: old growing cell tip (GO:0035840);	Biological Process: positive regulation of actin nucleation (GO:0051127);
Fusarium0G014020.1	1	Cellular Component: ribosome (GO:0005840);
Fusarium0G014040.1	6	Molecular Function: nucleotide binding (GO:0000166);	Cellular Component: dense fibrillar component (GO:0001651);	Molecular Function: single-stranded DNA binding (GO:0003697);	Molecular Function: RNA binding (GO:0003723);	Cellular Component: mitochondrion (GO:0005739);	Biological Process: rRNA processing (GO:0006364);
Fusarium0G014050.1	1	Cellular Component: integral component of membrane (GO:0016021);
Fusarium0G014060.1	8	Molecular Function: monooxygenase activity (GO:0004497);	Molecular Function: iron ion binding (GO:0005506);	Molecular Function: methyltransferase activity (GO:0008168);	Cellular Component: integral component of membrane (GO:0016021);	Molecular Function: oxidoreductase activity, acting on paired donors, with incorporation or reduction of molecular oxygen (GO:0016705);	Molecular Function: heme binding (GO:0020037);	Biological Process: methylation (GO:0032259);	Biological Process: oxidation-reduction process (GO:0055114);
Fusarium0G014070.1	6	Molecular Function: GTPase activity (GO:0003924);	Molecular Function: structural constituent of cytoskeleton (GO:0005200);	Molecular Function: GTP binding (GO:0005525);	Cellular Component: cytoplasm (GO:0005737);	Cellular Component: microtubule (GO:0005874);	Biological Process: microtubule-based process (GO:0007017);
Fusarium0G014080.1	5	Molecular Function: nucleotide binding (GO:0000166);	Biological Process: maturation of LSU-rRNA from tricistronic rRNA transcript (SSU-rRNA, 5.8S rRNA, LSU-rRNA) (GO:0000463);	Molecular Function: RNA binding (GO:0003723);	Cellular Component: nucleolus (GO:0005730);	Cellular Component: preribosome (GO:0030684);
Fusarium0G014090.1	14	Biological Process: histone deacetylation (GO:0016575);	Biological Process: regulation of DNA-dependent DNA replication initiation (GO:0030174);	Biological Process: negative regulation of chromatin silencing at telomere (GO:0031939);	Cellular Component: Rpd3L complex (GO:0033698);	Biological Process: negative regulation of chromatin silencing at silent mating-type cassette (GO:0061186);	Biological Process: negative regulation of chromatin silencing at rDNA (GO:0061188);	Biological Process: positive regulation of transcription from RNA polymerase II promoter in response to heat stress (GO:0061408);	Cellular Component: Rpd3L-Expanded complex (GO:0070210);	Biological Process: positive regulation of inositol biosynthetic process by positive regulation of transcription from RNA polymerase II promoter (GO:1900375);	Biological Process: negative regulation of inositol biosynthetic process by negative regulation of transcription from RNA polymerase II promoter (GO:1900471);	Biological Process: positive regulation of phosphatidylcholine biosynthetic process by positive regulation of transcription from RNA polymerase II promoter (GO:1900472);	Biological Process: negative regulation of phosphatidylcholine biosynthetic process by negative regulation of transcription from RNA polymerase II promoter (GO:1900473);	Biological Process: positive regulation of phosphatidylserine biosynthetic process by positive regulation of transcription from RNA polymerase II promoter (GO:1900525);	Biological Process: negative regulation of phosphatidylserine biosynthetic process by negative regulation of transcription from RNA polymerase II promoter (GO:1900526);
Fusarium0G014100.1	1	Cellular Component: integral component of membrane (GO:0016021);
Fusarium0G014110.1	6	Cellular Component: mRNA cleavage and polyadenylation specificity factor complex (GO:0005847);	Biological Process: mRNA polyadenylation (GO:0006378);	Biological Process: mRNA cleavage (GO:0006379);	Biological Process: tRNA processing (GO:0008033);	Biological Process: termination of RNA polymerase II transcription, poly(A)-coupled (GO:0030846);	Biological Process: termination of RNA polymerase II transcription, exosome-dependent (GO:0030847);
Fusarium0G014140.1	5	Molecular Function: RNA polymerase II transcription factor activity, sequence-specific DNA binding (GO:0000981);	Molecular Function: DNA binding (GO:0003677);	Cellular Component: nucleus (GO:0005634);	Biological Process: regulation of transcription from RNA polymerase II promoter (GO:0006357);	Molecular Function: zinc ion binding (GO:0008270);
Fusarium0G014150.1	2	Cellular Component: integral component of membrane (GO:0016021);	Biological Process: transmembrane transport (GO:0055085);
Fusarium0G014160.1	1	Cellular Component: integral component of membrane (GO:0016021);
Fusarium0G014180.1	5	Biological Process: activation of MAPKK activity (GO:0000186);	Molecular Function: MAP kinase kinase kinase activity (GO:0004709);	Molecular Function: ATP binding (GO:0005524);	Cellular Component: cytoplasm (GO:0005737);	Biological Process: stress-activated MAPK cascade (GO:0051403);
Fusarium0G014190.1	7	Molecular Function: cytidine deaminase activity (GO:0004126);	Cellular Component: nucleus (GO:0005634);	Cellular Component: cytoplasm (GO:0005737);	Biological Process: deoxycytidine catabolic process (GO:0006217);	Molecular Function: zinc ion binding (GO:0008270);	Biological Process: pyrimidine-containing compound salvage (GO:0008655);	Biological Process: cytidine deamination (GO:0009972);
Fusarium0G014200.1	6	Molecular Function: sugar:proton symporter activity (GO:0005351);	Molecular Function: glucose transmembrane transporter activity (GO:0005355);	Cellular Component: integral component of plasma membrane (GO:0005887);	Biological Process: proton transport (GO:0015992);	Biological Process: glucose import (GO:0046323);	Biological Process: glucose transmembrane transport (GO:1904659);
Fusarium0G014240.1	1	Molecular Function: ATP binding (GO:0005524);
Fusarium0G014250.1	6	Biological Process: telomere maintenance (GO:0000723);	Cellular Component: chromosome, telomeric region (GO:0000781);	Cellular Component: cytosol (GO:0005829);	Biological Process: chromatin silencing at telomere (GO:0006348);	Cellular Component: Set1C/COMPASS complex (GO:0048188);	Biological Process: histone H3-K4 methylation (GO:0051568);
Fusarium0G014270.1	6	Molecular Function: nitrate transmembrane transporter activity (GO:0015112);	Molecular Function: nitrite transmembrane transporter activity (GO:0015113);	Biological Process: nitrate transport (GO:0015706);	Biological Process: nitrite transport (GO:0015707);	Cellular Component: integral component of membrane (GO:0016021);	Biological Process: transmembrane transport (GO:0055085);
Fusarium0G014280.1	9	Molecular Function: methylenetetrahydrofolate dehydrogenase (NAD+) activity (GO:0004487);	Molecular Function: methylenetetrahydrofolate dehydrogenase (NADP+) activity (GO:0004488);	Cellular Component: nucleus (GO:0005634);	Cellular Component: cytosol (GO:0005829);	Biological Process: one-carbon metabolic process (GO:0006730);	Biological Process: purine nucleobase biosynthetic process (GO:0009113);	Biological Process: folic acid-containing compound biosynthetic process (GO:0009396);	Molecular Function: hydrolase activity (GO:0016787);	Biological Process: oxidation-reduction process (GO:0055114);
Fusarium0G014300.1	1	Cellular Component: integral component of membrane (GO:0016021);
Fusarium0G014310.1	6	Molecular Function: GTP binding (GO:0005525);	Cellular Component: nucleus (GO:0005634);	Cellular Component: cytosol (GO:0005829);	Molecular Function: hydrolase activity (GO:0016787);	Biological Process: RNA polymerase II complex import to nucleus (GO:0044376);	Biological Process: RNA polymerase III complex localization to nucleus (GO:1990022);
Fusarium0G014320.1	8	Molecular Function: methionine adenosyltransferase activity (GO:0004478);	Molecular Function: ATP binding (GO:0005524);	Cellular Component: nucleus (GO:0005634);	Cellular Component: cytosol (GO:0005829);	Biological Process: methionine metabolic process (GO:0006555);	Biological Process: S-adenosylmethionine biosynthetic process (GO:0006556);	Biological Process: one-carbon metabolic process (GO:0006730);	Molecular Function: metal ion binding (GO:0046872);
Fusarium0G014340.1	2	Biological Process: lipid metabolic process (GO:0006629);	Molecular Function: phosphoric diester hydrolase activity (GO:0008081);
Fusarium0G014370.1	2	Biological Process: protein folding (GO:0006457);	Biological Process: tubulin complex assembly (GO:0007021);
Fusarium0G014390.1	8	Molecular Function: RNA polymerase II transcription factor activity, sequence-specific DNA binding (GO:0000981);	Molecular Function: DNA binding (GO:0003677);	Molecular Function: mannosyl-oligosaccharide 1,2-alpha-mannosidase activity (GO:0004571);	Molecular Function: calcium ion binding (GO:0005509);	Cellular Component: nucleus (GO:0005634);	Biological Process: regulation of transcription from RNA polymerase II promoter (GO:0006357);	Molecular Function: zinc ion binding (GO:0008270);	Cellular Component: membrane (GO:0016020);
Fusarium0G014400.1	1	Cellular Component: integral component of membrane (GO:0016021);
Fusarium0G014430.1	6	Cellular Component: mitochondrial proton-transporting ATP synthase complex, coupling factor F(o) (GO:0000276);	Molecular Function: oligosaccharyl transferase activity (GO:0004576);	Biological Process: protein glycosylation (GO:0006486);	Molecular Function: hydrogen ion transmembrane transporter activity (GO:0015078);	Biological Process: ATP synthesis coupled proton transport (GO:0015986);	Cellular Component: integral component of membrane (GO:0016021);
Fusarium0G014440.1	4	Molecular Function: dolichyl-diphosphooligosaccharide-protein glycotransferase activity (GO:0004579);	Biological Process: protein N-linked glycosylation (GO:0006487);	Cellular Component: oligosaccharyltransferase complex (GO:0008250);	Cellular Component: integral component of membrane (GO:0016021);
Fusarium0G014460.1	3	Molecular Function: protein serine/threonine kinase activity (GO:0004674);	Molecular Function: ATP binding (GO:0005524);	Biological Process: protein phosphorylation (GO:0006468);
Fusarium0G014490.1	8	Biological Process: endonucleolytic cleavage in ITS1 to separate SSU-rRNA from 5.8S rRNA and LSU-rRNA from tricistronic rRNA transcript (SSU-rRNA, 5.8S rRNA, LSU-rRNA) (GO:0000447);	Biological Process: endonucleolytic cleavage to generate mature 5'-end of SSU-rRNA from (SSU-rRNA, 5.8S rRNA, LSU-rRNA) (GO:0000472);	Biological Process: endonucleolytic cleavage in 5'-ETS of tricistronic rRNA transcript (SSU-rRNA, 5.8S rRNA, LSU-rRNA) (GO:0000480);	Molecular Function: catalytic activity (GO:0003824);	Cellular Component: nucleolus (GO:0005730);	Cellular Component: mitochondrion (GO:0005739);	Cellular Component: small-subunit processome (GO:0032040);	Molecular Function: small ribosomal subunit rRNA binding (GO:0070181);
Fusarium0G014500.1	2	Cellular Component: Golgi apparatus (GO:0005794);	Cellular Component: integral component of membrane (GO:0016021);
Fusarium0G014510.1	1	Cellular Component: integral component of membrane (GO:0016021);
Fusarium0G014520.1	3	Cellular Component: endoplasmic reticulum (GO:0005783);	Biological Process: vesicle-mediated transport (GO:0016192);	Cellular Component: integral component of Golgi membrane (GO:0030173);
Fusarium0G014530.1	2	Molecular Function: lyase activity (GO:0016829);	Molecular Function: metal ion binding (GO:0046872);
Fusarium0G014540.1	2	Molecular Function: nucleotide binding (GO:0000166);	Molecular Function: nucleic acid binding (GO:0003676);
Fusarium0G014550.1	5	Molecular Function: gamma-glutamylcyclotransferase activity (GO:0003839);	Cellular Component: nucleus (GO:0005634);	Cellular Component: cytosol (GO:0005829);	Biological Process: glutathione catabolic process (GO:0006751);	Cellular Component: membrane (GO:0016020);
Fusarium0G014560.1	9	Biological Process: regulation of COPII vesicle coating (GO:0003400);	Molecular Function: calcium ion binding (GO:0005509);	Cellular Component: cytosol (GO:0005829);	Cellular Component: cellular bud neck (GO:0005935);	Biological Process: fatty acid metabolic process (GO:0006631);	Biological Process: axial cellular bud site selection (GO:0007120);	Biological Process: bipolar cellular bud site selection (GO:0007121);	Molecular Function: zinc ion binding (GO:0008270);	Molecular Function: oxidoreductase activity (GO:0016491);
Fusarium0G014590.1	9	Biological Process: generation of catalytic spliceosome for second transesterification step (GO:0000350);	Molecular Function: RNA polymerase II transcription factor activity, sequence-specific DNA binding (GO:0000981);	Molecular Function: DNA binding (GO:0003677);	Molecular Function: ATP binding (GO:0005524);	Biological Process: regulation of transcription from RNA polymerase II promoter (GO:0006357);	Molecular Function: ATP-dependent helicase activity (GO:0008026);	Molecular Function: RNA-dependent ATPase activity (GO:0008186);	Molecular Function: zinc ion binding (GO:0008270);	Cellular Component: U2-type catalytic step 2 spliceosome (GO:0071007);
Fusarium0G014600.1	3	Cellular Component: nucleolus (GO:0005730);	Cellular Component: cytosol (GO:0005829);	Biological Process: rRNA processing (GO:0006364);
Fusarium0G014620.1	1	Molecular Function: lyase activity (GO:0016829);
Fusarium0G014630.1	3	Biological Process: carbohydrate metabolic process (GO:0005975);	Cellular Component: integral component of membrane (GO:0016021);	Molecular Function: hydrolase activity, acting on carbon-nitrogen (but not peptide) bonds (GO:0016810);
Fusarium0G014650.1	2	Molecular Function: lyase activity (GO:0016829);	Molecular Function: pyridoxal phosphate binding (GO:0030170);
Fusarium0G014670.1	1	Cellular Component: integral component of membrane (GO:0016021);
Fusarium0G014680.1	2	Molecular Function: methyltransferase activity (GO:0008168);	Biological Process: methylation (GO:0032259);
Fusarium0G014690.1	10	Biological Process: mRNA splicing, via spliceosome (GO:0000398);	Cellular Component: cytoplasmic mRNA processing body (GO:0000932);	Molecular Function: RNA binding (GO:0003723);	Cellular Component: spliceosomal complex (GO:0005681);	Cellular Component: U6 snRNP (GO:0005688);	Cellular Component: nucleolus (GO:0005730);	Cellular Component: small nucleolar ribonucleoprotein complex (GO:0005732);	Biological Process: tRNA processing (GO:0008033);	Biological Process: maturation of SSU-rRNA (GO:0030490);	Cellular Component: U4/U6 x U5 tri-snRNP complex (GO:0046540);
Fusarium0G014710.1	15	Biological Process: negative regulation of transcription from RNA polymerase II promoter (GO:0000122);	Cellular Component: chromosome, telomeric region (GO:0000781);	Cellular Component: nucleolus (GO:0005730);	Biological Process: regulation of DNA repair (GO:0006282);	Biological Process: chromatin silencing at telomere (GO:0006348);	Biological Process: chromatin silencing at centromere (GO:0030702);	Cellular Component: nuclear pericentric heterochromatin (GO:0031618);	Cellular Component: mating-type region heterochromatin (GO:0031934);	Biological Process: short-chain fatty acid metabolic process (GO:0046459);	Molecular Function: NAD+ binding (GO:0070403);	Biological Process: histone H3-K56 deacetylation (GO:0071572);	Cellular Component: nuclear rDNA heterochromatin (GO:1902377);	Biological Process: histone H4-K16 deacetylation (GO:1990678);	Biological Process: histone H4-K12 deacetylation (GO:1990679);	Cellular Component: nuclear subtelomeric heterochromatin (GO:1990707);
Fusarium0G014720.1	5	Molecular Function: serine-type endopeptidase activity (GO:0004252);	Cellular Component: mitochondrial inner membrane (GO:0005743);	Biological Process: signal peptide processing (GO:0006465);	Biological Process: regulation of mitochondrion organization (GO:0010821);	Cellular Component: integral component of membrane (GO:0016021);
Fusarium0G014750.1	1	Cellular Component: integral component of membrane (GO:0016021);
Fusarium0G014760.1	1	Molecular Function: hydrolase activity (GO:0016787);
Fusarium0G014770.1	3	Cellular Component: nucleus (GO:0005634);	Cellular Component: viral nucleocapsid (GO:0019013);	Cellular Component: intracellular ribonucleoprotein complex (GO:0030529);
Fusarium0G014780.1	8	Cellular Component: cyclin-dependent protein kinase holoenzyme complex (GO:0000307);	Cellular Component: nucleus (GO:0005634);	Cellular Component: cytosol (GO:0005829);	Cellular Component: integral component of membrane (GO:0016021);	Biological Process: peptidyl-serine autophosphorylation (GO:0036289);	Biological Process: peptidyl-tyrosine autophosphorylation (GO:0038083);	Biological Process: regulation of phosphorylation of RNA polymerase II C-terminal domain (GO:1901407);	Biological Process: peptidyl-threonine autophosphorylation (GO:1990443);
Fusarium0G014790.1	4	Molecular Function: kinase activity (GO:0016301);	Biological Process: phosphorylation (GO:0016310);	Cellular Component: viral nucleocapsid (GO:0019013);	Cellular Component: U4/U6 x U5 tri-snRNP complex (GO:0046540);
Fusarium0G014800.1	5	Molecular Function: ribosomal protein S6 kinase activity (GO:0004711);	Molecular Function: ATP binding (GO:0005524);	Cellular Component: cytosol (GO:0005829);	Biological Process: peptidyl-serine phosphorylation (GO:0018105);	Biological Process: TORC1 signaling (GO:0038202);
Fusarium0G014810.1	1	Cellular Component: integral component of membrane (GO:0016021);
Fusarium0G014830.1	14	Cellular Component: fungal-type vacuole membrane (GO:0000329);	Biological Process: replicative cell aging (GO:0001302);	Biological Process: age-dependent response to oxidative stress involved in chronological cell aging (GO:0001324);	Molecular Function: protein serine/threonine kinase activity (GO:0004674);	Molecular Function: ATP binding (GO:0005524);	Cellular Component: nucleus (GO:0005634);	Biological Process: protein phosphorylation (GO:0006468);	Biological Process: regulation of protein localization (GO:0032880);	Biological Process: regulation of transcription from RNA polymerase II promoter in response to oxidative stress (GO:0043619);	Biological Process: positive regulation of transcription from RNA polymerase I promoter (GO:0045943);	Biological Process: positive regulation of transcription from RNA polymerase III promoter (GO:0045945);	Biological Process: regulation of response to osmotic stress (GO:0047484);	Biological Process: positive regulation of ribosomal protein gene transcription from RNA polymerase II promoter (GO:0060963);	Biological Process: regulation of sphingolipid biosynthetic process (GO:0090153);
Fusarium0G014850.1	5	Cellular Component: nucleus (GO:0005634);	Cellular Component: cytosol (GO:0005829);	Cellular Component: membrane (GO:0016020);	Biological Process: iron-sulfur cluster assembly (GO:0016226);	Molecular Function: iron-sulfur cluster binding (GO:0051536);
Fusarium0G014860.1	1	Cellular Component: integral component of membrane (GO:0016021);
Fusarium0G014870.1	7	Molecular Function: DNA binding (GO:0003677);	Molecular Function: 3-deoxy-7-phosphoheptulonate synthase activity (GO:0003849);	Cellular Component: cytosol (GO:0005829);	Biological Process: chromatin remodeling (GO:0006338);	Biological Process: aromatic amino acid family biosynthetic process (GO:0009073);	Cellular Component: Ino80 complex (GO:0031011);	Molecular Function: metal ion binding (GO:0046872);
Fusarium0G014880.1	5	Molecular Function: 3-deoxy-7-phosphoheptulonate synthase activity (GO:0003849);	Cellular Component: nucleus (GO:0005634);	Cellular Component: mitochondrion (GO:0005739);	Biological Process: aromatic amino acid family biosynthetic process (GO:0009073);	Biological Process: chorismate biosynthetic process (GO:0009423);
Fusarium0G014890.1	3	Biological Process: protein peptidyl-prolyl isomerization (GO:0000413);	Molecular Function: peptidyl-prolyl cis-trans isomerase activity (GO:0003755);	Biological Process: protein folding (GO:0006457);
Fusarium0G014900.1	2	Cellular Component: endoplasmic reticulum (GO:0005783);	Cellular Component: integral component of membrane (GO:0016021);
Fusarium0G014910.1	7	Biological Process: double-strand break repair via break-induced replication (GO:0000727);	Cellular Component: GINS complex (GO:0000811);	Cellular Component: cytosol (GO:0005829);	Biological Process: DNA-dependent DNA replication (GO:0006261);	Biological Process: chromosome segregation (GO:0007059);	Cellular Component: replication fork protection complex (GO:0031298);	Biological Process: cellular protein localization (GO:0034613);
Fusarium0G014950.1	7	Biological Process: endonucleolytic cleavage in ITS1 to separate SSU-rRNA from 5.8S rRNA and LSU-rRNA from tricistronic rRNA transcript (SSU-rRNA, 5.8S rRNA, LSU-rRNA) (GO:0000447);	Biological Process: endonucleolytic cleavage to generate mature 5'-end of SSU-rRNA from (SSU-rRNA, 5.8S rRNA, LSU-rRNA) (GO:0000472);	Biological Process: endonucleolytic cleavage in 5'-ETS of tricistronic rRNA transcript (SSU-rRNA, 5.8S rRNA, LSU-rRNA) (GO:0000480);	Cellular Component: cytoplasm (GO:0005737);	Molecular Function: hydrolase activity, acting on glycosyl bonds (GO:0016798);	Cellular Component: small-subunit processome (GO:0032040);	Cellular Component: Pwp2p-containing subcomplex of 90S preribosome (GO:0034388);
Fusarium0G014960.1	9	Biological Process: endonucleolytic cleavage in ITS1 to separate SSU-rRNA from 5.8S rRNA and LSU-rRNA from tricistronic rRNA transcript (SSU-rRNA, 5.8S rRNA, LSU-rRNA) (GO:0000447);	Biological Process: endonucleolytic cleavage to generate mature 5'-end of SSU-rRNA from (SSU-rRNA, 5.8S rRNA, LSU-rRNA) (GO:0000472);	Biological Process: endonucleolytic cleavage in 5'-ETS of tricistronic rRNA transcript (SSU-rRNA, 5.8S rRNA, LSU-rRNA) (GO:0000480);	Cellular Component: cytoplasm (GO:0005737);	Molecular Function: kinase activity (GO:0016301);	Biological Process: phosphorylation (GO:0016310);	Molecular Function: hydrolase activity, acting on glycosyl bonds (GO:0016798);	Cellular Component: small-subunit processome (GO:0032040);	Cellular Component: Pwp2p-containing subcomplex of 90S preribosome (GO:0034388);
Fusarium0G014980.1	2	Molecular Function: oxidoreductase activity (GO:0016491);	Biological Process: oxidation-reduction process (GO:0055114);
Fusarium0G014990.1	3	Molecular Function: monooxygenase activity (GO:0004497);	Biological Process: oxidation-reduction process (GO:0055114);	Molecular Function: FAD binding (GO:0071949);
Fusarium0G015010.1	2	Molecular Function: methylmalonate-semialdehyde dehydrogenase (acylating) activity (GO:0004491);	Biological Process: oxidation-reduction process (GO:0055114);
Fusarium0G015020.1	5	Molecular Function: calcium ion binding (GO:0005509);	Biological Process: protein folding (GO:0006457);	Cellular Component: integral component of endoplasmic reticulum membrane (GO:0030176);	Biological Process: ER-associated ubiquitin-dependent protein catabolic process (GO:0030433);	Molecular Function: unfolded protein binding (GO:0051082);
Fusarium0G015030.1	3	Cellular Component: nuclear lumen (GO:0031981);	Biological Process: cellular macromolecule metabolic process (GO:0044260);	Biological Process: nucleic acid metabolic process (GO:0090304);
Fusarium0G015040.1	5	Cellular Component: cytoplasm (GO:0005737);	Molecular Function: zinc ion binding (GO:0008270);	Biological Process: L-methionine biosynthetic process from S-adenosylmethionine (GO:0019284);	Biological Process: L-methionine biosynthetic process from methylthioadenosine (GO:0019509);	Molecular Function: methylthioribulose 1-phosphate dehydratase activity (GO:0046570);
Fusarium0G015050.1	2	Cellular Component: integral component of membrane (GO:0016021);	Biological Process: vesicle-mediated transport (GO:0016192);
Fusarium0G015060.1	3	Molecular Function: structural constituent of ribosome (GO:0003735);	Cellular Component: mitochondrial large ribosomal subunit (GO:0005762);	Biological Process: mitochondrial translation (GO:0032543);
Fusarium0G015070.1	5	Molecular Function: magnesium ion binding (GO:0000287);	Molecular Function: inorganic diphosphatase activity (GO:0004427);	Cellular Component: nucleus (GO:0005634);	Cellular Component: cytoplasm (GO:0005737);	Biological Process: phosphate-containing compound metabolic process (GO:0006796);
Fusarium0G015080.1	4	Biological Process: ascospore-type prospore-specific spindle pole body remodeling (GO:0031322);	Cellular Component: meiotic spindle pole body (GO:0035974);	Cellular Component: prospore membrane leading edge (GO:0070056);	Cellular Component: prospore membrane spindle pole body attachment site (GO:0070057);
Fusarium0G015090.1	4	Molecular Function: dolichyl-diphosphooligosaccharide-protein glycotransferase activity (GO:0004579);	Cellular Component: endoplasmic reticulum membrane (GO:0005789);	Biological Process: protein N-linked glycosylation (GO:0006487);	Cellular Component: integral component of membrane (GO:0016021);
Fusarium0G015100.1	10	Cellular Component: endoplasmic reticulum (GO:0005783);	Biological Process: polyphosphate metabolic process (GO:0006797);	Biological Process: vacuolar transport (GO:0007034);	Molecular Function: polyphosphate kinase activity (GO:0008976);	Cellular Component: integral component of membrane (GO:0016021);	Biological Process: lysosomal microautophagy (GO:0016237);	Biological Process: phosphorylation (GO:0016310);	Cellular Component: intrinsic component of vacuolar membrane (GO:0031310);	Cellular Component: vacuolar transporter chaperone complex (GO:0033254);	Biological Process: vacuole fusion, non-autophagic (GO:0042144);
Fusarium0G015110.1	14	Molecular Function: chromatin binding (GO:0003682);	Molecular Function: single-stranded DNA binding (GO:0003697);	Molecular Function: RNA helicase activity (GO:0003724);	Molecular Function: single-stranded RNA binding (GO:0003727);	Molecular Function: ATP binding (GO:0005524);	Cellular Component: rDNA protrusion (GO:0030875);	Molecular Function: 3'-5' DNA/RNA helicase activity (GO:0033679);	Cellular Component: MCM complex (GO:0042555);	Cellular Component: nuclear replication fork (GO:0043596);	Biological Process: cell division (GO:0051301);	Cellular Component: MCM core complex (GO:0097373);	Biological Process: negative regulation of ATP-dependent DNA helicase activity (GO:1902450);	Biological Process: mitotic DNA replication initiation (GO:1902975);	Molecular Function: single-stranded DNA-dependent ATP-dependent 3'-5' DNA helicase activity (GO:1990518);
Fusarium0G015120.1	3	Biological Process: retrograde vesicle-mediated transport, Golgi to ER (GO:0006890);	Biological Process: protein transport (GO:0015031);	Cellular Component: COPI vesicle coat (GO:0030126);
Fusarium0G015130.1	10	Biological Process: telomere maintenance (GO:0000723);	Molecular Function: double-stranded RNA binding (GO:0003725);	Molecular Function: ATP binding (GO:0005524);	Cellular Component: nucleus (GO:0005634);	Cellular Component: cytosol (GO:0005829);	Biological Process: regulation of translational fidelity (GO:0006450);	Biological Process: tRNA processing (GO:0008033);	Molecular Function: single-stranded telomeric DNA binding (GO:0043047);	Molecular Function: L-threonylcarbamoyladenylate synthase (GO:0061710);	Biological Process: tRNA threonylcarbamoyladenosine metabolic process (GO:0070525);
Fusarium0G015140.1	5	Cellular Component: integral component of nuclear inner membrane (GO:0005639);	Cellular Component: mitotic spindle pole body (GO:0044732);	Biological Process: meiotic attachment of telomere to nuclear envelope (GO:0070197);	Biological Process: nuclear inner membrane organization (GO:0071765);	Biological Process: centromere clustering at the nuclear envelope (GO:0072766);
Fusarium0G015150.1	4	Cellular Component: mitochondrial proton-transporting ATP synthase, stator stalk (GO:0000274);	Biological Process: ATP synthesis coupled proton transport (GO:0015986);	Biological Process: protein complex oligomerization (GO:0035786);	Molecular Function: proton-transporting ATPase activity, rotational mechanism (GO:0046961);
Fusarium0G015160.1	7	Biological Process: endonucleolytic cleavage in ITS1 to separate SSU-rRNA from 5.8S rRNA and LSU-rRNA from tricistronic rRNA transcript (SSU-rRNA, 5.8S rRNA, LSU-rRNA) (GO:0000447);	Biological Process: endonucleolytic cleavage to generate mature 5'-end of SSU-rRNA from (SSU-rRNA, 5.8S rRNA, LSU-rRNA) (GO:0000472);	Biological Process: endonucleolytic cleavage in 5'-ETS of tricistronic rRNA transcript (SSU-rRNA, 5.8S rRNA, LSU-rRNA) (GO:0000480);	Cellular Component: nucleolus (GO:0005730);	Cellular Component: cytosol (GO:0005829);	Cellular Component: Noc4p-Nop14p complex (GO:0030692);	Cellular Component: small-subunit processome (GO:0032040);
Fusarium0G015170.1	6	Cellular Component: fungal-type vacuole membrane (GO:0000329);	Biological Process: cellular magnesium ion homeostasis (GO:0010961);	Molecular Function: magnesium ion transmembrane transporter activity (GO:0015095);	Biological Process: magnesium ion transport (GO:0015693);	Cellular Component: integral component of membrane (GO:0016021);	Biological Process: magnesium ion transmembrane transport (GO:1903830);
Fusarium0G015180.1	7	Molecular Function: nucleotide binding (GO:0000166);	Molecular Function: mRNA binding (GO:0003729);	Cellular Component: mRNA cleavage factor complex (GO:0005849);	Biological Process: mRNA polyadenylation (GO:0006378);	Biological Process: mRNA cleavage (GO:0006379);	Molecular Function: protein heterodimerization activity (GO:0046982);	Biological Process: response to DNA damage checkpoint signaling (GO:0072423);
Fusarium0G015190.1	4	Biological Process: ER to Golgi vesicle-mediated transport (GO:0006888);	Cellular Component: ER to Golgi transport vesicle (GO:0030134);	Cellular Component: integral component of Golgi membrane (GO:0030173);	Cellular Component: integral component of endoplasmic reticulum membrane (GO:0030176);
Fusarium0G015200.1	6	Molecular Function: protein kinase inhibitor activity (GO:0004860);	Cellular Component: cytosol (GO:0005829);	Biological Process: negative regulation of G2/M transition of mitotic cell cycle (GO:0010972);	Cellular Component: cell division site (GO:0032153);	Cellular Component: growing cell tip (GO:0035838);	Biological Process: negative regulation of cyclin-dependent protein kinase activity (GO:1904030);
Fusarium0G015210.1	7	Molecular Function: threonine-type endopeptidase activity (GO:0004298);	Cellular Component: nuclear envelope (GO:0005635);	Cellular Component: endoplasmic reticulum membrane (GO:0005789);	Biological Process: proteasomal ubiquitin-independent protein catabolic process (GO:0010499);	Cellular Component: proteasome core complex, beta-subunit complex (GO:0019774);	Cellular Component: proteasome storage granule (GO:0034515);	Biological Process: proteasome-mediated ubiquitin-dependent protein catabolic process (GO:0043161);
Fusarium0G015220.1	14	Biological Process: ribosomal large subunit export from nucleus (GO:0000055);	Biological Process: ribosomal small subunit export from nucleus (GO:0000056);	Molecular Function: adenyl-nucleotide exchange factor activity (GO:0000774);	Molecular Function: nucleocytoplasmic transporter activity (GO:0005487);	Biological Process: NLS-bearing protein import into nucleus (GO:0006607);	Biological Process: protein export from nucleus (GO:0006611);	Cellular Component: membrane (GO:0016020);	Biological Process: poly(A)+ mRNA export from nucleus (GO:0016973);	Biological Process: nuclear pore distribution (GO:0031081);	Cellular Component: nuclear periphery (GO:0034399);	Cellular Component: nuclear pore central transport channel (GO:0044613);	Cellular Component: nuclear pore cytoplasmic filaments (GO:0044614);	Biological Process: regulation of catalytic activity (GO:0050790);	Biological Process: ncRNA export from nucleus (GO:0097064);
Fusarium0G015230.1	9	Molecular Function: RNA polymerase I activity (GO:0001054);	Molecular Function: RNA polymerase III activity (GO:0001056);	Molecular Function: DNA binding (GO:0003677);	Cellular Component: DNA-directed RNA polymerase III complex (GO:0005666);	Cellular Component: DNA-directed RNA polymerase I complex (GO:0005736);	Cellular Component: cytosol (GO:0005829);	Biological Process: transcription from RNA polymerase I promoter (GO:0006360);	Biological Process: tRNA transcription from RNA polymerase III promoter (GO:0042797);	Molecular Function: protein dimerization activity (GO:0046983);
Fusarium0G015240.1	5	Molecular Function: ATP binding (GO:0005524);	Cellular Component: cytoplasm (GO:0005737);	Molecular Function: acid-amino acid ligase activity (GO:0016881);	Molecular Function: NEDD8 activating enzyme activity (GO:0019781);	Biological Process: protein neddylation (GO:0045116);
Fusarium0G015250.1	4	Cellular Component: nuclear telomere cap complex (GO:0000783);	Biological Process: telomere maintenance via telomerase (GO:0007004);	Biological Process: protein localization to chromosome (GO:0034502);	Molecular Function: telomeric DNA binding (GO:0042162);
Fusarium0G015260.1	10	Cellular Component: incipient cellular bud site (GO:0000131);	Biological Process: cell morphogenesis (GO:0000902);	Molecular Function: protein serine/threonine kinase activity (GO:0004674);	Molecular Function: ATP binding (GO:0005524);	Cellular Component: cytoplasm (GO:0005737);	Cellular Component: cellular bud (GO:0005933);	Biological Process: protein phosphorylation (GO:0006468);	Biological Process: budding cell apical bud growth (GO:0007118);	Biological Process: fungal-type cell wall organization (GO:0031505);	Cellular Component: mating projection tip (GO:0043332);
Fusarium0G015270.1	1	Cellular Component: integral component of membrane (GO:0016021);
Fusarium0G015290.1	5	Molecular Function: damaged DNA binding (GO:0003684);	Cellular Component: nucleus (GO:0005634);	Molecular Function: 5'-3' exonuclease activity (GO:0008409);	Biological Process: interstrand cross-link repair (GO:0036297);	Biological Process: nucleic acid phosphodiester bond hydrolysis (GO:0090305);
Fusarium0G015300.1	8	Biological Process: mRNA splicing, via spliceosome (GO:0000398);	Cellular Component: cytoplasmic mRNA processing body (GO:0000932);	Cellular Component: U6 snRNP (GO:0005688);	Cellular Component: nucleolus (GO:0005730);	Cellular Component: small nucleolar ribonucleoprotein complex (GO:0005732);	Cellular Component: cytosol (GO:0005829);	Cellular Component: viral nucleocapsid (GO:0019013);	Cellular Component: U4/U6 x U5 tri-snRNP complex (GO:0046540);
Fusarium0G015310.1	2	Biological Process: ubiquitin-dependent protein catabolic process (GO:0006511);	Molecular Function: ubiquitin protein ligase binding (GO:0031625);
Fusarium0G015320.1	8	Molecular Function: nucleic acid binding (GO:0003676);	Cellular Component: cytosol (GO:0005829);	Biological Process: regulation of translation (GO:0006417);	Molecular Function: protein methyltransferase activity (GO:0008276);	Molecular Function: S-adenosylmethionine-dependent methyltransferase activity (GO:0008757);	Cellular Component: integral component of membrane (GO:0016021);	Biological Process: peptidyl-glutamine methylation (GO:0018364);	Cellular Component: eRF1 methyltransferase complex (GO:0035657);
Fusarium0G015330.1	3	Molecular Function: protein kinase activity (GO:0004672);	Biological Process: protein phosphorylation (GO:0006468);	Cellular Component: integral component of membrane (GO:0016021);
Fusarium0G015340.1	7	Molecular Function: protein kinase activity (GO:0004672);	Molecular Function: GTPase activator activity (GO:0005096);	Cellular Component: intracellular (GO:0005622);	Biological Process: protein phosphorylation (GO:0006468);	Biological Process: small GTPase mediated signal transduction (GO:0007264);	Cellular Component: integral component of membrane (GO:0016021);	Biological Process: positive regulation of GTPase activity (GO:0043547);
Fusarium0G015350.1	2	Molecular Function: oxidoreductase activity (GO:0016491);	Biological Process: oxidation-reduction process (GO:0055114);
Fusarium0G015370.1	10	Molecular Function: protein kinase activity (GO:0004672);	Molecular Function: GTPase activator activity (GO:0005096);	Cellular Component: intracellular (GO:0005622);	Biological Process: protein phosphorylation (GO:0006468);	Biological Process: small GTPase mediated signal transduction (GO:0007264);	Cellular Component: integral component of membrane (GO:0016021);	Biological Process: metal ion transport (GO:0030001);	Biological Process: positive regulation of GTPase activity (GO:0043547);	Molecular Function: metal ion transmembrane transporter activity (GO:0046873);	Biological Process: transmembrane transport (GO:0055085);
Fusarium0G015380.1	4	Cellular Component: integral component of membrane (GO:0016021);	Biological Process: metal ion transport (GO:0030001);	Molecular Function: metal ion transmembrane transporter activity (GO:0046873);	Biological Process: transmembrane transport (GO:0055085);
Fusarium0G015400.1	14	Cellular Component: chromosome, telomeric region (GO:0000781);	Cellular Component: nucleus (GO:0005634);	Cellular Component: cytosol (GO:0005829);	Biological Process: DNA replication-dependent nucleosome assembly (GO:0006335);	Biological Process: DNA replication-independent nucleosome assembly (GO:0006336);	Biological Process: nucleosome disassembly (GO:0006337);	Biological Process: chromatin silencing at telomere (GO:0006348);	Biological Process: chromatin silencing at silent mating-type cassette (GO:0030466);	Biological Process: positive regulation of transcription elongation from RNA polymerase II promoter (GO:0032968);	Biological Process: histone H2B ubiquitination (GO:0033523);	Biological Process: positive regulation of histone acetylation (GO:0035066);	Molecular Function: histone binding (GO:0042393);	Biological Process: histone exchange (GO:0043486);	Biological Process: regulation of transcription from RNA polymerase II promoter in response to stress (GO:0043618);
Fusarium0G015410.1	7	Cellular Component: mitochondrion (GO:0005739);	Cellular Component: cytosol (GO:0005829);	Cellular Component: mRNA cleavage factor complex (GO:0005849);	Biological Process: mRNA polyadenylation (GO:0006378);	Biological Process: mRNA cleavage (GO:0006379);	Molecular Function: protein heterodimerization activity (GO:0046982);	Biological Process: response to DNA damage checkpoint signaling (GO:0072423);
Fusarium0G015420.1	22	Biological Process: mitotic sister chromatid segregation (GO:0000070);	Biological Process: negative regulation of transcription from RNA polymerase II promoter (GO:0000122);	Cellular Component: chromosome, telomeric region (GO:0000781);	Molecular Function: single-stranded RNA binding (GO:0003727);	Molecular Function: translation initiation factor activity (GO:0003743);	Cellular Component: cytosol (GO:0005829);	Biological Process: chromatin silencing at telomere (GO:0006348);	Biological Process: translational initiation (GO:0006413);	Molecular Function: endoribonuclease activity, producing 5'-phosphomonoesters (GO:0016891);	Biological Process: chromatin silencing at silent mating-type cassette (GO:0030466);	Biological Process: chromatin silencing at centromere (GO:0030702);	Cellular Component: RITS complex (GO:0030958);	Cellular Component: nuclear pericentric heterochromatin (GO:0031618);	Cellular Component: mating-type region heterochromatin (GO:0031934);	Cellular Component: ARC complex (GO:0033167);	Biological Process: conversion of ds siRNA to ss siRNA involved in RNA interference (GO:0033168);	Biological Process: co-transcriptional gene silencing by RNA interference machinery (GO:0033562);	Biological Process: regulation of histone H3-K9 methylation (GO:0051570);	Biological Process: production of siRNA involved in chromatin silencing by small RNA (GO:0070919);	Biological Process: heterochromatin assembly involved in chromatin silencing by small RNA (GO:0070924);	Biological Process: RNA phosphodiester bond hydrolysis, endonucleolytic (GO:0090502);	Cellular Component: nuclear subtelomeric heterochromatin (GO:1990707);
Fusarium0G015430.1	2	Cellular Component: integral component of membrane (GO:0016021);	Biological Process: transmembrane transport (GO:0055085);
Fusarium0G015450.1	3	Molecular Function: catalytic activity (GO:0003824);	Cellular Component: cell division site (GO:0032153);	Cellular Component: cell tip (GO:0051286);
Fusarium0G015460.1	2	Molecular Function: nucleic acid binding (GO:0003676);	Molecular Function: metal ion binding (GO:0046872);
Fusarium0G015480.1	1	Molecular Function: catalytic activity (GO:0003824);
Fusarium0G015490.1	3	Biological Process: carbohydrate metabolic process (GO:0005975);	Molecular Function: transferase activity, transferring hexosyl groups (GO:0016758);	Biological Process: lipid glycosylation (GO:0030259);
Fusarium0G015520.1	2	Biological Process: metabolic process (GO:0008152);	Molecular Function: transaminase activity (GO:0008483);
Fusarium0G015530.1	4	Molecular Function: RNA polymerase II transcription factor activity, sequence-specific DNA binding (GO:0000981);	Cellular Component: nucleus (GO:0005634);	Biological Process: regulation of transcription from RNA polymerase II promoter (GO:0006357);	Molecular Function: zinc ion binding (GO:0008270);
Fusarium0G015540.1	11	Molecular Function: nucleotide binding (GO:0000166);	Biological Process: cleavage in ITS2 between 5.8S rRNA and LSU-rRNA of tricistronic rRNA transcript (SSU-rRNA, 5.8S rRNA, LSU-rRNA) (GO:0000448);	Cellular Component: nuclear telomeric heterochromatin (GO:0005724);	Biological Process: termination of RNA polymerase I transcription (GO:0006363);	Biological Process: phosphorylation (GO:0016310);	Biological Process: chromatin silencing at centromere (GO:0030702);	Cellular Component: nucleolar chromatin (GO:0030874);	Cellular Component: nuclear pericentric heterochromatin (GO:0031618);	Cellular Component: mating-type region heterochromatin (GO:0031934);	Molecular Function: polynucleotide 5'-hydroxyl-kinase activity (GO:0051731);	Cellular Component: perinucleolar compartment (GO:0097356);
Fusarium0G015560.1	5	Biological Process: inositolphosphoceramide metabolic process (GO:0006673);	Cellular Component: integral component of membrane (GO:0016021);	Biological Process: sphingolipid biosynthetic process (GO:0030148);	Molecular Function: inositol phosphoceramide synthase activity (GO:0045140);	Cellular Component: inositol phosphoceramide synthase complex (GO:0070916);
Fusarium0G015570.1	3	Molecular Function: protein serine/threonine kinase activity (GO:0004674);	Molecular Function: ATP binding (GO:0005524);	Biological Process: protein phosphorylation (GO:0006468);
Fusarium0G015580.1	2	Molecular Function: translation release factor activity (GO:0003747);	Biological Process: translational termination (GO:0006415);
Fusarium0G015590.1	13	Molecular Function: nucleotide binding (GO:0000166);	Molecular Function: transcription regulatory region RNA binding (GO:0001068);	Cellular Component: nucleus (GO:0005634);	Molecular Function: poly(A) binding (GO:0008143);	Biological Process: termination of RNA polymerase II transcription, exosome-dependent (GO:0030847);	Biological Process: mRNA 3'-end processing (GO:0031124);	Biological Process: snoRNA 3'-end processing (GO:0031126);	Biological Process: snRNA 3'-end processing (GO:0034472);	Cellular Component: Nrd1 complex (GO:0035649);	Biological Process: tRNA 3'-end processing (GO:0042780);	Biological Process: nuclear mRNA surveillance (GO:0071028);	Biological Process: CUT catabolic process (GO:0071034);	Biological Process: antisense RNA transcript catabolic process (GO:0071041);
Fusarium0G015600.1	4	Cellular Component: integral component of membrane (GO:0016021);	Molecular Function: superoxide-generating NADPH oxidase activity (GO:0016175);	Biological Process: superoxide anion generation (GO:0042554);	Biological Process: oxidation-reduction process (GO:0055114);
Fusarium0G015610.1	5	Molecular Function: serine-type endopeptidase activity (GO:0004252);	Biological Process: proteolysis (GO:0006508);	Biological Process: retrograde vesicle-mediated transport, Golgi to ER (GO:0006890);	Cellular Component: integral component of membrane (GO:0016021);	Cellular Component: COPI-coated vesicle (GO:0030137);
Fusarium0G015630.1	4	Molecular Function: metalloendopeptidase activity (GO:0004222);	Biological Process: proteolysis (GO:0006508);	Biological Process: integrin-mediated signaling pathway (GO:0007229);	Cellular Component: integral component of membrane (GO:0016021);
Fusarium0G015640.1	5	Molecular Function: acetate-CoA ligase activity (GO:0003987);	Molecular Function: ATP binding (GO:0005524);	Cellular Component: integral component of membrane (GO:0016021);	Molecular Function: AMP binding (GO:0016208);	Biological Process: acetyl-CoA biosynthetic process from acetate (GO:0019427);
Fusarium0G015650.1	13	Molecular Function: DNA binding (GO:0003677);	Molecular Function: structural constituent of ribosome (GO:0003735);	Cellular Component: nucleus (GO:0005634);	Cellular Component: DNA replication factor C complex (GO:0005663);	Cellular Component: cytosol (GO:0005829);	Cellular Component: ribosome (GO:0005840);	Biological Process: leading strand elongation (GO:0006272);	Biological Process: translation (GO:0006412);	Biological Process: sister chromatid cohesion (GO:0007062);	Cellular Component: Rad17 RFC-like complex (GO:0031389);	Cellular Component: Ctf18 RFC-like complex (GO:0031390);	Cellular Component: Elg1 RFC-like complex (GO:0031391);	Biological Process: UV-damage excision repair (GO:0070914);
Fusarium0G015660.1	9	Molecular Function: DNA clamp loader activity (GO:0003689);	Molecular Function: ATP binding (GO:0005524);	Cellular Component: nucleus (GO:0005634);	Cellular Component: DNA replication factor C complex (GO:0005663);	Biological Process: leading strand elongation (GO:0006272);	Biological Process: mismatch repair (GO:0006298);	Cellular Component: Elg1 RFC-like complex (GO:0031391);	Biological Process: UV-damage excision repair (GO:0070914);	Biological Process: mitotic DNA replication (GO:1902969);
Fusarium0G015690.1	3	Biological Process: mitotic spindle organization in nucleus (GO:0030472);	Cellular Component: DASH complex (GO:0042729);	Cellular Component: mitotic spindle (GO:0072686);
Fusarium0G015700.1	4	Molecular Function: DNA binding (GO:0003677);	Cellular Component: nucleus (GO:0005634);	Cellular Component: intracellular non-membrane-bounded organelle (GO:0043232);	Cellular Component: intracellular organelle part (GO:0044446);
Fusarium0G015710.1	4	Molecular Function: DNA binding (GO:0003677);	Cellular Component: nucleus (GO:0005634);	Cellular Component: intracellular non-membrane-bounded organelle (GO:0043232);	Cellular Component: intracellular organelle part (GO:0044446);
Fusarium0G015720.1	5	Cellular Component: nucleus (GO:0005634);	Cellular Component: cytosol (GO:0005829);	Biological Process: peptidyl-lysine modification to peptidyl-hypusine (GO:0008612);	Molecular Function: deoxyhypusine synthase activity (GO:0034038);	Biological Process: deoxyhypusine biosynthetic process from spermidine (GO:0050983);
Fusarium0G015750.1	2	Molecular Function: oxidoreductase activity (GO:0016491);	Biological Process: oxidation-reduction process (GO:0055114);
Fusarium0G015760.1	7	Biological Process: chronological cell aging (GO:0001300);	Biological Process: tRNA wobble uridine modification (GO:0002098);	Cellular Component: nucleus (GO:0005634);	Cellular Component: cytosol (GO:0005829);	Molecular Function: tRNA (uracil) methyltransferase activity (GO:0016300);	Biological Process: tRNA methylation (GO:0030488);	Biological Process: cellular response to drug (GO:0035690);
Fusarium0G015770.1	1	Molecular Function: DNA binding (GO:0003677);
Fusarium0G015780.1	2	Cellular Component: nucleus (GO:0005634);	Biological Process: post-chaperonin tubulin folding pathway (GO:0007023);
Fusarium0G015790.1	3	Molecular Function: zinc ion binding (GO:0008270);	Cellular Component: integral component of membrane (GO:0016021);	Molecular Function: ligase activity (GO:0016874);
Fusarium0G015800.1	1	Cellular Component: integral component of membrane (GO:0016021);
Fusarium0G015810.1	1	Biological Process: carbohydrate metabolic process (GO:0005975);
Fusarium0G015820.1	4	Molecular Function: RNA polymerase II transcription factor activity, sequence-specific DNA binding (GO:0000981);	Cellular Component: nucleus (GO:0005634);	Biological Process: regulation of transcription from RNA polymerase II promoter (GO:0006357);	Molecular Function: zinc ion binding (GO:0008270);
Fusarium0G015840.1	1	Cellular Component: integral component of membrane (GO:0016021);
Fusarium0G015850.1	12	Cellular Component: mitochondrial proton-transporting ATP synthase complex, catalytic core F(1) (GO:0000275);	Cellular Component: mitochondrial respiratory chain complex III (GO:0005750);	Biological Process: mitochondrial electron transport, ubiquinol to cytochrome c (GO:0006122);	Molecular Function: ubiquinol-cytochrome-c reductase activity (GO:0008121);	Biological Process: aerobic respiration (GO:0009060);	Biological Process: ATP synthesis coupled proton transport (GO:0015986);	Biological Process: ATP hydrolysis coupled proton transport (GO:0015991);	Cellular Component: mitochondrial crista (GO:0030061);	Cellular Component: proton-transporting V-type ATPase, V0 domain (GO:0033179);	Molecular Function: metal ion binding (GO:0046872);	Molecular Function: proton-transporting ATP synthase activity, rotational mechanism (GO:0046933);	Molecular Function: proton-transporting ATPase activity, rotational mechanism (GO:0046961);
Fusarium0G015860.1	5	Molecular Function: peptide alpha-N-acetyltransferase activity (GO:0004596);	Cellular Component: nucleus (GO:0005634);	Cellular Component: cytosol (GO:0005829);	Biological Process: N-terminal protein amino acid acetylation (GO:0006474);	Cellular Component: NatC complex (GO:0031417);
Fusarium0G015870.1	2	Biological Process: transport (GO:0006810);	Cellular Component: integral component of membrane (GO:0016021);
Fusarium0G015890.1	6	Molecular Function: structural molecule activity (GO:0005198);	Cellular Component: nucleus (GO:0005634);	Biological Process: ubiquitin-dependent protein catabolic process (GO:0006511);	Cellular Component: proteasome regulatory particle, lid subcomplex (GO:0008541);	Cellular Component: proteasome storage granule (GO:0034515);	Biological Process: proteasome assembly (GO:0043248);
Fusarium0G015900.1	8	Molecular Function: adenyl-nucleotide exchange factor activity (GO:0000774);	Cellular Component: presequence translocase-associated import motor (GO:0001405);	Cellular Component: mitochondrial matrix (GO:0005759);	Biological Process: protein import into mitochondrial matrix (GO:0030150);	Biological Process: protein refolding (GO:0042026);	Molecular Function: protein homodimerization activity (GO:0042803);	Biological Process: regulation of catalytic activity (GO:0050790);	Molecular Function: chaperone binding (GO:0051087);
Fusarium0G015910.1	14	Cellular Component: incipient cellular bud site (GO:0000131);	Biological Process: microtubule cytoskeleton organization (GO:0000226);	Cellular Component: barrier septum (GO:0000935);	Molecular Function: GTPase activity (GO:0003924);	Molecular Function: GTP binding (GO:0005525);	Cellular Component: plasma membrane (GO:0005886);	Cellular Component: cellular bud neck (GO:0005935);	Cellular Component: cell cortex (GO:0005938);	Biological Process: small GTPase mediated signal transduction (GO:0007264);	Biological Process: regulation of cell shape (GO:0008360);	Biological Process: maintenance of cell polarity (GO:0030011);	Biological Process: regulation of barrier septum assembly (GO:0032955);	Biological Process: cellular protein localization (GO:0034613);	Biological Process: positive regulation of formin-nucleated actin cable assembly (GO:0090338);
Fusarium0G015920.1	8	Molecular Function: translation elongation factor activity (GO:0003746);	Molecular Function: ubiquitin-protein transferase activity (GO:0004842);	Cellular Component: cytosol (GO:0005829);	Biological Process: translational elongation (GO:0006414);	Cellular Component: Cul3-RING ubiquitin ligase complex (GO:0031463);	Biological Process: protein ubiquitination involved in ubiquitin-dependent protein catabolic process (GO:0042787);	Cellular Component: elongin complex (GO:0070449);	Biological Process: global genome nucleotide-excision repair (GO:0070911);
Fusarium0G015930.1	8	Cellular Component: nucleus (GO:0005634);	Biological Process: RNA catabolic process (GO:0006401);	Biological Process: pseudohyphal growth (GO:0007124);	Molecular Function: RNA lariat debranching enzyme activity (GO:0008419);	Biological Process: snoRNA metabolic process (GO:0016074);	Biological Process: transposition, RNA-mediated (GO:0032197);	Biological Process: mRNA cis splicing, via spliceosome (GO:0045292);	Biological Process: RNA phosphodiester bond hydrolysis, endonucleolytic (GO:0090502);
Fusarium0G015940.1	10	Cellular Component: nucleus (GO:0005634);	Cellular Component: cytosol (GO:0005829);	Cellular Component: cellular bud neck (GO:0005935);	Molecular Function: protein kinase activator activity (GO:0030295);	Biological Process: positive regulation of septation initiation signaling (GO:0031031);	Cellular Component: medial cortex (GO:0031097);	Biological Process: activation of protein kinase activity (GO:0032147);	Biological Process: cellular protein localization (GO:0034613);	Cellular Component: Sid2-Mob1 complex (GO:0034973);	Cellular Component: mitotic spindle pole body (GO:0044732);
Fusarium0G015950.1	4	Cellular Component: mitochondrial proton-transporting ATP synthase, stator stalk (GO:0000274);	Biological Process: ATP synthesis coupled proton transport (GO:0015986);	Molecular Function: proton-transporting ATP synthase activity, rotational mechanism (GO:0046933);	Molecular Function: proton-transporting ATPase activity, rotational mechanism (GO:0046961);
Fusarium0G015960.1	2	Molecular Function: mannosyl-oligosaccharide glucosidase activity (GO:0004573);	Biological Process: oligosaccharide metabolic process (GO:0009311);
Fusarium0G015970.1	2	Biological Process: protein glycosylation (GO:0006486);	Molecular Function: dehydrodolichyl diphosphate synthase activity (GO:0045547);
Fusarium0G015980.1	8	Molecular Function: zinc ion binding (GO:0008270);	Biological Process: negative regulation of transcription from RNA polymerase I promoter (GO:0016479);	Biological Process: negative regulation of chromatin silencing at telomere (GO:0031939);	Cellular Component: Rpd3L complex (GO:0033698);	Molecular Function: methylated histone binding (GO:0035064);	Biological Process: negative regulation of chromatin silencing at silent mating-type cassette (GO:0061186);	Biological Process: negative regulation of chromatin silencing at rDNA (GO:0061188);	Biological Process: positive regulation of transcription from RNA polymerase II promoter in response to heat stress (GO:0061408);
Fusarium0G015990.1	1	Cellular Component: SCF ubiquitin ligase complex (GO:0019005);
Fusarium0G016000.1	4	Cellular Component: vacuolar proton-transporting V-type ATPase, V0 domain (GO:0000220);	Molecular Function: hydrogen ion transmembrane transporter activity (GO:0015078);	Biological Process: ATP hydrolysis coupled proton transport (GO:0015991);	Cellular Component: integral component of membrane (GO:0016021);
Fusarium0G016010.1	10	Molecular Function: RNA binding (GO:0003723);	Molecular Function: endoribonuclease activity (GO:0004521);	Cellular Component: mRNA cleavage and polyadenylation specificity factor complex (GO:0005847);	Biological Process: termination of RNA polymerase II transcription (GO:0006369);	Biological Process: mRNA polyadenylation (GO:0006378);	Biological Process: mRNA cleavage (GO:0006379);	Biological Process: snoRNA 3'-end processing (GO:0031126);	Biological Process: snoRNA splicing (GO:0034247);	Molecular Function: metal ion binding (GO:0046872);	Biological Process: RNA phosphodiester bond hydrolysis, endonucleolytic (GO:0090502);
Fusarium0G016020.1	2	Cellular Component: transcription factor TFIID complex (GO:0005669);	Biological Process: DNA-templated transcription, initiation (GO:0006352);
Fusarium0G016030.1	4	Cellular Component: nucleus (GO:0005634);	Cellular Component: cytosol (GO:0005829);	Biological Process: nitrogen compound metabolic process (GO:0006807);	Molecular Function: hydrolase activity, acting on carbon-nitrogen (but not peptide) bonds (GO:0016810);
Fusarium0G016040.1	13	Biological Process: mitochondrion inheritance (GO:0000001);	Biological Process: actin cortical patch assembly (GO:0000147);	Molecular Function: mRNA binding (GO:0003729);	Molecular Function: structural molecule activity (GO:0005198);	Cellular Component: nucleus (GO:0005634);	Cellular Component: actomyosin contractile ring (GO:0005826);	Cellular Component: cytosol (GO:0005829);	Cellular Component: Arp2/3 protein complex (GO:0005885);	Cellular Component: actin cortical patch (GO:0030479);	Cellular Component: medial cortex (GO:0031097);	Cellular Component: extrinsic component of mitochondrial outer membrane (GO:0031315);	Biological Process: Arp2/3 complex-mediated actin nucleation (GO:0034314);	Cellular Component: mating projection tip (GO:0043332);
Fusarium0G016050.1	2	Molecular Function: methyltransferase activity (GO:0008168);	Biological Process: methylation (GO:0032259);
Fusarium0G016060.1	5	Cellular Component: cellular bud neck (GO:0005935);	Biological Process: intracellular protein transport (GO:0006886);	Molecular Function: protein transporter activity (GO:0008565);	Biological Process: vesicle-mediated transport (GO:0016192);	Cellular Component: AP-2 adaptor complex (GO:0030122);
Fusarium0G016090.1	2	Molecular Function: nucleic acid binding (GO:0003676);	Molecular Function: metal ion binding (GO:0046872);
Fusarium0G016100.1	2	Molecular Function: methyltransferase activity (GO:0008168);	Biological Process: methylation (GO:0032259);
Fusarium0G016110.1	3	Molecular Function: DNA replication origin binding (GO:0003688);	Cellular Component: nucleus (GO:0005634);	Cellular Component: mitotic spindle pole body (GO:0044732);
Fusarium0G016120.1	3	Cellular Component: integral component of membrane (GO:0016021);	Molecular Function: substrate-specific transmembrane transporter activity (GO:0022891);	Biological Process: transmembrane transport (GO:0055085);
Fusarium0G016130.1	6	Molecular Function: calcium ion binding (GO:0005509);	Biological Process: cellular calcium ion homeostasis (GO:0006874);	Biological Process: cell volume homeostasis (GO:0006884);	Cellular Component: integral component of membrane (GO:0016021);	Cellular Component: cortical endoplasmic reticulum (GO:0032541);	Biological Process: transmembrane transport (GO:0055085);
Fusarium0G016140.1	2	Cellular Component: mitochondrion (GO:0005739);	Molecular Function: hydrolase activity (GO:0016787);
Fusarium0G016150.1	8	Molecular Function: GTPase activity (GO:0003924);	Molecular Function: GTP binding (GO:0005525);	Cellular Component: endoplasmic reticulum membrane (GO:0005789);	Cellular Component: integral component of membrane (GO:0016021);	Biological Process: endoplasmic reticulum membrane fusion (GO:0016320);	Molecular Function: carbohydrate binding (GO:0030246);	Cellular Component: cortical endoplasmic reticulum (GO:0032541);	Biological Process: endoplasmic reticulum inheritance (GO:0048309);
Fusarium0G016160.1	6	Molecular Function: RNA binding (GO:0003723);	Molecular Function: RNA-DNA hybrid ribonuclease activity (GO:0004523);	Cellular Component: nucleus (GO:0005634);	Cellular Component: ribonuclease H2 complex (GO:0032299);	Biological Process: DNA replication, removal of RNA primer (GO:0043137);	Biological Process: RNA phosphodiester bond hydrolysis, endonucleolytic (GO:0090502);
Fusarium0G016190.1	6	Biological Process: nuclear division (GO:0000280);	Cellular Component: kinetochore (GO:0000776);	Cellular Component: nucleus (GO:0005634);	Molecular Function: centromeric DNA binding (GO:0019237);	Biological Process: kinetochore assembly (GO:0051382);	Biological Process: nuclear chromosome segregation (GO:0098813);
Fusarium0G016200.1	4	Cellular Component: mitochondrion (GO:0005739);	Biological Process: alcohol metabolic process (GO:0006066);	Biological Process: carnitine metabolic process (GO:0009437);	Molecular Function: transferase activity, transferring acyl groups (GO:0016746);
Fusarium0G016210.1	2	Cellular Component: integral component of membrane (GO:0016021);	Biological Process: transmembrane transport (GO:0055085);
Fusarium0G016220.1	2	Cellular Component: integral component of membrane (GO:0016021);	Biological Process: transmembrane transport (GO:0055085);
Fusarium0G016230.1	6	Molecular Function: ATP binding (GO:0005524);	Cellular Component: nucleus (GO:0005634);	Cellular Component: cytoplasm (GO:0005737);	Biological Process: protein folding (GO:0006457);	Biological Process: SRP-dependent cotranslational protein targeting to membrane, translocation (GO:0006616);	Molecular Function: unfolded protein binding (GO:0051082);
Fusarium0G016250.1	4	Biological Process: mitochondrial genome maintenance (GO:0000002);	Molecular Function: nucleotide binding (GO:0000166);	Molecular Function: nucleic acid binding (GO:0003676);	Cellular Component: integral component of mitochondrial inner membrane (GO:0031305);
Fusarium0G016270.1	1	Cellular Component: integral component of membrane (GO:0016021);
Fusarium0G016280.1	1	Cellular Component: integral component of membrane (GO:0016021);
Fusarium0G016290.1	11	Biological Process: meiotic DNA recombinase assembly (GO:0000707);	Biological Process: telomere maintenance via recombination (GO:0000722);	Molecular Function: DNA binding (GO:0003677);	Molecular Function: ATP binding (GO:0005524);	Cellular Component: cytosol (GO:0005829);	Biological Process: reciprocal meiotic recombination (GO:0007131);	Molecular Function: DNA-dependent ATPase activity (GO:0008094);	Biological Process: heteroduplex formation (GO:0030491);	Cellular Component: Rhp55-Rhp57 complex (GO:0033062);	Cellular Component: site of double-strand break (GO:0035861);	Molecular Function: protein heterodimerization activity (GO:0046982);
Fusarium0G016300.1	5	Molecular Function: DNA binding (GO:0003677);	Molecular Function: DNA-directed RNA polymerase activity (GO:0003899);	Cellular Component: DNA-directed RNA polymerase III complex (GO:0005666);	Molecular Function: ribonucleoside binding (GO:0032549);	Biological Process: tRNA transcription from RNA polymerase III promoter (GO:0042797);
Fusarium0G016310.1	5	Biological Process: nuclear-transcribed mRNA catabolic process, deadenylation-dependent decay (GO:0000288);	Biological Process: negative regulation of chromatin silencing involved in replicative cell aging (GO:0001308);	Molecular Function: mRNA binding (GO:0003729);	Biological Process: protein localization (GO:0008104);	Biological Process: negative regulation of translation (GO:0017148);
Fusarium0G016320.1	5	Biological Process: nuclear-transcribed mRNA catabolic process, deadenylation-dependent decay (GO:0000288);	Biological Process: negative regulation of chromatin silencing involved in replicative cell aging (GO:0001308);	Molecular Function: mRNA binding (GO:0003729);	Biological Process: protein localization (GO:0008104);	Biological Process: negative regulation of translation (GO:0017148);
Fusarium0G016330.1	3	Biological Process: cytoplasmic translation (GO:0002181);	Molecular Function: structural constituent of ribosome (GO:0003735);	Cellular Component: cytosolic large ribosomal subunit (GO:0022625);
Fusarium0G016340.1	1	Cellular Component: intracellular (GO:0005622);
Fusarium0G016360.1	5	Molecular Function: iron ion binding (GO:0005506);	Cellular Component: mitochondrial matrix (GO:0005759);	Biological Process: intracellular sequestering of iron ion (GO:0006880);	Biological Process: iron-sulfur cluster assembly (GO:0016226);	Molecular Function: iron-sulfur cluster binding (GO:0051536);
Fusarium0G016390.1	4	Molecular Function: guanyl-nucleotide exchange factor activity (GO:0005085);	Cellular Component: intracellular (GO:0005622);	Biological Process: small GTPase mediated signal transduction (GO:0007264);	Biological Process: positive regulation of GTPase activity (GO:0043547);
Fusarium0G016400.1	4	Molecular Function: RNA binding (GO:0003723);	Molecular Function: structural constituent of ribosome (GO:0003735);	Cellular Component: mitochondrial small ribosomal subunit (GO:0005763);	Biological Process: mitochondrial translation (GO:0032543);
Fusarium0G016410.1	3	Biological Process: attachment of spindle microtubules to kinetochore (GO:0008608);	Cellular Component: DASH complex (GO:0042729);	Cellular Component: mitotic spindle (GO:0072686);
Fusarium0G016430.1	6	Biological Process: mitochondrial genome maintenance (GO:0000002);	Molecular Function: guanine nucleotide transmembrane transporter activity (GO:0001409);	Cellular Component: cell (GO:0005623);	Biological Process: cellular iron ion homeostasis (GO:0006879);	Cellular Component: integral component of membrane (GO:0016021);	Biological Process: guanine nucleotide transmembrane transport (GO:1903790);
Fusarium0G016440.1	5	Molecular Function: DNA binding (GO:0003677);	Molecular Function: DNA-directed RNA polymerase activity (GO:0003899);	Cellular Component: DNA-directed RNA polymerase III complex (GO:0005666);	Biological Process: tRNA transcription from RNA polymerase III promoter (GO:0042797);	Cellular Component: mitotic spindle pole body (GO:0044732);
Fusarium0G016450.1	7	Cellular Component: mitochondrial respiratory chain complex III (GO:0005750);	Biological Process: mitochondrial electron transport, ubiquinol to cytochrome c (GO:0006122);	Molecular Function: ubiquinol-cytochrome-c reductase activity (GO:0008121);	Biological Process: aerobic respiration (GO:0009060);	Cellular Component: mitochondrial crista (GO:0030061);	Molecular Function: metal ion binding (GO:0046872);	Biological Process: hydrogen ion transmembrane transport (GO:1902600);
Fusarium0G016460.1	5	Cellular Component: polysome (GO:0005844);	Biological Process: mRNA polyadenylation (GO:0006378);	Cellular Component: cytoplasmic stress granule (GO:0010494);	Biological Process: stress granule assembly (GO:0034063);	Biological Process: positive regulation of translation (GO:0045727);
Fusarium0G016490.1	1	Cellular Component: integral component of membrane (GO:0016021);
Fusarium0G016500.1	6	Molecular Function: GTPase activity (GO:0003924);	Molecular Function: structural constituent of cytoskeleton (GO:0005200);	Molecular Function: GTP binding (GO:0005525);	Cellular Component: cytoplasm (GO:0005737);	Cellular Component: microtubule (GO:0005874);	Biological Process: microtubule-based process (GO:0007017);
Fusarium0G016510.1	3	Cellular Component: integral component of membrane (GO:0016021);	Molecular Function: transferase activity (GO:0016740);	Molecular Function: lyase activity (GO:0016829);
Fusarium0G016520.1	9	Cellular Component: vacuolar proton-transporting V-type ATPase, V1 domain (GO:0000221);	Cellular Component: fungal-type vacuole membrane (GO:0000329);	Molecular Function: ATP binding (GO:0005524);	Biological Process: cellular calcium ion homeostasis (GO:0006874);	Biological Process: vacuolar acidification (GO:0007035);	Biological Process: ATP hydrolysis coupled proton transport (GO:0015991);	Biological Process: ATP metabolic process (GO:0046034);	Molecular Function: proton-transporting ATPase activity, rotational mechanism (GO:0046961);	Biological Process: proteasome storage granule assembly (GO:1902906);
Fusarium0G016530.1	2	Cellular Component: cytoplasm (GO:0005737);	Biological Process: peptidyl-diphthamide biosynthetic process from peptidyl-histidine (GO:0017183);
Fusarium0G016540.1	2	Biological Process: mitotic sister chromatid cohesion (GO:0007064);	Cellular Component: Ctf18 RFC-like complex (GO:0031390);
Fusarium0G016550.1	3	Molecular Function: structural constituent of ribosome (GO:0003735);	Cellular Component: ribosome (GO:0005840);	Biological Process: translation (GO:0006412);
Fusarium0G016560.1	11	Biological Process: endonucleolytic cleavage in ITS1 to separate SSU-rRNA from 5.8S rRNA and LSU-rRNA from tricistronic rRNA transcript (SSU-rRNA, 5.8S rRNA, LSU-rRNA) (GO:0000447);	Biological Process: cleavage in ITS2 between 5.8S rRNA and LSU-rRNA of tricistronic rRNA transcript (SSU-rRNA, 5.8S rRNA, LSU-rRNA) (GO:0000448);	Biological Process: endonucleolytic cleavage to generate mature 5'-end of SSU-rRNA from (SSU-rRNA, 5.8S rRNA, LSU-rRNA) (GO:0000472);	Biological Process: endonucleolytic cleavage in 5'-ETS of tricistronic rRNA transcript (SSU-rRNA, 5.8S rRNA, LSU-rRNA) (GO:0000480);	Molecular Function: ubiquitin-protein transferase activity (GO:0004842);	Cellular Component: intracellular (GO:0005622);	Biological Process: nucleocytoplasmic transport (GO:0006913);	Biological Process: nucleus organization (GO:0006997);	Biological Process: mitotic nuclear division (GO:0007067);	Molecular Function: ligase activity (GO:0016874);	Biological Process: protein ubiquitination involved in ubiquitin-dependent protein catabolic process (GO:0042787);
Fusarium0G016580.1	3	Molecular Function: structural constituent of ribosome (GO:0003735);	Cellular Component: ribosome (GO:0005840);	Biological Process: translation (GO:0006412);
Fusarium0G016590.1	5	Biological Process: very long-chain fatty acid metabolic process (GO:0000038);	Cellular Component: endoplasmic reticulum membrane (GO:0005789);	Cellular Component: integral component of membrane (GO:0016021);	Molecular Function: oxidoreductase activity, acting on the CH-CH group of donors (GO:0016627);	Biological Process: oxidation-reduction process (GO:0055114);
Fusarium0G016600.1	1	Cellular Component: BLOC-1 complex (GO:0031083);
Fusarium0G016610.1	4	Molecular Function: nucleic acid binding (GO:0003676);	Molecular Function: ATP binding (GO:0005524);	Biological Process: DNA recombination (GO:0006310);	Molecular Function: ATP-dependent helicase activity (GO:0008026);
Fusarium0G016620.1	6	Cellular Component: incipient cellular bud site (GO:0000131);	Biological Process: cell separation after cytokinesis (GO:0000920);	Cellular Component: cellular bud (GO:0005933);	Biological Process: budding cell apical bud growth (GO:0007118);	Biological Process: signal transduction (GO:0007165);	Cellular Component: mating projection tip (GO:0043332);
Fusarium0G016630.1	5	Molecular Function: RNA polymerase II transcription factor activity, sequence-specific DNA binding (GO:0000981);	Molecular Function: DNA binding (GO:0003677);	Cellular Component: nucleus (GO:0005634);	Biological Process: regulation of transcription from RNA polymerase II promoter (GO:0006357);	Molecular Function: zinc ion binding (GO:0008270);
Fusarium0G016640.1	2	Cellular Component: integral component of membrane (GO:0016021);	Biological Process: transmembrane transport (GO:0055085);
Fusarium0G016660.1	5	Molecular Function: RNA polymerase II transcription factor activity, sequence-specific DNA binding (GO:0000981);	Molecular Function: DNA binding (GO:0003677);	Cellular Component: nucleus (GO:0005634);	Biological Process: regulation of transcription from RNA polymerase II promoter (GO:0006357);	Molecular Function: zinc ion binding (GO:0008270);
Fusarium0G016680.1	4	Molecular Function: FMN binding (GO:0010181);	Cellular Component: integral component of membrane (GO:0016021);	Molecular Function: oxidoreductase activity (GO:0016491);	Biological Process: oxidation-reduction process (GO:0055114);
Fusarium0G016700.1	7	Molecular Function: transcription factor activity, sequence-specific DNA binding (GO:0003700);	Cellular Component: nucleus (GO:0005634);	Biological Process: regulation of transcription from RNA polymerase II promoter (GO:0006357);	Biological Process: response to heat (GO:0009408);	Biological Process: spindle pole body duplication (GO:0030474);	Biological Process: negative regulation of TOR signaling (GO:0032007);	Molecular Function: sequence-specific DNA binding (GO:0043565);
Fusarium0G016710.1	7	Biological Process: protein peptidyl-prolyl isomerization (GO:0000413);	Molecular Function: peptidyl-prolyl cis-trans isomerase activity (GO:0003755);	Cellular Component: spliceosomal complex (GO:0005681);	Cellular Component: cytoplasm (GO:0005737);	Biological Process: mRNA processing (GO:0006397);	Biological Process: protein folding (GO:0006457);	Biological Process: RNA splicing (GO:0008380);
Fusarium0G016720.1	10	Molecular Function: retinal dehydrogenase activity (GO:0001758);	Cellular Component: Golgi apparatus (GO:0005794);	Cellular Component: cytosol (GO:0005829);	Molecular Function: formyltetrahydrofolate dehydrogenase activity (GO:0016155);	Biological Process: mitotic spindle organization in nucleus (GO:0030472);	Molecular Function: aldehyde dehydrogenase (NADP+) activity (GO:0033721);	Cellular Component: DASH complex (GO:0042729);	Molecular Function: 4-trimethylammoniobutyraldehyde dehydrogenase activity (GO:0047105);	Biological Process: oxidation-reduction process (GO:0055114);	Cellular Component: mitotic spindle (GO:0072686);
Fusarium0G016740.1	2	Molecular Function: kinase activity (GO:0016301);	Biological Process: phosphorylation (GO:0016310);
Fusarium0G016760.1	4	Cellular Component: endoplasmic reticulum (GO:0005783);	Biological Process: GPI anchor biosynthetic process (GO:0006506);	Cellular Component: integral component of membrane (GO:0016021);	Molecular Function: phosphatidylinositol N-acetylglucosaminyltransferase activity (GO:0017176);
Fusarium0G016770.1	8	Biological Process: ribosomal large subunit assembly (GO:0000027);	Biological Process: maturation of LSU-rRNA from tricistronic rRNA transcript (SSU-rRNA, 5.8S rRNA, LSU-rRNA) (GO:0000463);	Biological Process: maturation of 5.8S rRNA from tricistronic rRNA transcript (SSU-rRNA, 5.8S rRNA, LSU-rRNA) (GO:0000466);	Molecular Function: nucleic acid binding (GO:0003676);	Molecular Function: helicase activity (GO:0004386);	Molecular Function: ATP binding (GO:0005524);	Cellular Component: nucleolus (GO:0005730);	Cellular Component: preribosome, large subunit precursor (GO:0030687);
Fusarium0G016790.1	3	Biological Process: protein peptidyl-prolyl isomerization (GO:0000413);	Molecular Function: peptidyl-prolyl cis-trans isomerase activity (GO:0003755);	Biological Process: protein folding (GO:0006457);
Fusarium0G016830.1	8	Biological Process: regulation of transcription involved in G1/S transition of mitotic cell cycle (GO:0000083);	Cellular Component: nucleus (GO:0005634);	Cellular Component: cytosol (GO:0005829);	Biological Process: regulation of exit from mitosis (GO:0007096);	Biological Process: regulation of cell size (GO:0008361);	Molecular Function: cyclin-dependent protein serine/threonine kinase regulator activity (GO:0016538);	Biological Process: regulation of cyclin-dependent protein serine/threonine kinase activity involved in G1/S transition of mitotic cell cycle (GO:0031657);	Biological Process: vacuole fusion, non-autophagic (GO:0042144);
Fusarium0G016840.1	1	Cellular Component: integral component of membrane (GO:0016021);
Fusarium0G016850.1	3	Molecular Function: cation transmembrane transporter activity (GO:0008324);	Cellular Component: integral component of membrane (GO:0016021);	Biological Process: cation transmembrane transport (GO:0098655);
Fusarium0G016870.1	2	Cellular Component: nucleus (GO:0005634);	Cellular Component: cytoplasm (GO:0005737);
Fusarium0G016880.1	2	Cellular Component: integral component of membrane (GO:0016021);	Biological Process: vesicle-mediated transport (GO:0016192);
Fusarium0G016900.1	3	Molecular Function: chitinase activity (GO:0004568);	Biological Process: carbohydrate metabolic process (GO:0005975);	Biological Process: chitin catabolic process (GO:0006032);
Fusarium0G016910.1	1	Biological Process: metabolic process (GO:0008152);
Fusarium0G016920.1	6	Molecular Function: RNA binding (GO:0003723);	Cellular Component: cytosol (GO:0005829);	Cellular Component: mRNA cleavage and polyadenylation specificity factor complex (GO:0005847);	Biological Process: mRNA polyadenylation (GO:0006378);	Biological Process: mRNA cleavage (GO:0006379);	Molecular Function: metal ion binding (GO:0046872);
Fusarium0G016930.1	1	Cellular Component: cytoplasm (GO:0005737);
Fusarium0G016940.1	1	Molecular Function: carbon-nitrogen ligase activity, with glutamine as amido-N-donor (GO:0016884);
Fusarium0G016950.1	5	Cellular Component: nucleus (GO:0005634);	Cellular Component: cytosol (GO:0005829);	Molecular Function: methyltransferase activity (GO:0008168);	Molecular Function: zinc ion binding (GO:0008270);	Biological Process: methylation (GO:0032259);
Fusarium0G016960.1	6	Cellular Component: nuclear envelope (GO:0005635);	Biological Process: cellular response to DNA damage stimulus (GO:0006974);	Molecular Function: zinc ion binding (GO:0008270);	Biological Process: response to UV-B (GO:0010224);	Biological Process: response to UV-C (GO:0010225);	Biological Process: protein sumoylation (GO:0016925);
Fusarium0G016970.1	4	Molecular Function: phosphorelay sensor kinase activity (GO:0000155);	Biological Process: phosphorelay signal transduction system (GO:0000160);	Cellular Component: intracellular (GO:0005622);	Biological Process: signal transduction by protein phosphorylation (GO:0023014);
Fusarium0G016980.1	1	Cellular Component: integral component of membrane (GO:0016021);
Fusarium0G016990.1	3	Cellular Component: integral component of membrane (GO:0016021);	Molecular Function: oxidoreductase activity (GO:0016491);	Biological Process: oxidation-reduction process (GO:0055114);
Fusarium0G017000.1	1	Cellular Component: integral component of membrane (GO:0016021);
Fusarium0G017010.1	3	Cellular Component: mitochondrial inner membrane (GO:0005743);	Biological Process: ethanol metabolic process (GO:0006067);	Cellular Component: integral component of membrane (GO:0016021);
Fusarium0G017020.1	5	Cellular Component: nucleolus (GO:0005730);	Molecular Function: N-acetyltransferase activity (GO:0008080);	Cellular Component: 90S preribosome (GO:0030686);	Biological Process: ribosomal small subunit biogenesis (GO:0042274);	Biological Process: negative regulation of G0 to G1 transition (GO:0070317);
Fusarium0G017050.1	9	Biological Process: chromatin silencing at rDNA (GO:0000183);	Cellular Component: nucleus (GO:0005634);	Cellular Component: cytoplasm (GO:0005737);	Molecular Function: methyltransferase activity (GO:0008168);	Biological Process: methylation (GO:0032259);	Molecular Function: histone demethylase activity (H3-monomethyl-K4 specific) (GO:0034649);	Biological Process: histone H3-K4 demethylation (GO:0034720);	Biological Process: regulation of chromosome condensation (GO:0060623);	Biological Process: chromatin organization involved in negative regulation of transcription (GO:0097549);
Fusarium0G017060.1	1	Cellular Component: integral component of membrane (GO:0016021);
Fusarium0G017080.1	2	Molecular Function: lyase activity (GO:0016829);	Biological Process: cellular nitrogen compound biosynthetic process (GO:0044271);
Fusarium0G017100.1	3	Biological Process: metabolic process (GO:0008152);	Cellular Component: integral component of membrane (GO:0016021);	Molecular Function: transferase activity, transferring hexosyl groups (GO:0016758);
Fusarium0G017110.1	6	Molecular Function: cytochrome-b5 reductase activity, acting on NAD(P)H (GO:0004128);	Cellular Component: mitochondrial intermembrane space (GO:0005758);	Biological Process: ergosterol biosynthetic process (GO:0006696);	Cellular Component: integral component of mitochondrial outer membrane (GO:0031307);	Biological Process: cellular response to oxidative stress (GO:0034599);	Biological Process: oxidation-reduction process (GO:0055114);
Fusarium0G017120.1	4	Biological Process: inactivation of MAPK activity involved in cell wall organization or biogenesis (GO:0000200);	Cellular Component: cytoplasm (GO:0005737);	Biological Process: hyperosmotic response (GO:0006972);	Biological Process: response to heat (GO:0009408);
Fusarium0G017130.1	15	Biological Process: transcriptional start site selection at RNA polymerase II promoter (GO:0001174);	Molecular Function: protein tyrosine phosphatase activity (GO:0004725);	Cellular Component: cytosol (GO:0005829);	Cellular Component: mRNA cleavage and polyadenylation specificity factor complex (GO:0005847);	Biological Process: transcription elongation from RNA polymerase II promoter (GO:0006368);	Biological Process: mRNA cleavage (GO:0006379);	Molecular Function: CTD phosphatase activity (GO:0008420);	Biological Process: snoRNA transcription (GO:0009302);	Biological Process: termination of RNA polymerase II transcription, poly(A)-coupled (GO:0030846);	Biological Process: termination of RNA polymerase II transcription, exosome-dependent (GO:0030847);	Biological Process: mRNA 3'-end processing (GO:0031124);	Biological Process: transcription antitermination (GO:0031564);	Biological Process: peptidyl-tyrosine dephosphorylation (GO:0035335);	Biological Process: dephosphorylation of RNA polymerase II C-terminal domain (GO:0070940);	Biological Process: negative regulation of chromosome condensation (GO:1902340);
Fusarium0G017150.1	15	Cellular Component: incipient cellular bud site (GO:0000131);	Cellular Component: polarisome (GO:0000133);	Molecular Function: MAP-kinase scaffold activity (GO:0005078);	Cellular Component: cellular bud tip (GO:0005934);	Cellular Component: cellular bud neck (GO:0005935);	Biological Process: budding cell apical bud growth (GO:0007118);	Biological Process: bipolar cellular bud site selection (GO:0007121);	Biological Process: pseudohyphal growth (GO:0007124);	Biological Process: positive regulation of signal transduction (GO:0009967);	Biological Process: regulation of initiation of mating projection growth (GO:0031384);	Biological Process: regulation of termination of mating projection growth (GO:0031385);	Biological Process: regulation of protein localization (GO:0032880);	Biological Process: invasive filamentous growth (GO:0036267);	Cellular Component: mating projection tip (GO:0043332);	Biological Process: positive regulation of actin cytoskeleton reorganization (GO:2000251);
Fusarium0G017160.1	4	Cellular Component: fungal-type vacuole membrane (GO:0000329);	Molecular Function: transporter activity (GO:0005215);	Cellular Component: integral component of membrane (GO:0016021);	Biological Process: transmembrane transport (GO:0055085);
Fusarium0G017170.1	3	Molecular Function: carboxypeptidase activity (GO:0004180);	Biological Process: proteolysis (GO:0006508);	Cellular Component: integral component of membrane (GO:0016021);
Fusarium0G017200.1	1	Cellular Component: integral component of membrane (GO:0016021);
Fusarium0G017210.1	3	Molecular Function: catalytic activity (GO:0003824);	Cellular Component: membrane (GO:0016020);	Molecular Function: coenzyme binding (GO:0050662);
Fusarium0G017220.1	2	Molecular Function: ATP binding (GO:0005524);	Cellular Component: cytosol (GO:0005829);
Fusarium0G017230.1	7	Biological Process: transcription, RNA-templated (GO:0001172);	Molecular Function: DNA binding (GO:0003677);	Molecular Function: DNA-directed RNA polymerase activity (GO:0003899);	Cellular Component: DNA-directed RNA polymerase II, core complex (GO:0005665);	Cellular Component: cytosol (GO:0005829);	Biological Process: transcription from RNA polymerase II promoter (GO:0006366);	Biological Process: translesion synthesis (GO:0019985);
Fusarium0G017240.1	6	Biological Process: telomere maintenance (GO:0000723);	Cellular Component: chromosome, telomeric region (GO:0000781);	Cellular Component: cytosol (GO:0005829);	Biological Process: chromatin silencing at telomere (GO:0006348);	Cellular Component: Set1C/COMPASS complex (GO:0048188);	Biological Process: histone H3-K4 methylation (GO:0051568);
Fusarium0G017250.1	6	Molecular Function: magnesium ion binding (GO:0000287);	Molecular Function: GTP binding (GO:0005525);	Cellular Component: cytosol (GO:0005829);	Biological Process: tRNA modification (GO:0006400);	Molecular Function: tRNA guanylyltransferase activity (GO:0008193);	Molecular Function: identical protein binding (GO:0042802);
Fusarium0G017270.1	1	Cellular Component: integral component of membrane (GO:0016021);
Fusarium0G017290.1	4	Cellular Component: mitochondrion (GO:0005739);	Cellular Component: cytosol (GO:0005829);	Biological Process: establishment of cell polarity (GO:0030010);	Cellular Component: cell division site (GO:0032153);
Fusarium0G017300.1	4	Molecular Function: uracil DNA N-glycosylase activity (GO:0004844);	Cellular Component: nucleus (GO:0005634);	Cellular Component: mitochondrion (GO:0005739);	Biological Process: base-excision repair (GO:0006284);
Fusarium0G017310.1	6	Cellular Component: Hrd1p ubiquitin ligase ERAD-M complex (GO:0000838);	Cellular Component: Hrd1p ubiquitin ligase ERAD-L complex (GO:0000839);	Cellular Component: integral component of membrane (GO:0016021);	Biological Process: protein ubiquitination (GO:0016567);	Biological Process: ER-associated ubiquitin-dependent protein catabolic process (GO:0030433);	Cellular Component: luminal surveillance complex (GO:0034099);
Fusarium0G017320.1	1	Cellular Component: integral component of membrane (GO:0016021);
Fusarium0G017340.1	6	Molecular Function: nucleic acid binding (GO:0003676);	Molecular Function: alanine-tRNA ligase activity (GO:0004813);	Molecular Function: ATP binding (GO:0005524);	Cellular Component: mitochondrion (GO:0005739);	Molecular Function: zinc ion binding (GO:0008270);	Biological Process: mitochondrial alanyl-tRNA aminoacylation (GO:0070143);
Fusarium0G017350.1	2	Molecular Function: methyltransferase activity (GO:0008168);	Biological Process: methylation (GO:0032259);
Fusarium0G017360.1	3	Cellular Component: mitochondrial outer membrane (GO:0005741);	Biological Process: cysteine biosynthetic process from serine (GO:0006535);	Cellular Component: integral component of membrane (GO:0016021);
Fusarium0G017370.1	15	Molecular Function: RNA polymerase II core binding (GO:0000993);	Molecular Function: RNA polymerase II regulatory region DNA binding (GO:0001012);	Molecular Function: transcription factor activity, core RNA polymerase II recruiting (GO:0001139);	Biological Process: maintenance of transcriptional fidelity during DNA-templated transcription elongation from RNA polymerase II promoter (GO:0001193);	Molecular Function: translation elongation factor activity (GO:0003746);	Cellular Component: nucleus (GO:0005634);	Biological Process: transcription elongation from RNA polymerase I promoter (GO:0006362);	Biological Process: mRNA cleavage (GO:0006379);	Biological Process: translational elongation (GO:0006414);	Molecular Function: zinc ion binding (GO:0008270);	Biological Process: regulation of mRNA 3'-end processing (GO:0031440);	Biological Process: transcription antitermination (GO:0031564);	Biological Process: positive regulation of transcription elongation from RNA polymerase II promoter (GO:0032968);	Biological Process: tRNA transcription from RNA polymerase III promoter (GO:0042797);	Biological Process: positive regulation of RNA polymerase II transcriptional preinitiation complex assembly (GO:0045899);
Fusarium0G017380.1	5	Molecular Function: single-stranded DNA endodeoxyribonuclease activity (GO:0000014);	Cellular Component: nucleotide-excision repair factor 3 complex (GO:0000112);	Molecular Function: single-stranded DNA binding (GO:0003697);	Biological Process: nucleotide-excision repair, DNA incision, 3'-to lesion (GO:0006295);	Biological Process: transcription from RNA polymerase II promoter (GO:0006366);
Fusarium0G017390.1	1	Molecular Function: transferase activity (GO:0016740);
Fusarium0G017410.1	2	Molecular Function: methyltransferase activity (GO:0008168);	Biological Process: methylation (GO:0032259);
Fusarium0G017420.1	3	Cellular Component: endoplasmic reticulum (GO:0005783);	Biological Process: intracellular protein transport (GO:0006886);	Cellular Component: integral component of membrane (GO:0016021);
Fusarium0G017450.1	3	Molecular Function: oxidoreductase activity, acting on CH-OH group of donors (GO:0016614);	Molecular Function: flavin adenine dinucleotide binding (GO:0050660);	Biological Process: oxidation-reduction process (GO:0055114);
Fusarium0G017460.1	3	Molecular Function: metal ion binding (GO:0046872);	Molecular Function: dioxygenase activity (GO:0051213);	Biological Process: oxidation-reduction process (GO:0055114);
Fusarium0G017470.1	7	Biological Process: maturation of SSU-rRNA from tricistronic rRNA transcript (SSU-rRNA, 5.8S rRNA, LSU-rRNA) (GO:0000462);	Cellular Component: viral nucleocapsid (GO:0019013);	Cellular Component: 90S preribosome (GO:0030686);	Cellular Component: small-subunit processome (GO:0032040);	Cellular Component: rDNA heterochromatin (GO:0033553);	Cellular Component: t-UTP complex (GO:0034455);	Biological Process: positive regulation of transcription from RNA polymerase I promoter (GO:0045943);
Fusarium0G017480.1	10	Molecular Function: RNA polymerase I activity (GO:0001054);	Biological Process: transcription, RNA-templated (GO:0001172);	Molecular Function: DNA binding (GO:0003677);	Cellular Component: DNA-directed RNA polymerase II, core complex (GO:0005665);	Cellular Component: DNA-directed RNA polymerase III complex (GO:0005666);	Cellular Component: DNA-directed RNA polymerase I complex (GO:0005736);	Biological Process: transcription from RNA polymerase I promoter (GO:0006360);	Biological Process: transcription from RNA polymerase II promoter (GO:0006366);	Molecular Function: zinc ion binding (GO:0008270);	Biological Process: tRNA transcription from RNA polymerase III promoter (GO:0042797);
Fusarium0G017510.1	5	Cellular Component: nucleus (GO:0005634);	Cellular Component: cytosol (GO:0005829);	Molecular Function: protein-lysine N-methyltransferase activity (GO:0016279);	Biological Process: peptidyl-lysine dimethylation (GO:0018027);	Biological Process: positive regulation of translational termination (GO:0045905);
Fusarium0G017530.1	11	Cellular Component: nuclear pore (GO:0005643);	Cellular Component: peroxisome (GO:0005777);	Cellular Component: cytoplasmic dynein complex (GO:0005868);	Cellular Component: cytoplasmic microtubule (GO:0005881);	Biological Process: metabolic process (GO:0008152);	Biological Process: actin filament-based process (GO:0030029);	Biological Process: nuclear migration along microtubule (GO:0030473);	Biological Process: establishment of mitotic spindle localization (GO:0040001);	Biological Process: nuclear pore complex assembly (GO:0051292);	Cellular Component: peroxisomal importomer complex (GO:1990429);	Biological Process: positive regulation of ATP-dependent microtubule motor activity, plus-end-directed (GO:2000582);
Fusarium0G017540.1	8	Molecular Function: nucleotide binding (GO:0000166);	Biological Process: endonucleolytic cleavage in ITS1 to separate SSU-rRNA from 5.8S rRNA and LSU-rRNA from tricistronic rRNA transcript (SSU-rRNA, 5.8S rRNA, LSU-rRNA) (GO:0000447);	Biological Process: endonucleolytic cleavage to generate mature 5'-end of SSU-rRNA from (SSU-rRNA, 5.8S rRNA, LSU-rRNA) (GO:0000472);	Biological Process: endonucleolytic cleavage in 5'-ETS of tricistronic rRNA transcript (SSU-rRNA, 5.8S rRNA, LSU-rRNA) (GO:0000480);	Cellular Component: nucleolus (GO:0005730);	Cellular Component: 90S preribosome (GO:0030686);	Biological Process: small-subunit processome assembly (GO:0034462);	Molecular Function: rRNA primary transcript binding (GO:0042134);
Fusarium0G017550.1	5	Molecular Function: transcription factor activity, sequence-specific DNA binding (GO:0003700);	Cellular Component: nucleus (GO:0005634);	Biological Process: regulation of transcription, DNA-templated (GO:0006355);	Biological Process: sporulation resulting in formation of a cellular spore (GO:0030435);	Biological Process: conidium formation (GO:0048315);
Fusarium0G017570.1	4	Biological Process: protein peptidyl-prolyl isomerization (GO:0000413);	Molecular Function: peptidyl-prolyl cis-trans isomerase activity (GO:0003755);	Cellular Component: nucleus (GO:0005634);	Biological Process: protein folding (GO:0006457);
Fusarium0G017580.1	2	Molecular Function: zinc ion binding (GO:0008270);	Cellular Component: integral component of membrane (GO:0016021);
Fusarium0G017600.1	7	Cellular Component: late endosome (GO:0005770);	Biological Process: protein targeting to vacuole (GO:0006623);	Cellular Component: integral component of membrane (GO:0016021);	Biological Process: late endosome to vacuole transport via multivesicular body sorting pathway (GO:0032511);	Cellular Component: CORVET complex (GO:0033263);	Molecular Function: protein anchor (GO:0043495);	Molecular Function: GTPase binding (GO:0051020);
Fusarium0G017610.1	8	Cellular Component: late endosome (GO:0005770);	Biological Process: protein targeting to vacuole (GO:0006623);	Cellular Component: integral component of membrane (GO:0016021);	Molecular Function: transferase activity, transferring glycosyl groups (GO:0016757);	Biological Process: late endosome to vacuole transport via multivesicular body sorting pathway (GO:0032511);	Cellular Component: CORVET complex (GO:0033263);	Molecular Function: protein anchor (GO:0043495);	Molecular Function: GTPase binding (GO:0051020);
Fusarium0G017640.1	4	Biological Process: glucose transport (GO:0015758);	Cellular Component: integral component of membrane (GO:0016021);	Biological Process: hexose transmembrane transport (GO:0035428);	Molecular Function: sugar transmembrane transporter activity (GO:0051119);
Fusarium0G017650.1	2	Molecular Function: RNA binding (GO:0003723);	Molecular Function: phenylalanine-tRNA ligase activity (GO:0004826);
Fusarium0G017670.1	8	Biological Process: endonucleolytic cleavage in ITS1 to separate SSU-rRNA from 5.8S rRNA and LSU-rRNA from tricistronic rRNA transcript (SSU-rRNA, 5.8S rRNA, LSU-rRNA) (GO:0000447);	Biological Process: endonucleolytic cleavage to generate mature 5'-end of SSU-rRNA from (SSU-rRNA, 5.8S rRNA, LSU-rRNA) (GO:0000472);	Biological Process: endonucleolytic cleavage in 5'-ETS of tricistronic rRNA transcript (SSU-rRNA, 5.8S rRNA, LSU-rRNA) (GO:0000480);	Molecular Function: RNA binding (GO:0003723);	Molecular Function: ATP-dependent RNA helicase activity (GO:0004004);	Molecular Function: ATP binding (GO:0005524);	Cellular Component: nucleolus (GO:0005730);	Biological Process: snoRNA localization (GO:0048254);
Fusarium0G017680.1	1	Cellular Component: cell part (GO:0044464);
Fusarium0G017690.1	3	Molecular Function: protein kinase activity (GO:0004672);	Molecular Function: ATP binding (GO:0005524);	Biological Process: protein phosphorylation (GO:0006468);
Fusarium0G017700.1	3	Molecular Function: protein kinase activity (GO:0004672);	Molecular Function: ATP binding (GO:0005524);	Biological Process: protein phosphorylation (GO:0006468);
Fusarium0G017710.1	6	Molecular Function: nucleic acid binding (GO:0003676);	Molecular Function: lysine-tRNA ligase activity (GO:0004824);	Molecular Function: ATP binding (GO:0005524);	Cellular Component: mitochondrion (GO:0005739);	Biological Process: tRNA import into mitochondrion (GO:0016031);	Biological Process: mitochondrial lysyl-tRNA aminoacylation (GO:0070154);
Fusarium0G017720.1	5	Biological Process: DNA repair (GO:0006281);	Biological Process: chromatin remodeling (GO:0006338);	Biological Process: regulation of transcription, DNA-templated (GO:0006355);	Cellular Component: Ino80 complex (GO:0031011);	Cellular Component: NuA4 histone acetyltransferase complex (GO:0035267);
Fusarium0G017730.1	6	Molecular Function: uracil DNA N-glycosylase activity (GO:0004844);	Cellular Component: nucleus (GO:0005634);	Biological Process: DNA repair (GO:0006281);	Molecular Function: hypoxanthine DNA N-glycosylase activity (GO:0097507);	Molecular Function: xanthine DNA N-glycosylase activity (GO:0097508);	Molecular Function: oxanine DNA N-glycosylase activity (GO:0097509);
Fusarium0G017740.1	3	Molecular Function: UDP-N-acetylglucosamine diphosphorylase activity (GO:0003977);	Cellular Component: nucleus (GO:0005634);	Biological Process: UDP-N-acetylglucosamine biosynthetic process (GO:0006048);
Fusarium0G017750.1	5	Molecular Function: thioredoxin-disulfide reductase activity (GO:0004791);	Cellular Component: nucleus (GO:0005634);	Cellular Component: cytosol (GO:0005829);	Biological Process: removal of superoxide radicals (GO:0019430);	Biological Process: oxidation-reduction process (GO:0055114);
Fusarium0G017760.1	3	Cellular Component: cytosol (GO:0005829);	Biological Process: Golgi to vacuole transport (GO:0006896);	Biological Process: retrograde transport, endosome to Golgi (GO:0042147);
Fusarium0G017770.1	1	Cellular Component: integral component of membrane (GO:0016021);
Fusarium0G017780.1	13	Cellular Component: vacuole (GO:0005773);	Cellular Component: cytosol (GO:0005829);	Biological Process: plasmid maintenance (GO:0006276);	Molecular Function: phosphatidate phosphatase activity (GO:0008195);	Biological Process: phospholipid biosynthetic process (GO:0008654);	Biological Process: aerobic respiration (GO:0009060);	Biological Process: dephosphorylation (GO:0016311);	Biological Process: triglyceride biosynthetic process (GO:0019432);	Cellular Component: extrinsic component of membrane (GO:0019898);	Cellular Component: nuclear membrane (GO:0031965);	Biological Process: lipid particle organization (GO:0034389);	Biological Process: vacuole fusion, non-autophagic (GO:0042144);	Molecular Function: transcription regulatory region DNA binding (GO:0044212);
Fusarium0G017790.1	9	Biological Process: histidine biosynthetic process (GO:0000105);	Molecular Function: histidinol dehydrogenase activity (GO:0004399);	Molecular Function: phosphoribosyl-AMP cyclohydrolase activity (GO:0004635);	Molecular Function: phosphoribosyl-ATP diphosphatase activity (GO:0004636);	Cellular Component: nucleus (GO:0005634);	Cellular Component: cytosol (GO:0005829);	Molecular Function: zinc ion binding (GO:0008270);	Molecular Function: NAD binding (GO:0051287);	Biological Process: oxidation-reduction process (GO:0055114);
Fusarium0G017800.1	13	Cellular Component: SAGA complex (GO:0000124);	Molecular Function: chromatin binding (GO:0003682);	Molecular Function: translation initiation factor activity (GO:0003743);	Cellular Component: transcription factor TFIID complex (GO:0005669);	Cellular Component: cytosol (GO:0005829);	Biological Process: regulation of transcription from RNA polymerase II promoter (GO:0006357);	Biological Process: translational initiation (GO:0006413);	Biological Process: histone acetylation (GO:0016573);	Molecular Function: protein complex scaffold (GO:0032947);	Molecular Function: identical protein binding (GO:0042802);	Cellular Component: SLIK (SAGA-like) complex (GO:0046695);	Molecular Function: protein heterodimerization activity (GO:0046982);	Biological Process: RNA polymerase II transcriptional preinitiation complex assembly (GO:0051123);
Fusarium0G017810.1	4	Molecular Function: metalloendopeptidase activity (GO:0004222);	Biological Process: protein processing involved in protein targeting to mitochondrion (GO:0006627);	Cellular Component: mitochondrial processing peptidase complex (GO:0017087);	Molecular Function: metal ion binding (GO:0046872);
Fusarium0G017820.1	1	Molecular Function: transferase activity, transferring glycosyl groups (GO:0016757);
Fusarium0G017830.1	1	Molecular Function: transferase activity, transferring glycosyl groups (GO:0016757);
Fusarium0G017840.1	6	Molecular Function: nucleotide binding (GO:0000166);	Molecular Function: IMP dehydrogenase activity (GO:0003938);	Cellular Component: cytosol (GO:0005829);	Biological Process: GMP biosynthetic process (GO:0006177);	Molecular Function: metal ion binding (GO:0046872);	Biological Process: oxidation-reduction process (GO:0055114);
Fusarium0G017850.1	1	Cellular Component: integral component of membrane (GO:0016021);
Fusarium0G017860.1	1	Molecular Function: N-acetyltransferase activity (GO:0008080);
Fusarium0G017880.1	3	Molecular Function: structural constituent of ribosome (GO:0003735);	Cellular Component: ribosome (GO:0005840);	Biological Process: translation (GO:0006412);
Fusarium0G017910.1	4	Molecular Function: phosphorelay sensor kinase activity (GO:0000155);	Biological Process: phosphorelay signal transduction system (GO:0000160);	Cellular Component: intracellular (GO:0005622);	Biological Process: signal transduction by protein phosphorylation (GO:0023014);
Fusarium0G017920.1	3	Molecular Function: succinate-semialdehyde dehydrogenase [NAD(P)+] activity (GO:0009013);	Biological Process: gamma-aminobutyric acid catabolic process (GO:0009450);	Biological Process: oxidation-reduction process (GO:0055114);
Fusarium0G017930.1	4	Biological Process: translation (GO:0006412);	Molecular Function: succinate-semialdehyde dehydrogenase [NAD(P)+] activity (GO:0009013);	Biological Process: gamma-aminobutyric acid catabolic process (GO:0009450);	Biological Process: oxidation-reduction process (GO:0055114);
Fusarium0G017950.1	4	Molecular Function: magnesium-dependent protein serine/threonine phosphatase activity (GO:0004724);	Biological Process: protein dephosphorylation (GO:0006470);	Molecular Function: metal ion binding (GO:0046872);	Molecular Function: cofactor binding (GO:0048037);
Fusarium0G017960.1	4	Molecular Function: structural molecule activity (GO:0005198);	Cellular Component: plasma membrane (GO:0005886);	Cellular Component: bicellular tight junction (GO:0005923);	Cellular Component: integral component of membrane (GO:0016021);
Fusarium0G017970.1	4	Cellular Component: nucleus (GO:0005634);	Cellular Component: endosome (GO:0005768);	Cellular Component: cytosol (GO:0005829);	Biological Process: endocytic recycling (GO:0032456);
Fusarium0G017980.1	6	Molecular Function: zinc ion binding (GO:0008270);	Biological Process: galactose catabolic process (GO:0019388);	Biological Process: L-arabinose catabolic process to xylulose 5-phosphate (GO:0019569);	Biological Process: D-xylose catabolic process (GO:0042843);	Molecular Function: L-arabinitol 4-dehydrogenase activity (GO:0050019);	Biological Process: oxidation-reduction process (GO:0055114);
Fusarium0G017990.1	10	Cellular Component: mitochondrial proton-transporting ATP synthase complex, coupling factor F(o) (GO:0000276);	Molecular Function: structural molecule activity (GO:0005198);	Molecular Function: zinc ion binding (GO:0008270);	Biological Process: ATP synthesis coupled proton transport (GO:0015986);	Molecular Function: oxidoreductase activity (GO:0016491);	Biological Process: protein complex oligomerization (GO:0035786);	Biological Process: cristae formation (GO:0042407);	Molecular Function: proton-transporting ATPase activity, rotational mechanism (GO:0046961);	Biological Process: protein oligomerization (GO:0051259);	Biological Process: oxidation-reduction process (GO:0055114);
Fusarium0G018000.1	6	Cellular Component: nucleus (GO:0005634);	Biological Process: regulation of transcription, DNA-templated (GO:0006355);	Molecular Function: methyltransferase activity (GO:0008168);	Biological Process: pathogenesis (GO:0009405);	Biological Process: sporulation resulting in formation of a cellular spore (GO:0030435);	Biological Process: methylation (GO:0032259);
Fusarium0G018010.1	6	Molecular Function: translation initiation factor activity (GO:0003743);	Cellular Component: transcription factor TFIIA complex (GO:0005672);	Cellular Component: cytosol (GO:0005829);	Biological Process: regulation of transcription from RNA polymerase II promoter (GO:0006357);	Biological Process: translational initiation (GO:0006413);	Biological Process: RNA polymerase II transcriptional preinitiation complex assembly (GO:0051123);
Fusarium0G018020.1	5	Molecular Function: mannosyl-oligosaccharide 1,2-alpha-mannosidase activity (GO:0004571);	Molecular Function: calcium ion binding (GO:0005509);	Cellular Component: endoplasmic reticulum (GO:0005783);	Cellular Component: integral component of membrane (GO:0016021);	Biological Process: ER-associated ubiquitin-dependent protein catabolic process (GO:0030433);
Fusarium0G018030.1	8	Molecular Function: anaphase-promoting complex binding (GO:0010997);	Cellular Component: mitotic checkpoint complex (GO:0033597);	Biological Process: regulation of meiotic nuclear division (GO:0040020);	Biological Process: positive regulation of protein catabolic process (GO:0045732);	Biological Process: positive regulation of mitotic metaphase/anaphase transition (GO:0045842);	Biological Process: regulation of catalytic activity (GO:0050790);	Biological Process: cell division (GO:0051301);	Molecular Function: ubiquitin-protein transferase activator activity (GO:0097027);
Fusarium0G018050.1	6	Molecular Function: nucleic acid binding (GO:0003676);	Cellular Component: nucleus (GO:0005634);	Cellular Component: cytosol (GO:0005829);	Biological Process: regulation of cell size (GO:0008361);	Molecular Function: metal ion binding (GO:0046872);	Biological Process: positive regulation of ribosomal protein gene transcription from RNA polymerase II promoter (GO:0060963);
Fusarium0G018060.1	3	Cellular Component: integral component of mitochondrial inner membrane (GO:0031305);	Biological Process: mitochondrial respiratory chain complex IV assembly (GO:0033617);	Cellular Component: mitochondrial respiratory chain supercomplex (GO:0097249);
Fusarium0G018080.1	7	Biological Process: tRNA dihydrouridine synthesis (GO:0002943);	Cellular Component: nucleus (GO:0005634);	Cellular Component: cytoplasm (GO:0005737);	Molecular Function: tRNA dihydrouridine synthase activity (GO:0017150);	Molecular Function: metal ion binding (GO:0046872);	Molecular Function: flavin adenine dinucleotide binding (GO:0050660);	Biological Process: oxidation-reduction process (GO:0055114);
Fusarium0G018090.1	5	Cellular Component: peroxisomal membrane (GO:0005778);	Cellular Component: integral component of membrane (GO:0016021);	Biological Process: protein import into peroxisome matrix, docking (GO:0016560);	Molecular Function: protein binding, bridging (GO:0030674);	Cellular Component: peroxisomal importomer complex (GO:1990429);
Fusarium0G018110.1	6	Cellular Component: chromosome, centromeric region (GO:0000775);	Cellular Component: nucleus (GO:0005634);	Cellular Component: cytosol (GO:0005829);	Biological Process: DNA replication-dependent nucleosome assembly (GO:0006335);	Cellular Component: CAF-1 complex (GO:0033186);	Molecular Function: histone binding (GO:0042393);
Fusarium0G018120.1	4	Molecular Function: ATP binding (GO:0005524);	Cellular Component: integral component of membrane (GO:0016021);	Molecular Function: ATPase activity, coupled to transmembrane movement of substances (GO:0042626);	Biological Process: transmembrane transport (GO:0055085);
Fusarium0G018130.1	1	Molecular Function: ATP binding (GO:0005524);
Fusarium0G018140.1	14	Cellular Component: pre-autophagosomal structure (GO:0000407);	Cellular Component: endosome (GO:0005768);	Cellular Component: cytosol (GO:0005829);	Biological Process: phosphatidylinositol biosynthetic process (GO:0006661);	Biological Process: macroautophagy (GO:0016236);	Biological Process: pexophagy (GO:0030242);	Biological Process: ER-associated ubiquitin-dependent protein catabolic process (GO:0030433);	Biological Process: CVT pathway (GO:0032258);	Cellular Component: phosphatidylinositol 3-kinase complex, class III, type I (GO:0034271);	Cellular Component: phosphatidylinositol 3-kinase complex, class III, type II (GO:0034272);	Biological Process: piecemeal microautophagy of nucleus (GO:0034727);	Biological Process: retrograde transport, endosome to Golgi (GO:0042147);	Biological Process: late endosome to vacuole transport (GO:0045324);	Molecular Function: metal ion binding (GO:0046872);
Fusarium0G018150.1	15	Cellular Component: pre-autophagosomal structure (GO:0000407);	Cellular Component: endosome (GO:0005768);	Cellular Component: cytosol (GO:0005829);	Biological Process: macroautophagy (GO:0016236);	Molecular Function: 1-phosphatidylinositol-3-kinase activity (GO:0016303);	Biological Process: pexophagy (GO:0030242);	Biological Process: ER-associated ubiquitin-dependent protein catabolic process (GO:0030433);	Biological Process: CVT pathway (GO:0032258);	Cellular Component: phosphatidylinositol 3-kinase complex, class III, type I (GO:0034271);	Cellular Component: phosphatidylinositol 3-kinase complex, class III, type II (GO:0034272);	Biological Process: piecemeal microautophagy of nucleus (GO:0034727);	Biological Process: phosphatidylinositol-3-phosphate biosynthetic process (GO:0036092);	Biological Process: retrograde transport, endosome to Golgi (GO:0042147);	Biological Process: late endosome to vacuole transport (GO:0045324);	Molecular Function: metal ion binding (GO:0046872);
Fusarium0G018160.1	3	Molecular Function: DNA binding (GO:0003677);	Cellular Component: nucleus (GO:0005634);	Molecular Function: histone binding (GO:0042393);
Fusarium0G018170.1	10	Biological Process: chronological cell aging (GO:0001300);	Molecular Function: protein serine/threonine kinase activity (GO:0004674);	Molecular Function: ATP binding (GO:0005524);	Cellular Component: protein kinase CK2 complex (GO:0005956);	Biological Process: regulation of transcription from RNA polymerase I promoter (GO:0006356);	Biological Process: regulation of transcription from RNA polymerase III promoter (GO:0006359);	Biological Process: protein phosphorylation (GO:0006468);	Biological Process: cellular response to DNA damage stimulus (GO:0006974);	Biological Process: donor selection (GO:0007535);	Cellular Component: UTP-C complex (GO:0034456);
Fusarium0G018190.1	1	Biological Process: positive regulation of autophagy (GO:0010508);
Fusarium0G018200.1	1	Cellular Component: integral component of membrane (GO:0016021);
Fusarium0G018210.1	6	Cellular Component: condensed nuclear chromosome kinetochore (GO:0000778);	Cellular Component: spindle pole body (GO:0005816);	Biological Process: mitotic spindle assembly checkpoint (GO:0007094);	Molecular Function: microtubule binding (GO:0008017);	Biological Process: sister chromatid biorientation (GO:0031134);	Biological Process: protein localization to kinetochore (GO:0034501);
Fusarium0G018220.1	3	Molecular Function: structural constituent of ribosome (GO:0003735);	Cellular Component: ribosome (GO:0005840);	Biological Process: translation (GO:0006412);
Fusarium0G018260.1	6	Biological Process: folic acid-containing compound biosynthetic process (GO:0009396);	Molecular Function: carbon-sulfur lyase activity (GO:0016846);	Molecular Function: ligase activity (GO:0016874);	Molecular Function: ion binding (GO:0043167);	Molecular Function: organic cyclic compound binding (GO:0097159);	Molecular Function: heterocyclic compound binding (GO:1901363);
Fusarium0G018270.1	5	Molecular Function: tetrahydrofolylpolyglutamate synthase activity (GO:0004326);	Molecular Function: ATP binding (GO:0005524);	Cellular Component: mitochondrion (GO:0005739);	Biological Process: one-carbon metabolic process (GO:0006730);	Biological Process: tetrahydrofolylpolyglutamate biosynthetic process (GO:0046901);
Fusarium0G018280.1	6	Molecular Function: tetrahydrofolylpolyglutamate synthase activity (GO:0004326);	Molecular Function: ATP binding (GO:0005524);	Cellular Component: mitochondrial inner membrane (GO:0005743);	Biological Process: one-carbon metabolic process (GO:0006730);	Cellular Component: integral component of membrane (GO:0016021);	Biological Process: tetrahydrofolylpolyglutamate biosynthetic process (GO:0046901);
Fusarium0G018300.1	8	Molecular Function: DNA binding (GO:0003677);	Molecular Function: endonuclease activity (GO:0004519);	Cellular Component: mitochondrial crista (GO:0030061);	Biological Process: cristae formation (GO:0042407);	Cellular Component: mitochondrial crista junction (GO:0044284);	Biological Process: protein import into mitochondrial intermembrane space (GO:0045041);	Cellular Component: MICOS complex (GO:0061617);	Biological Process: nucleic acid phosphodiester bond hydrolysis (GO:0090305);
Fusarium0G018310.1	11	Molecular Function: GTPase activity (GO:0003924);	Molecular Function: GTP binding (GO:0005525);	Cellular Component: late endosome (GO:0005770);	Cellular Component: cytosol (GO:0005829);	Biological Process: protein targeting to vacuole (GO:0006623);	Biological Process: Golgi to endosome transport (GO:0006895);	Biological Process: endocytosis (GO:0006897);	Biological Process: small GTPase mediated signal transduction (GO:0007264);	Biological Process: late endosome to vacuole transport via multivesicular body sorting pathway (GO:0032511);	Biological Process: protein localization to endosome (GO:0036010);	Biological Process: multivesicular body assembly (GO:0036258);
Fusarium0G018320.1	9	Molecular Function: phosphatidylinositol-3-phosphatase activity (GO:0004438);	Cellular Component: Golgi medial cisterna (GO:0005797);	Cellular Component: integral component of Golgi membrane (GO:0030173);	Cellular Component: integral component of endoplasmic reticulum membrane (GO:0030176);	Cellular Component: SPOTS complex (GO:0035339);	Biological Process: phosphatidylinositol-3-phosphate biosynthetic process (GO:0036092);	Molecular Function: phosphatidylinositol-4-phosphate phosphatase activity (GO:0043812);	Molecular Function: phosphatidylinositol-3,5-bisphosphate 5-phosphatase activity (GO:0043813);	Biological Process: phosphatidylinositol dephosphorylation (GO:0046856);
Fusarium0G018330.1	1	Cellular Component: integral component of membrane (GO:0016021);
Fusarium0G018340.1	6	Molecular Function: aminoacyl-tRNA editing activity (GO:0002161);	Molecular Function: isoleucine-tRNA ligase activity (GO:0004822);	Molecular Function: ATP binding (GO:0005524);	Cellular Component: mitochondrion (GO:0005739);	Biological Process: regulation of translational fidelity (GO:0006450);	Biological Process: mitochondrial isoleucyl-tRNA aminoacylation (GO:0070152);
Fusarium0G018360.1	4	Cellular Component: nucleus (GO:0005634);	Cellular Component: mitochondrial outer membrane (GO:0005741);	Cellular Component: cytosol (GO:0005829);	Biological Process: protein targeting to mitochondrion (GO:0006626);
Fusarium0G018370.1	3	Biological Process: attachment of GPI anchor to protein (GO:0016255);	Cellular Component: GPI-anchor transamidase complex (GO:0042765);	Biological Process: cell division (GO:0051301);
Fusarium0G018380.1	8	Biological Process: maturation of SSU-rRNA from tricistronic rRNA transcript (SSU-rRNA, 5.8S rRNA, LSU-rRNA) (GO:0000462);	Biological Process: maturation of LSU-rRNA from tricistronic rRNA transcript (SSU-rRNA, 5.8S rRNA, LSU-rRNA) (GO:0000463);	Biological Process: maturation of 5.8S rRNA from tricistronic rRNA transcript (SSU-rRNA, 5.8S rRNA, LSU-rRNA) (GO:0000466);	Cellular Component: nucleoplasm (GO:0005654);	Cellular Component: preribosome, large subunit precursor (GO:0030687);	Molecular Function: ribonucleoprotein complex binding (GO:0043021);	Biological Process: cell cycle DNA replication (GO:0044786);	Cellular Component: PeBoW complex (GO:0070545);
Fusarium0G018390.1	1	Molecular Function: metal ion binding (GO:0046872);
Fusarium0G018400.1	11	Biological Process: mitotic spindle elongation (GO:0000022);	Biological Process: spindle pole body separation (GO:0000073);	Molecular Function: microtubule motor activity (GO:0003777);	Molecular Function: ATP binding (GO:0005524);	Cellular Component: spindle pole body (GO:0005816);	Cellular Component: spindle microtubule (GO:0005876);	Biological Process: microtubule-based movement (GO:0007018);	Biological Process: microtubule depolymerization (GO:0007019);	Molecular Function: microtubule binding (GO:0008017);	Biological Process: plasmid partitioning (GO:0030541);	Biological Process: mitotic spindle assembly (GO:0090307);
Fusarium0G018410.1	3	Molecular Function: nucleotide binding (GO:0000166);	Cellular Component: protein phosphatase 4 complex (GO:0030289);	Biological Process: regulation of catalytic activity (GO:0050790);
Fusarium0G018430.1	5	Molecular Function: protein kinase activity (GO:0004672);	Molecular Function: ATP binding (GO:0005524);	Biological Process: protein phosphorylation (GO:0006468);	Cellular Component: integral component of membrane (GO:0016021);	Biological Process: transmembrane transport (GO:0055085);
Fusarium0G018440.1	2	Molecular Function: binding (GO:0005488);	Biological Process: transcription, DNA-templated (GO:0006351);
Fusarium0G018460.1	5	Molecular Function: protein kinase activity (GO:0004672);	Molecular Function: ATP binding (GO:0005524);	Biological Process: protein phosphorylation (GO:0006468);	Cellular Component: integral component of membrane (GO:0016021);	Biological Process: transmembrane transport (GO:0055085);
Fusarium0G018470.1	4	Cellular Component: endoplasmic reticulum membrane (GO:0005789);	Biological Process: GPI anchor biosynthetic process (GO:0006506);	Cellular Component: integral component of membrane (GO:0016021);	Molecular Function: glucosaminyl-phosphotidylinositol O-acyltransferase activity (GO:0032216);
Fusarium0G018490.1	2	Cellular Component: integral component of membrane (GO:0016021);	Molecular Function: transferase activity (GO:0016740);
Fusarium0G018510.1	2	Molecular Function: catalytic activity (GO:0003824);	Biological Process: metabolic process (GO:0008152);
Fusarium0G018530.1	6	Molecular Function: D-lactate dehydrogenase (cytochrome) activity (GO:0004458);	Cellular Component: mitochondrial inner membrane (GO:0005743);	Biological Process: aerobic respiration (GO:0009060);	Cellular Component: integral component of membrane (GO:0016021);	Biological Process: cellular carbohydrate metabolic process (GO:0044262);	Molecular Function: flavin adenine dinucleotide binding (GO:0050660);
Fusarium0G018550.1	2	Molecular Function: transferase activity (GO:0016740);	Molecular Function: carbon-nitrogen ligase activity, with glutamine as amido-N-donor (GO:0016884);
Fusarium0G018560.1	5	Molecular Function: transcription factor activity, sequence-specific DNA binding (GO:0003700);	Cellular Component: nucleus (GO:0005634);	Biological Process: regulation of transcription, DNA-templated (GO:0006355);	Molecular Function: zinc ion binding (GO:0008270);	Molecular Function: sequence-specific DNA binding (GO:0043565);
Fusarium0G018570.1	20	Biological Process: telomere maintenance via recombination (GO:0000722);	Biological Process: double-strand break repair via homologous recombination (GO:0000724);	Biological Process: gene conversion at mating-type locus, DNA repair synthesis (GO:0000734);	Molecular Function: double-stranded telomeric DNA binding (GO:0003691);	Molecular Function: adenylate kinase activity (GO:0004017);	Biological Process: base-excision repair (GO:0006284);	Biological Process: double-strand break repair via nonhomologous end joining (GO:0006303);	Biological Process: reciprocal meiotic recombination (GO:0007131);	Cellular Component: integral component of membrane (GO:0016021);	Molecular Function: ATPase activity (GO:0016887);	Cellular Component: Mre11 complex (GO:0030870);	Biological Process: intra-S DNA damage checkpoint (GO:0031573);	Biological Process: negative regulation of endodeoxyribonuclease activity (GO:0032078);	Biological Process: meiotic DNA double-strand break formation (GO:0042138);	Molecular Function: single-stranded telomeric DNA binding (GO:0043047);	Biological Process: nucleotide phosphorylation (GO:0046939);	Molecular Function: G-quadruplex DNA binding (GO:0051880);	Biological Process: transmembrane transport (GO:0055085);	Biological Process: mitochondrial double-strand break repair via homologous recombination (GO:0097552);	Biological Process: mitotic recombination-dependent replication fork processing (GO:1990426);
Fusarium0G018580.1	10	Biological Process: telomere maintenance (GO:0000723);	Molecular Function: microtubule motor activity (GO:0003777);	Molecular Function: ATP binding (GO:0005524);	Biological Process: DNA repair (GO:0006281);	Biological Process: microtubule-based movement (GO:0007018);	Molecular Function: microtubule binding (GO:0008017);	Cellular Component: integral component of membrane (GO:0016021);	Molecular Function: ATPase activity (GO:0016887);	Cellular Component: Mre11 complex (GO:0030870);	Biological Process: transmembrane transport (GO:0055085);
Fusarium0G018590.1	4	Molecular Function: N,N-dimethylaniline monooxygenase activity (GO:0004499);	Molecular Function: flavin adenine dinucleotide binding (GO:0050660);	Molecular Function: NADP binding (GO:0050661);	Biological Process: oxidation-reduction process (GO:0055114);
Fusarium0G018600.1	6	Molecular Function: RNA polymerase II transcription factor activity, sequence-specific DNA binding (GO:0000981);	Molecular Function: DNA binding (GO:0003677);	Cellular Component: nucleus (GO:0005634);	Molecular Function: zinc ion binding (GO:0008270);	Biological Process: response to xenobiotic stimulus (GO:0009410);	Biological Process: regulation of transcription from RNA polymerase II promoter in response to oxidative stress (GO:0043619);
Fusarium0G018610.1	8	Molecular Function: ubiquitin-protein transferase activity (GO:0004842);	Cellular Component: cytosol (GO:0005829);	Molecular Function: zinc ion binding (GO:0008270);	Molecular Function: ligase activity (GO:0016874);	Cellular Component: GID complex (GO:0034657);	Biological Process: protein ubiquitination involved in ubiquitin-dependent protein catabolic process (GO:0042787);	Biological Process: proteasome-mediated ubiquitin-dependent protein catabolic process (GO:0043161);	Biological Process: negative regulation of gluconeogenesis (GO:0045721);
Fusarium0G018630.1	6	Molecular Function: protein transporter activity (GO:0008565);	Cellular Component: mitochondrial intermembrane space protein transporter complex (GO:0042719);	Cellular Component: mitochondrial inner membrane protein insertion complex (GO:0042721);	Biological Process: protein import into mitochondrial inner membrane (GO:0045039);	Molecular Function: metal ion binding (GO:0046872);	Molecular Function: unfolded protein binding (GO:0051082);
Fusarium0G018640.1	5	Molecular Function: salicylaldehyde dehydrogenase activity (GO:0018485);	Molecular Function: aminobutyraldehyde dehydrogenase activity (GO:0019145);	Molecular Function: 4-trimethylammoniobutyraldehyde dehydrogenase activity (GO:0047105);	Molecular Function: vanillin dehydrogenase activity (GO:0050608);	Biological Process: oxidation-reduction process (GO:0055114);
Fusarium0G018650.1	4	Molecular Function: RNA polymerase II transcription factor activity, sequence-specific DNA binding (GO:0000981);	Cellular Component: nucleus (GO:0005634);	Biological Process: regulation of transcription from RNA polymerase II promoter (GO:0006357);	Molecular Function: zinc ion binding (GO:0008270);
Fusarium0G018670.1	6	Molecular Function: mannosyl-oligosaccharide 1,2-alpha-mannosidase activity (GO:0004571);	Molecular Function: calcium ion binding (GO:0005509);	Cellular Component: endoplasmic reticulum lumen (GO:0005788);	Cellular Component: membrane (GO:0016020);	Molecular Function: carbohydrate binding (GO:0030246);	Biological Process: ER-associated ubiquitin-dependent protein catabolic process (GO:0030433);
Fusarium0G018680.1	4	Molecular Function: adenine phosphoribosyltransferase activity (GO:0003999);	Cellular Component: cytosol (GO:0005829);	Biological Process: adenine salvage (GO:0006168);	Biological Process: AMP salvage (GO:0044209);
Fusarium0G018690.1	1	Cellular Component: integral component of membrane (GO:0016021);
Fusarium0G018700.1	1	Cellular Component: integral component of membrane (GO:0016021);
Fusarium0G018710.1	4	Molecular Function: DNA binding (GO:0003677);	Cellular Component: nucleus (GO:0005634);	Biological Process: transcription, DNA-templated (GO:0006351);	Molecular Function: zinc ion binding (GO:0008270);
Fusarium0G018720.1	1	Cellular Component: integral component of membrane (GO:0016021);
Fusarium0G018730.1	5	Cellular Component: fungal-type vacuole (GO:0000324);	Molecular Function: zinc ion binding (GO:0008270);	Cellular Component: integral component of membrane (GO:0016021);	Cellular Component: cell division site (GO:0032153);	Cellular Component: cell tip (GO:0051286);
Fusarium0G018760.1	4	Cellular Component: cytosol (GO:0005829);	Molecular Function: urease activity (GO:0009039);	Molecular Function: nickel cation binding (GO:0016151);	Biological Process: urea catabolic process (GO:0043419);
Fusarium0G018770.1	5	Cellular Component: SAGA complex (GO:0000124);	Molecular Function: histone acetyltransferase activity (GO:0004402);	Cellular Component: Ada2/Gcn5/Ada3 transcription activator complex (GO:0005671);	Biological Process: histone acetylation (GO:0016573);	Cellular Component: SLIK (SAGA-like) complex (GO:0046695);
Fusarium0G018780.1	3	Molecular Function: methyltransferase activity (GO:0008168);	Cellular Component: integral component of membrane (GO:0016021);	Biological Process: methylation (GO:0032259);
Fusarium0G018790.1	2	Cellular Component: mitochondrial envelope (GO:0005740);	Cellular Component: integral component of membrane (GO:0016021);
Fusarium0G018800.1	5	Molecular Function: RNA binding (GO:0003723);	Molecular Function: tyrosine-tRNA ligase activity (GO:0004831);	Molecular Function: ATP binding (GO:0005524);	Cellular Component: mitochondrion (GO:0005739);	Biological Process: mitochondrial tyrosyl-tRNA aminoacylation (GO:0070184);
Fusarium0G018810.1	11	Cellular Component: nucleus (GO:0005634);	Cellular Component: cytosol (GO:0005829);	Biological Process: cellular response to nitrogen starvation (GO:0006995);	Biological Process: proline transport (GO:0015824);	Biological Process: urea transport (GO:0015840);	Biological Process: negative regulation of TOR signaling (GO:0032007);	Biological Process: cellular response to amino acid starvation (GO:0034198);	Biological Process: response to drug (GO:0042493);	Cellular Component: extrinsic component of fungal-type vacuolar membrane (GO:0097042);	Cellular Component: Iml1 complex (GO:1990130);	Biological Process: regulation of autophagosome assembly (GO:2000785);
Fusarium0G018820.1	7	Cellular Component: nucleus (GO:0005634);	Cellular Component: cytosol (GO:0005829);	Biological Process: ER-associated ubiquitin-dependent protein catabolic process (GO:0030433);	Biological Process: spindle pole body duplication (GO:0030474);	Molecular Function: protein binding, bridging (GO:0030674);	Molecular Function: polyubiquitin binding (GO:0031593);	Biological Process: negative regulation of protein catabolic process (GO:0042177);
Fusarium0G018840.1	3	Molecular Function: zinc ion binding (GO:0008270);	Molecular Function: oxidoreductase activity (GO:0016491);	Biological Process: oxidation-reduction process (GO:0055114);
Fusarium0G018850.1	8	Cellular Component: nuclear pore (GO:0005643);	Cellular Component: cytoplasm (GO:0005737);	Molecular Function: Ran GTPase binding (GO:0008536);	Molecular Function: protein transporter activity (GO:0008565);	Biological Process: poly(A)+ mRNA export from nucleus (GO:0016973);	Molecular Function: structural constituent of nuclear pore (GO:0017056);	Cellular Component: nuclear periphery (GO:0034399);	Biological Process: transcription factor import into nucleus (GO:0042991);
Fusarium0G018860.1	4	Molecular Function: threonine-tRNA ligase activity (GO:0004829);	Molecular Function: ATP binding (GO:0005524);	Cellular Component: mitochondrion (GO:0005739);	Biological Process: mitochondrial threonyl-tRNA aminoacylation (GO:0070159);
Fusarium0G018870.1	4	Molecular Function: DNA binding (GO:0003677);	Cellular Component: nucleus (GO:0005634);	Cellular Component: cytosol (GO:0005829);	Molecular Function: protein dimerization activity (GO:0046983);
Fusarium0G018880.1	3	Cellular Component: nucleus (GO:0005634);	Cellular Component: cytosol (GO:0005829);	Molecular Function: protein dimerization activity (GO:0046983);
Fusarium0G018900.1	1	Cellular Component: integral component of membrane (GO:0016021);
Fusarium0G018910.1	2	Cellular Component: endoplasmic reticulum (GO:0005783);	Cellular Component: integral component of membrane (GO:0016021);
Fusarium0G018920.1	5	Molecular Function: arginine-tRNA ligase activity (GO:0004814);	Molecular Function: ATP binding (GO:0005524);	Cellular Component: cytosol (GO:0005829);	Biological Process: arginyl-tRNA aminoacylation (GO:0006420);	Cellular Component: integral component of membrane (GO:0016021);
Fusarium0G018950.1	10	Biological Process: mRNA splicing, via spliceosome (GO:0000398);	Molecular Function: RNA binding (GO:0003723);	Cellular Component: U5 snRNP (GO:0005682);	Cellular Component: U1 snRNP (GO:0005685);	Cellular Component: U2 snRNP (GO:0005686);	Cellular Component: small nucleolar ribonucleoprotein complex (GO:0005732);	Cellular Component: cytosol (GO:0005829);	Cellular Component: viral nucleocapsid (GO:0019013);	Cellular Component: U4/U6 x U5 tri-snRNP complex (GO:0046540);	Cellular Component: U2-type prespliceosome (GO:0071004);
Fusarium0G018960.1	2	Biological Process: spliceosomal complex disassembly (GO:0000390);	Cellular Component: U2-type post-mRNA release spliceosomal complex (GO:0071008);
Fusarium0G018970.1	8	Molecular Function: monooxygenase activity (GO:0004497);	Molecular Function: iron ion binding (GO:0005506);	Molecular Function: methyltransferase activity (GO:0008168);	Cellular Component: membrane (GO:0016020);	Molecular Function: oxidoreductase activity, acting on paired donors, with incorporation or reduction of molecular oxygen (GO:0016705);	Molecular Function: heme binding (GO:0020037);	Biological Process: methylation (GO:0032259);	Biological Process: oxidation-reduction process (GO:0055114);
Fusarium0G018980.1	4	Molecular Function: N,N-dimethylaniline monooxygenase activity (GO:0004499);	Molecular Function: flavin adenine dinucleotide binding (GO:0050660);	Molecular Function: NADP binding (GO:0050661);	Biological Process: oxidation-reduction process (GO:0055114);
Fusarium0G019000.1	4	Molecular Function: RNA polymerase II transcription factor activity, sequence-specific DNA binding (GO:0000981);	Cellular Component: nucleus (GO:0005634);	Biological Process: regulation of transcription from RNA polymerase II promoter (GO:0006357);	Molecular Function: zinc ion binding (GO:0008270);
Fusarium0G019010.1	1	Cellular Component: membrane (GO:0016020);
Fusarium0G019050.1	4	Molecular Function: oxygen binding (GO:0019825);	Molecular Function: heme binding (GO:0020037);	Molecular Function: dioxygenase activity (GO:0051213);	Biological Process: oxidation-reduction process (GO:0055114);
Fusarium0G019060.1	8	Molecular Function: mRNA binding (GO:0003729);	Cellular Component: nucleus (GO:0005634);	Cellular Component: cytosol (GO:0005829);	Biological Process: protein folding (GO:0006457);	Molecular Function: Hsp70 protein binding (GO:0030544);	Molecular Function: ATPase inhibitor activity (GO:0042030);	Biological Process: negative regulation of catalytic activity (GO:0043086);	Molecular Function: Hsp90 protein binding (GO:0051879);
Fusarium0G019070.1	3	Molecular Function: beta-glucosidase activity (GO:0008422);	Biological Process: cellulose catabolic process (GO:0030245);	Molecular Function: scopolin beta-glucosidase activity (GO:0102483);
Fusarium0G019080.1	4	Cellular Component: integral component of membrane (GO:0016021);	Biological Process: metal ion transport (GO:0030001);	Molecular Function: metal ion transmembrane transporter activity (GO:0046873);	Biological Process: transmembrane transport (GO:0055085);
Fusarium0G019090.1	4	Cellular Component: integral component of membrane (GO:0016021);	Biological Process: metal ion transport (GO:0030001);	Molecular Function: metal ion transmembrane transporter activity (GO:0046873);	Biological Process: transmembrane transport (GO:0055085);
Fusarium0G019120.1	3	Molecular Function: copper ion transmembrane transporter activity (GO:0005375);	Cellular Component: integral component of membrane (GO:0016021);	Biological Process: copper ion transmembrane transport (GO:0035434);
Fusarium0G019130.1	4	Molecular Function: RNA polymerase II transcription factor activity, sequence-specific DNA binding (GO:0000981);	Cellular Component: nucleus (GO:0005634);	Biological Process: regulation of transcription from RNA polymerase II promoter (GO:0006357);	Molecular Function: zinc ion binding (GO:0008270);
Fusarium0G019140.1	1	Cellular Component: integral component of membrane (GO:0016021);
Fusarium0G019150.1	9	Cellular Component: Golgi apparatus (GO:0005794);	Cellular Component: cytosol (GO:0005829);	Biological Process: Golgi to endosome transport (GO:0006895);	Cellular Component: clathrin vesicle coat (GO:0030125);	Molecular Function: phosphatidylinositol-3-phosphate binding (GO:0032266);	Biological Process: late endosome to vacuole transport via multivesicular body sorting pathway (GO:0032511);	Biological Process: early endosome to Golgi transport (GO:0034498);	Biological Process: single-organism process (GO:0044699);	Molecular Function: phosphatidylinositol-3,5-bisphosphate binding (GO:0080025);
Fusarium0G019160.1	5	Biological Process: protein peptidyl-prolyl isomerization (GO:0000413);	Molecular Function: peptidyl-prolyl cis-trans isomerase activity (GO:0003755);	Cellular Component: mitochondrion (GO:0005739);	Biological Process: protein folding (GO:0006457);	Biological Process: apoptotic process (GO:0006915);
Fusarium0G019170.1	6	Molecular Function: DNA-directed RNA polymerase activity (GO:0003899);	Cellular Component: DNA-directed RNA polymerase III complex (GO:0005666);	Cellular Component: mitochondrion (GO:0005739);	Cellular Component: cytosol (GO:0005829);	Biological Process: regulation of transcription from RNA polymerase III promoter (GO:0006359);	Biological Process: tRNA transcription from RNA polymerase III promoter (GO:0042797);
Fusarium0G019180.1	23	Biological Process: regulation of transcription involved in G1/S transition of mitotic cell cycle (GO:0000083);	Biological Process: regulation of transcription involved in G2/M transition of mitotic cell cycle (GO:0000117);	Biological Process: replicative cell aging (GO:0001302);	Molecular Function: transcription coactivator activity (GO:0003713);	Molecular Function: transcription corepressor activity (GO:0003714);	Molecular Function: histone deacetylase activity (GO:0004407);	Biological Process: transcription elongation from RNA polymerase II promoter (GO:0006368);	Biological Process: positive regulation of macroautophagy (GO:0016239);	Biological Process: negative regulation of transcription from RNA polymerase I promoter (GO:0016479);	Biological Process: regulation of DNA-dependent DNA replication initiation (GO:0030174);	Biological Process: negative regulation of chromatin silencing at telomere (GO:0031939);	Cellular Component: Rpd3S complex (GO:0032221);	Cellular Component: Rpd3L complex (GO:0033698);	Biological Process: chromatin organization involved in regulation of transcription (GO:0034401);	Biological Process: protein localization to nucleolar rDNA repeats (GO:0034503);	Biological Process: negative regulation of reciprocal meiotic recombination (GO:0045128);	Biological Process: negative regulation of transcription involved in meiotic cell cycle (GO:0051038);	Biological Process: negative regulation of chromatin silencing at silent mating-type cassette (GO:0061186);	Biological Process: negative regulation of chromatin silencing at rDNA (GO:0061188);	Biological Process: positive regulation of transcription from RNA polymerase II promoter in response to heat stress (GO:0061408);	Biological Process: transfer RNA gene-mediated silencing (GO:0061587);	Biological Process: histone H3 deacetylation (GO:0070932);	Biological Process: histone H4 deacetylation (GO:0070933);
Fusarium0G019190.1	9	Biological Process: mitochondrial fission (GO:0000266);	Molecular Function: thiol-dependent ubiquitin-specific protease activity (GO:0004843);	Cellular Component: mitochondrion (GO:0005739);	Cellular Component: proteasome regulatory particle, lid subcomplex (GO:0008541);	Biological Process: peroxisome fission (GO:0016559);	Biological Process: protein deubiquitination (GO:0016579);	Cellular Component: nuclear periphery (GO:0034399);	Cellular Component: proteasome storage granule (GO:0034515);	Biological Process: proteasome-mediated ubiquitin-dependent protein catabolic process (GO:0043161);
Fusarium0G019210.1	2	Biological Process: metabolic process (GO:0008152);	Molecular Function: hydrolase activity (GO:0016787);
Fusarium0G019230.1	1	Cellular Component: integral component of membrane (GO:0016021);
Fusarium0G019250.1	1	Cellular Component: integral component of membrane (GO:0016021);
Fusarium0G019260.1	2	Cellular Component: integral component of membrane (GO:0016021);	Biological Process: transmembrane transport (GO:0055085);
Fusarium0G019270.1	4	Molecular Function: protein serine/threonine kinase activity (GO:0004674);	Molecular Function: ATP binding (GO:0005524);	Biological Process: protein phosphorylation (GO:0006468);	Cellular Component: integral component of membrane (GO:0016021);
Fusarium0G019290.1	2	Biological Process: metabolic process (GO:0008152);	Molecular Function: hydrolase activity (GO:0016787);
Fusarium0G019320.1	1	Molecular Function: oxidoreductase activity (GO:0016491);
Fusarium0G019330.1	3	Molecular Function: transcription factor activity, sequence-specific DNA binding (GO:0003700);	Biological Process: regulation of transcription, DNA-templated (GO:0006355);	Molecular Function: metal ion binding (GO:0046872);
Fusarium0G019340.1	2	Molecular Function: binding (GO:0005488);	Biological Process: transcription, DNA-templated (GO:0006351);
Fusarium0G019350.1	3	Molecular Function: aminopeptidase activity (GO:0004177);	Biological Process: proteolysis (GO:0006508);	Molecular Function: serine-type peptidase activity (GO:0008236);
Fusarium0G019370.1	3	Molecular Function: protein serine/threonine kinase activity (GO:0004674);	Molecular Function: ATP binding (GO:0005524);	Biological Process: protein phosphorylation (GO:0006468);
Fusarium0G019380.1	1	Cellular Component: integral component of membrane (GO:0016021);
Fusarium0G019390.1	2	Cellular Component: nuclear telomeric heterochromatin (GO:0005724);	Cellular Component: mitochondrion (GO:0005739);
Fusarium0G019400.1	4	Molecular Function: transcription factor activity, sequence-specific DNA binding (GO:0003700);	Cellular Component: nucleus (GO:0005634);	Biological Process: regulation of transcription, DNA-templated (GO:0006355);	Molecular Function: sequence-specific DNA binding (GO:0043565);
Fusarium0G019410.1	4	Molecular Function: DNA binding (GO:0003677);	Cellular Component: nucleus (GO:0005634);	Biological Process: double-strand break repair (GO:0006302);	Biological Process: DNA recombination (GO:0006310);
Fusarium0G019420.1	2	Molecular Function: mRNA binding (GO:0003729);	Molecular Function: deoxyribodipyrimidine photo-lyase activity (GO:0003904);
Fusarium0G019480.1	7	Molecular Function: structural constituent of ribosome (GO:0003735);	Cellular Component: nucleus (GO:0005634);	Cellular Component: cytosol (GO:0005829);	Cellular Component: ribosome (GO:0005840);	Biological Process: rRNA processing (GO:0006364);	Biological Process: translation (GO:0006412);	Biological Process: ribosomal small subunit biogenesis (GO:0042274);
Fusarium0G019490.1	6	Molecular Function: DNA binding (GO:0003677);	Biological Process: DNA replication (GO:0006260);	Biological Process: DNA repair (GO:0006281);	Biological Process: DNA recombination (GO:0006310);	Molecular Function: 5'-flap endonuclease activity (GO:0017108);	Cellular Component: Slx1-Slx4 complex (GO:0033557);
Fusarium0G019500.1	5	Molecular Function: RNA polymerase II transcription factor activity, sequence-specific DNA binding (GO:0000981);	Molecular Function: DNA binding (GO:0003677);	Cellular Component: nucleus (GO:0005634);	Biological Process: regulation of transcription from RNA polymerase II promoter (GO:0006357);	Molecular Function: zinc ion binding (GO:0008270);
Fusarium0G019510.1	1	Molecular Function: hydrolase activity (GO:0016787);
Fusarium0G019520.1	4	Molecular Function: structural constituent of ribosome (GO:0003735);	Biological Process: translation (GO:0006412);	Cellular Component: cytosolic large ribosomal subunit (GO:0022625);	Molecular Function: large ribosomal subunit rRNA binding (GO:0070180);
Fusarium0G019540.1	3	Cellular Component: Golgi apparatus (GO:0005794);	Cellular Component: cytosol (GO:0005829);	Cellular Component: ribosome (GO:0005840);
Fusarium0G019550.1	5	Molecular Function: malate dehydrogenase (decarboxylating) (NAD+) activity (GO:0004471);	Biological Process: malate metabolic process (GO:0006108);	Molecular Function: metal ion binding (GO:0046872);	Molecular Function: NAD binding (GO:0051287);	Biological Process: oxidation-reduction process (GO:0055114);
Fusarium0G019560.1	3	Cellular Component: integral component of membrane (GO:0016021);	Molecular Function: substrate-specific transmembrane transporter activity (GO:0022891);	Biological Process: transmembrane transport (GO:0055085);
Fusarium0G019570.1	2	Molecular Function: serine-type endopeptidase activity (GO:0004252);	Biological Process: proteolysis (GO:0006508);
Fusarium0G019580.1	2	Biological Process: metabolic process (GO:0008152);	Cellular Component: integral component of membrane (GO:0016021);
Fusarium0G019610.1	2	Molecular Function: hydrolase activity, hydrolyzing O-glycosyl compounds (GO:0004553);	Biological Process: carbohydrate metabolic process (GO:0005975);
Fusarium0G019620.1	4	Molecular Function: GTP binding (GO:0005525);	Cellular Component: nucleus (GO:0005634);	Cellular Component: cytosol (GO:0005829);	Biological Process: small GTPase mediated signal transduction (GO:0007264);
Fusarium0G019630.1	3	Molecular Function: oxidoreductase activity, acting on the CH-OH group of donors, NAD or NADP as acceptor (GO:0016616);	Molecular Function: NAD binding (GO:0051287);	Biological Process: oxidation-reduction process (GO:0055114);
Fusarium0G019640.1	3	Molecular Function: oxidoreductase activity, acting on the CH-OH group of donors, NAD or NADP as acceptor (GO:0016616);	Molecular Function: NAD binding (GO:0051287);	Biological Process: oxidation-reduction process (GO:0055114);
Fusarium0G019650.1	3	Molecular Function: transporter activity (GO:0005215);	Biological Process: transport (GO:0006810);	Cellular Component: integral component of membrane (GO:0016021);
Fusarium0G019660.1	5	Molecular Function: RNA polymerase II transcription factor activity, sequence-specific DNA binding (GO:0000981);	Molecular Function: DNA binding (GO:0003677);	Cellular Component: nucleus (GO:0005634);	Biological Process: regulation of transcription from RNA polymerase II promoter (GO:0006357);	Molecular Function: zinc ion binding (GO:0008270);
Fusarium0G019670.1	1	Molecular Function: hydrolase activity (GO:0016787);
Fusarium0G019700.1	1	Cellular Component: integral component of membrane (GO:0016021);
Fusarium0G019710.1	1	Cellular Component: integral component of membrane (GO:0016021);
Fusarium0G019720.1	4	Molecular Function: L-threonine ammonia-lyase activity (GO:0004794);	Biological Process: threonine catabolic process (GO:0006567);	Biological Process: isoleucine biosynthetic process (GO:0009097);	Molecular Function: pyridoxal phosphate binding (GO:0030170);
Fusarium0G019740.1	1	Molecular Function: hydrolase activity (GO:0016787);
Fusarium0G019750.1	10	Biological Process: mitotic sister chromatid segregation (GO:0000070);	Molecular Function: structural molecule activity (GO:0005198);	Cellular Component: nucleus (GO:0005634);	Cellular Component: cytoplasm (GO:0005737);	Biological Process: mitotic spindle organization (GO:0007052);	Molecular Function: microtubule binding (GO:0008017);	Molecular Function: kinase activity (GO:0016301);	Biological Process: phosphorylation (GO:0016310);	Biological Process: cellular protein localization (GO:0034613);	Cellular Component: mitotic spindle pole body (GO:0044732);
Fusarium0G019760.1	4	Cellular Component: mitochondrion (GO:0005739);	Cellular Component: Noc1p-Noc2p complex (GO:0030690);	Cellular Component: Noc2p-Noc3p complex (GO:0030691);	Biological Process: ribosomal large subunit biogenesis (GO:0042273);
[truncated: 8,586 more rows]
[truncated: 15 more columns]
