# Supplementary material for: Whole-Genome Sequencing of the Entomopathogenic Fungus Fusarium solani KMZW-1 and Its Efficacy Against Bactrocera dorsalis
Source: Curr Issues Mol Biol. 2024 Oct 17;46(10):11593–612. doi: 10.3390/cimb46100688 (PMC11505816; doi:10.3390/cimb46100688)
Supplement: Supplementary file 1 [file cimb-46-00688-s001.zip › Kegg.gff3.ko]

#Gene_id	KO|e_value|Database_Genes|Anno
Fusarium0G086140.1	K17438|2.67965e-103|nhe:NECHADRAFT_100084|hypothetical protein; K17438 large subunit ribosomal protein L25 (A)
Fusarium0G086150.1	K17867|3.68562e-100|fpu:FPSE_11818|hypothetical protein; K17867 diphthamide biosynthesis protein 4 (A)
Fusarium0G086160.1	K06630|0|nhe:NECHADRAFT_60151|hypothetical protein; K06630 14-3-3 protein epsilon (A)
Fusarium0G086180.1	K14306|0|nhe:NECHADRAFT_79074|hypothetical protein; K14306 nuclear pore complex protein Nup62 (A)
Fusarium0G086200.1	K03242|0|nhe:NECHADRAFT_68396|hypothetical protein; K03242 translation initiation factor 2 subunit 3 (A)
Fusarium0G086220.1	K03257|0|nhe:NECHADRAFT_60140|hypothetical protein; K03257 translation initiation factor 4A (A)
Fusarium0G086280.1	K02349|0|nhe:NECHADRAFT_38935|hypothetical protein; K02349 DNA polymerase theta [EC:2.7.7.7] (A)
Fusarium0G086300.1	K08856|0|nhe:NECHADRAFT_38040|hypothetical protein; K08856 serine/threonine kinase 16 [EC:2.7.11.1] (A)
Fusarium0G086310.1	K01191|0|nhe:NECHADRAFT_123325|glycoside hydrolase family 38; K01191 alpha-mannosidase [EC:3.2.1.24] (A)
Fusarium0G086340.1	K02941|3.60942e-161|nhe:NECHADRAFT_100074|60S acidic ribosomal protein P0; K02941 large subunit ribosomal protein LP0 (A)
Fusarium0G086350.1	K15443|0|nhe:NECHADRAFT_79056|hypothetical protein; K15443 tRNA (guanine-N(7)-)-methyltransferase subunit TRM82 (A)
Fusarium0G086360.1	K09503|0|nhe:NECHADRAFT_68376|hypothetical protein; K09503 DnaJ homolog subfamily A member 2 (A)
Fusarium0G086470.1	K00234|0|nhe:NECHADRAFT_68374|hypothetical protein; K00234 succinate dehydrogenase (ubiquinone) flavoprotein subunit [EC:1.3.5.1] (A)
Fusarium0G086480.1	K00234|0|nhe:NECHADRAFT_68374|hypothetical protein; K00234 succinate dehydrogenase (ubiquinone) flavoprotein subunit [EC:1.3.5.1] (A)
Fusarium0G086500.1	K14822|4.2592e-57|nhe:NECHADRAFT_79045|hypothetical protein; K14822 rRNA-processing protein CGR1 (A)
Fusarium0G086590.1	K14766|0|nhe:NECHADRAFT_37909|hypothetical protein; K14766 nucleolar protein 14 (A)
Fusarium0G086640.1	K13800|9.55572e-139|nhe:NECHADRAFT_60116|hypothetical protein; K13800 UMP-CMP kinase [EC:2.7.4.- 2.7.4.14] (A)
Fusarium0G086650.1	K06641|0|nhe:NECHADRAFT_100063|hypothetical protein; K06641 serine/threonine-protein kinase Chk2 [EC:2.7.11.1] (A)
Fusarium0G086700.1	K06676|0|nhe:NECHADRAFT_38790|CPH2101; hypothetical protein; K06676 condensin complex subunit 2 (A)
Fusarium0G086710.1	K13754|0|nhe:NECHADRAFT_92694|hypothetical protein; K13754 solute carrier family 24 (sodium/potassium/calcium exchanger), member 6 (A)
Fusarium0G086720.1	K17497|0|nhe:NECHADRAFT_68346|hypothetical protein; K17497 phosphomannomutase [EC:5.4.2.8] (A)
Fusarium0G086740.1	K08736|0|nhe:NECHADRAFT_39064|hypothetical protein; K08736 DNA mismatch repair protein MSH3 (A)
Fusarium0G086750.1	K05956|0|fpu:FPSE_02671|hypothetical protein; K05956 geranylgeranyl transferase type-2 subunit beta [EC:2.5.1.60] (A)
Fusarium0G086780.1	K14852|1.48022e-126|nhe:NECHADRAFT_102557|hypothetical protein; K14852 regulator of ribosome biosynthesis (A)
Fusarium0G086790.1	K17408|0|nhe:NECHADRAFT_60091|hypothetical protein; K17408 small subunit ribosomal protein S29 (A)
Fusarium0G086800.1	K02210|0|nhe:NECHADRAFT_92685|hypothetical protein; K02210 DNA replication licensing factor MCM7 [EC:3.6.4.12] (A)
Fusarium0G086810.1	K13338|0|nhe:NECHADRAFT_37867|hypothetical protein; K13338 peroxin-1 (A)
Fusarium0G086820.1	K01082|0|nhe:NECHADRAFT_68335|hypothetical protein; K01082 3'(2'), 5'-bisphosphate nucleotidase [EC:3.1.3.7] (A)
Fusarium0G086840.1	K11367|0|nhe:NECHADRAFT_38285|CHR2117; SNF2 family chromodomain-helicase DNA-binding protein; K11367 chromodomain-helicase-DNA-binding protein 1 [EC:3.6.4.12] (A)
Fusarium0G086850.1	K06174|0|fgr:FG07101.1|hypothetical protein; K06174 ATP-binding cassette, sub-family E, member 1 (A)
Fusarium0G086860.1	K12821|0|nhe:NECHADRAFT_37667|hypothetical protein; K12821 pre-mRNA-processing factor 40 (A)
Fusarium0G086900.1	K06116|2.79592e-171|nhe:NECHADRAFT_38427|hypothetical protein; K06116 glycerol 3-phosphatase 1 [EC:3.1.3.21] (A)
Fusarium0G086930.1	K14292|3.08703e-109|nhe:NECHADRAFT_38274|hypothetical protein; K14292 trimethylguanosine synthase [EC:2.1.1.-] (A)
Fusarium0G086970.1	K18172|2.88896e-40|fpu:FPSE_02693|hypothetical protein; K18172 COX assembly mitochondrial protein 2 (A)
Fusarium0G086980.1	K09549|1.02217e-78|nhe:NECHADRAFT_102554|hypothetical protein; K09549 prefoldin subunit 2 (A)
Fusarium0G087000.1	K15216|0|nhe:NECHADRAFT_37723|hypothetical protein; K15216 RNA polymerase I-specific transcription initiation factor RRN3 (A)
Fusarium0G087080.1	K13346|0|nhe:NECHADRAFT_37879|hypothetical protein; K13346 peroxin-10 (A)
Fusarium0G087090.1	K15263|0|nhe:NECHADRAFT_100043|hypothetical protein; K15263 cell growth-regulating nucleolar protein (A)
Fusarium0G087100.1	K06889|0|nhe:NECHADRAFT_100042|hypothetical protein; K06889 (A)
Fusarium0G087110.1	K12236|0|nhe:NECHADRAFT_38940|hypothetical protein; K12236 transcriptional repressor NF-X1 [EC:6.3.2.-] (A)
Fusarium0G087140.1	K01958|0|nhe:NECHADRAFT_100039|hypothetical protein; K01958 pyruvate carboxylase [EC:6.4.1.1] (A)
Fusarium0G087190.1	K04564|0|nhe:NECHADRAFT_92662|hypothetical protein; K04564 superoxide dismutase, Fe-Mn family [EC:1.15.1.1] (A)
Fusarium0G087270.1	K14686|2.90041e-117|nhe:NECHADRAFT_73588|hypothetical protein; K14686 solute carrier family 31 (copper transporter), member 1 (A)
Fusarium0G087280.1	K00452|3.23914e-103|nhe:NECHADRAFT_100032|hypothetical protein; K00452 3-hydroxyanthranilate 3,4-dioxygenase [EC:1.13.11.6] (A)
Fusarium0G087310.1	K14556|0|nhe:NECHADRAFT_100030|hypothetical protein; K14556 U3 small nucleolar RNA-associated protein 12 (A)
Fusarium0G087320.1	K05758|0|nhe:NECHADRAFT_60055|hypothetical protein; K05758 actin related protein 2/3 complex, subunit 2 (A)
Fusarium0G087360.1	K12828|0|nhe:NECHADRAFT_100028|hypothetical protein; K12828 splicing factor 3B subunit 1 (A)
Fusarium0G087370.1	K03660|0|nhe:NECHADRAFT_5326|hypothetical protein; K03660 N-glycosylase/DNA lyase [EC:3.2.2.- 4.2.99.18] (A)
Fusarium0G087380.1	K12837|0|nhe:NECHADRAFT_38412|hypothetical protein; K12837 splicing factor U2AF 65 kDa subunit (A)
Fusarium0G087390.1	K02953|1.31809e-45|val:VDBG_05900|40S ribosomal protein S13; K02953 small subunit ribosomal protein S13e (A)
Fusarium0G087400.1	K14968|5.17301e-55|fgr:FG07047.1|hypothetical protein; K14968 COMPASS component SDC1 (A)
Fusarium0G087410.1	K15363|0|nhe:NECHADRAFT_92646|hypothetical protein; K15363 fanconi-associated nuclease 1 [EC:3.1.21.- 3.1.4.1] (A)
Fusarium0G087430.1	K11968|0|nhe:NECHADRAFT_38580|hypothetical protein; K11968 ariadne-1 (A)
Fusarium0G087440.1	K10746|0|nhe:NECHADRAFT_68291|hypothetical protein; K10746 exonuclease 1 [EC:3.1.-.-] (A)
Fusarium0G087450.1	K14860|2.34438e-130|nhe:NECHADRAFT_78952|hypothetical protein; K14860 translation machinery-associated protein 16 (A)
Fusarium0G087460.1	K15414|0|nhe:NECHADRAFT_100022|hypothetical protein; K15414 complement component 1 Q subcomponent-binding protein, mitochondrial (A)
Fusarium0G087490.1	K14790|0|nhe:NECHADRAFT_92643|hypothetical protein; K14790 nucleolar protein 9 (A)
Fusarium0G087500.1	K01580|0|nhe:NECHADRAFT_92642|hypothetical protein; K01580 glutamate decarboxylase [EC:4.1.1.15] (A)
Fusarium0G087570.1	K13108|0|nhe:NECHADRAFT_78940|hypothetical protein; K13108 smad nuclear-interacting protein 1 (A)
Fusarium0G087630.1	K00008|0|nhe:NECHADRAFT_38558|hypothetical protein; K00008 L-iditol 2-dehydrogenase [EC:1.1.1.14] (A)
Fusarium0G087650.1	K17743|0|nhe:NECHADRAFT_38020|hypothetical protein; K17743 D-xylose reductase [EC:1.1.1.307] (A)
Fusarium0G087720.1	K12859|3.86284e-85|nhe:NECHADRAFT_104068|hypothetical protein; K12859 U5 snRNP protein, DIM1 family (A)
Fusarium0G087750.1	K11849|0|nhe:NECHADRAFT_38255|hypothetical protein; K11849 ubiquitin carboxyl-terminal hydrolase 25/28 [EC:3.4.19.12] (A)
Fusarium0G087760.1	K05607|0|nhe:NECHADRAFT_68281|hypothetical protein; K05607 methylglutaconyl-CoA hydratase [EC:4.2.1.18] (A)
Fusarium0G087790.1	K07034|3.15702e-158|nhe:NECHADRAFT_78917|hypothetical protein; K07034 (A)
Fusarium0G087810.1	K02434|0|nhe:NECHADRAFT_39102|hypothetical protein; K02434 aspartyl-tRNA(Asn)/glutamyl-tRNA(Gln) amidotransferase subunit B [EC:6.3.5.6 6.3.5.7] (A)
Fusarium0G087850.1	K03348|0|nhe:NECHADRAFT_38283|hypothetical protein; K03348 anaphase-promoting complex subunit 1 (A)
Fusarium0G087860.1	K03250|0|nhe:NECHADRAFT_68275|hypothetical protein; K03250 translation initiation factor 3 subunit E (A)
Fusarium0G087870.1	K17430|9.93507e-119|nhe:NECHADRAFT_78909|hypothetical protein; K17430 large subunit ribosomal protein L49 (A)
Fusarium0G087880.1	K11771|0|nhe:NECHADRAFT_60026|ARID2101; hypothetical protein; K11771 SWI/SNF chromatin-remodeling complex subunit SWI1 (A)
Fusarium0G087890.1	K14557|0|nhe:NECHADRAFT_60024|hypothetical protein; K14557 U3 small nucleolar RNA-associated protein 6 (A)
Fusarium0G087920.1	K18716|2.63111e-80|nhe:NECHADRAFT_37615|hypothetical protein; K18716 nucleoporin NUP42 (A)
Fusarium0G087930.1	K18667|0|nhe:NECHADRAFT_68262|hypothetical protein; K18667 activating signal cointegrator complex subunit 2 (A)
Fusarium0G087940.1	K02324|0|nhe:NECHADRAFT_20015|hypothetical protein; K02324 DNA polymerase epsilon subunit 1 [EC:2.7.7.7] (A)
Fusarium0G087960.1	K02324|0|nhe:NECHADRAFT_20015|hypothetical protein; K02324 DNA polymerase epsilon subunit 1 [EC:2.7.7.7] (A)
Fusarium0G087970.1	K18184|2.0892e-118|nhe:NECHADRAFT_78899|hypothetical protein; K18184 cytochrome c oxidase assembly protein subunit 20 (A)
Fusarium0G088000.1	K14686|1.39924e-132|nhe:NECHADRAFT_102541|hypothetical protein; K14686 solute carrier family 31 (copper transporter), member 1 (A)
Fusarium0G088010.1	K03860|0|nhe:NECHADRAFT_60009|hypothetical protein; K03860 phosphatidylinositol glycan, class Q (A)
Fusarium0G088030.1	K15633|0|nhe:NECHADRAFT_104057|hypothetical protein; K15633 2,3-bisphosphoglycerate-independent phosphoglycerate mutase [EC:5.4.2.12] (A)
Fusarium0G088050.1	K05906|0|nhe:NECHADRAFT_78887|hypothetical protein; K05906 prenylcysteine oxidase / farnesylcysteine lyase [EC:1.8.3.5 1.8.3.6] (A)
Fusarium0G088070.1	K00697|0|nhe:NECHADRAFT_104055|glycosyltransferase family 20; K00697 trehalose 6-phosphate synthase [EC:2.4.1.15] (A)
Fusarium0G088080.1	K12591|0|nhe:NECHADRAFT_92603|hypothetical protein; K12591 exosome complex exonuclease RRP6 [EC:3.1.13.-] (A)
Fusarium0G088090.1	K02128|5.58343e-97|nhe:NECHADRAFT_73579|hypothetical protein; K02128 F-type H+-transporting ATPase subunit c (A)
Fusarium0G088120.1	K03033|0|nhe:NECHADRAFT_68244|hypothetical protein; K03033 26S proteasome regulatory subunit N3 (A)
Fusarium0G088130.1	K03126|0|nhe:NECHADRAFT_104053|hypothetical protein; K03126 transcription initiation factor TFIID subunit 12 (A)
Fusarium0G088150.1	K11696|8.06328e-126|nhe:NECHADRAFT_78877|hypothetical protein; K11696 centromere-localized protein 2 (A)
Fusarium0G088160.1	K11339|7.36049e-94|nhe:NECHADRAFT_59995|hypothetical protein; K11339 mortality factor 4-like protein 1 (A)
Fusarium0G088170.1	K11339|3.08178e-127|nhe:NECHADRAFT_59995|hypothetical protein; K11339 mortality factor 4-like protein 1 (A)
Fusarium0G088180.1	K01648|0|nhe:NECHADRAFT_68240|hypothetical protein; K01648 ATP citrate (pro-S)-lyase [EC:2.3.3.8] (A)
Fusarium0G088190.1	K01648|0|nhe:NECHADRAFT_59989|hypothetical protein; K01648 ATP citrate (pro-S)-lyase [EC:2.3.3.8] (A)
Fusarium0G088210.1	K16938|0|nhe:NECHADRAFT_99989|hypothetical protein; K16938 septin 3/9/12 (A)
Fusarium0G088220.1	K12601|0|nhe:NECHADRAFT_38393|hypothetical protein; K12601 superkiller protein 8 (A)
Fusarium0G088230.1	K03505|3.28036e-138|nhe:NECHADRAFT_78869|hypothetical protein; K03505 DNA polymerase delta subunit 4 (A)
Fusarium0G088250.1	K10685|0|nhe:NECHADRAFT_78867|hypothetical protein; K10685 ubiquitin-like 1-activating enzyme E1 B [EC:6.3.2.19] (A)
Fusarium0G088280.1	K10756|0|nhe:NECHADRAFT_59977|hypothetical protein; K10756 replication factor C subunit 3/5 (A)
Fusarium0G088330.1	K05863|3.2877e-42|fpu:FPSE_02951|hypothetical protein; K05863 solute carrier family 25 (mitochondrial adenine nucleotide translocator), member 4/5/6/31 (A)
Fusarium0G088340.1	K05863|0|nhe:NECHADRAFT_68217|ADP/ATP carrier protein; K05863 solute carrier family 25 (mitochondrial adenine nucleotide translocator), member 4/5/6/31 (A)
Fusarium0G088350.1	K02975|7.27422e-52|nhe:NECHADRAFT_102538|40S ribosomal protein S25; K02975 small subunit ribosomal protein S25e (A)
Fusarium0G088360.1	K02989|4.88201e-156|nhe:NECHADRAFT_68215|40S ribosomal protein S5; K02989 small subunit ribosomal protein S5e (A)
Fusarium0G088430.1	K15628|0|nhe:NECHADRAFT_68209|hypothetical protein; K15628 ATP-binding cassette, subfamily D (ALD), peroxisomal long-chain fatty acid import protein (A)
Fusarium0G088440.1	K15455|1.93651e-48|fpu:FPSE_02960|hypothetical protein; K15455 diphthamide biosynthesis protein 3 (A)
Fusarium0G088450.1	K01869|0|nhe:NECHADRAFT_68206|hypothetical protein; K01869 leucyl-tRNA synthetase [EC:6.1.1.4] (A)
Fusarium0G088470.1	K12399|2.26776e-135|nhe:NECHADRAFT_102536|hypothetical protein; K12399 AP-3 complex subunit sigma (A)
Fusarium0G088510.1	K03142|0|nhe:NECHADRAFT_92572|hypothetical protein; K03142 transcription initiation factor TFIIH subunit 2 (A)
Fusarium0G088520.1	K00457|0|nhe:NECHADRAFT_59948|hypothetical protein; K00457 4-hydroxyphenylpyruvate dioxygenase [EC:1.13.11.27] (A)
Fusarium0G088590.1	K01477|1.95704e-158|fpu:FPSE_02984|hypothetical protein; K01477 allantoicase [EC:3.5.3.4] (A)
Fusarium0G088640.1	K09495|0|nhe:NECHADRAFT_99966|hypothetical protein; K09495 T-complex protein 1 subunit gamma (A)
Fusarium0G088750.1	K06911|0|nhe:NECHADRAFT_68167|hypothetical protein; K06911 (A)
Fusarium0G088770.1	K10807|0|nhe:NECHADRAFT_78814|hypothetical protein; K10807 ribonucleoside-diphosphate reductase subunit M1 [EC:1.17.4.1] (A)
Fusarium0G088780.1	K03424|0|nhe:NECHADRAFT_78813|hypothetical protein; K03424 TatD DNase family protein [EC:3.1.21.-] (A)
Fusarium0G088790.1	K11551|0|nhe:NECHADRAFT_92554|hypothetical protein; K11551 central kinetochore subunit Mis15/CHL4 (A)
Fusarium0G088840.1	K13091|2.56237e-163|nhe:NECHADRAFT_68161|hypothetical protein; K13091 RNA-binding protein 39 (A)
Fusarium0G088890.1	K07243|0|nhe:NECHADRAFT_92545|hypothetical protein; K07243 high-affinity iron transporter (A)
Fusarium0G088910.1	K00999|0|nhe:NECHADRAFT_104023|hypothetical protein; K00999 CDP-diacylglycerol--inositol 3-phosphatidyltransferase [EC:2.7.8.11] (A)
Fusarium0G088920.1	K13421|0|nhe:NECHADRAFT_99952|hypothetical protein; K13421 uridine monophosphate synthetase [EC:2.4.2.10 4.1.1.23] (A)
Fusarium0G088950.1	K03105|0|nhe:NECHADRAFT_68145|hypothetical protein; K03105 signal recognition particle subunit SRP19 (A)
Fusarium0G088960.1	K04648|0|nhe:NECHADRAFT_92539|hypothetical protein; K04648 dynactin 1 (A)
Fusarium0G088970.1	K09274|0|nhe:NECHADRAFT_106035|HMGB2103; hypothetical protein; K09274 HMG box factor, other (A)
Fusarium0G088980.1	K04499|0|nhe:NECHADRAFT_99950|RUVBL2101; TBP-interacting protein; K04499 RuvB-like protein 1 (pontin 52) (A)
Fusarium0G088990.1	K03127|4.9159e-83|fpu:FPSE_07283|hypothetical protein; K03127 transcription initiation factor TFIID subunit 13 (A)
Fusarium0G089040.1	K01102|0|nhe:NECHADRAFT_38804|hypothetical protein; K01102 pyruvate dehydrogenase phosphatase [EC:3.1.3.43] (A)
Fusarium0G089070.1	K03685|0|nhe:NECHADRAFT_78781|hypothetical protein; K03685 ribonuclease III [EC:3.1.26.3] (A)
Fusarium0G089100.1	K03934|0|nhe:NECHADRAFT_68136|hypothetical protein; K03934 NADH dehydrogenase (ubiquinone) Fe-S protein 1 [EC:1.6.5.3 1.6.99.3] (A)
Fusarium0G089150.1	K14835|0|nhe:NECHADRAFT_38896|S-adenosylmethionine-dependent methyltransferase superfamily domain-containing protein; K14835 ribosomal RNA methyltransferase Nop2 [EC:2.1.1.-] (A)
Fusarium0G089170.1	K05765|4.24984e-103|nhe:NECHADRAFT_78771|hypothetical protein; K05765 cofilin (A)
Fusarium0G089180.1	K04077|0|nhe:NECHADRAFT_68129|hypothetical protein; K04077 chaperonin GroEL (A)
Fusarium0G089290.1	K14016|0|nhe:NECHADRAFT_78761|hypothetical protein; K14016 ubiquitin fusion degradation protein 1 (A)
Fusarium0G089300.1	K13099|0|nhe:NECHADRAFT_38236|hypothetical protein; K13099 CD2 antigen cytoplasmic tail-binding protein 2 (A)
Fusarium0G089310.1	K00134|0|nhe:NECHADRAFT_59877|gpd1; glyceraldehyde-3-phosphate dehydrogenase; K00134 glyceraldehyde 3-phosphate dehydrogenase [EC:1.2.1.12] (A)
Fusarium0G089340.1	K11338|2.73786e-128|val:VDBG_05195|DNA helicase; K11338 RuvB-like protein 2 [EC:3.6.4.12] (A)
Fusarium0G089400.1	K14005|0|nhe:NECHADRAFT_68119|hypothetical protein; K14005 protein transport protein SEC31 (A)
Fusarium0G089430.1	K02267|4.18196e-59|nhe:NECHADRAFT_73563|hypothetical protein; K02267 cytochrome c oxidase subunit 6b (A)
Fusarium0G089450.1	K02947|9.15626e-116|fpu:FPSE_00983|hypothetical protein; K02947 small subunit ribosomal protein S10e (A)
Fusarium0G089460.1	K17818|0|nhe:NECHADRAFT_78747|hypothetical protein; K17818 D-arabinitol dehydrogenase (NADP+) [EC:1.1.1.287] (A)
Fusarium0G089480.1	K12232|0|nhe:NECHADRAFT_38788|hypothetical protein; K12232 E3 ubiquitin-protein ligase HECTD2 [EC:6.3.2.19] (A)
Fusarium0G089490.1	K17440|1.42825e-118|nhe:NECHADRAFT_78744|hypothetical protein; K17440 large subunit ribosomal protein MRP49 (A)
Fusarium0G089510.1	K17553|1.21976e-85|nhe:NECHADRAFT_73562|expressed protein; K17553 protein phosphatase 1 regulatory subunit 11 (A)
Fusarium0G089530.1	K15296|0|fpu:FPSE_00990|hypothetical protein; K15296 alpha-soluble NSF attachment protein (A)
Fusarium0G089540.1	K01178|0|nhe:NECHADRAFT_92513|hypothetical protein; K01178 glucoamylase [EC:3.2.1.3] (A)
Fusarium0G089550.1	K11984|0|nhe:NECHADRAFT_92512|hypothetical protein; K11984 U4/U6.U5 tri-snRNP-associated protein 1 (A)
Fusarium0G089570.1	K00611|0|nhe:NECHADRAFT_59863|hypothetical protein; K00611 ornithine carbamoyltransferase [EC:2.1.3.3] (A)
Fusarium0G089580.1	K01653|0|nhe:NECHADRAFT_59861|hypothetical protein; K01653 acetolactate synthase I/III small subunit [EC:2.2.1.6] (A)
Fusarium0G089630.1	K03510|0|nhe:NECHADRAFT_92505|hypothetical protein; K03510 DNA polymerase iota [EC:2.7.7.7] (A)
Fusarium0G089660.1	K02925|0|nhe:NECHADRAFT_59858|60S ribosomal protein L3; K02925 large subunit ribosomal protein L3e (A)
Fusarium0G089680.1	K00600|0|fpu:FPSE_01006|hypothetical protein; K00600 glycine hydroxymethyltransferase [EC:2.1.2.1] (A)
Fusarium0G089690.1	K11359|0|nhe:NECHADRAFT_59850|BRD2101; SAGA complex protein; K11359 transcriptional activator SPT7 (A)
Fusarium0G089730.1	K01104|0|nhe:NECHADRAFT_37929|hypothetical protein; K01104 protein-tyrosine phosphatase [EC:3.1.3.48] (A)
Fusarium0G089760.1	K15109|0|nhe:NECHADRAFT_59843|hypothetical protein; K15109 solute carrier family 25 (mitochondrial carnitine/acylcarnitine transporter), member 20/29 (A)
Fusarium0G089820.1	K01230|0|nhe:NECHADRAFT_106029|hypothetical protein; K01230 mannosyl-oligosaccharide alpha-1,2-mannosidase [EC:3.2.1.113] (A)
Fusarium0G089830.1	K00485|0|nhe:NECHADRAFT_92490|hypothetical protein; K00485 dimethylaniline monooxygenase (N-oxide forming) [EC:1.14.13.8] (A)
Fusarium0G089880.1	K11229|0|nhe:NECHADRAFT_68087|hypothetical protein; K11229 mitogen-activated protein kinase kinase kinase [EC:2.7.11.1] (A)
Fusarium0G089890.1	K12600|0|nhe:NECHADRAFT_92487|hypothetical protein; K12600 superkiller protein 3 (A)
Fusarium0G089900.1	K15364|6.54829e-173|nhe:NECHADRAFT_38279|hypothetical protein; K15364 RecQ-mediated genome instability protein 1 (A)
Fusarium0G089950.1	K10747|0|nhe:NECHADRAFT_37641|hypothetical protein; K10747 DNA ligase 1 [EC:6.5.1.1 6.5.1.6 6.5.1.7] (A)
Fusarium0G089960.1	K15028|2.15926e-167|nhe:NECHADRAFT_59834|hypothetical protein; K15028 translation initiation factor 3 subunit K (A)
Fusarium0G089970.1	K14801|0|nhe:NECHADRAFT_38692|hypothetical protein; K14801 pre-rRNA-processing protein TSR4 (A)
Fusarium0G089980.1	K09498|0|nhe:NECHADRAFT_99917|hypothetical protein; K09498 T-complex protein 1 subunit zeta (A)
Fusarium0G090000.1	K09202|0|nhe:NECHADRAFT_38204|hypothetical protein; K09202 regulatory protein SWI5 (A)
Fusarium0G090020.1	K02967|0|nhe:NECHADRAFT_103997|hypothetical protein; K02967 small subunit ribosomal protein S2 (A)
Fusarium0G090040.1	K09499|0|nhe:NECHADRAFT_68071|hypothetical protein; K09499 T-complex protein 1 subunit eta (A)
Fusarium0G090080.1	K08735|0|nhe:NECHADRAFT_38537|hypothetical protein; K08735 DNA mismatch repair protein MSH2 (A)
Fusarium0G090090.1	K14709|0|nhe:NECHADRAFT_38445|hypothetical protein; K14709 solute carrier family 39 (zinc transporter), member 1/2/3 (A)
Fusarium0G090160.1	K15445|0|nhe:NECHADRAFT_4974|hypothetical protein; K15445 tRNA (guanine9-N1)-methyltransferase [EC:2.1.1.221] (A)
Fusarium0G090170.1	K02684|0|nhe:NECHADRAFT_38264|hypothetical protein; K02684 DNA primase small subunit [EC:2.7.7.-] (A)
Fusarium0G090180.1	K14544|0|nhe:NECHADRAFT_37747|hypothetical protein; K14544 U3 small nucleolar RNA-associated protein 22 (A)
Fusarium0G090200.1	K01027|0|nhe:NECHADRAFT_103988|hypothetical protein; K01027 3-oxoacid CoA-transferase [EC:2.8.3.5] (A)
Fusarium0G090250.1	K15620|0|nhe:NECHADRAFT_99905|hypothetical protein; K15620 golgi phosphoprotein 3 (A)
Fusarium0G090270.1	K02519|0|nhe:NECHADRAFT_99904|hypothetical protein; K02519 translation initiation factor IF-2 (A)
Fusarium0G090280.1	K09140|0|nhe:NECHADRAFT_16258|hypothetical protein; K09140 pre-rRNA-processing protein TSR3 (A)
Fusarium0G090320.1	K15026|0|nhe:NECHADRAFT_68033|hypothetical protein; K15026 translation initiation factor 2A (A)
Fusarium0G090360.1	K09131|5.81394e-70|fpu:FPSE_01137|hypothetical protein; K09131 hypothetical protein (A)
Fusarium0G090380.1	K03240|0|nhe:NECHADRAFT_68025|hypothetical protein; K03240 translation initiation factor eIF-2B subunit epsilon (A)
Fusarium0G090390.1	K15859|0|nhe:NECHADRAFT_103979|hypothetical protein; K15859 osomolarity two-component system, response regulator SKN7 (A)
Fusarium0G090410.1	K18725|0|nhe:NECHADRAFT_68022|hypothetical protein; K18725 nucleoporin POM152 (A)
Fusarium0G090420.1	K05610|0|nhe:NECHADRAFT_37933|hypothetical protein; K05610 ubiquitin carboxyl-terminal hydrolase L5 [EC:3.4.19.12] (A)
Fusarium0G090430.1	K10301|0|nhe:NECHADRAFT_92438|hypothetical protein; K10301 F-box protein 21 (A)
Fusarium0G090510.1	K01417|0|nhe:NECHADRAFT_103976|hypothetical protein; K01417 putative zinc metalloprotease [EC:3.4.24.-] (A)
Fusarium0G090530.1	K11128|2.31403e-133|nhe:NECHADRAFT_92430|hypothetical protein; K11128 H/ACA ribonucleoprotein complex subunit 1 (A)
Fusarium0G090560.1	K00679|0|nhe:NECHADRAFT_59755|hypothetical protein; K00679 phospholipid:diacylglycerol acyltransferase [EC:2.3.1.158] (A)
Fusarium0G090570.1	K00670|1.84647e-137|nhe:NECHADRAFT_68001|hypothetical protein; K00670 peptide alpha-N-acetyltransferase [EC:2.3.1.88] (A)
Fusarium0G090590.1	K17868|0|nhe:NECHADRAFT_92424|hypothetical protein; K17868 diphthamide biosynthesis protein 7 (A)
Fusarium0G090600.1	K14289|0|nhe:NECHADRAFT_67997|hypothetical protein; K14289 exportin-5 (A)
Fusarium0G090640.1	K14007|0|nhe:NECHADRAFT_99888|hypothetical protein; K14007 protein transport protein SEC24 (A)
Fusarium0G090650.1	K04371|0|nhe:NECHADRAFT_103967|FUS3; hypothetical protein; K04371 mitogen-activated protein kinase 1/3 [EC:2.7.11.24] (A)
Fusarium0G090670.1	K01719|0|nhe:NECHADRAFT_37766|hypothetical protein; K01719 uroporphyrinogen-III synthase [EC:4.2.1.75] (A)
Fusarium0G090700.1	K17783|7.10047e-130|nhe:NECHADRAFT_92415|hypothetical protein; K17783 mitochondrial FAD-linked sulfhydryl oxidase [EC:1.8.3.2] (A)
Fusarium0G090710.1	K01568|0|nhe:NECHADRAFT_99885|hypothetical protein; K01568 pyruvate decarboxylase [EC:4.1.1.1] (A)
Fusarium0G090720.1	K06963|0|nhe:NECHADRAFT_78627|hypothetical protein; K06963 tRNA acetyltransferase TAN1 (A)
Fusarium0G090760.1	K18587|3.52564e-167|nhe:NECHADRAFT_39119|hypothetical protein; K18587 ubiquinone biosynthesis protein COQ9 (A)
Fusarium0G090790.1	K03104|3.02844e-87|nhe:NECHADRAFT_78620|hypothetical protein; K03104 signal recognition particle subunit SRP14 (A)
Fusarium0G090800.1	K17583|0|nhe:NECHADRAFT_37623|hypothetical protein; K17583 nucleolar MIF4G domain-containing protein 1 (A)
Fusarium0G090810.1	K00382|0|nhe:NECHADRAFT_92405|hypothetical protein; K00382 dihydrolipoamide dehydrogenase [EC:1.8.1.4] (A)
Fusarium0G090820.1	K13076|0|nhe:NECHADRAFT_103962|hypothetical protein; K13076 delta8-fatty-acid desaturase [EC:1.14.19.4] (A)
Fusarium0G090830.1	K15305|0|nhe:NECHADRAFT_67966|hypothetical protein; K15305 vacuole morphology and inheritance protein 14 (A)
Fusarium0G090840.1	K16584|0|nhe:NECHADRAFT_38507|hypothetical protein; K16584 HAUS augmin-like complex subunit 1 (A)
Fusarium0G090850.1	K09523|0|nhe:NECHADRAFT_78614|hypothetical protein; K09523 DnaJ homolog subfamily C member 3 (A)
Fusarium0G090860.1	K17907|0|nhe:NECHADRAFT_37808|hypothetical protein; K17907 autophagy-related protein 9 (A)
Fusarium0G090890.1	K02961|3.10804e-117|nhe:NECHADRAFT_92396|hypothetical protein; K02961 small subunit ribosomal protein S17 (A)
Fusarium0G090900.1	K14568|0|nhe:NECHADRAFT_59709|hypothetical protein; K14568 rRNA small subunit pseudouridine methyltransferase Nep1 [EC:2.1.1.260] (A)
Fusarium0G090920.1	K01739|0|nhe:NECHADRAFT_37948|hypothetical protein; K01739 cystathionine gamma-synthase [EC:2.5.1.48] (A)
Fusarium0G090930.1	K16275|0|nhe:NECHADRAFT_38033|hypothetical protein; K16275 E3 ubiquitin-protein ligase BAH [EC:6.3.2.19] (A)
Fusarium0G090940.1	K09506|0|nhe:NECHADRAFT_92391|hypothetical protein; K09506 DnaJ homolog subfamily A member 5 (A)
Fusarium0G090950.1	K08342|1.22726e-135|vda:VDAG_09417|peptidase family C54 protein; K08342 cysteine protease ATG4 [EC:3.4.22.-] (A)
Fusarium0G090970.1	K02510|5.24473e-143|nhe:NECHADRAFT_80963|hypothetical protein; K02510 4-hydroxy-2-oxoheptanedioate aldolase [EC:4.1.2.52] (A)
Fusarium0G091000.1	K00274|0|nhe:NECHADRAFT_41234|hypothetical protein; K00274 monoamine oxidase [EC:1.4.3.4] (A)
Fusarium0G091010.1	K00135|0|nhe:NECHADRAFT_41484|hypothetical protein; K00135 succinate-semialdehyde dehydrogenase / glutarate-semialdehyde dehydrogenase [EC:1.2.1.16 1.2.1.79 1.2.1.20] (A)
Fusarium0G091050.1	K15532|0|nhe:NECHADRAFT_40704|hypothetical protein; K15532 unsaturated rhamnogalacturonyl hydrolase [EC:3.2.1.172] (A)
Fusarium0G091070.1	K05349|0|nhe:NECHADRAFT_61525|glycoside hydrolase family 3; K05349 beta-glucosidase [EC:3.2.1.21] (A)
Fusarium0G091080.1	K02954|3.30055e-80|nhe:NECHADRAFT_40605|mitochondrial 37S ribosomal protein MRP2; K02954 small subunit ribosomal protein S14 (A)
Fusarium0G091100.1	K07975|1.542e-148|nhe:NECHADRAFT_41831|hypothetical protein; K07975 Rho family, other (A)
Fusarium0G091150.1	K07119|0|nhe:NECHADRAFT_61516|hypothetical protein; K07119 (A)
Fusarium0G091180.1	K00140|0|nhe:NECHADRAFT_41026|hypothetical protein; K00140 malonate-semialdehyde dehydrogenase (acetylating) / methylmalonate-semialdehyde dehydrogenase [EC:1.2.1.18 1.2.1.27] (A)
Fusarium0G091190.1	K11517|0|nhe:NECHADRAFT_41767|hypothetical protein; K11517 (S)-2-hydroxy-acid oxidase [EC:1.1.3.15] (A)
Fusarium0G091210.1	K09246|0|nhe:NECHADRAFT_41666|hypothetical protein; K09246 arginine metabolism regulation protein II (A)
Fusarium0G091240.1	K05349|0|ela:UCREL1_923|putative glycoside hydrolase family 3 domain protein; K05349 beta-glucosidase [EC:3.2.1.21] (A)
Fusarium0G091270.1	K00129|0|nhe:NECHADRAFT_41063|hypothetical protein; K00129 aldehyde dehydrogenase (NAD(P)+) [EC:1.2.1.5] (A)
Fusarium0G091450.1	K08141|0|nhe:NECHADRAFT_93944|hypothetical protein; K08141 MFS transporter, SP family, general alpha glucoside:H+ symporter (A)
Fusarium0G091460.1	K01193|0|nhe:NECHADRAFT_41174|hypothetical protein; K01193 beta-fructofuranosidase [EC:3.2.1.26] (A)
Fusarium0G091490.1	K00213|0|nhe:NECHADRAFT_93940|hypothetical protein; K00213 7-dehydrocholesterol reductase [EC:1.3.1.21] (A)
Fusarium0G091580.1	K00451|0|nhe:NECHADRAFT_40957|hypothetical protein; K00451 homogentisate 1,2-dioxygenase [EC:1.13.11.5] (A)
Fusarium0G091650.1	K00020|0|nhe:NECHADRAFT_93929|hypothetical protein; K00020 3-hydroxyisobutyrate dehydrogenase [EC:1.1.1.31] (A)
Fusarium0G091670.1	K01607|6.54245e-103|nhe:NECHADRAFT_80894|hypothetical protein; K01607 4-carboxymuconolactone decarboxylase [EC:4.1.1.44] (A)
Fusarium0G091720.1	K00799|4.67501e-164|nhe:NECHADRAFT_69758|hypothetical protein; K00799 glutathione S-transferase [EC:2.5.1.18] (A)
Fusarium0G091750.1	K01647|0|nhe:NECHADRAFT_69757|hypothetical protein; K01647 citrate synthase [EC:2.3.3.1] (A)
Fusarium0G091760.1	K01637|0|nhe:NECHADRAFT_69753|hypothetical protein; K01637 isocitrate lyase [EC:4.1.3.1] (A)
Fusarium0G091780.1	K01915|0|nhe:NECHADRAFT_104591|hypothetical protein; K01915 glutamine synthetase [EC:6.3.1.2] (A)
Fusarium0G091800.1	K09602|3.77224e-150|nhe:NECHADRAFT_26533|hypothetical protein; K09602 ubiquitin thioesterase protein OTUB1 [EC:3.4.19.12] (A)
Fusarium0G091810.1	K12176|0|nhe:NECHADRAFT_61487|hypothetical protein; K12176 COP9 signalosome complex subunit 2 (A)
Fusarium0G091840.1	K01515|1.93095e-112|nhe:NECHADRAFT_93915|hypothetical protein; K01515 ADP-ribose pyrophosphatase [EC:3.6.1.13] (A)
Fusarium0G091870.1	K00641|0|nhe:NECHADRAFT_41345|hypothetical protein; K00641 homoserine O-acetyltransferase [EC:2.3.1.31] (A)
Fusarium0G091900.1	K12870|1.83395e-175|nhe:NECHADRAFT_80870|hypothetical protein; K12870 pre-mRNA-splicing factor ISY1 (A)
Fusarium0G091910.1	K12670|0|nhe:NECHADRAFT_61480|hypothetical protein; K12670 oligosaccharyltransferase complex subunit beta (A)
Fusarium0G091940.1	K01336|0|nhe:NECHADRAFT_61473|hypothetical protein; K01336 cerevisin [EC:3.4.21.48] (A)
Fusarium0G091960.1	K01062|0|nhe:NECHADRAFT_61471|hypothetical protein; K01062 platelet-activating factor acetylhydrolase [EC:3.1.1.47] (A)
Fusarium0G092040.1	K05917|0|nhe:NECHADRAFT_41888|hypothetical protein; K05917 sterol 14-demethylase [EC:1.14.13.70] (A)
Fusarium0G092240.1	K01312|3.50223e-175|nhe:NECHADRAFT_40795|hypothetical protein; K01312 trypsin [EC:3.4.21.4] (A)
Fusarium0G092280.1	K05535|0|nhe:NECHADRAFT_40655|hypothetical protein; K05535 alpha 1,2-mannosyltransferase [EC:2.4.1.-] (A)
Fusarium0G092310.1	K18551|7.7848e-129|nhe:NECHADRAFT_41339|hypothetical protein; K18551 pyrimidine and pyridine-specific 5'-nucleotidase [EC:3.1.3.-] (A)
Fusarium0G092410.1	K00108|0|nhe:NECHADRAFT_41810|hypothetical protein; K00108 choline dehydrogenase [EC:1.1.99.1] (A)
Fusarium0G092470.1	K07078|5.45844e-152|nhe:NECHADRAFT_69701|hypothetical protein; K07078 (A)
Fusarium0G092550.1	K03469|3.81826e-95|nhe:NECHADRAFT_80795|hypothetical protein; K03469 ribonuclease HI [EC:3.1.26.4] (A)
Fusarium0G092570.1	K00799|8.92006e-151|nhe:NECHADRAFT_40697|hypothetical protein; K00799 glutathione S-transferase [EC:2.5.1.18] (A)
Fusarium0G092620.1	K13333|0|nhe:NECHADRAFT_61439|hypothetical protein; K13333 lysophospholipase [EC:3.1.1.5] (A)
Fusarium0G092720.1	K11244|2.01803e-148|nhe:NECHADRAFT_93864|hypothetical protein; K11244 cell wall integrity and stress response component (A)
Fusarium0G092730.1	K01181|1.31754e-139|nhe:NECHADRAFT_106153|hypothetical protein; K01181 endo-1,4-beta-xylanase [EC:3.2.1.8] (A)
Fusarium0G092770.1	K01078|0|nhe:NECHADRAFT_41379|hypothetical protein; K01078 acid phosphatase [EC:3.1.3.2] (A)
Fusarium0G092790.1	K00545|0|nhe:NECHADRAFT_40790|hypothetical protein; K00545 catechol O-methyltransferase [EC:2.1.1.6] (A)
Fusarium0G092910.1	K04618|0|nhe:NECHADRAFT_122595|hypothetical protein; K04618 galactose oxidase [EC:1.1.3.9] (A)
Fusarium0G092920.1	K15287|0|nhe:NECHADRAFT_80759|hypothetical protein; K15287 solute carrier family 35, member F1/2 (A)
Fusarium0G092980.1	K14829|0|nhe:NECHADRAFT_40904|hypothetical protein; K14829 pre-rRNA-processing protein IPI3 (A)
Fusarium0G093010.1	K12389|0|nhe:NECHADRAFT_104571|hypothetical protein; K12389 battenin (A)
Fusarium0G093070.1	K08141|0|nhe:NECHADRAFT_80744|hypothetical protein; K08141 MFS transporter, SP family, general alpha glucoside:H+ symporter (A)
Fusarium0G093250.1	K11369|0|nhe:NECHADRAFT_93833|hypothetical protein; K11369 retrograde regulation protein 2 (A)
Fusarium0G093260.1	K00547|0|nhe:NECHADRAFT_40637|hypothetical protein; K00547 homocysteine S-methyltransferase [EC:2.1.1.10] (A)
Fusarium0G093300.1	K11121|0|nhe:NECHADRAFT_104568|SRT2102; hypothetical protein; K11121 NAD-dependent histone deacetylase SIR2 [EC:3.5.1.-] (A)
Fusarium0G093370.1	K18182|2.95326e-81|nhe:NECHADRAFT_41129|hypothetical protein; K18182 cytochrome c oxidase assembly protein subunit 16 (A)
Fusarium0G093390.1	K12849|0|nhe:NECHADRAFT_41250|hypothetical protein; K12849 pre-mRNA-splicing factor 38A (A)
Fusarium0G093400.1	K02433|0|nhe:NECHADRAFT_104567|hypothetical protein; K02433 aspartyl-tRNA(Asn)/glutamyl-tRNA(Gln) amidotransferase subunit A [EC:6.3.5.6 6.3.5.7] (A)
Fusarium0G093430.1	K02978|1.01829e-52|nhe:NECHADRAFT_69672|40S ribosomal protein S27; K02978 small subunit ribosomal protein S27e (A)
Fusarium0G093490.1	K03282|2.55508e-101|fpu:FPSE_05932|hypothetical protein; K03282 large conductance mechanosensitive channel (A)
Fusarium0G093590.1	K04712|0|nhe:NECHADRAFT_93811|hypothetical protein; K04712 sphingolipid delta-4 desaturase [EC:1.14.-.-] (A)
Fusarium0G093640.1	K02942|1.60539e-66|nhe:NECHADRAFT_80688|60S acidic ribosomal protein P1; K02942 large subunit ribosomal protein LP1 (A)
Fusarium0G093660.1	K09780|3.06576e-61|nhe:NECHADRAFT_80686|hypothetical protein; K09780 hypothetical protein (A)
Fusarium0G093780.1	K05864|0|nhe:NECHADRAFT_69641|hypothetical protein; K05864 peptidyl-prolyl isomerase D [EC:5.2.1.8] (A)
Fusarium0G093790.1	K07560|1.13464e-92|fgr:FG10351.1|hypothetical protein; K07560 D-tyrosyl-tRNA(Tyr) deacylase [EC:3.1.-.-] (A)
Fusarium0G093800.1	K12580|0|nhe:NECHADRAFT_93799|hypothetical protein; K12580 CCR4-NOT transcription complex subunit 3 (A)
Fusarium0G093830.1	K00031|0|nhe:NECHADRAFT_100651|hypothetical protein; K00031 isocitrate dehydrogenase [EC:1.1.1.42] (A)
Fusarium0G093880.1	K01279|0|nhe:NECHADRAFT_40968|hypothetical protein; K01279 tripeptidyl-peptidase I [EC:3.4.14.9] (A)
Fusarium0G094050.1	K00698|0|nhe:NECHADRAFT_69633|glycosyltransferase family 2; K00698 chitin synthase [EC:2.4.1.16] (A)
Fusarium0G094120.1	K01265|0|nhe:NECHADRAFT_61369|hypothetical protein; K01265 methionyl aminopeptidase [EC:3.4.11.18] (A)
Fusarium0G094150.1	K10427|2.72179e-122|nhe:NECHADRAFT_93777|hypothetical protein; K10427 dynactin 5 (A)
Fusarium0G094170.1	K03448|0|nhe:NECHADRAFT_41082|hypothetical protein; K03448 MFS transporter, ACS family, pantothenate transporter (A)
Fusarium0G094180.1	K04464|0|nhe:NECHADRAFT_69616|hypothetical protein; K04464 mitogen-activated protein kinase 7 [EC:2.7.11.24] (A)
Fusarium0G094190.1	K14394|1.22732e-117|nhe:NECHADRAFT_102677|hypothetical protein; K14394 low molecular weight phosphotyrosine protein phosphatase [EC:3.1.3.2 3.1.3.48] (A)
Fusarium0G094260.1	K17080|0|nhe:NECHADRAFT_69608|hypothetical protein; K17080 prohibitin 1 (A)
Fusarium0G094270.1	K00418|1.93052e-68|nhe:NECHADRAFT_73715|hypothetical protein; K00418 ubiquinol-cytochrome c reductase subunit 8 (A)
Fusarium0G094280.1	K11129|9.77913e-96|fgr:FG10304.1|hypothetical protein; K11129 H/ACA ribonucleoprotein complex subunit 2 (A)
Fusarium0G094300.1	K17617|0|nhe:NECHADRAFT_61347|hypothetical protein; K17617 CTD nuclear envelope phosphatase 1 [EC:3.1.3.16] (A)
Fusarium0G094310.1	K03754|0|nhe:NECHADRAFT_80621|hypothetical protein; K03754 translation initiation factor eIF-2B subunit beta (A)
Fusarium0G094330.1	K00670|1.38305e-154|nhe:NECHADRAFT_41626|hypothetical protein; K00670 peptide alpha-N-acetyltransferase [EC:2.3.1.88] (A)
Fusarium0G094370.1	K03564|1.79934e-99|nhe:NECHADRAFT_8856|hypothetical protein; K03564 peroxiredoxin Q/BCP [EC:1.11.1.15] (A)
Fusarium0G094380.1	K15115|0|nhe:NECHADRAFT_40983|hypothetical protein; K15115 solute carrier family 25 (mitochondrial folate transporter), member 32 (A)
Fusarium0G094400.1	K00417|1.1074e-85|nhe:NECHADRAFT_73713|hypothetical protein; K00417 ubiquinol-cytochrome c reductase subunit 7 (A)
Fusarium0G094410.1	K11841|0|nhe:NECHADRAFT_41715|hypothetical protein; K11841 ubiquitin carboxyl-terminal hydrolase 10 [EC:3.4.19.12] (A)
Fusarium0G094430.1	K03575|0|nhe:NECHADRAFT_93757|hypothetical protein; K03575 A/G-specific adenine glycosylase [EC:3.2.2.-] (A)
Fusarium0G094470.1	K17746|1.69069e-139|nhe:NECHADRAFT_80607|hypothetical protein; K17746 chanoclavine-I dehydrogenase [EC:1.1.1.332] (A)
Fusarium0G094480.1	K00128|0|nhe:NECHADRAFT_80606|hypothetical protein; K00128 aldehyde dehydrogenase (NAD+) [EC:1.2.1.3] (A)
Fusarium0G094530.1	K09250|4.63197e-83|fpu:FPSE_12389|hypothetical protein; K09250 cellular nucleic acid-binding protein (A)
Fusarium0G094560.1	K17906|0|nhe:NECHADRAFT_80599|hypothetical protein; K17906 autophagy-related protein 2 (A)
Fusarium0G094590.1	K14298|0|nhe:NECHADRAFT_61337|hypothetical protein; K14298 mRNA export factor (A)
Fusarium0G094620.1	K18339|0|nhe:NECHADRAFT_100628|hypothetical protein; K18339 2-keto-3-deoxy-L-rhamnonate aldolase [EC:4.1.2.53] (A)
Fusarium0G094630.1	K00872|0|nhe:NECHADRAFT_40498|hypothetical protein; K00872 homoserine kinase [EC:2.7.1.39] (A)
Fusarium0G094680.1	K15303|0|nhe:NECHADRAFT_61333|hypothetical protein; K15303 aflatoxin B1 aldehyde reductase (A)
Fusarium0G094700.1	K02963|4.61613e-140|nhe:NECHADRAFT_80585|hypothetical protein; K02963 small subunit ribosomal protein S18 (A)
Fusarium0G094710.1	K14560|1.61441e-122|nhe:NECHADRAFT_40840|hypothetical protein; K14560 U3 small nucleolar ribonucleoprotein protein IMP3 (A)
Fusarium0G094740.1	K05287|1.10237e-171|nhe:NECHADRAFT_80581|hypothetical protein; K05287 phosphatidylinositol glycan, class F [EC:2.7.-.-] (A)
Fusarium0G094770.1	K08337|0|nhe:NECHADRAFT_41227|hypothetical protein; K08337 ubiquitin-like modifier-activating enzyme ATG7 (A)
Fusarium0G094780.1	K01493|0|nhe:NECHADRAFT_104534|hypothetical protein; K01493 dCMP deaminase [EC:3.5.4.12] (A)
Fusarium0G094790.1	K03114|0|nhe:NECHADRAFT_69580|hypothetical protein; K03114 mitosis inhibitor protein kinase SWE1 [EC:2.7.11.1] (A)
Fusarium0G094820.1	K03943|5.56929e-154|nhe:NECHADRAFT_61324|hypothetical protein; K03943 NADH dehydrogenase (ubiquinone) flavoprotein 2 [EC:1.6.5.3 1.6.99.3] (A)
Fusarium0G007840.1	K01209|0|nhe:NECHADRAFT_44713|hypothetical protein; K01209 alpha-N-arabinofuranosidase [EC:3.2.1.55] (A)
Fusarium0G007890.1	K02429|0|nhe:NECHADRAFT_65141|hypothetical protein; K02429 MFS transporter, FHS family, L-fucose permease (A)
Fusarium0G007900.1	K13953|0|nhe:NECHADRAFT_44711|hypothetical protein; K13953 alcohol dehydrogenase, propanol-preferring [EC:1.1.1.1] (A)
Fusarium0G007990.1	K00101|0|nhe:NECHADRAFT_44658|hypothetical protein; K00101 L-lactate dehydrogenase (cytochrome) [EC:1.1.2.3] (A)
Fusarium0G008030.1	K00852|0|nhe:NECHADRAFT_44621|hypothetical protein; K00852 ribokinase [EC:2.7.1.15] (A)
Fusarium0G008050.1	K01426|0|nhe:NECHADRAFT_94848|hypothetical protein; K01426 amidase [EC:3.5.1.4] (A)
Fusarium0G008130.1	K00507|0|nhe:NECHADRAFT_44624|hypothetical protein; K00507 stearoyl-CoA desaturase (delta-9 desaturase) [EC:1.14.19.1] (A)
Fusarium0G008160.1	K01061|0|nhe:NECHADRAFT_44627|hypothetical protein; K01061 carboxymethylenebutenolidase [EC:3.1.1.45] (A)
Fusarium0G008280.1	K01181|2.30272e-117|nhe:NECHADRAFT_19304|hypothetical protein; K01181 endo-1,4-beta-xylanase [EC:3.2.1.8] (A)
Fusarium0G008380.1	K08764|0|tmn:UCRPA7_6079|putative nonspecific lipid-transfer mitochondrial precursor protein; K08764 sterol carrier protein 2 [EC:2.3.1.176] (A)
Fusarium0G008410.1	K15389|0|bsc:COCSADRAFT_39136|hypothetical protein; K15389 acyl-CoA dehydrogenase (A)
Fusarium0G008420.1	K14729|0|npa:UCRNP2_5962|putative peroxisomal hydratase-dehydrogenase-epimerase protein; K14729 multifunctional beta-oxidation protein [EC:4.2.1.- 1.1.1.-] (A)
Fusarium0G008440.1	K01640|1.30058e-177|bze:COCCADRAFT_34499|hypothetical protein; K01640 hydroxymethylglutaryl-CoA lyase [EC:4.1.3.4] (A)
Fusarium0G008530.1	K01796|1.08786e-142|ani:AN9522.2|hypothetical protein; K01796 alpha-methylacyl-CoA racemase [EC:5.1.99.4] (A)
Fusarium0G008550.1	K18703|0|fpu:FPSE_08120|hypothetical protein; K18703 succinate---hydroxymethylglutarate CoA-transferase [EC:2.8.3.13] (A)
Fusarium0G008560.1	K01907|1.37141e-71|lbc:LACBIDRAFT_313724|hypothetical protein; K01907 acetoacetyl-CoA synthetase [EC:6.2.1.16] (A)
Fusarium0G008690.1	K09548|1.89618e-78|nhe:NECHADRAFT_74390|hypothetical protein; K09548 prefoldin subunit 1 (A)
Fusarium0G094880.1	K18637|0|nhe:NECHADRAFT_40623|hypothetical protein; K18637 axial budding pattern protein 2 (A)
Fusarium0G094890.1	K14803|0|nhe:NECHADRAFT_41155|hypothetical protein; K14803 protein phosphatase 2C homolog 2/3 [EC:3.1.3.16] (A)
Fusarium0G094930.1	K12855|0|val:VDBG_00401|pre-mRNA-splicing factor prp1; K12855 pre-mRNA-processing factor 6 (A)
Fusarium0G094940.1	K14191|0|nhe:NECHADRAFT_41763|hypothetical protein; K14191 18S rRNA (adenine1779-N6/adenine1780-N6)-dimethyltransferase [EC:2.1.1.183] (A)
Fusarium0G094970.1	K02908|1.76035e-74|nhe:NECHADRAFT_61313|60S ribosomal protein L30; K02908 large subunit ribosomal protein L30e (A)
Fusarium0G094980.1	K02866|8.24932e-163|nhe:NECHADRAFT_69563|60S ribosomal protein L10; K02866 large subunit ribosomal protein L10e (A)
Fusarium0G095030.1	K01663|0|nhe:NECHADRAFT_41455|hypothetical protein; K01663 glutamine amidotransferase / cyclase [EC:2.4.2.- 4.1.3.-] (A)
Fusarium0G095080.1	K10845|4.6446e-42|fpu:FPSE_03877|hypothetical protein; K10845 TFIIH basal transcription factor complex TTD-A subunit (A)
Fusarium0G095100.1	K15109|0|nhe:NECHADRAFT_69549|hypothetical protein; K15109 solute carrier family 25 (mitochondrial carnitine/acylcarnitine transporter), member 20/29 (A)
Fusarium0G095110.1	K02891|2.16001e-72|fpu:FPSE_03873|hypothetical protein; K02891 large subunit ribosomal protein L22e (A)
Fusarium0G095150.1	K18655|0|nhe:NECHADRAFT_69543|hypothetical protein; K18655 ATP-dependent RNA helicase DDX19/DBP5 [EC:3.6.4.13] (A)
Fusarium0G095160.1	K12840|0|nhe:NECHADRAFT_41503|hypothetical protein; K12840 splicing factor 45 (A)
Fusarium0G095180.1	K01247|0|nhe:NECHADRAFT_80541|hypothetical protein; K01247 DNA-3-methyladenine glycosylase II [EC:3.2.2.21] (A)
Fusarium0G095200.1	K12194|5.56305e-161|nhe:NECHADRAFT_104514|hypothetical protein; K12194 charged multivesicular body protein 4 (A)
Fusarium0G095240.1	K18669|0|nhe:NECHADRAFT_41140|hypothetical protein; K18669 dual specificity tyrosine-phosphorylation-regulated kinase 2/3/4 [EC:2.7.12.1] (A)
Fusarium0G095260.1	K00804|1.03267e-104|nhe:NECHADRAFT_69530|hypothetical protein; K00804 geranylgeranyl diphosphate synthase, type III [EC:2.5.1.1 2.5.1.10 2.5.1.29] (A)
Fusarium0G095320.1	K17776|3.70012e-180|nhe:NECHADRAFT_41438|hypothetical protein; K17776 metaxin (A)
Fusarium0G095350.1	K18342|1.92645e-50|val:VDBG_00310|hypothetical protein; K18342 OTU domain-containing protein 6 [EC:3.4.19.12] (A)
Fusarium0G095380.1	K01560|3.51886e-158|nhe:NECHADRAFT_41372|hypothetical protein; K01560 2-haloacid dehalogenase [EC:3.8.1.2] (A)
Fusarium0G095390.1	K07827|2.37297e-173|nhe:NECHADRAFT_41722|hypothetical protein; K07827 GTPase KRas (A)
Fusarium0G095410.1	K00698|0|nhe:NECHADRAFT_61264|hypothetical protein; K00698 chitin synthase [EC:2.4.1.16] (A)
Fusarium0G095420.1	K10579|4.48784e-135|nhe:NECHADRAFT_69514|hypothetical protein; K10579 ubiquitin-conjugating enzyme E2 M [EC:6.3.2.19] (A)
Fusarium0G095430.1	K00053|0|nhe:NECHADRAFT_61259|hypothetical protein; K00053 ketol-acid reductoisomerase [EC:1.1.1.86] (A)
Fusarium0G095440.1	K01754|0|nhe:NECHADRAFT_80520|hypothetical protein; K01754 threonine dehydratase [EC:4.3.1.19] (A)
Fusarium0G095460.1	K00147|0|nhe:NECHADRAFT_61256|hypothetical protein; K00147 glutamate-5-semialdehyde dehydrogenase [EC:1.2.1.41] (A)
Fusarium0G095470.1	K07466|0|nhe:NECHADRAFT_69505|hypothetical protein; K07466 replication factor A1 (A)
Fusarium0G095510.1	K01908|0|nhe:NECHADRAFT_40812|hypothetical protein; K01908 propionyl-CoA synthetase [EC:6.2.1.17] (A)
Fusarium0G095530.1	K12763|0|nhe:NECHADRAFT_41703|hypothetical protein; K12763 protein SOK2 (A)
Fusarium0G095550.1	K18338|0|nhe:NECHADRAFT_40718|hypothetical protein; K18338 L-rhamnono-1,4-lactonase [EC:3.1.1.65] (A)
Fusarium0G095570.1	K06950|5.30378e-147|nhe:NECHADRAFT_93669|hypothetical protein; K06950 uncharacterized protein (A)
Fusarium0G095610.1	K11095|3.35107e-124|nhe:NECHADRAFT_80502|hypothetical protein; K11095 U1 small nuclear ribonucleoprotein C (A)
Fusarium0G095630.1	K01867|0|nhe:NECHADRAFT_80500|hypothetical protein; K01867 tryptophanyl-tRNA synthetase [EC:6.1.1.2] (A)
Fusarium0G095650.1	K11560|0|nhe:NECHADRAFT_61231|hypothetical protein; K11560 kinetochore protein Mis13/DSN1 (A)
Fusarium0G095660.1	K09051|0|nhe:NECHADRAFT_69482|hypothetical protein; K09051 ATF/CREB family transcription factor (A)
Fusarium0G095700.1	K01288|0|nhe:NECHADRAFT_69476|hypothetical protein; K01288 carboxypeptidase D [EC:3.4.16.6] (A)
Fusarium0G095720.1	K00604|0|nhe:NECHADRAFT_41740|hypothetical protein; K00604 methionyl-tRNA formyltransferase [EC:2.1.2.9] (A)
Fusarium0G095790.1	K12597|0|nhe:NECHADRAFT_93654|hypothetical protein; K12597 protein AIR1/2 (A)
Fusarium0G095830.1	K10873|0|nhe:NECHADRAFT_100571|hypothetical protein; K10873 DNA repair and recombination protein RAD52 (A)
Fusarium0G095960.1	K12177|0|nhe:NECHADRAFT_41236|hypothetical protein; K12177 COP9 signalosome complex subunit 3 (A)
Fusarium0G095990.1	K15507|0|nhe:NECHADRAFT_41813|hypothetical protein; K15507 21S rRNA (GM2251-2'-O)-methyltransferase [EC:2.1.1.-] (A)
Fusarium0G096030.1	K03627|5.88836e-105|nhe:NECHADRAFT_102658|hypothetical protein; K03627 putative transcription factor (A)
Fusarium0G096050.1	K17268|0|nhe:NECHADRAFT_61192|hypothetical protein; K17268 coatomer protein complex, subunit epsilon (A)
Fusarium0G096060.1	K02929|4.05739e-70|nhe:NECHADRAFT_69440|60S ribosomal protein L42; K02929 large subunit ribosomal protein L44e (A)
Fusarium0G096070.1	K01483|0|nhe:NECHADRAFT_69438|hypothetical protein; K01483 ureidoglycolate lyase [EC:4.3.2.3] (A)
Fusarium0G096080.1	K01483|9.36066e-169|nhe:NECHADRAFT_69438|hypothetical protein; K01483 ureidoglycolate lyase [EC:4.3.2.3] (A)
Fusarium0G096090.1	K00010|0|nhe:NECHADRAFT_93632|hypothetical protein; K00010 myo-inositol 2-dehydrogenase / D-chiro-inositol 1-dehydrogenase [EC:1.1.1.18 1.1.1.369] (A)
Fusarium0G096210.1	K01254|0|nhe:NECHADRAFT_104478|hypothetical protein; K01254 leukotriene-A4 hydrolase [EC:3.3.2.6] (A)
Fusarium0G096250.1	K10392|0|nhe:NECHADRAFT_40970|hypothetical protein; K10392 kinesin family member 1 (A)
Fusarium0G096270.1	K09705|1.04934e-157|nhe:NECHADRAFT_61179|hypothetical protein; K09705 hypothetical protein (A)
Fusarium0G096310.1	K08876|0|nhe:NECHADRAFT_93619|hypothetical protein; K08876 SCY1-like protein 1 (A)
Fusarium0G096340.1	K17450|0|nhe:NECHADRAFT_93618|hypothetical protein; K17450 homoaconitase [EC:4.2.1.-] (A)
Fusarium0G096360.1	K00121|0|nhe:NECHADRAFT_100552|hypothetical protein; K00121 S-(hydroxymethyl)glutathione dehydrogenase / alcohol dehydrogenase [EC:1.1.1.284 1.1.1.1] (A)
Fusarium0G096370.1	K10773|0|nhe:NECHADRAFT_41785|hypothetical protein; K10773 endonuclease III [EC:4.2.99.18] (A)
Fusarium0G096380.1	K07059|2.23667e-46|nhe:NECHADRAFT_73691|hypothetical protein; K07059 (A)
Fusarium0G096390.1	K01469|0|nhe:NECHADRAFT_80434|hypothetical protein; K01469 5-oxoprolinase (ATP-hydrolysing) [EC:3.5.2.9] (A)
Fusarium0G096460.1	K08339|0|nhe:NECHADRAFT_41097|hypothetical protein; K08339 autophagy-related protein 5 (A)
Fusarium0G096470.1	K10570|0|nhe:NECHADRAFT_69414|hypothetical protein; K10570 DNA excision repair protein ERCC-8 (A)
Fusarium0G096500.1	K14549|0|nhe:NECHADRAFT_100546|hypothetical protein; K14549 U3 small nucleolar RNA-associated protein 15 (A)
Fusarium0G096520.1	K08968|2.13243e-95|nhe:NECHADRAFT_80421|hypothetical protein; K08968 L-methionine (R)-S-oxide reductase [EC:1.8.4.14] (A)
Fusarium0G096540.1	K00459|1.07491e-148|nhe:NECHADRAFT_100543|hypothetical protein; K00459 nitronate monooxygenase [EC:1.13.12.16] (A)
Fusarium0G096550.1	K02218|0|nhe:NECHADRAFT_61152|hypothetical protein; K02218 casein kinase 1 [EC:2.7.11.1] (A)
Fusarium0G096570.1	K11324|0|nhe:NECHADRAFT_93602|SWRCA2101; SWR1-complex protein 4; K11324 DNA methyltransferase 1-associated protein 1 (A)
Fusarium0G096610.1	K12871|6.9655e-143|nhe:NECHADRAFT_80411|hypothetical protein; K12871 coiled-coil domain-containing protein 12 (A)
Fusarium0G096630.1	K03249|0|nhe:NECHADRAFT_100539|hypothetical protein; K03249 translation initiation factor 3 subunit F (A)
Fusarium0G096640.1	K14774|0|nhe:NECHADRAFT_61141|hypothetical protein; K14774 U3 small nucleolar RNA-associated protein 25 (A)
Fusarium0G096660.1	K17787|3.22139e-166|nhe:NECHADRAFT_100537|hypothetical protein; K17787 altered inheritance of mitochondria protein 5 (A)
Fusarium0G096690.1	K01698|0|nhe:NECHADRAFT_69390|hypothetical protein; K01698 porphobilinogen synthase [EC:4.2.1.24] (A)
Fusarium0G096710.1	K07047|0|nhe:NECHADRAFT_41112|hypothetical protein; K07047 (A)
Fusarium0G096780.1	K03238|0|nhe:NECHADRAFT_41007|hypothetical protein; K03238 translation initiation factor 2 subunit 2 (A)
Fusarium0G096790.1	K14300|0|nhe:NECHADRAFT_41905|hypothetical protein; K14300 nuclear pore complex protein Nup133 (A)
Fusarium0G096850.1	K17819|0|nhe:NECHADRAFT_61128|hypothetical protein; K17819 beta-apo-4'-carotenal oxygenase [EC:1.2.1.82] (A)
Fusarium0G096870.1	K17413|0|nhe:NECHADRAFT_80386|hypothetical protein; K17413 small subunit ribosomal protein S35 (A)
Fusarium0G096880.1	K07432|2.63095e-146|nhe:NECHADRAFT_106135|hypothetical protein; K07432 beta-1,4-N-acetylglucosaminyltransferase [EC:2.4.1.141] (A)
Fusarium0G096910.1	K11370|0|nhe:NECHADRAFT_69377|hypothetical protein; K11370 ADA HAT complex component 1 (A)
Fusarium0G096920.1	K12659|0|nhe:NECHADRAFT_41166|hypothetical protein; K12659 N-acetyl-gamma-glutamyl-phosphate reductase / acetylglutamate kinase [EC:1.2.1.38 2.7.2.8] (A)
Fusarium0G097060.1	K01858|0|nhe:NECHADRAFT_69367|hypothetical protein; K01858 myo-inositol-1-phosphate synthase [EC:5.5.1.4] (A)
Fusarium0G097070.1	K11272|0|nhe:NECHADRAFT_104452|hypothetical protein; K11272 mediator of replication checkpoint protein 1 (A)
Fusarium0G097090.1	K08869|0|nhe:NECHADRAFT_41019|hypothetical protein; K08869 aarF domain-containing kinase (A)
Fusarium0G097110.1	K13337|0|nhe:NECHADRAFT_40805|hypothetical protein; K13337 peroxin-19 (A)
Fusarium0G097120.1	K10577|2.47817e-113|nhe:NECHADRAFT_69364|hypothetical protein; K10577 ubiquitin-conjugating enzyme E2 I [EC:6.3.2.19] (A)
Fusarium0G097130.1	K01953|0|nhe:NECHADRAFT_69359|hypothetical protein; K01953 asparagine synthase (glutamine-hydrolysing) [EC:6.3.5.4] (A)
Fusarium0G097140.1	K15040|0|maw:MAC_01165|outer mitochondrial membrane protein porin; K15040 voltage-dependent anion channel protein 2 (A)
Fusarium0G097160.1	K01230|0|nhe:NECHADRAFT_123345|hypothetical protein; K01230 mannosyl-oligosaccharide alpha-1,2-mannosidase [EC:3.2.1.113] (A)
Fusarium0G097170.1	K14326|0|fpu:FPSE_03107|hypothetical protein; K14326 regulator of nonsense transcripts 1 [EC:3.6.4.-] (A)
Fusarium0G097180.1	K08486|0|nhe:NECHADRAFT_41584|hypothetical protein; K08486 syntaxin 1B/2/3 (A)
Fusarium0G097190.1	K17768|0|nhe:NECHADRAFT_93560|hypothetical protein; K17768 mitochondrial import receptor subunit TOM70 (A)
Fusarium0G097210.1	K15069|0|nhe:NECHADRAFT_80354|hypothetical protein; K15069 F-box/TPR repeat protein Pof3 (A)
Fusarium0G097220.1	K06942|0|fpu:FPSE_03101|hypothetical protein; K06942 (A)
Fusarium0G097250.1	K18694|0|nhe:NECHADRAFT_41798|hypothetical protein; K18694 phosphatidylglycerol phospholipase C [EC:3.1.4.-] (A)
Fusarium0G097260.1	K15178|0|nhe:NECHADRAFT_41415|PAFD2101; hypothetical protein; K15178 RNA polymerase-associated protein RTF1 (A)
Fusarium0G097270.1	K06134|3.71868e-178|nhe:NECHADRAFT_69339|hypothetical protein; K06134 ubiquinone biosynthesis monooxygenase Coq7 [EC:1.14.13.-] (A)
Fusarium0G097280.1	K01115|0|nhe:NECHADRAFT_80347|hypothetical protein; K01115 phospholipase D1/2 [EC:3.1.4.4] (A)
Fusarium0G097340.1	K16570|0|nhe:NECHADRAFT_40485|hypothetical protein; K16570 gamma-tubulin complex component 3 (A)
Fusarium0G097350.1	K11362|0|nhe:NECHADRAFT_93546|hypothetical protein; K11362 transcriptional coactivator HFI1/ADA1 (A)
Fusarium0G097360.1	K04739|0|nhe:NECHADRAFT_69332|hypothetical protein; K04739 cAMP-dependent protein kinase regulator (A)
Fusarium0G097370.1	K12861|1.02307e-138|nhe:NECHADRAFT_80338|hypothetical protein; K12861 pre-mRNA-splicing factor SPF27 (A)
Fusarium0G097390.1	K11292|0|nhe:NECHADRAFT_41283|GTB2101; transcription elongation factor SPT6; K11292 transcription elongation factor SPT6 (A)
Fusarium0G097400.1	K11226|0|nhe:NECHADRAFT_61076|hypothetical protein; K11226 mitogen-activated protein kinase kinase [EC:2.7.12.2] (A)
Fusarium0G097440.1	K00326|0|nhe:NECHADRAFT_80332|hypothetical protein; K00326 cytochrome-b5 reductase [EC:1.6.2.2] (A)
Fusarium0G097470.1	K02325|0|nhe:NECHADRAFT_93537|hypothetical protein; K02325 DNA polymerase epsilon subunit 2 [EC:2.7.7.7] (A)
Fusarium0G097490.1	K12761|0|nhe:NECHADRAFT_69323|hypothetical protein; K12761 carbon catabolite-derepressing protein kinase [EC:2.7.11.1] (A)
Fusarium0G097500.1	K01637|0|nhe:NECHADRAFT_61067|hypothetical protein; K01637 isocitrate lyase [EC:4.1.3.1] (A)
Fusarium0G097510.1	K01194|0|nhe:NECHADRAFT_61064|glycoside hydrolase family 37; K01194 alpha,alpha-trehalase [EC:3.2.1.28] (A)
Fusarium0G097530.1	K15428|0|nhe:NECHADRAFT_61061|hypothetical protein; K15428 Cys-Gly metallodipeptidase DUG1 [EC:3.4.13.-] (A)
Fusarium0G097540.1	K15541|0|nhe:NECHADRAFT_104433|hypothetical protein; K15541 protein MPE1 (A)
Fusarium0G097550.1	K01551|0|nhe:NECHADRAFT_61055|hypothetical protein; K01551 arsenite-transporting ATPase [EC:3.6.3.16] (A)
Fusarium0G097570.1	K07127|5.67376e-79|nhe:NECHADRAFT_69304|hypothetical protein; K07127 5-hydroxyisourate hydrolase [EC:3.5.2.17] (A)
Fusarium0G097620.1	K08851|0|nhe:NECHADRAFT_100492|hypothetical protein; K08851 TP53 regulating kinase and related kinases [EC:2.7.11.1] (A)
Fusarium0G097630.1	K11205|0|nhe:NECHADRAFT_40997|hypothetical protein; K11205 glutamate--cysteine ligase regulatory subunit (A)
Fusarium0G097660.1	K11231|0|nhe:NECHADRAFT_93523|hypothetical protein; K11231 osomolarity two-component system, sensor histidine kinase SLN1 [EC:2.7.13.3] (A)
Fusarium0G097700.1	K04487|0|nhe:NECHADRAFT_61036|hypothetical protein; K04487 cysteine desulfurase [EC:2.8.1.7] (A)
Fusarium0G097750.1	K01915|0|nhe:NECHADRAFT_61028|hypothetical protein; K01915 glutamine synthetase [EC:6.3.1.2] (A)
Fusarium0G097760.1	K01736|0|nhe:NECHADRAFT_61025|hypothetical protein; K01736 chorismate synthase [EC:4.2.3.5] (A)
Fusarium0G097810.1	K14545|0|nhe:NECHADRAFT_41913|hypothetical protein; K14545 ribosomal RNA-processing protein 7 (A)
Fusarium0G097840.1	K02730|0|nhe:NECHADRAFT_69273|hypothetical protein; K02730 20S proteasome subunit alpha 1 [EC:3.4.25.1] (A)
Fusarium0G097880.1	K08266|0|fpu:FPSE_03620|hypothetical protein; K08266 G protein beta subunit-like (A)
Fusarium0G097900.1	K00797|0|nhe:NECHADRAFT_40897|hypothetical protein; K00797 spermidine synthase [EC:2.5.1.16] (A)
Fusarium0G097910.1	K04640|0|nhe:NECHADRAFT_40554|hypothetical protein; K04640 guanine nucleotide-binding protein subunit alpha, other (A)
Fusarium0G097940.1	K11204|0|nhe:NECHADRAFT_80283|hypothetical protein; K11204 glutamate--cysteine ligase catalytic subunit [EC:6.3.2.2] (A)
Fusarium0G097970.1	K10389|0|nhe:NECHADRAFT_80281|hypothetical protein; K10389 tubulin gamma (A)
Fusarium0G097980.1	K18722|0|fgr:FG09994.1|hypothetical protein; K18722 nucleoporin NUP2 (A)
Fusarium0G097990.1	K17987|0|nhe:NECHADRAFT_41318|hypothetical protein; K17987 next to BRCA1 gene 1 protein (A)
Fusarium0G098020.1	K00615|0|nhe:NECHADRAFT_61008|hypothetical protein; K00615 transketolase [EC:2.2.1.1] (A)
Fusarium0G098050.1	K12845|7.82756e-82|nhe:NECHADRAFT_69255|small nucleolar ribonucleoprotein SNU13; K12845 U4/U6 small nuclear ribonucleoprotein SNU13 (A)
Fusarium0G098060.1	K02155|6.82354e-108|nhe:NECHADRAFT_100472|hypothetical protein; K02155 V-type H+-transporting ATPase 16kDa proteolipid subunit (A)
Fusarium0G098070.1	K00223|0|nhe:NECHADRAFT_104411|hypothetical protein; K00223 delta24(24(1))-sterol reductase [EC:1.3.1.71] (A)
Fusarium0G098100.1	K00288|0|val:VDBG_04290|C-1-tetrahydrofolate synthase; K00288 methylenetetrahydrofolate dehydrogenase (NADP+) / methenyltetrahydrofolate cyclohydrolase / formyltetrahydrofolate synthetase [EC:1.5.1.5 3.5.4.9 6.3.4.3] (A)
Fusarium0G098110.1	K03246|0|nhe:NECHADRAFT_41389|hypothetical protein; K03246 translation initiation factor 3 subunit I (A)
Fusarium0G098140.1	K10591|0|nhe:NECHADRAFT_104408|hypothetical protein; K10591 E3 ubiquitin-protein ligase NEDD4 [EC:6.3.2.19] (A)
Fusarium0G098150.1	K03940|1.65055e-163|nhe:NECHADRAFT_60986|hypothetical protein; K03940 NADH dehydrogenase (ubiquinone) Fe-S protein 7 [EC:1.6.5.3 1.6.99.3] (A)
Fusarium0G098180.1	K14396|1.30775e-118|nhe:NECHADRAFT_40692|hypothetical protein; K14396 polyadenylate-binding protein 2 (A)
Fusarium0G098190.1	K14411|0|nhe:NECHADRAFT_41418|hypothetical protein; K14411 RNA-binding protein Musashi (A)
Fusarium0G098210.1	K00968|0|nhe:NECHADRAFT_100466|hypothetical protein; K00968 choline-phosphate cytidylyltransferase [EC:2.7.7.15] (A)
Fusarium0G098230.1	K01613|0|nhe:NECHADRAFT_69234|hypothetical protein; K01613 phosphatidylserine decarboxylase [EC:4.1.1.65] (A)
Fusarium0G098260.1	K02932|0|nhe:NECHADRAFT_60974|60S ribosomal protein L5; K02932 large subunit ribosomal protein L5e (A)
Fusarium0G098340.1	K01046|0|nhe:NECHADRAFT_60967|hypothetical protein; K01046 triacylglycerol lipase [EC:3.1.1.3] (A)
Fusarium0G098450.1	K03785|0|nhe:NECHADRAFT_93461|hypothetical protein; K03785 3-dehydroquinate dehydratase I [EC:4.2.1.10] (A)
Fusarium0G098470.1	K11372|0|nhe:NECHADRAFT_3366|hypothetical protein; K11372 HAT1-interacting factor 1 (A)
Fusarium0G098480.1	K14559|0|nhe:NECHADRAFT_93459|hypothetical protein; K14559 U3 small nucleolar RNA-associated protein MPP10 (A)
Fusarium0G098540.1	K12661|0|nhe:NECHADRAFT_69203|hypothetical protein; K12661 L-rhamnonate dehydratase [EC:4.2.1.90] (A)
Fusarium0G098550.1	K18337|0|nhe:NECHADRAFT_41350|hypothetical protein; K18337 L-rhamnose 1-dehydrogenase [EC:1.1.1.173] (A)
Fusarium0G098650.1	K00600|0|nhe:NECHADRAFT_41898|hypothetical protein; K00600 glycine hydroxymethyltransferase [EC:2.1.2.1] (A)
Fusarium0G098680.1	K14753|0|nhe:NECHADRAFT_60938|hypothetical protein; K14753 guanine nucleotide-binding protein subunit beta-2-like 1 protein (A)
Fusarium0G098690.1	K12669|0|nhe:NECHADRAFT_69186|hypothetical protein; K12669 oligosaccharyltransferase complex subunit gamma (A)
Fusarium0G098710.1	K15508|3.37255e-97|nhe:NECHADRAFT_41834|hypothetical protein; K15508 21S rRNA (uridine2791-2'-O)-methyltransferase [EC:2.1.1.168] (A)
Fusarium0G098720.1	K02883|1.37838e-128|nhe:NECHADRAFT_60931|60S ribosomal protein L18; K02883 large subunit ribosomal protein L18e (A)
Fusarium0G098730.1	K14684|0|nhe:NECHADRAFT_80209|hypothetical protein; K14684 solute carrier family 25 (mitochondrial phosphate transporter), member 23/24/25/41 (A)
Fusarium0G098750.1	K00637|0|nhe:NECHADRAFT_41716|hypothetical protein; K00637 sterol O-acyltransferase [EC:2.3.1.26] (A)
Fusarium0G098790.1	K03018|0|nhe:NECHADRAFT_41824|hypothetical protein; K03018 DNA-directed RNA polymerase III subunit RPC1 [EC:2.7.7.6] (A)
Fusarium0G098810.1	K03380|0|nhe:NECHADRAFT_41156|hypothetical protein; K03380 phenol 2-monooxygenase [EC:1.14.13.7] (A)
Fusarium0G098860.1	K01183|0|bor:COCMIDRAFT_83773|glycoside hydrolase family 18 protein; K01183 chitinase [EC:3.2.1.14] (A)
Fusarium0G098910.1	K16261|0|nhe:NECHADRAFT_97880|hypothetical protein; K16261 yeast amino acid transporter (A)
Fusarium0G098990.1	K01714|0|nhe:NECHADRAFT_87898|hypothetical protein; K01714 4-hydroxy-tetrahydrodipicolinate synthase [EC:4.3.3.7] (A)
Fusarium0G099030.1	K01728|0|nhe:NECHADRAFT_54179|polysaccharide lyase family 1; K01728 pectate lyase [EC:4.2.2.2] (A)
Fusarium0G099080.1	K00059|8.53786e-164|nhe:NECHADRAFT_87890|hypothetical protein; K00059 3-oxoacyl-[acyl-carrier protein] reductase [EC:1.1.1.100] (A)
Fusarium0G099120.1	K13279|6.06952e-158|nhe:NECHADRAFT_102906|hypothetical protein; K13279 peroxiredoxin 1 [EC:1.11.1.15] (A)
Fusarium0G099140.1	K00140|0|nhe:NECHADRAFT_57437|hypothetical protein; K00140 malonate-semialdehyde dehydrogenase (acetylating) / methylmalonate-semialdehyde dehydrogenase [EC:1.2.1.18 1.2.1.27] (A)
Fusarium0G099210.1	K00826|2.4584e-157|val:VDBG_02728|branched-chain-amino-acid aminotransferase; K00826 branched-chain amino acid aminotransferase [EC:2.6.1.42] (A)
Fusarium0G099320.1	K01480|2.6879e-167|bfu:BC1G_09029|hypothetical protein; K01480 agmatinase [EC:3.5.3.11] (A)
Fusarium0G099340.1	K00819|5.48717e-147|nfi:NFIA_095910|ornithine aminotransferase; K00819 ornithine--oxo-acid transaminase [EC:2.6.1.13] (A)
Fusarium0G099350.1	K03327|0|pfj:MYCFIDRAFT_54929|hypothetical protein; K03327 multidrug resistance protein, MATE family (A)
Fusarium0G099450.1	K14640|0|nhe:NECHADRAFT_64782|hypothetical protein; K14640 solute carrier family 20 (sodium-dependent phosphate transporter) (A)
Fusarium0G099460.1	K05989|0|nhe:NECHADRAFT_87874|hypothetical protein; K05989 alpha-L-rhamnosidase [EC:3.2.1.40] (A)
Fusarium0G099580.1	K01188|0|nhe:NECHADRAFT_53829|glycoside hydrolase family 1; K01188 beta-glucosidase [EC:3.2.1.21] (A)
Fusarium0G099730.1	K03448|0|nhe:NECHADRAFT_54076|hypothetical protein; K03448 MFS transporter, ACS family, pantothenate transporter (A)
Fusarium0G099740.1	K01469|0|nhe:NECHADRAFT_54297|hypothetical protein; K01469 5-oxoprolinase (ATP-hydrolysing) [EC:3.5.2.9] (A)
Fusarium0G099860.1	K01469|0|nhe:NECHADRAFT_97841|hypothetical protein; K01469 5-oxoprolinase (ATP-hydrolysing) [EC:3.5.2.9] (A)
Fusarium0G099880.1	K00327|0|val:VDBG_08299|NADPH-cytochrome P450 reductase; K00327 NADPH-ferrihemoprotein reductase [EC:1.6.2.4] (A)
Fusarium0G099890.1	K16261|0|ang:ANI_1_2300104|An12g10130; proline permease PrnB; K16261 yeast amino acid transporter (A)
Fusarium0G099920.1	K07119|7.59627e-152|nhe:NECHADRAFT_79958|hypothetical protein; K07119 (A)
Fusarium0G099940.1	K00135|0|ani:AN7315.2|hypothetical protein; K00135 succinate-semialdehyde dehydrogenase / glutarate-semialdehyde dehydrogenase [EC:1.2.1.16 1.2.1.79 1.2.1.20] (A)
Fusarium0G099960.1	K13953|1.53107e-172|nhe:NECHADRAFT_32573|hypothetical protein; K13953 alcohol dehydrogenase, propanol-preferring [EC:1.1.1.1] (A)
Fusarium0G100030.1	K00294|0|act:ACLA_083660|delta-1-pyrroline-5-carboxylate dehydrogenase PrnC; K00294 1-pyrroline-5-carboxylate dehydrogenase [EC:1.2.1.88] (A)
Fusarium0G100080.1	K00129|0|nhe:NECHADRAFT_54204|hypothetical protein; K00129 aldehyde dehydrogenase (NAD(P)+) [EC:1.2.1.5] (A)
Fusarium0G100200.1	K03781|0|nhe:NECHADRAFT_87797|hypothetical protein; K03781 catalase [EC:1.11.1.6] (A)
Fusarium0G100270.1	K16342|0|nhe:NECHADRAFT_53807|hypothetical protein; K16342 cytosolic phospholipase A2 [EC:3.1.1.4] (A)
Fusarium0G100320.1	K01184|0|nhe:NECHADRAFT_87786|hypothetical protein; K01184 polygalacturonase [EC:3.2.1.15] (A)
Fusarium0G100410.1	K07300|0|nhe:NECHADRAFT_53916|hypothetical protein; K07300 Ca2+:H+ antiporter (A)
Fusarium0G100420.1	K06892|0|nhe:NECHADRAFT_54302|hypothetical protein; K06892 feruloyl-CoA ortho-hydroxylase [EC:1.14.11.-] (A)
Fusarium0G100430.1	K09246|0|nhe:NECHADRAFT_54249|hypothetical protein; K09246 arginine metabolism regulation protein II (A)
Fusarium0G100630.1	K16261|0|fpu:FPSE_10229|hypothetical protein; K16261 yeast amino acid transporter (A)
Fusarium0G100690.1	K01537|0|nhe:NECHADRAFT_87743|hypothetical protein; K01537 Ca2+-transporting ATPase [EC:3.6.3.8] (A)
Fusarium0G100750.1	K01684|0|nhe:NECHADRAFT_64742|hypothetical protein; K01684 galactonate dehydratase [EC:4.2.1.6] (A)
Fusarium0G100800.1	K01687|0|nhe:NECHADRAFT_97808|hypothetical protein; K01687 dihydroxy-acid dehydratase [EC:4.2.1.9] (A)
Fusarium0G100920.1	K00326|0|nhe:NECHADRAFT_97803|hypothetical protein; K00326 cytochrome-b5 reductase [EC:1.6.2.2] (A)
Fusarium0G101030.1	K00615|0|cmt:CCM_00345|transketolase; K00615 transketolase [EC:2.2.1.1] (A)
Fusarium0G101040.1	K08141|0|val:VDBG_08503|maltose permease MAL31; K08141 MFS transporter, SP family, general alpha glucoside:H+ symporter (A)
Fusarium0G101050.1	K15102|0|nhe:NECHADRAFT_105693|hypothetical protein; K15102 solute carrier family 25 (mitochondrial phosphate transporter), member 3 (A)
Fusarium0G101070.1	K07119|0|nhe:NECHADRAFT_53805|hypothetical protein; K07119 (A)
Fusarium0G101160.1	K00505|0|nhe:NECHADRAFT_87703|hypothetical protein; K00505 tyrosinase [EC:1.14.18.1] (A)
Fusarium0G101190.1	K03327|0|nhe:NECHADRAFT_73009|hypothetical protein; K03327 multidrug resistance protein, MATE family (A)
Fusarium0G101240.1	K00077|0|nhe:NECHADRAFT_97788|hypothetical protein; K00077 2-dehydropantoate 2-reductase [EC:1.1.1.169] (A)
Fusarium0G101300.1	K05658|0|nhe:NECHADRAFT_97783|hypothetical protein; K05658 ATP-binding cassette, subfamily B (MDR/TAP), member 1 [EC:3.6.3.44] (A)
Fusarium0G101360.1	K01607|1.99856e-97|nhe:NECHADRAFT_54009|hypothetical protein; K01607 4-carboxymuconolactone decarboxylase [EC:4.1.1.44] (A)
Fusarium0G101380.1	K00135|0|nhe:NECHADRAFT_97776|hypothetical protein; K00135 succinate-semialdehyde dehydrogenase / glutarate-semialdehyde dehydrogenase [EC:1.2.1.16 1.2.1.79 1.2.1.20] (A)
Fusarium0G101500.1	K01533|0|nhe:NECHADRAFT_54199|hypothetical protein; K01533 Cu2+-exporting ATPase [EC:3.6.3.4] (A)
Fusarium0G101690.1	K01811|0|nhe:NECHADRAFT_53871|hypothetical protein; K01811 alpha-D-xyloside xylohydrolase [EC:3.2.1.177] (A)
Fusarium0G101700.1	K08141|0|nhe:NECHADRAFT_97753|hypothetical protein; K08141 MFS transporter, SP family, general alpha glucoside:H+ symporter (A)
Fusarium0G101740.1	K17218|0|nhe:NECHADRAFT_105688|hypothetical protein; K17218 sulfide:quinone oxidoreductase [EC:1.8.5.-] (A)
Fusarium0G101750.1	K13577|0|nhe:NECHADRAFT_54115|hypothetical protein; K13577 solute carrier family 25 (mitochondrial dicarboxylate transporter), member 10 (A)
Fusarium0G101810.1	K15503|3.55128e-114|pan:PODANSg5497|hypothetical protein; K15503 serine/threonine-protein phosphatase 6 regulatory ankyrin repeat subunit B (A)
Fusarium0G101820.1	K15503|4.48926e-50|pan:PODANSg5497|hypothetical protein; K15503 serine/threonine-protein phosphatase 6 regulatory ankyrin repeat subunit B (A)
Fusarium0G101880.1	K00276|0|nhe:NECHADRAFT_72998|hypothetical protein; K00276 primary-amine oxidase [EC:1.4.3.21] (A)
Fusarium0G102020.1	K01190|0|nhe:NECHADRAFT_54019|hypothetical protein; K01190 beta-galactosidase [EC:3.2.1.23] (A)
Fusarium0G102170.1	K03097|3.67528e-111|nhe:NECHADRAFT_87587|hypothetical protein; K03097 casein kinase II subunit alpha [EC:2.7.11.1] (A)
Fusarium0G102210.1	K08141|0|nhe:NECHADRAFT_105684|hypothetical protein; K08141 MFS transporter, SP family, general alpha glucoside:H+ symporter (A)
Fusarium0G102220.1	K01193|0|nhe:NECHADRAFT_53858|hypothetical protein; K01193 beta-fructofuranosidase [EC:3.2.1.26] (A)
Fusarium0G102560.1	K03381|1.5115e-123|val:VDBG_08103|catechol 1,2-dioxygenase; K03381 catechol 1,2-dioxygenase [EC:1.13.11.1] (A)
Fusarium0G102570.1	K03305|0|nhe:NECHADRAFT_64703|hypothetical protein; K03305 proton-dependent oligopeptide transporter, POT family (A)
Fusarium0G102650.1	K18578|0|nhe:NECHADRAFT_53608|hypothetical protein; K18578 xyloglucan-specific exo-beta-1,4-glucanase [EC:3.2.1.155] (A)
Fusarium0G102690.1	K06113|0|nhe:NECHADRAFT_53602|hypothetical protein; K06113 arabinan endo-1,5-alpha-L-arabinosidase [EC:3.2.1.99] (A)
Fusarium0G102800.1	K10536|0|nhe:NECHADRAFT_87513|hypothetical protein; K10536 agmatine deiminase [EC:3.5.3.12] (A)
Fusarium0G102960.1	K10437|0|nhe:NECHADRAFT_102133|hypothetical protein; K10437 phenylacetate 2-hydroxylase [EC:1.14.13.-] (A)
Fusarium0G103020.1	K07223|0|nhe:NECHADRAFT_72961|hypothetical protein; K07223 putative iron-dependent peroxidase (A)
Fusarium0G103100.1	K10438|0|nhe:NECHADRAFT_53600|hypothetical protein; K10438 3-hydroxyphenylacetate 6-hydroxylase [EC:1.14.13.63] (A)
Fusarium0G103130.1	K01555|0|nhe:NECHADRAFT_64674|hypothetical protein; K01555 fumarylacetoacetase [EC:3.7.1.2] (A)
Fusarium0G103140.1	K00451|0|nhe:NECHADRAFT_97663|hypothetical protein; K00451 homogentisate 1,2-dioxygenase [EC:1.13.11.5] (A)
Fusarium0G103160.1	K00799|2.23338e-134|nhe:NECHADRAFT_87470|hypothetical protein; K00799 glutathione S-transferase [EC:2.5.1.18] (A)
Fusarium0G103260.1	K00480|0|nhe:NECHADRAFT_97659|hypothetical protein; K00480 salicylate hydroxylase [EC:1.14.13.1] (A)
Fusarium0G103290.1	K06978|0|nhe:NECHADRAFT_53367|hypothetical protein; K06978 (A)
Fusarium0G103320.1	K05349|0|val:VDBG_01380|beta-glucosidase; K05349 beta-glucosidase [EC:3.2.1.21] (A)
Fusarium0G103390.1	K00480|0|nhe:NECHADRAFT_4612|hypothetical protein; K00480 salicylate hydroxylase [EC:1.14.13.1] (A)
Fusarium0G103510.1	K01697|0|nhe:NECHADRAFT_97650|hypothetical protein; K01697 cystathionine beta-synthase [EC:4.2.1.22] (A)
Fusarium0G008710.1	K15118|0|nhe:NECHADRAFT_103035|hypothetical protein; K15118 solute carrier family 25, member 38 (A)
Fusarium0G008740.1	K01490|0|nhe:NECHADRAFT_74395|hypothetical protein; K01490 AMP deaminase [EC:3.5.4.6] (A)
Fusarium0G008750.1	K09955|0|nhe:NECHADRAFT_89872|hypothetical protein; K09955 hypothetical protein (A)
Fusarium0G008760.1	K15278|1.45106e-84|fpu:FPSE_11544|hypothetical protein; K15278 solute carrier family 35 (UDP-xylose/UDP-N-acetylglucosamine transporter), member B4 (A)
Fusarium0G008770.1	K15278|4.97732e-112|fpu:FPSE_11544|hypothetical protein; K15278 solute carrier family 35 (UDP-xylose/UDP-N-acetylglucosamine transporter), member B4 (A)
Fusarium0G008780.1	K04354|0|nhe:NECHADRAFT_103036|hypothetical protein; K04354 serine/threonine-protein phosphatase 2A regulatory subunit B (A)
Fusarium0G008810.1	K00601|6.41404e-163|nhe:NECHADRAFT_74399|hypothetical protein; K00601 phosphoribosylglycinamide formyltransferase [EC:2.1.2.2] (A)
Fusarium0G008820.1	K08741|0|nhe:NECHADRAFT_714|hypothetical protein; K08741 DNA mismatch repair protein MSH5 (A)
Fusarium0G008900.1	K00765|0|nhe:NECHADRAFT_65366|hypothetical protein; K00765 ATP phosphoribosyltransferase [EC:2.4.2.17] (A)
Fusarium0G008930.1	K01599|0|nhe:NECHADRAFT_89877|hypothetical protein; K01599 uroporphyrinogen decarboxylase [EC:4.1.1.37] (A)
Fusarium0G008970.1	K14781|0|nhe:NECHADRAFT_31015|hypothetical protein; K14781 ATP-dependent RNA helicase DHR2 [EC:3.6.4.13] (A)
Fusarium0G008990.1	K18803|0|nhe:NECHADRAFT_98633|hypothetical protein; K18803 protein-histidine N-methyltransferase [EC:2.1.1.85] (A)
Fusarium0G009000.1	K11319|0|nhe:NECHADRAFT_105799|INGF2101; hypothetical protein; K11319 inhibitor of growth protein 3 (A)
Fusarium0G009010.1	K11483|0|nhe:NECHADRAFT_105800|HDA2103; histone deacetylase; K11483 histone deacetylase HOS2 [EC:3.5.1.98] (A)
Fusarium0G009060.1	K14457|0|nhe:NECHADRAFT_74422|hypothetical protein; K14457 2-acylglycerol O-acyltransferase 2 [EC:2.3.1.22] (A)
Fusarium0G009070.1	K10771|0|nhe:NECHADRAFT_74423|hypothetical protein; K10771 AP endonuclease 1 [EC:4.2.99.18] (A)
Fusarium0G009080.1	K02178|0|nhe:NECHADRAFT_103041|hypothetical protein; K02178 checkpoint serine/threonine-protein kinase [EC:2.7.11.1] (A)
Fusarium0G009090.1	K01689|0|nhe:NECHADRAFT_31416|hypothetical protein; K01689 enolase [EC:4.2.1.11] (A)
Fusarium0G009100.1	K11884|4.16857e-160|nhe:NECHADRAFT_98637|hypothetical protein; K11884 RNA-binding protein PNO1 (A)
Fusarium0G009110.1	K17979|0|nhe:NECHADRAFT_103042|hypothetical protein; K17979 mitochondrial distribution and morphology protein 31 (A)
Fusarium0G009120.1	K03245|1.2546e-113|nhe:NECHADRAFT_98639|hypothetical protein; K03245 translation initiation factor 3 subunit J (A)
Fusarium0G009180.1	K06694|1.13953e-155|fpu:FPSE_03375|hypothetical protein; K06694 26S proteasome non-ATPase regulatory subunit 10 (A)
Fusarium0G009190.1	K12862|0|nhe:NECHADRAFT_65387|hypothetical protein; K12862 pleiotropic regulator 1 (A)
Fusarium0G009200.1	K02603|0|nhe:NECHADRAFT_30920|hypothetical protein; K02603 origin recognition complex subunit 1 (A)
Fusarium0G009230.1	K01881|4.82453e-129|fpu:FPSE_03370|hypothetical protein; K01881 prolyl-tRNA synthetase [EC:6.1.1.15] (A)
Fusarium0G009240.1	K14832|0|nhe:NECHADRAFT_98648|hypothetical protein; K14832 ribosome biogenesis protein MAK21 (A)
Fusarium0G009270.1	K00860|4.45597e-129|nhe:NECHADRAFT_98649|hypothetical protein; K00860 adenylylsulfate kinase [EC:2.7.1.25] (A)
Fusarium0G009280.1	K02148|0|nhe:NECHADRAFT_98650|hypothetical protein; K02148 V-type H+-transporting ATPase subunit C (A)
Fusarium0G009320.1	K14301|0|nhe:NECHADRAFT_31808|hypothetical protein; K14301 nuclear pore complex protein Nup107 (A)
Fusarium0G009330.1	K12160|7.98081e-67|nhe:NECHADRAFT_102348|hypothetical protein; K12160 small ubiquitin-related modifier (A)
Fusarium0G009350.1	K18183|1.76459e-55|nte:NEUTE1DRAFT118947|NEUTE1DRAFT_118947; hypothetical protein; K18183 cytochrome c oxidase assembly protein subunit 19 (A)
Fusarium0G009360.1	K17065|0|nhe:NECHADRAFT_65401|hypothetical protein; K17065 dynamin 1-like protein [EC:3.6.5.5] (A)
Fusarium0G009420.1	K03251|0|nhe:NECHADRAFT_89901|hypothetical protein; K03251 translation initiation factor 3 subunit D (A)
Fusarium0G009450.1	K12767|0|nhe:NECHADRAFT_65406|hypothetical protein; K12767 serine/threonine-protein kinase RIM15 [EC:2.7.11.1] (A)
Fusarium0G009480.1	K00894|0|nhe:NECHADRAFT_65412|hypothetical protein; K00894 ethanolamine kinase [EC:2.7.1.82] (A)
Fusarium0G009520.1	K18757|0|nhe:NECHADRAFT_74465|hypothetical protein; K18757 la-related protein 1 (A)
Fusarium0G009550.1	K12869|0|nhe:NECHADRAFT_89909|hypothetical protein; K12869 crooked neck (A)
Fusarium0G009560.1	K12844|0|nhe:NECHADRAFT_103056|hypothetical protein; K12844 U4/U6 small nuclear ribonucleoprotein PRP31 (A)
Fusarium0G103740.1	K00480|0|nhe:NECHADRAFT_53442|hypothetical protein; K00480 salicylate hydroxylase [EC:1.14.13.1] (A)
Fusarium0G103770.1	K01624|0|nhe:NECHADRAFT_87406|hypothetical protein; K01624 fructose-bisphosphate aldolase, class II [EC:4.1.2.13] (A)
Fusarium0G103840.1	K06978|0|nhe:NECHADRAFT_97630|hypothetical protein; K06978 (A)
Fusarium0G103890.1	K03380|0|nhe:NECHADRAFT_64650|hypothetical protein; K03380 phenol 2-monooxygenase [EC:1.14.13.7] (A)
Fusarium0G103900.1	K03381|0|nhe:NECHADRAFT_53630|hypothetical protein; K03381 catechol 1,2-dioxygenase [EC:1.13.11.1] (A)
Fusarium0G104050.1	K15303|0|nhe:NECHADRAFT_53519|hypothetical protein; K15303 aflatoxin B1 aldehyde reductase (A)
Fusarium0G104060.1	K06901|0|nhe:NECHADRAFT_53398|hypothetical protein; K06901 putative MFS transporter, AGZA family, xanthine/uracil permease (A)
Fusarium0G104170.1	K17866|0|nhe:NECHADRAFT_48180|hypothetical protein; K17866 diphthamide biosynthesis protein 2 (A)
Fusarium0G104230.1	K01126|0|nhe:NECHADRAFT_71584|hypothetical protein; K01126 glycerophosphoryl diester phosphodiesterase [EC:3.1.4.46] (A)
Fusarium0G104290.1	K03458|0|nhe:NECHADRAFT_48122|hypothetical protein; K03458 nucleobase:cation symporter-2, NCS2 family (A)
Fusarium0G104340.1	K03032|0|nhe:NECHADRAFT_63310|hypothetical protein; K03032 26S proteasome regulatory subunit N2 (A)
Fusarium0G104350.1	K00387|0|nhe:NECHADRAFT_96028|hypothetical protein; K00387 sulfite oxidase [EC:1.8.3.1] (A)
Fusarium0G104450.1	K05658|0|nhe:NECHADRAFT_96021|hypothetical protein; K05658 ATP-binding cassette, subfamily B (MDR/TAP), member 1 [EC:3.6.3.44] (A)
Fusarium0G104470.1	K01537|0|nhe:NECHADRAFT_96020|hypothetical protein; K01537 Ca2+-transporting ATPase [EC:3.6.3.8] (A)
Fusarium0G104530.1	K00873|0|nhe:NECHADRAFT_71566|hypothetical protein; K00873 pyruvate kinase [EC:2.7.1.40] (A)
Fusarium0G104560.1	K11805|0|fpu:FPSE_07504|hypothetical protein; K11805 WD repeat-containing protein 68 (A)
Fusarium0G104570.1	K15172|0|nhe:NECHADRAFT_123400|GTA2101; transcription initiation protein; K15172 transcription elongation factor SPT5 (A)
Fusarium0G104610.1	K00606|1.26597e-70|pcs:Pc16g10000|Pc16g10000; K00606 3-methyl-2-oxobutanoate hydroxymethyltransferase [EC:2.1.2.11] (A)
Fusarium0G104620.1	K11517|0|aor:AOR_1_1040024|AO090010000623; (S)-2-hydroxy-acid oxidase; K11517 (S)-2-hydroxy-acid oxidase [EC:1.1.3.15] (A)
Fusarium0G104700.1	K07047|0|nhe:NECHADRAFT_48372|hypothetical protein; K07047 (A)
Fusarium0G104710.1	K17066|0|nhe:NECHADRAFT_101489|hypothetical protein; K17066 alcohol oxidase [EC:1.1.3.13] (A)
Fusarium0G104750.1	K01213|0|nhe:NECHADRAFT_48173|glycoside hydrolase family 28; K01213 galacturan 1,4-alpha-galacturonidase [EC:3.2.1.67] (A)
Fusarium0G104790.1	K08737|0|nhe:NECHADRAFT_48223|hypothetical protein; K08737 DNA mismatch repair protein MSH6 (A)
Fusarium0G104820.1	K02257|0|nhe:NECHADRAFT_71542|hypothetical protein; K02257 protoheme IX farnesyltransferase [EC:2.5.1.-] (A)
Fusarium0G104840.1	K08900|0|nhe:NECHADRAFT_63271|hypothetical protein; K08900 mitochondrial chaperone BCS1 (A)
Fusarium0G104850.1	K01209|0|nhe:NECHADRAFT_106349|glycoside hydrolase family 51; K01209 alpha-N-arabinofuranosidase [EC:3.2.1.55] (A)
Fusarium0G104890.1	K05291|0|nhe:NECHADRAFT_48269|hypothetical protein; K05291 phosphatidylinositol glycan, class S (A)
Fusarium0G104980.1	K14674|0|nhe:NECHADRAFT_48024|hypothetical protein; K14674 TAG lipase / steryl ester hydrolase / phospholipase A2 / LPA acyltransferase [EC:3.1.1.3 3.1.1.13 3.1.1.4 2.3.1.51] (A)
Fusarium0G105100.1	K00102|0|nhe:NECHADRAFT_95974|hypothetical protein; K00102 D-lactate dehydrogenase (cytochrome) [EC:1.1.2.4] (A)
Fusarium0G105190.1	K07734|1.2304e-179|nhe:NECHADRAFT_95966|hypothetical protein; K07734 transcriptional regulator (A)
Fusarium0G105230.1	K01469|0|nhe:NECHADRAFT_48151|hypothetical protein; K01469 5-oxoprolinase (ATP-hydrolysing) [EC:3.5.2.9] (A)
Fusarium0G105290.1	K16261|0|nhe:NECHADRAFT_95958|hypothetical protein; K16261 yeast amino acid transporter (A)
Fusarium0G105370.1	K01735|0|nhe:NECHADRAFT_48307|hypothetical protein; K01735 3-dehydroquinate synthase [EC:4.2.3.4] (A)
Fusarium0G105480.1	K05989|0|nhe:NECHADRAFT_84396|hypothetical protein; K05989 alpha-L-rhamnosidase [EC:3.2.1.40] (A)
Fusarium0G105920.1	K08139|0|nhe:NECHADRAFT_71510|hypothetical protein; K08139 MFS transporter, SP family, sugar:H+ symporter (A)
Fusarium0G105950.1	K06004|0|nhe:NECHADRAFT_47960|hypothetical protein; K06004 aspergillopepsin I [EC:3.4.23.18] (A)
Fusarium0G105980.1	K01183|0|nhe:NECHADRAFT_48346|hypothetical protein; K01183 chitinase [EC:3.2.1.14] (A)
Fusarium0G105990.1	K01183|0|nhe:NECHADRAFT_48346|hypothetical protein; K01183 chitinase [EC:3.2.1.14] (A)
Fusarium0G106100.1	K05765|4.06312e-63|nhe:NECHADRAFT_84322|hypothetical protein; K05765 cofilin (A)
Fusarium0G106110.1	K05692|0|maj:MAA_07556|gamma-actin; K05692 actin beta/gamma 1 (A)
Fusarium0G106210.1	K00799|0|nhe:NECHADRAFT_105195|hypothetical protein; K00799 glutathione S-transferase [EC:2.5.1.18] (A)
Fusarium0G106250.1	K00065|2.46622e-167|nhe:NECHADRAFT_55852|hypothetical protein; K00065 2-deoxy-D-gluconate 3-dehydrogenase [EC:1.1.1.125] (A)
Fusarium0G106290.1	K13333|0|nhe:NECHADRAFT_98286|hypothetical protein; K13333 lysophospholipase [EC:3.1.1.5] (A)
Fusarium0G106360.1	K16261|0|nhe:NECHADRAFT_98279|hypothetical protein; K16261 yeast amino acid transporter (A)
Fusarium0G106380.1	K01488|3.90842e-134|fpu:FPSE_06848|hypothetical protein; K01488 adenosine deaminase [EC:3.5.4.4] (A)
Fusarium0G106420.1	K11098|4.87927e-59|nhe:NECHADRAFT_57133|hypothetical protein; K11098 small nuclear ribonucleoprotein F (A)
Fusarium0G106440.1	K14209|0|nhe:NECHADRAFT_29961|hypothetical protein; K14209 solute carrier family 36 (proton-coupled amino acid transporter) (A)
Fusarium0G106480.1	K13953|0|nhe:NECHADRAFT_89859|hypothetical protein; K13953 alcohol dehydrogenase, propanol-preferring [EC:1.1.1.1] (A)
Fusarium0G106490.1	K01619|0|nhe:NECHADRAFT_74373|hypothetical protein; K01619 deoxyribose-phosphate aldolase [EC:4.1.2.4] (A)
Fusarium0G106510.1	K14537|0|nhe:NECHADRAFT_74372|hypothetical protein; K14537 nuclear GTP-binding protein (A)
Fusarium0G106560.1	K02355|0|nhe:NECHADRAFT_103031|hypothetical protein; K02355 elongation factor G (A)
Fusarium0G106570.1	K05824|0|fpu:FPSE_08564|hypothetical protein; K05824 homoisocitrate dehydrogenase [EC:1.1.1.87] (A)
Fusarium0G106600.1	K00486|0|nhe:NECHADRAFT_98614|hypothetical protein; K00486 kynurenine 3-monooxygenase [EC:1.14.13.9] (A)
Fusarium0G106610.1	K01265|0|nhe:NECHADRAFT_65333|hypothetical protein; K01265 methionyl aminopeptidase [EC:3.4.11.18] (A)
Fusarium0G106630.1	K12816|0|nhe:NECHADRAFT_74360|hypothetical protein; K12816 pre-mRNA-processing factor 17 (A)
Fusarium0G106670.1	K03809|9.40896e-145|nhe:NECHADRAFT_103025|hypothetical protein; K03809 Trp repressor binding protein (A)
Fusarium0G106700.1	K03511|0|nhe:NECHADRAFT_74353|hypothetical protein; K03511 DNA polymerase kappa [EC:2.7.7.7] (A)
Fusarium0G106720.1	K09569|1.17472e-18|fpu:FPSE_08549|hypothetical protein; K09569 FK506-binding protein 2 [EC:5.2.1.8] (A)
Fusarium0G106740.1	K10356|0|nhe:NECHADRAFT_103022|hypothetical protein; K10356 myosin I (A)
Fusarium0G106750.1	K18932|0|nhe:NECHADRAFT_30448|hypothetical protein; K18932 palmitoyltransferase [EC:2.3.1.225] (A)
Fusarium0G106840.1	K17069|0|nhe:NECHADRAFT_103019|hypothetical protein; K17069 O-acetylhomoserine/O-acetylserine sulfhydrylase [EC:2.5.1.49 2.5.1.47] (A)
Fusarium0G106860.1	K01897|0|nhe:NECHADRAFT_57078|hypothetical protein; K01897 long-chain acyl-CoA synthetase [EC:6.2.1.3] (A)
Fusarium0G106890.1	K01647|0|nhe:NECHADRAFT_57073|hypothetical protein; K01647 citrate synthase [EC:2.3.3.1] (A)
Fusarium0G106900.1	K15560|8.29924e-104|nhe:NECHADRAFT_89827|hypothetical protein; K15560 protein NRD1 (A)
Fusarium0G106910.1	K01535|0|nhe:NECHADRAFT_98600|hypothetical protein; K01535 H+-transporting ATPase [EC:3.6.3.6] (A)
Fusarium0G106940.1	K14309|0|nhe:NECHADRAFT_30085|hypothetical protein; K14309 nuclear pore complex protein Nup93 (A)
Fusarium0G106980.1	K00264|0|nhe:NECHADRAFT_57063|hypothetical protein; K00264 glutamate synthase (NADPH/NADH) [EC:1.4.1.13 1.4.1.14] (A)
Fusarium0G107000.1	K08504|1.68466e-102|nhe:NECHADRAFT_74323|hypothetical protein; K08504 blocked early in transport 1 (A)
Fusarium0G107090.1	K03469|3.99317e-136|maw:MAC_00044|RNase H domain protein; K03469 ribonuclease HI [EC:3.1.26.4] (A)
Fusarium0G107100.1	K15442|0|nhe:NECHADRAFT_29831|hypothetical protein; K15442 tRNA-specific adenosine deaminase 3 (A)
Fusarium0G107110.1	K00900|0|nhe:NECHADRAFT_29935|hypothetical protein; K00900 6-phosphofructo-2-kinase [EC:2.7.1.105] (A)
Fusarium0G107120.1	K11806|0|nhe:NECHADRAFT_29819|hypothetical protein; K11806 WD repeat and SOF domain-containing protein 1 (A)
Fusarium0G107130.1	K03011|0|nhe:NECHADRAFT_30000|hypothetical protein; K03011 DNA-directed RNA polymerase II subunit RPB3 (A)
Fusarium0G107140.1	K13577|0|nhe:NECHADRAFT_57051|hypothetical protein; K13577 solute carrier family 25 (mitochondrial dicarboxylate transporter), member 10 (A)
Fusarium0G107150.1	K01889|0|nhe:NECHADRAFT_65274|hypothetical protein; K01889 phenylalanyl-tRNA synthetase alpha chain [EC:6.1.1.20] (A)
Fusarium0G107250.1	K14328|0|nhe:NECHADRAFT_89796|hypothetical protein; K14328 regulator of nonsense transcripts 3 (A)
Fusarium0G107260.1	K15427|0|nhe:NECHADRAFT_89795|hypothetical protein; K15427 serine/threonine-protein phosphatase PP1-1 [EC:3.1.3.16] (A)
Fusarium0G107270.1	K07055|0|nhe:NECHADRAFT_30345|hypothetical protein; K07055 tRNA wybutosine-synthesizing protein 2 [EC:2.5.1.114] (A)
Fusarium0G107290.1	K02608|0|nhe:NECHADRAFT_57041|hypothetical protein; K02608 origin recognition complex subunit 6 (A)
Fusarium0G107340.1	K08955|0|nhe:NECHADRAFT_98583|hypothetical protein; K08955 ATP-dependent metalloprotease [EC:3.4.24.-] (A)
Fusarium0G107360.1	K18696|0|nhe:NECHADRAFT_89788|hypothetical protein; K18696 glycerophosphodiester phosphodiesterase [EC:3.1.4.46] (A)
Fusarium0G107400.1	K06874|0|nhe:NECHADRAFT_89786|hypothetical protein; K06874 zinc finger protein (A)
Fusarium0G107410.1	K16261|0|nhe:NECHADRAFT_89785|hypothetical protein; K16261 yeast amino acid transporter (A)
Fusarium0G107440.1	K15326|0|nhe:NECHADRAFT_74278|hypothetical protein; K15326 tRNA-splicing endonuclease subunit Sen54 (A)
Fusarium0G107480.1	K02981|0|nhe:NECHADRAFT_30064|40S ribosomal protein S2; K02981 small subunit ribosomal protein S2e (A)
Fusarium0G107490.1	K01011|0|nhe:NECHADRAFT_57025|hypothetical protein; K01011 thiosulfate/3-mercaptopyruvate sulfurtransferase [EC:2.8.1.1 2.8.1.2] (A)
Fusarium0G107500.1	K03358|7.87691e-55|ttt:THITE_2116873|hypothetical protein; K03358 anaphase-promoting complex subunit 11 (A)
Fusarium0G107510.1	K02216|0|nhe:NECHADRAFT_29794|hypothetical protein; K02216 serine/threonine-protein kinase Chk1 [EC:2.7.11.1] (A)
Fusarium0G107520.1	K06688|8.17581e-130|nhe:NECHADRAFT_98578|hypothetical protein; K06688 ubiquitin-conjugating enzyme E2 C [EC:6.3.2.19] (A)
Fusarium0G107530.1	K02910|2.33823e-84|nhe:NECHADRAFT_73333|60S ribosomal protein L31; K02910 large subunit ribosomal protein L31e (A)
Fusarium0G107550.1	K12180|0|nhe:NECHADRAFT_57013|hypothetical protein; K12180 COP9 signalosome complex subunit 7 (A)
Fusarium0G107560.1	K17686|0|nhe:NECHADRAFT_30490|hypothetical protein; K17686 Cu+-exporting ATPase [EC:3.6.3.54] (A)
Fusarium0G107570.1	K00948|0|nhe:NECHADRAFT_89771|hypothetical protein; K00948 ribose-phosphate pyrophosphokinase [EC:2.7.6.1] (A)
Fusarium0G107600.1	K05767|0|nhe:NECHADRAFT_98573|hypothetical protein; K05767 Ras GTPase-activating-like protein IQGAP2/3 (A)
Fusarium0G107620.1	K15130|2.25421e-175|nhe:NECHADRAFT_29887|hypothetical protein; K15130 mediator of RNA polymerase II transcription subunit 8, fungi type (A)
Fusarium0G107670.1	K03539|0|nhe:NECHADRAFT_30286|hypothetical protein; K03539 ribonuclease P/MRP protein subunit RPP1 [EC:3.1.26.5] (A)
Fusarium0G107730.1	K09481|9.33564e-71|nhe:NECHADRAFT_65220|hypothetical protein; K09481 protein transport protein SEC61 subunit beta (A)
Fusarium0G107740.1	K15731|0|nhe:NECHADRAFT_89759|hypothetical protein; K15731 carboxy-terminal domain RNA polymerase II polypeptide A small phosphatase [EC:3.1.3.16] (A)
Fusarium0G107750.1	K15628|0|nhe:NECHADRAFT_102984|hypothetical protein; K15628 ATP-binding cassette, subfamily D (ALD), peroxisomal long-chain fatty acid import protein (A)
Fusarium0G107780.1	K17743|0|nhe:NECHADRAFT_102983|hypothetical protein; K17743 D-xylose reductase [EC:1.1.1.307] (A)
Fusarium0G107790.1	K17550|0|nhe:NECHADRAFT_65210|hypothetical protein; K17550 protein phosphatase 1 regulatory subunit 7 (A)
Fusarium0G107830.1	K02882|1.85665e-116|nhe:NECHADRAFT_65202|60S ribosomal protein L20; K02882 large subunit ribosomal protein L18Ae (A)
Fusarium0G107900.1	K01792|0|nhe:NECHADRAFT_98561|hypothetical protein; K01792 glucose-6-phosphate 1-epimerase [EC:5.1.3.15] (A)
Fusarium0G107910.1	K01626|0|nhe:NECHADRAFT_30012|hypothetical protein; K01626 3-deoxy-7-phosphoheptulonate synthase [EC:2.5.1.54] (A)
Fusarium0G107950.1	K01476|0|nhe:NECHADRAFT_74229|hypothetical protein; K01476 arginase [EC:3.5.3.1] (A)
Fusarium0G107980.1	K00728|0|nhe:NECHADRAFT_65195|glycosyltransferase family 39; K00728 dolichyl-phosphate-mannose-protein mannosyltransferase [EC:2.4.1.109] (A)
Fusarium0G108000.1	K18633|3.74906e-40|fpu:FPSE_00798|hypothetical protein; K18633 mitotic-spindle organizing protein 1 (A)
Fusarium0G108010.1	K11558|5.98287e-178|nhe:NECHADRAFT_29860|hypothetical protein; K11558 kinetochore protein Spc25, fungi type (A)
Fusarium0G108020.1	K15218|0|nhe:NECHADRAFT_30508|hypothetical protein; K15218 RNA polymerase I-specific transcription initiation factor RRN6 (A)
Fusarium0G108040.1	K02906|0|nhe:NECHADRAFT_98554|mitochondrial 54S ribosomal protein YmL9; K02906 large subunit ribosomal protein L3 (A)
Fusarium0G108050.1	K18173|6.83845e-155|nhe:NECHADRAFT_98553|hypothetical protein; K18173 cytochrome c oxidase assembly factor 1 (A)
Fusarium0G108070.1	K06653|0|fpu:FPSE_00791|hypothetical protein; K06653 CDK inhibitor PHO81 (A)
Fusarium0G108090.1	K13117|0|nhe:NECHADRAFT_89726|hypothetical protein; K13117 ATP-dependent RNA helicase DDX35 [EC:3.6.4.13] (A)
Fusarium0G108130.1	K11567|3.83208e-97|nhe:NECHADRAFT_30360|hypothetical protein; K11567 DASH complex subunit DAD2 (A)
Fusarium0G108150.1	K18467|2.9764e-146|nhe:NECHADRAFT_102969|hypothetical protein; K18467 vacuolar protein sorting-associated protein 29 (A)
Fusarium0G108160.1	K14794|0|nhe:NECHADRAFT_74210|90S preribosome component RRP12; K14794 ribosomal RNA-processing protein 12 (A)
Fusarium0G108240.1	K14264|0|nhe:NECHADRAFT_56943|hypothetical protein; K14264 kynurenine aminotransferase [EC:2.6.1.7] (A)
Fusarium0G108250.1	K00106|0|nhe:NECHADRAFT_74201|hypothetical protein; K00106 xanthine dehydrogenase/oxidase [EC:1.17.1.4 1.17.3.2] (A)
Fusarium0G108300.1	K01488|0|nhe:NECHADRAFT_30368|hypothetical protein; K01488 adenosine deaminase [EC:3.5.4.4] (A)
Fusarium0G108310.1	K10597|0|nhe:NECHADRAFT_29834|hypothetical protein; K10597 ubiquitin conjugation factor E4 B [EC:6.3.2.19] (A)
Fusarium0G108320.1	K10597|0|nhe:NECHADRAFT_29834|hypothetical protein; K10597 ubiquitin conjugation factor E4 B [EC:6.3.2.19] (A)
Fusarium0G108350.1	K18576|4.31322e-177|nhe:NECHADRAFT_29778|glycoside hydrolase family 12; K18576 xyloglucan-specific endo-beta-1,4-glucanase [EC:3.2.1.151] (A)
Fusarium0G108380.1	K03241|0|nhe:NECHADRAFT_29866|hypothetical protein; K03241 translation initiation factor eIF-2B subunit gamma (A)
Fusarium0G108400.1	K11361|0|nhe:NECHADRAFT_102960|hypothetical protein; K11361 transcription factor SPT20 (A)
Fusarium0G108420.1	K00818|0|nhe:NECHADRAFT_102962|hypothetical protein; K00818 acetylornithine aminotransferase [EC:2.6.1.11] (A)
Fusarium0G108430.1	K01580|0|nhe:NECHADRAFT_102963|hypothetical protein; K01580 glutamate decarboxylase [EC:4.1.1.15] (A)
Fusarium0G108600.1	K15102|0|nhe:NECHADRAFT_102957|hypothetical protein; K15102 solute carrier family 25 (mitochondrial phosphate transporter), member 3 (A)
Fusarium0G108610.1	K03256|0|nhe:NECHADRAFT_89689|hypothetical protein; K03256 tRNA (adenine-N(1)-)-methyltransferase non-catalytic subunit (A)
Fusarium0G108620.1	K00485|0|nhe:NECHADRAFT_29888|hypothetical protein; K00485 dimethylaniline monooxygenase (N-oxide forming) [EC:1.14.13.8] (A)
Fusarium0G108660.1	K14640|0|nhe:NECHADRAFT_89688|hypothetical protein; K14640 solute carrier family 20 (sodium-dependent phosphate transporter) (A)
Fusarium0G108670.1	K02429|0|nhe:NECHADRAFT_65141|hypothetical protein; K02429 MFS transporter, FHS family, L-fucose permease (A)
Fusarium0G108680.1	K14856|0|nhe:NECHADRAFT_56912|hypothetical protein; K14856 protein SDA1 (A)
Fusarium0G108700.1	K05756|1.97262e-136|nhe:NECHADRAFT_56908|hypothetical protein; K05756 actin related protein 2/3 complex, subunit 3 (A)
Fusarium0G108750.1	K01104|0|nhe:NECHADRAFT_89680|hypothetical protein; K01104 protein-tyrosine phosphatase [EC:3.1.3.48] (A)
Fusarium0G108760.1	K03066|0|nhe:NECHADRAFT_65127|PATPB2101; 26S proteasome regulatory complex, ATPase RPT6; K03066 26S proteasome regulatory subunit T6 (A)
Fusarium0G108770.1	K07300|0|nhe:NECHADRAFT_65123|hypothetical protein; K07300 Ca2+:H+ antiporter (A)
Fusarium0G108780.1	K01732|0|nhe:NECHADRAFT_30203|hypothetical protein; K01732 pectin lyase [EC:4.2.2.10] (A)
Fusarium0G108840.1	K08739|0|nhe:NECHADRAFT_89673|hypothetical protein; K08739 DNA mismatch repair protein MLH3 (A)
Fusarium0G108860.1	K17608|0|nhe:NECHADRAFT_29852|hypothetical protein; K17608 striatin 1/3/4 (A)
Fusarium0G108870.1	K10847|0|nhe:NECHADRAFT_74138|hypothetical protein; K10847 DNA-repair protein complementing XP-A cells (A)
Fusarium0G108920.1	K18045|0|nhe:NECHADRAFT_30066|hypothetical protein; K18045 tyrosine-protein phosphatase SIW14 [EC:3.1.3.48] (A)
Fusarium0G108930.1	K18278|0|nhe:NECHADRAFT_65106|hypothetical protein; K18278 pyrimidine precursor biosynthesis enzyme (A)
Fusarium0G109030.1	K12598|0|nhe:NECHADRAFT_89658|hypothetical protein; K12598 ATP-dependent RNA helicase DOB1 [EC:3.6.4.13] (A)
Fusarium0G109050.1	K17402|5.89581e-172|nhe:NECHADRAFT_102941|mitochondrial 37S ribosomal protein RSM25; K17402 small subunit ribosomal protein S23 (A)
Fusarium0G109060.1	K07441|6.48538e-149|nhe:NECHADRAFT_29802|hypothetical protein; K07441 beta-1,4-N-acetylglucosaminyltransferase [EC:2.4.1.141] (A)
Fusarium0G109140.1	K03843|0|nhe:NECHADRAFT_30261|hypothetical protein; K03843 alpha-1,3/alpha-1,6-mannosyltransferase [EC:2.4.1.132 2.4.1.257] (A)
Fusarium0G109150.1	K07359|0|nhe:NECHADRAFT_30239|hypothetical protein; K07359 calcium/calmodulin-dependent protein kinase kinase [EC:2.7.11.17] (A)
Fusarium0G109160.1	K03800|0|nhe:NECHADRAFT_30038|hypothetical protein; K03800 lipoate-protein ligase A [EC:2.7.7.63] (A)
Fusarium0G109170.1	K01736|9.17263e-93|fpu:FPSE_07454|hypothetical protein; K01736 chorismate synthase [EC:4.2.3.5] (A)
Fusarium0G109310.1	K11251|7.65371e-98|nhe:NECHADRAFT_98513|HTA2102; histone 2A variant; K11251 histone H2A (A)
Fusarium0G109350.1	K12343|0|nhe:NECHADRAFT_89636|hypothetical protein; K12343 3-oxo-5-alpha-steroid 4-dehydrogenase 1 [EC:1.3.1.22] (A)
Fusarium0G109360.1	K01501|0|nhe:NECHADRAFT_30373|hypothetical protein; K01501 nitrilase [EC:3.5.5.1] (A)
Fusarium0G109430.1	K10949|2.2693e-154|nhe:NECHADRAFT_74082|hypothetical protein; K10949 ER lumen protein retaining receptor (A)
Fusarium0G109440.1	K03134|2.23932e-133|nhe:NECHADRAFT_56848|hypothetical protein; K03134 transcription initiation factor TFIID subunit 10 (A)
Fusarium0G109460.1	K01179|0|nhe:NECHADRAFT_30163|hypothetical protein; K01179 endoglucanase [EC:3.2.1.4] (A)
Fusarium0G109470.1	K09518|0|nhe:NECHADRAFT_65070|hypothetical protein; K09518 DnaJ homolog subfamily B member 12 (A)
Fusarium0G109490.1	K10865|0|nhe:NECHADRAFT_2656|hypothetical protein; K10865 double-strand break repair protein MRE11 (A)
Fusarium0G109520.1	K16261|0|nhe:NECHADRAFT_102931|hypothetical protein; K16261 yeast amino acid transporter (A)
Fusarium0G109580.1	K10882|0|fpu:FPSE_11469|hypothetical protein; K10882 crossover junction endonuclease EME1 [EC:3.1.22.-] (A)
Fusarium0G109600.1	K07443|2.10186e-93|nhe:NECHADRAFT_29922|hypothetical protein; K07443 methylated-DNA-protein-cysteine methyltransferase related protein (A)
Fusarium0G109640.1	K01230|0|nhe:NECHADRAFT_105779|hypothetical protein; K01230 mannosyl-oligosaccharide alpha-1,2-mannosidase [EC:3.2.1.113] (A)
Fusarium0G109660.1	K12200|0|nhe:NECHADRAFT_98498|hypothetical protein; K12200 programmed cell death 6-interacting protein (A)
Fusarium0G109680.1	K11493|0|cmt:CCM_01352|Ran exchange factor Prp20/Pim1, putative; K11493 regulator of chromosome condensation (A)
Fusarium0G109700.1	K07192|0|nhe:NECHADRAFT_65042|hypothetical protein; K07192 flotillin (A)
Fusarium0G109740.1	K01082|0|nhe:NECHADRAFT_29871|hypothetical protein; K01082 3'(2'), 5'-bisphosphate nucleotidase [EC:3.1.3.7] (A)
Fusarium0G109790.1	K07047|0|nhe:NECHADRAFT_89608|hypothetical protein; K07047 (A)
Fusarium0G109840.1	K13076|0|nhe:NECHADRAFT_30435|hypothetical protein; K13076 delta8-fatty-acid desaturase [EC:1.14.19.4] (A)
Fusarium0G109930.1	K01279|0|nhe:NECHADRAFT_56813|hypothetical protein; K01279 tripeptidyl-peptidase I [EC:3.4.14.9] (A)
Fusarium0G109970.1	K14213|0|nhe:NECHADRAFT_74024|hypothetical protein; K14213 Xaa-Pro dipeptidase [EC:3.4.13.9] (A)
Fusarium0G109980.1	K03457|0|nhe:NECHADRAFT_30409|hypothetical protein; K03457 nucleobase:cation symporter-1, NCS1 family (A)
Fusarium0G109990.1	K03457|0|nhe:NECHADRAFT_30409|hypothetical protein; K03457 nucleobase:cation symporter-1, NCS1 family (A)
Fusarium0G110150.1	K01895|0|nhe:NECHADRAFT_74011|acetate--CoA ligase; K01895 acetyl-CoA synthetase [EC:6.2.1.1] (A)
Fusarium0G110300.1	K16261|0|nhe:NECHADRAFT_89579|hypothetical protein; K16261 yeast amino acid transporter (A)
Fusarium0G110530.1	K01560|1.19824e-131|afv:AFLA_024030|2-haloalkanoic acid dehalogenase, putative; K01560 2-haloacid dehalogenase [EC:3.8.1.2] (A)
Fusarium0G110540.1	K16261|0|pcs:Pc13g13710|arlP; aromatic amino acid and leucine permease arlP-Penicillium chrysogenum; K16261 yeast amino acid transporter (A)
Fusarium0G110630.1	K02984|2.83702e-169|nhe:NECHADRAFT_102798|40S ribosomal protein S1; K02984 small subunit ribosomal protein S3Ae (A)
Fusarium0G110670.1	K00761|0|nhe:NECHADRAFT_71607|hypothetical protein; K00761 uracil phosphoribosyltransferase [EC:2.4.2.9] (A)
Fusarium0G110690.1	K07208|1.18579e-120|nhe:NECHADRAFT_63344|hypothetical protein; K07208 Ras homolog enriched in brain (A)
Fusarium0G110710.1	K01519|1.59758e-134|nhe:NECHADRAFT_105230|hypothetical protein; K01519 inosine triphosphate pyrophosphatase [EC:3.6.1.19] (A)
Fusarium0G110720.1	K18532|1.58739e-124|nhe:NECHADRAFT_101516|hypothetical protein; K18532 adenylate kinase [EC:2.7.4.3] (A)
Fusarium0G110730.1	K10357|0|nhe:NECHADRAFT_71620|hypothetical protein; K10357 myosin V (A)
Fusarium0G110740.1	K00058|0|nhe:NECHADRAFT_105233|hypothetical protein; K00058 D-3-phosphoglycerate dehydrogenase [EC:1.1.1.95] (A)
Fusarium0G110750.1	K11279|0|nhe:NECHADRAFT_71625|NFA2101; nucleosome assembly protein; K11279 nucleosome assembly protein 1-like 1 (A)
Fusarium0G110760.1	K14951|0|nhe:NECHADRAFT_49472|hypothetical protein; K14951 cation-transporting ATPase 13A3/4/5 [EC:3.6.3.-] (A)
Fusarium0G110780.1	K10578|0|nhe:NECHADRAFT_63363|hypothetical protein; K10578 ubiquitin-conjugating enzyme E2 J1 [EC:6.3.2.19] (A)
Fusarium0G110790.1	K15204|0|nhe:NECHADRAFT_96061|hypothetical protein; K15204 transcription factor C subunit 3 (A)
Fusarium0G110830.1	K01725|2.33084e-117|nhe:NECHADRAFT_102802|hypothetical protein; K01725 cyanate lyase [EC:4.2.1.104] (A)
Fusarium0G110840.1	K14823|0|nhe:NECHADRAFT_48982|hypothetical protein; K14823 rRNA-processing protein EBP2 (A)
Fusarium0G110890.1	K14857|0|nhe:NECHADRAFT_71636|hypothetical protein; K14857 AdoMet-dependent rRNA methyltransferase SPB1 [EC:2.1.1.-] (A)
Fusarium0G110960.1	K11422|0|nhe:NECHADRAFT_49470|SDG2101; histone H3 methyltransferase complex protein; K11422 histone-lysine N-methyltransferase SETD1 [EC:2.1.1.43] (A)
Fusarium0G110970.1	K01940|0|nhe:NECHADRAFT_71647|hypothetical protein; K01940 argininosuccinate synthase [EC:6.3.4.5] (A)
Fusarium0G110990.1	K17945|6.8985e-108|nhe:NECHADRAFT_101529|hypothetical protein; K17945 tropomyosin, fungi type (A)
Fusarium0G111000.1	K14851|1.58257e-90|fpu:FPSE_09404|hypothetical protein; K14851 ribosomal RNA-processing protein 17 (A)
Fusarium0G111020.1	K15448|2.41268e-88|nhe:NECHADRAFT_102805|hypothetical protein; K15448 multifunctional methyltransferase subunit TRM112 (A)
Fusarium0G111030.1	K03768|1.60821e-142|nhe:NECHADRAFT_102806|hypothetical protein; K03768 peptidyl-prolyl cis-trans isomerase B (cyclophilin B) [EC:5.2.1.8] (A)
Fusarium0G111040.1	K02952|2.15214e-79|nhe:NECHADRAFT_102807|putative mitochondrial 37S ribosomal protein SWS2; K02952 small subunit ribosomal protein S13 (A)
Fusarium0G111050.1	K01273|0|nhe:NECHADRAFT_48706|hypothetical protein; K01273 membrane dipeptidase [EC:3.4.13.19] (A)
Fusarium0G111060.1	K01866|0|nhe:NECHADRAFT_71656|hypothetical protein; K01866 tyrosyl-tRNA synthetase [EC:6.1.1.1] (A)
Fusarium0G111100.1	K12396|0|nhe:NECHADRAFT_71662|hypothetical protein; K12396 AP-3 complex subunit delta-1 (A)
Fusarium0G111130.1	K17053|0|nhe:NECHADRAFT_71663|hypothetical protein; K17053 tRNAThr (cytosine32-N3)-methyltransferase [EC:2.1.1.268] (A)
Fusarium0G111180.1	K02202|0|nhe:NECHADRAFT_71668|hypothetical protein; K02202 cyclin-dependent kinase 7 [EC:2.7.11.22 2.7.11.23] (A)
Fusarium0G111190.1	K15071|0|nhe:NECHADRAFT_84600|hypothetical protein; K15071 recyclin-1 (A)
Fusarium0G111200.1	K00928|0|nhe:NECHADRAFT_49563|hypothetical protein; K00928 aspartate kinase [EC:2.7.2.4] (A)
Fusarium0G111210.1	K09175|0|nhe:NECHADRAFT_49316|hypothetical protein; K09175 regulatory factor X, other (A)
Fusarium0G111220.1	K17279|1.56111e-117|nhe:NECHADRAFT_71673|hypothetical protein; K17279 receptor expression-enhancing protein 5/6 (A)
Fusarium0G111230.1	K08284|0|nhe:NECHADRAFT_84604|hypothetical protein; K08284 calcium channel MID1 (A)
Fusarium0G111270.1	K15710|0|nhe:NECHADRAFT_106359|CHR2106; hypothetical protein; K15710 E3 ubiquitin-protein ligase SHPRH [EC:3.6.4.- 6.3.2.19] (A)
Fusarium0G111300.1	K08869|1.47162e-109|nhe:NECHADRAFT_84626|hypothetical protein; K08869 aarF domain-containing kinase (A)
Fusarium0G111310.1	K14795|1.209e-155|nhe:NECHADRAFT_84625|hypothetical protein; K14795 ribosomal RNA-processing protein 36 (A)
Fusarium0G111330.1	K03233|5.91385e-130|nhe:NECHADRAFT_48615|elongation factor 1 gamma domain-containing protein; K03233 elongation factor 1-gamma (A)
Fusarium0G111340.1	K02996|0|nhe:NECHADRAFT_63418|mitochondrial 37S ribosomal protein MRPS9; K02996 small subunit ribosomal protein S9 (A)
Fusarium0G111360.1	K06268|2.0295e-118|nhe:NECHADRAFT_71682|hypothetical protein; K06268 serine/threonine-protein phosphatase 2B regulatory subunit (A)
Fusarium0G111370.1	K11322|0|nhe:NECHADRAFT_106360|EPL2101; hypothetical protein; K11322 enhancer of polycomb-like protein (A)
Fusarium0G111400.1	K15562|0|nhe:NECHADRAFT_63411|hypothetical protein; K15562 serine/threonine-protein kinase BUR1 [EC:2.7.11.22 2.7.11.23] (A)
Fusarium0G111410.1	K13278|0|nhe:NECHADRAFT_63408|hypothetical protein; K13278 60kDa lysophospholipase [EC:3.1.1.5 3.1.1.47 3.5.1.1] (A)
Fusarium0G111430.1	K13118|0|nhe:NECHADRAFT_48935|hypothetical protein; K13118 protein DGCR14 (A)
Fusarium0G111440.1	K04460|0|fgr:FG07395.1|similar to T46576 phosphoprotein phosphatase (EC 3.1.3.16) ppt-1 [similarity] - Neurospora crassa; K04460 serine/threonine-protein phosphatase 5 [EC:3.1.3.16] (A)
Fusarium0G111450.1	K14528|5.85449e-80|fpu:FPSE_07555|hypothetical protein; K14528 ribonuclease P/MRP protein subunit POP8 [EC:3.1.26.5] (A)
Fusarium0G111460.1	K15171|2.7881e-88|nhe:NECHADRAFT_123217|GTG2101; transcription elongation factor SPT4; K15171 transcription elongation factor SPT4 (A)
Fusarium0G111470.1	K13102|0|nhe:NECHADRAFT_71693|hypothetical protein; K13102 DNA/RNA-binding protein KIN17 (A)
Fusarium0G111510.1	K15147|0|nhe:NECHADRAFT_96107|hypothetical protein; K15147 mediator of RNA polymerase II transcription subunit 5 (A)
Fusarium0G111530.1	K12659|0|nhe:NECHADRAFT_96108|hypothetical protein; K12659 N-acetyl-gamma-glutamyl-phosphate reductase / acetylglutamate kinase [EC:1.2.1.38 2.7.2.8] (A)
Fusarium0G111580.1	K00773|0|nhe:NECHADRAFT_49408|hypothetical protein; K00773 queuine tRNA-ribosyltransferase [EC:2.4.2.29] (A)
Fusarium0G111600.1	K06201|0|nhe:NECHADRAFT_84651|hypothetical protein; K06201 copper homeostasis protein (A)
Fusarium0G111630.1	K14558|0|nhe:NECHADRAFT_101559|hypothetical protein; K14558 periodic tryptophan protein 2 (A)
Fusarium0G111640.1	K16948|0|nhe:NECHADRAFT_71701|hypothetical protein; K16948 cell division control protein 12 (A)
Fusarium0G111660.1	K11838|0|nhe:NECHADRAFT_71697|hypothetical protein; K11838 ubiquitin carboxyl-terminal hydrolase 7 [EC:3.4.19.12] (A)
Fusarium0G111680.1	K01939|0|nhe:NECHADRAFT_49575|hypothetical protein; K01939 adenylosuccinate synthase [EC:6.3.4.4] (A)
Fusarium0G111690.1	K16572|0|nhe:NECHADRAFT_63448|hypothetical protein; K16572 gamma-tubulin complex component 5 (A)
Fusarium0G111700.1	K03854|0|nhe:NECHADRAFT_48978|glycosyltransferase family 15; K03854 mannosyltransferase [EC:2.4.1.-] (A)
Fusarium0G111710.1	K13124|0|nhe:NECHADRAFT_48582|hypothetical protein; K13124 mitogen-activated protein kinase organizer 1 (A)
Fusarium0G111740.1	K01937|0|nhe:NECHADRAFT_105268|hypothetical protein; K01937 CTP synthase [EC:6.3.4.2] (A)
Fusarium0G111770.1	K00297|0|nhe:NECHADRAFT_71723|hypothetical protein; K00297 methylenetetrahydrofolate reductase (NADPH) [EC:1.5.1.20] (A)
Fusarium0G111780.1	K01869|0|nhe:NECHADRAFT_96127|hypothetical protein; K01869 leucyl-tRNA synthetase [EC:6.1.1.4] (A)
Fusarium0G111790.1	K12386|0|nhe:NECHADRAFT_63456|hypothetical protein; K12386 cystinosin (A)
Fusarium0G111810.1	K15105|0|nhe:NECHADRAFT_96130|hypothetical protein; K15105 solute carrier family 25 (mitochondrial aspartate/glutamate transporter), member 12/13 (A)
Fusarium0G111870.1	K03026|0|nhe:NECHADRAFT_84675|hypothetical protein; K03026 DNA-directed RNA polymerase III subunit RPC4 (A)
Fusarium0G111890.1	K03190|0|nhe:NECHADRAFT_105274|hypothetical protein; K03190 urease accessory protein (A)
Fusarium0G111900.1	K06671|0|nhe:NECHADRAFT_84677|hypothetical protein; K06671 cohesin complex subunit SA-1/2 (A)
Fusarium0G111940.1	K10863|0|nhe:NECHADRAFT_49288|hypothetical protein; K10863 aprataxin [EC:3.-.-.-] (A)
Fusarium0G111950.1	K09283|5.56112e-90|nhe:NECHADRAFT_123405|HMGA2101; hypothetical protein; K09283 high mobility group AT-hook protein 2 (A)
Fusarium0G112000.1	K01069|3.3539e-130|nhe:NECHADRAFT_84686|hypothetical protein; K01069 hydroxyacylglutathione hydrolase [EC:3.1.2.6] (A)
Fusarium0G112010.1	K01069|1.66293e-166|nhe:NECHADRAFT_84686|hypothetical protein; K01069 hydroxyacylglutathione hydrolase [EC:3.1.2.6] (A)
Fusarium0G112020.1	K01069|6.63953e-154|fgr:FG07147.1|hypothetical protein; K01069 hydroxyacylglutathione hydrolase [EC:3.1.2.6] (A)
Fusarium0G112030.1	K00293|0|nhe:NECHADRAFT_101578|hypothetical protein; K00293 saccharopine dehydrogenase (NADP+, L-glutamate forming) [EC:1.5.1.10] (A)
Fusarium0G112050.1	K00846|0|nhe:NECHADRAFT_48854|hypothetical protein; K00846 ketohexokinase [EC:2.7.1.3] (A)
Fusarium0G112100.1	K07252|2.67925e-162|nhe:NECHADRAFT_49178|hypothetical protein; K07252 dolichyldiphosphatase [EC:3.6.1.43] (A)
Fusarium0G112110.1	K11971|0|nhe:NECHADRAFT_96150|hypothetical protein; K11971 E3 ubiquitin-protein ligase RNF14 [EC:6.3.2.19] (A)
Fusarium0G112160.1	K17989|0|nhe:NECHADRAFT_84700|hypothetical protein; K17989 L-serine/L-threonine ammonia-lyase [EC:4.3.1.17 4.3.1.19] (A)
Fusarium0G112180.1	K02328|0|nhe:NECHADRAFT_48719|hypothetical protein; K02328 DNA polymerase delta subunit 2 (A)
Fusarium0G112190.1	K12608|0|nhe:NECHADRAFT_101582|hypothetical protein; K12608 CCR4-NOT complex subunit CAF16 (A)
Fusarium0G112200.1	K11501|0|nhe:NECHADRAFT_49005|hypothetical protein; K11501 centromere protein I (A)
Fusarium0G112230.1	K18423|0|nhe:NECHADRAFT_63493|hypothetical protein; K18423 exportin-2 (importin alpha re-exporter) (A)
Fusarium0G009580.1	K00925|0|nhe:NECHADRAFT_98664|hypothetical protein; K00925 acetate kinase [EC:2.7.2.1] (A)
Fusarium0G009620.1	K12880|0|nhe:NECHADRAFT_89915|hypothetical protein; K12880 THO complex subunit 3 (A)
Fusarium0G009630.1	K02220|0|nhe:NECHADRAFT_57194|hypothetical protein; K02220 G2/mitotic-specific cyclin 1/2 (A)
Fusarium0G009660.1	K00838|0|nhe:NECHADRAFT_74483|hypothetical protein; K00838 aromatic amino acid aminotransferase I [EC:2.6.1.57 2.6.1.27 2.6.1.5] (A)
Fusarium0G009680.1	K12373|0|nhe:NECHADRAFT_89921|glycoside hydrolase family 20; K12373 hexosaminidase [EC:3.2.1.52] (A)
Fusarium0G009700.1	K00231|0|nhe:NECHADRAFT_74487|hypothetical protein; K00231 oxygen-dependent protoporphyrinogen oxidase [EC:1.3.3.4] (A)
Fusarium0G009710.1	K15156|0|nhe:NECHADRAFT_32076|hypothetical protein; K15156 mediator of RNA polymerase II transcription subunit 14 (A)
Fusarium0G009720.1	K00036|0|nhe:NECHADRAFT_31997|hypothetical protein; K00036 glucose-6-phosphate 1-dehydrogenase [EC:1.1.1.49] (A)
Fusarium0G009730.1	K02917|3.55528e-74|nhe:NECHADRAFT_102349|60S ribosomal protein L33; K02917 large subunit ribosomal protein L35Ae (A)
Fusarium0G009760.1	K14439|0|nhe:NECHADRAFT_65429|CHR2120; hypothetical protein; K14439 SWI/SNF-related matrix-associated actin-dependent regulator of chromatin subfamily A containing DEAD/H box 1 [EC:3.6.4.12] (A)
Fusarium0G009790.1	K00698|0|nhe:NECHADRAFT_123074|glycosyltransferase family 2; K00698 chitin synthase [EC:2.4.1.16] (A)
Fusarium0G009860.1	K05853|0|nhe:NECHADRAFT_65434|hypothetical protein; K05853 Ca2+ transporting ATPase, sarcoplasmic/endoplasmic reticulum [EC:3.6.3.8] (A)
Fusarium0G009870.1	K02735|3.51403e-139|nhe:NECHADRAFT_57213|hypothetical protein; K02735 20S proteasome subunit beta 3 [EC:3.4.25.1] (A)
Fusarium0G009880.1	K15627|0|nhe:NECHADRAFT_74504|hypothetical protein; K15627 tether containing UBX domain for GLUT4 (A)
Fusarium0G009890.1	K02920|1.15293e-67|nhe:NECHADRAFT_98677|60S ribosomal protein L36; K02920 large subunit ribosomal protein L36e (A)
Fusarium0G009920.1	K06630|0|nhe:NECHADRAFT_65440|hypothetical protein; K06630 14-3-3 protein epsilon (A)
Fusarium0G009950.1	K13217|0|nhe:NECHADRAFT_32074|hypothetical protein; K13217 pre-mRNA-processing factor 39 (A)
Fusarium0G009960.1	K00428|4.9854e-109|val:VDBG_05956|cytochrome c peroxidase; K00428 cytochrome c peroxidase [EC:1.11.1.5] (A)
Fusarium0G009970.1	K09580|0|nhe:NECHADRAFT_65446|hypothetical protein; K09580 protein disulfide-isomerase A1 [EC:5.3.4.1] (A)
Fusarium0G009990.1	K11663|0|nhe:NECHADRAFT_74516|hypothetical protein; K11663 zinc finger HIT domain-containing protein 1 (A)
Fusarium0G010000.1	K01868|0|nhe:NECHADRAFT_74517|hypothetical protein; K01868 threonyl-tRNA synthetase [EC:6.1.1.3] (A)
Fusarium0G010050.1	K15429|0|nhe:NECHADRAFT_98685|hypothetical protein; K15429 tRNA (guanine37-N1)-methyltransferase [EC:2.1.1.228] (A)
Fusarium0G010090.1	K05545|0|fpu:FPSE_00434|hypothetical protein; K05545 tRNA-dihydrouridine synthase 4 [EC:1.3.1.90] (A)
Fusarium0G010100.1	K18167|8.54694e-29|fgr:FG01260.1|hypothetical protein; K18167 succinate dehydrogenase assembly factor 1 (A)
Fusarium0G010120.1	K02979|1.12575e-59|nhe:NECHADRAFT_98688|hypothetical protein; K02979 small subunit ribosomal protein S28e (A)
Fusarium0G010130.1	K02979|7.75171e-39|tmn:UCRPA7_4926|putative 40s ribosomal protein s28 protein; K02979 small subunit ribosomal protein S28e (A)
Fusarium0G010140.1	K18599|0|nhe:NECHADRAFT_74529|hypothetical protein; K18599 nuclear migration protein JNM1 (A)
Fusarium0G010180.1	K03847|0|nhe:NECHADRAFT_105807|hypothetical protein; K03847 alpha-1,6-mannosyltransferase [EC:2.4.1.260] (A)
Fusarium0G010200.1	K11872|0|nhe:NECHADRAFT_89945|hypothetical protein; K11872 ubiquitin carboxyl-terminal hydrolase 9/13 [EC:3.4.19.12] (A)
Fusarium0G010210.1	K15102|0|nhe:NECHADRAFT_57232|hypothetical protein; K15102 solute carrier family 25 (mitochondrial phosphate transporter), member 3 (A)
Fusarium0G010230.1	K10365|0|nhe:NECHADRAFT_89948|hypothetical protein; K10365 capping protein (actin filament) muscle Z-line, beta (A)
Fusarium0G010250.1	K06902|0|nhe:NECHADRAFT_89949|hypothetical protein; K06902 MFS transporter, UMF1 family (A)
Fusarium0G010260.1	K01755|1.17616e-156|nhe:NECHADRAFT_57238|hypothetical protein; K01755 argininosuccinate lyase [EC:4.3.2.1] (A)
Fusarium0G010310.1	K02510|7.98487e-175|nhe:NECHADRAFT_103075|hypothetical protein; K02510 4-hydroxy-2-oxoheptanedioate aldolase [EC:4.1.2.52] (A)
Fusarium0G010320.1	K03015|3.01484e-116|maw:MAC_04149|putative DNA-directed RNA polymerase II chain Rpb7; K03015 DNA-directed RNA polymerase II subunit RPB7 (A)
Fusarium0G010350.1	K01955|0|nhe:NECHADRAFT_89953|hypothetical protein; K01955 carbamoyl-phosphate synthase large subunit [EC:6.3.5.5] (A)
Fusarium0G010380.1	K14015|0|nhe:NECHADRAFT_89954|hypothetical protein; K14015 nuclear protein localization protein 4 homolog (A)
Fusarium0G010390.1	K12273|1.15419e-160|nhe:NECHADRAFT_74555|hypothetical protein; K12273 translocation protein SEC66 (A)
Fusarium0G010410.1	K02605|0|nhe:NECHADRAFT_30596|hypothetical protein; K02605 origin recognition complex subunit 3 (A)
Fusarium0G010430.1	K12854|0|nhe:NECHADRAFT_30656|hypothetical protein; K12854 pre-mRNA-splicing helicase BRR2 [EC:3.6.4.13] (A)
Fusarium0G112270.1	K01796|0|nhe:NECHADRAFT_49211|hypothetical protein; K01796 alpha-methylacyl-CoA racemase [EC:5.1.99.4] (A)
Fusarium0G112280.1	K00262|0|nhe:NECHADRAFT_71772|hypothetical protein; K00262 glutamate dehydrogenase (NADP+) [EC:1.4.1.4] (A)
Fusarium0G112290.1	K02327|0|nhe:NECHADRAFT_105287|hypothetical protein; K02327 DNA polymerase delta subunit 1 [EC:2.7.7.7] (A)
Fusarium0G112350.1	K09584|0|nhe:NECHADRAFT_71780|hypothetical protein; K09584 protein disulfide-isomerase A6 [EC:5.3.4.1] (A)
Fusarium0G112360.1	K02358|0|nhe:NECHADRAFT_63514|hypothetical protein; K02358 elongation factor Tu (A)
Fusarium0G112390.1	K02930|0|nhe:NECHADRAFT_63517|60S ribosomal protein L4; K02930 large subunit ribosomal protein L4e (A)
Fusarium0G112430.1	K00029|0|nhe:NECHADRAFT_63523|hypothetical protein; K00029 malate dehydrogenase (oxaloacetate-decarboxylating)(NADP+) [EC:1.1.1.40] (A)
Fusarium0G112460.1	K14539|0|nhe:NECHADRAFT_105294|hypothetical protein; K14539 large subunit GTPase 1 [EC:3.6.1.-] (A)
Fusarium0G112470.1	K14798|0|nhe:NECHADRAFT_63530|hypothetical protein; K14798 protein LTV1 (A)
Fusarium0G112520.1	K11131|0|nhe:NECHADRAFT_71804|hypothetical protein; K11131 H/ACA ribonucleoprotein complex subunit 4 [EC:5.4.99.-] (A)
Fusarium0G112600.1	K14566|4.74861e-145|nhe:NECHADRAFT_48772|hypothetical protein; K14566 U3 small nucleolar RNA-associated protein 24 (A)
Fusarium0G112610.1	K10755|0|nhe:NECHADRAFT_84742|hypothetical protein; K10755 replication factor C subunit 2/4 (A)
Fusarium0G112630.1	K13989|5.0606e-139|nhe:NECHADRAFT_73859|hypothetical protein; K13989 Derlin-2/3 (A)
Fusarium0G112640.1	K03305|0|nhe:NECHADRAFT_96188|hypothetical protein; K03305 proton-dependent oligopeptide transporter, POT family (A)
Fusarium0G112660.1	K09829|6.29352e-154|nhe:NECHADRAFT_71809|hypothetical protein; K09829 C-8 sterol isomerase [EC:5.-.-.-] (A)
Fusarium0G112670.1	K11675|0|nhe:NECHADRAFT_49227|hypothetical protein; K11675 Ino eighty subunit 1 (A)
Fusarium0G112680.1	K18724|7.37265e-162|nhe:NECHADRAFT_84749|hypothetical protein; K18724 nucleoporin POM34 (A)
Fusarium0G112770.1	K07573|1.92154e-147|nhe:NECHADRAFT_96196|hypothetical protein; K07573 exosome complex component CSL4 (A)
Fusarium0G112790.1	K03177|0|nhe:NECHADRAFT_96198|hypothetical protein; K03177 tRNA pseudouridine55 synthase [EC:5.4.99.25] (A)
Fusarium0G112810.1	K12882|0|nhe:NECHADRAFT_63552|hypothetical protein; K12882 nuclear cap-binding protein subunit 1 (A)
Fusarium0G112820.1	K03083|0|nhe:NECHADRAFT_71824|hypothetical protein; K03083 glycogen synthase kinase 3 beta [EC:2.7.11.26] (A)
Fusarium0G112830.1	K01103|0|nhe:NECHADRAFT_63557|hypothetical protein; K19030 6-phosphofructo-2-kinase / fructose-2,6-biphosphatase 4 [EC:2.7.1.105 3.1.3.46] (A)
Fusarium0G112840.1	K11518|0|nhe:NECHADRAFT_63560|hypothetical protein; K11518 mitochondrial import receptor subunit TOM40 (A)
Fusarium0G112860.1	K02931|0|nhe:NECHADRAFT_105306|mitochondrial 54S ribosomal protein YmL7/YmL5; K02931 large subunit ribosomal protein L5 (A)
Fusarium0G112880.1	K05692|0|val:VDBG_00158|actin; K05692 actin beta/gamma 1 (A)
Fusarium0G112910.1	K11374|0|nhe:NECHADRAFT_48873|hypothetical protein; K11374 elongator complex protein 2 (A)
Fusarium0G112920.1	K12161|6.03593e-60|fgr:FG07339.1|hypothetical protein; K12161 ubiquitin related modifier 1 (A)
Fusarium0G112940.1	K15115|0|nhe:NECHADRAFT_71843|hypothetical protein; K15115 solute carrier family 25 (mitochondrial folate transporter), member 32 (A)
Fusarium0G112950.1	K12831|0|fgr:FG07342.1|hypothetical protein; K12831 splicing factor 3B subunit 4 (A)
Fusarium0G112990.1	K08838|0|nhe:NECHADRAFT_48922|hypothetical protein; K08838 serine/threonine-protein kinase 24/25/MST4 [EC:2.7.11.1] (A)
Fusarium0G113000.1	K14845|0|nhe:NECHADRAFT_48391|hypothetical protein; K14845 RAT1-interacting protein (A)
Fusarium0G113020.1	K02264|4.43852e-74|nhe:NECHADRAFT_101622|hypothetical protein; K02264 cytochrome c oxidase subunit 5a (A)
Fusarium0G113030.1	K10246|0|nhe:NECHADRAFT_101623|hypothetical protein; K10246 fatty acid elongase 3 [EC:2.3.1.199] (A)
Fusarium0G113060.1	K00693|0|nhe:NECHADRAFT_71857|glycosyltransferase family 3; K00693 glycogen(starch) synthase [EC:2.4.1.11] (A)
Fusarium0G113070.1	K14863|0|nhe:NECHADRAFT_96216|hypothetical protein; K14863 ribosome biogenesis protein YTM1 (A)
Fusarium0G113090.1	K12624|1.30793e-54|nhe:NECHADRAFT_102824|hypothetical protein; K12624 U6 snRNA-associated Sm-like protein LSm5 (A)
Fusarium0G113100.1	K03008|2.94262e-85|nhe:NECHADRAFT_84788|hypothetical protein; K03008 DNA-directed RNA polymerase II subunit RPB11 (A)
Fusarium0G113120.1	K08956|0|nhe:NECHADRAFT_71862|hypothetical protein; K08956 AFG3 family protein [EC:3.4.24.-] (A)
Fusarium0G113130.1	K10997|0|nhe:NECHADRAFT_96220|hypothetical protein; K10997 replication fork protection complex subunit Tof1/Swi1 (A)
Fusarium0G113140.1	K00074|0|nhe:NECHADRAFT_71868|hypothetical protein; K00074 3-hydroxybutyryl-CoA dehydrogenase [EC:1.1.1.157] (A)
Fusarium0G113220.1	K11594|0|nhe:NECHADRAFT_71876|hypothetical protein; K11594 ATP-dependent RNA helicase DDX3X [EC:3.6.4.13] (A)
Fusarium0G113230.1	K02734|7.24186e-132|nhe:NECHADRAFT_71878|hypothetical protein; K02734 20S proteasome subunit beta 4 [EC:3.4.25.1] (A)
Fusarium0G113240.1	K14793|0|nhe:NECHADRAFT_96228|rRNA processing protein RRP9; K14793 ribosomal RNA-processing protein 9 (A)
Fusarium0G113250.1	K08596|2.51515e-92|nhe:NECHADRAFT_84803|hypothetical protein; K08596 sentrin-specific protease 7 [EC:3.4.22.68] (A)
Fusarium0G113260.1	K08596|0|nhe:NECHADRAFT_84803|hypothetical protein; K08596 sentrin-specific protease 7 [EC:3.4.22.68] (A)
Fusarium0G113280.1	K12618|0|fpu:FPSE_11866|hypothetical protein; K12618 5'-3' exoribonuclease 1 [EC:3.1.13.-] (A)
Fusarium0G113290.1	K10752|0|nhe:NECHADRAFT_122819|NFC2101; nucleosome remodeling factor CAF-I subunit; K10752 histone-binding protein RBBP4 (A)
Fusarium0G113340.1	K00916|0|fpu:FPSE_11872|hypothetical protein; K00916 CTD kinase subunit alpha [EC:2.7.11.22 2.7.11.23] (A)
Fusarium0G113350.1	K07019|0|nhe:NECHADRAFT_96236|hypothetical protein; K07019 (A)
Fusarium0G113360.1	K14817|8.60063e-127|nhe:NECHADRAFT_73868|hypothetical protein; K14817 60S ribosomal subunit assembly/export protein LOC1 (A)
Fusarium0G113370.1	K03259|0|nhe:NECHADRAFT_84813|hypothetical protein; K03259 translation initiation factor 4E (A)
Fusarium0G113380.1	K12847|0|nhe:NECHADRAFT_49567|hypothetical protein; K12847 U4/U6.U5 tri-snRNP-associated protein 2 (A)
Fusarium0G113390.1	K14555|0|nhe:NECHADRAFT_96240|hypothetical protein; K14555 U3 small nucleolar RNA-associated protein 13 (A)
Fusarium0G113440.1	K02209|0|nhe:NECHADRAFT_96242|hypothetical protein; K02209 DNA replication licensing factor MCM5 [EC:3.6.4.12] (A)
Fusarium0G113450.1	K17600|0|nhe:NECHADRAFT_84820|hypothetical protein; K17600 vacuolar protein sorting-associated protein 54 (A)
Fusarium0G113480.1	K03355|0|nhe:NECHADRAFT_48805|hypothetical protein; K03355 anaphase-promoting complex subunit 8 (A)
Fusarium0G113490.1	K00787|0|nhe:NECHADRAFT_63620|hypothetical protein; K00787 farnesyl diphosphate synthase [EC:2.5.1.1 2.5.1.10] (A)
Fusarium0G113540.1	K13110|0|nhe:NECHADRAFT_84829|hypothetical protein; K13110 microfibrillar-associated protein 1 (A)
Fusarium0G113550.1	K02321|0|nhe:NECHADRAFT_48453|hypothetical protein; K02321 DNA polymerase alpha subunit B (A)
Fusarium0G113570.1	K05605|0|nhe:NECHADRAFT_49136|hypothetical protein; K05605 3-hydroxyisobutyryl-CoA hydrolase [EC:3.1.2.4] (A)
Fusarium0G113580.1	K11096|4.97375e-79|nhe:NECHADRAFT_84833|hypothetical protein; K11096 small nuclear ribonucleoprotein D2 (A)
Fusarium0G113590.1	K00863|0|nhe:NECHADRAFT_63627|hypothetical protein; K00863 dihydroxyacetone kinase [EC:2.7.1.29] (A)
Fusarium0G113600.1	K08257|0|nhe:NECHADRAFT_123408|hypothetical protein; K08257 mannan endo-1,6-alpha-mannosidase [EC:3.2.1.101] (A)
Fusarium0G113620.1	K10777|0|nhe:NECHADRAFT_48724|hypothetical protein; K10777 DNA ligase 4 [EC:6.5.1.1] (A)
Fusarium0G113650.1	K18748|0|nhe:NECHADRAFT_71907|hypothetical protein; K18748 protein SSD1 (A)
Fusarium0G113660.1	K18723|0|nhe:NECHADRAFT_49029|hypothetical protein; K18723 nucleoporin GLE1 (A)
Fusarium0G113710.1	K02145|0|nhe:NECHADRAFT_71913|hypothetical protein; K02145 V-type H+-transporting ATPase subunit A [EC:3.6.3.14] (A)
Fusarium0G113720.1	K00485|0|nhe:NECHADRAFT_48674|hypothetical protein; K00485 dimethylaniline monooxygenase (N-oxide forming) [EC:1.14.13.8] (A)
Fusarium0G113730.1	K12350|0|nhe:NECHADRAFT_48714|hypothetical protein; K12350 sphingomyelin phosphodiesterase [EC:3.1.4.12] (A)
Fusarium0G113770.1	K06111|0|nhe:NECHADRAFT_84853|hypothetical protein; K06111 exocyst complex component 4 (A)
Fusarium0G113820.1	K08874|0|nhe:NECHADRAFT_84858|hypothetical protein; K08874 transformation/transcription domain-associated protein (A)
Fusarium0G113830.1	K01907|0|nhe:NECHADRAFT_101654|hypothetical protein; K01907 acetoacetyl-CoA synthetase [EC:6.2.1.16] (A)
Fusarium0G113850.1	K03353|0|nhe:NECHADRAFT_63655|hypothetical protein; K03353 anaphase-promoting complex subunit 6 (A)
Fusarium0G113860.1	K01693|6.90349e-165|nhe:NECHADRAFT_48539|hypothetical protein; K01693 imidazoleglycerol-phosphate dehydratase [EC:4.2.1.19] (A)
Fusarium0G113870.1	K00620|0|nhe:NECHADRAFT_96275|hypothetical protein; K00620 glutamate N-acetyltransferase / amino-acid N-acetyltransferase [EC:2.3.1.35 2.3.1.1] (A)
Fusarium0G113880.1	K03680|0|fpu:FPSE_04251|hypothetical protein; K03680 translation initiation factor eIF-2B subunit delta (A)
Fusarium0G113920.1	K15128|0|nhe:NECHADRAFT_84866|hypothetical protein; K15128 mediator of RNA polymerase II transcription subunit 6 (A)
Fusarium0G113940.1	K14780|0|nhe:NECHADRAFT_49073|hypothetical protein; K14780 ATP-dependent RNA helicase DHX37/DHR1 [EC:3.6.4.13] (A)
Fusarium0G113950.1	K11877|2.91969e-99|nhe:NECHADRAFT_84869|hypothetical protein; K11877 proteasome assembly chaperone 3 (A)
Fusarium0G113960.1	K04348|0|fpu:FPSE_04259|hypothetical protein; K04348 serine/threonine-protein phosphatase 2B catalytic subunit [EC:3.1.3.16] (A)
Fusarium0G114000.1	K11870|0|nhe:NECHADRAFT_21972|hypothetical protein; K11870 ubiquitin carboxyl-terminal hydrolase 1 [EC:3.4.19.12] (A)
Fusarium0G114040.1	K17967|0|nhe:NECHADRAFT_71937|hypothetical protein; K17967 mitochondrial fusion and transport protein UGO1 (A)
Fusarium0G114070.1	K01113|0|nhe:NECHADRAFT_49419|hypothetical protein; K01113 alkaline phosphatase D [EC:3.1.3.1] (A)
Fusarium0G114090.1	K06063|0|nhe:NECHADRAFT_49225|hypothetical protein; K06063 SNW domain-containing protein 1 (A)
Fusarium0G114130.1	K17790|7.744e-129|nhe:NECHADRAFT_84886|hypothetical protein; K17790 mitochondrial import inner membrane translocase subunit TIM22 (A)
Fusarium0G114150.1	K01094|3.43467e-158|nhe:NECHADRAFT_84888|hypothetical protein; K01094 phosphatidylglycerophosphatase GEP4 [EC:3.1.3.27] (A)
Fusarium0G114160.1	K02604|0|nhe:NECHADRAFT_48720|hypothetical protein; K02604 origin recognition complex subunit 2 (A)
Fusarium0G114190.1	K13120|9.72895e-84|nhe:NECHADRAFT_84893|hypothetical protein; K13120 protein FAM32A (A)
Fusarium0G114210.1	K00122|0|nhe:NECHADRAFT_63677|hypothetical protein; K00122 formate dehydrogenase [EC:1.2.1.2] (A)
Fusarium0G114240.1	K01268|0|nhe:NECHADRAFT_48635|hypothetical protein; K01268 aminopeptidase I [EC:3.4.11.22] (A)
Fusarium0G114320.1	K15289|0|nhe:NECHADRAFT_5290|hypothetical protein; K15289 solute carrier family 35, member F5 (A)
Fusarium0G114350.1	K18802|0|nhe:NECHADRAFT_71957|hypothetical protein; K18802 glutamine amidotransferase (A)
Fusarium0G114380.1	K10393|0|nhe:NECHADRAFT_48605|hypothetical protein; K10393 kinesin family member 2/24 (A)
Fusarium0G114390.1	K00432|1.28372e-121|nhe:NECHADRAFT_73875|hypothetical protein; K00432 glutathione peroxidase [EC:1.11.1.9] (A)
Fusarium0G114410.1	K14839|1.20049e-150|nhe:NECHADRAFT_84918|hypothetical protein; K14839 nucleolar protein 16 (A)
Fusarium0G114450.1	K18103|0|nhe:NECHADRAFT_96312|hypothetical protein; K18103 L-threo-3-deoxy-hexylosonate aldolase [EC:4.1.2.54] (A)
Fusarium0G114460.1	K18106|0|nhe:NECHADRAFT_96313|hypothetical protein; K18106 D-galacturonate reductase [EC:1.1.1.-] (A)
Fusarium0G114470.1	K15463|0|nhe:NECHADRAFT_96314|hypothetical protein; K15463 tRNA A64-2'-O-ribosylphosphate transferase [EC:2.4.2.-] (A)
Fusarium0G114490.1	K09510|0|nhe:NECHADRAFT_84927|hypothetical protein; K09510 DnaJ homolog subfamily B member 4 (A)
Fusarium0G114510.1	K02207|1.74158e-145|nhe:NECHADRAFT_71973|hypothetical protein; K02207 ubiquitin-conjugating enzyme E2 R [EC:6.3.2.19] (A)
Fusarium0G114530.1	K16196|0|nhe:NECHADRAFT_71976|hypothetical protein; K16196 eukaryotic translation initiation factor 2-alpha kinase 4 [EC:2.7.11.1] (A)
Fusarium0G114550.1	K03188|0|nhe:NECHADRAFT_49172|hypothetical protein; K03188 urease accessory protein (A)
Fusarium0G114570.1	K06944|0|nhe:NECHADRAFT_84934|hypothetical protein; K06944 (A)
Fusarium0G114580.1	K00249|0|nhe:NECHADRAFT_105356|hypothetical protein; K00249 acyl-CoA dehydrogenase [EC:1.3.8.7] (A)
Fusarium0G114590.1	K07897|8.81404e-151|nhe:NECHADRAFT_71983|hypothetical protein; K07897 Ras-related protein Rab-7A (A)
Fusarium0G114610.1	K01526|0|nhe:NECHADRAFT_49341|hypothetical protein; K01526 guanosine-diphosphatase [EC:3.6.1.42] (A)
Fusarium0G114660.1	K14429|0|nhe:NECHADRAFT_71991|hypothetical protein; K14429 solute carrier family 12 (potassium/chloride transporters), member 9 (A)
Fusarium0G114670.1	K14209|0|nhe:NECHADRAFT_63723|hypothetical protein; K14209 solute carrier family 36 (proton-coupled amino acid transporter) (A)
Fusarium0G114690.1	K01530|0|val:VDBG_00115|phospholipid-transporting ATPase; K01530 phospholipid-translocating ATPase [EC:3.6.3.1] (A)
Fusarium0G114710.1	K05658|0|nhe:NECHADRAFT_96330|hypothetical protein; K05658 ATP-binding cassette, subfamily B (MDR/TAP), member 1 [EC:3.6.3.44] (A)
Fusarium0G114730.1	K10903|0|nhe:NECHADRAFT_84952|hypothetical protein; K10903 HUS1 checkpoint protein (A)
Fusarium0G114740.1	K12795|0|nhe:NECHADRAFT_84953|hypothetical protein; K12795 suppressor of G2 allele of SKP1 (A)
Fusarium0G114760.1	K15322|0|nhe:NECHADRAFT_63731|hypothetical protein; K15322 tRNA-splicing endonuclease subunit Sen2 [EC:3.1.27.9] (A)
Fusarium0G114770.1	K00720|0|nhe:NECHADRAFT_123410|hypothetical protein; K00720 ceramide glucosyltransferase [EC:2.4.1.80] (A)
Fusarium0G114780.1	K06867|5.04045e-112|nhe:NECHADRAFT_96336|hypothetical protein; K06867 (A)
Fusarium0G114840.1	K00942|8.24869e-126|nhe:NECHADRAFT_105366|hypothetical protein; K00942 guanylate kinase [EC:2.7.4.8] (A)
Fusarium0G114880.1	K01062|0|nhe:NECHADRAFT_49448|hypothetical protein; K01062 platelet-activating factor acetylhydrolase [EC:3.1.1.47] (A)
Fusarium0G114980.1	K05019|0|nhe:NECHADRAFT_96347|hypothetical protein; K05019 chloride channel, nucleotide-sensitive, 1A (A)
Fusarium0G115020.1	K04555|1.59164e-119|nhe:NECHADRAFT_96350|hypothetical protein; K04555 ubiquitin-conjugating enzyme E2 G2 [EC:6.3.2.19] (A)
Fusarium0G115050.1	K01883|0|nhe:NECHADRAFT_72019|hypothetical protein; K01883 cysteinyl-tRNA synthetase [EC:6.1.1.16] (A)
Fusarium0G115060.1	K07442|1.12505e-119|nhe:NECHADRAFT_48558|hypothetical protein; K07442 tRNA (adenine57-N1/adenine58-N1)-methyltransferase [EC:2.1.1.219 2.1.1.220] (A)
Fusarium0G115070.1	K11088|6.68537e-76|fpu:FPSE_03013|hypothetical protein; K11088 small nuclear ribonucleoprotein D3 (A)
Fusarium0G115150.1	K00940|2.76024e-113|fgr:FG05972.1|hypothetical protein; K00940 nucleoside-diphosphate kinase [EC:2.7.4.6] (A)
Fusarium0G115160.1	K05546|0|nhe:NECHADRAFT_49539|glycoside hydrolase family 31; K05546 alpha 1,3-glucosidase [EC:3.2.1.84] (A)
Fusarium0G115240.1	K00477|0|nhe:NECHADRAFT_96363|hypothetical protein; K00477 phytanoyl-CoA hydroxylase [EC:1.14.11.18] (A)
Fusarium0G115270.1	K14831|0|nhe:NECHADRAFT_96366|66S preribosome component MAK16; K14831 protein MAK16 (A)
Fusarium0G115290.1	K13950|5.60393e-65|nhe:NECHADRAFT_85014|hypothetical protein; K13950 para-aminobenzoate synthetase [EC:2.6.1.85] (A)
Fusarium0G115350.1	K11376|0|nhe:NECHADRAFT_96373|hypothetical protein; K11376 elongator complex protein 5 (A)
Fusarium0G115360.1	K08517|1.77998e-126|nhe:NECHADRAFT_102841|hypothetical protein; K08517 vesicle transport protein SEC22 (A)
Fusarium0G115390.1	K06966|6.58226e-176|nhe:NECHADRAFT_63772|hypothetical protein; K06966 (A)
Fusarium0G115400.1	K02725|0|nhe:NECHADRAFT_63774|hypothetical protein; K02725 20S proteasome subunit alpha 6 [EC:3.4.25.1] (A)
Fusarium0G115410.1	K00831|0|nhe:NECHADRAFT_101712|hypothetical protein; K00831 phosphoserine aminotransferase [EC:2.6.1.52] (A)
Fusarium0G115420.1	K03650|0|fpu:FPSE_07272|hypothetical protein; K03650 tRNA modification GTPase [EC:3.6.-.-] (A)
Fusarium0G115430.1	K01228|0|nhe:NECHADRAFT_96381|glycoside hydrolase family 63; K01228 mannosyl-oligosaccharide glucosidase [EC:3.2.1.106] (A)
Fusarium0G115440.1	K11238|0|nhe:NECHADRAFT_48879|hypothetical protein; K11238 cytokinesis protein (A)
Fusarium0G115460.1	K01852|0|nhe:NECHADRAFT_72055|hypothetical protein; K01852 lanosterol synthase [EC:5.4.99.7] (A)
Fusarium0G115470.1	K10878|1.93614e-33|nhe:NECHADRAFT_85034|hypothetical protein; K10878 meiotic recombination protein SPO11 (A)
Fusarium0G115480.1	K05349|0|nhe:NECHADRAFT_85035|hypothetical protein; K05349 beta-glucosidase [EC:3.2.1.21] (A)
Fusarium0G115690.1	K00101|0|nhe:NECHADRAFT_85061|hypothetical protein (A)
Fusarium0G115740.1	K17263|0|nhe:NECHADRAFT_105384|hypothetical protein; K17263 cullin-associated NEDD8-dissociated protein 1 (A)
Fusarium0G115810.1	K08900|0|fpu:FPSE_12249|hypothetical protein; K08900 mitochondrial chaperone BCS1 (A)
Fusarium0G115860.1	K11584|0|nhe:NECHADRAFT_49236|hypothetical protein; K11584 serine/threonine-protein phosphatase 2A regulatory subunit B' (A)
Fusarium0G115870.1	K15202|0|nhe:NECHADRAFT_101721|hypothetical protein; K15202 general transcription factor 3C polypeptide 5 (transcription factor C subunit 1) (A)
Fusarium0G115890.1	K18932|0|nhe:NECHADRAFT_49301|hypothetical protein; K18932 palmitoyltransferase [EC:2.3.1.225] (A)
Fusarium0G115900.1	K05857|0|nhe:NECHADRAFT_85080|hypothetical protein; K05857 phosphatidylinositol phospholipase C, delta [EC:3.1.4.11] (A)
Fusarium0G115910.1	K11578|0|nhe:NECHADRAFT_96404|hypothetical protein; K11578 centromere/kinetochore protein ZW10 (A)
Fusarium0G115930.1	K06013|7.28557e-177|nhe:NECHADRAFT_96406|hypothetical protein; K06013 STE24 endopeptidase [EC:3.4.24.84] (A)
Fusarium0G115950.1	K06972|0|nhe:NECHADRAFT_96407|hypothetical protein; K06972 (A)
Fusarium0G115960.1	K01581|0|nhe:NECHADRAFT_63797|hypothetical protein; K01581 ornithine decarboxylase [EC:4.1.1.17] (A)
Fusarium0G115970.1	K15083|0|nhe:NECHADRAFT_123411|CHR2127; hypothetical protein; K15083 DNA repair protein RAD16 (A)
Fusarium0G115990.1	K02914|5.92901e-64|fgr:FG05907.1|hypothetical protein; K02914 large subunit ribosomal protein L34 (A)
Fusarium0G116020.1	K01078|0|nhe:NECHADRAFT_96413|hypothetical protein; K01078 acid phosphatase [EC:3.1.3.2] (A)
Fusarium0G116030.1	K01874|6.39598e-109|nhe:NECHADRAFT_96414|hypothetical protein; K01874 methionyl-tRNA synthetase [EC:6.1.1.10] (A)
Fusarium0G116040.1	K01874|0|nhe:NECHADRAFT_96414|hypothetical protein; K01874 methionyl-tRNA synthetase [EC:6.1.1.10] (A)
Fusarium0G116050.1	K14285|1.03192e-50|nhe:NECHADRAFT_101726|hypothetical protein; K14285 NTF2-related export protein 1/2 (A)
Fusarium0G116060.1	K05955|0|nhe:NECHADRAFT_49141|hypothetical protein; K05955 protein farnesyltransferase/geranylgeranyltransferase type-1 subunit alpha [EC:2.5.1.58 2.5.1.59] (A)
Fusarium0G116070.1	K00869|0|nhe:NECHADRAFT_96416|hypothetical protein; K00869 mevalonate kinase [EC:2.7.1.36] (A)
Fusarium0G116100.1	K02923|1.88593e-49|nhe:NECHADRAFT_73887|60S ribosomal protein L38; K02923 large subunit ribosomal protein L38e (A)
Fusarium0G116260.1	K10798|0|nhe:NECHADRAFT_49036|hypothetical protein; K10798 poly [ADP-ribose] polymerase [EC:2.4.2.30] (A)
Fusarium0G116300.1	K02863|0|nhe:NECHADRAFT_49129|mitochondrial 54S ribosomal protein MRPL1; K02863 large subunit ribosomal protein L1 (A)
Fusarium0G116340.1	K03135|0|nhe:NECHADRAFT_63811|hypothetical protein; K03135 transcription initiation factor TFIID subunit 11 (A)
Fusarium0G116350.1	K01495|8.00778e-178|nhe:NECHADRAFT_85123|hypothetical protein; K01495 GTP cyclohydrolase I [EC:3.5.4.16] (A)
Fusarium0G116360.1	K11446|0|nhe:NECHADRAFT_49243|JMJ2102; jumonji superfamily protein; K11446 histone demethylase JARID1 [EC:1.14.11.-] (A)
Fusarium0G116370.1	K15078|0|nhe:NECHADRAFT_49413|hypothetical protein; K15078 structure-specific endonuclease subunit SLX1 [EC:3.6.1.-] (A)
Fusarium0G116380.1	K12827|0|nhe:NECHADRAFT_96435|hypothetical protein; K12827 splicing factor 3A subunit 3 (A)
Fusarium0G116390.1	K13025|0|nhe:NECHADRAFT_49375|hypothetical protein; K13025 ATP-dependent RNA helicase [EC:3.6.4.13] (A)
Fusarium0G116420.1	K03217|0|nhe:NECHADRAFT_48589|hypothetical protein; K03217 YidC/Oxa1 family membrane protein insertase (A)
Fusarium0G116430.1	K14012|0|nhe:NECHADRAFT_105396|hypothetical protein; K14012 UBX domain-containing protein 1 (A)
Fusarium0G116440.1	K16185|0|nhe:NECHADRAFT_72088|hypothetical protein; K16185 Ras-related GTP-binding protein A/B (A)
Fusarium0G116570.1	K01649|0|nhe:NECHADRAFT_63826|hypothetical protein; K01649 2-isopropylmalate synthase [EC:2.3.3.13] (A)
Fusarium0G116620.1	K01183|0|nhe:NECHADRAFT_3212|hypothetical protein; K01183 chitinase [EC:3.2.1.14] (A)
Fusarium0G116640.1	K18576|4.2107e-179|nhe:NECHADRAFT_48733|glycoside hydrolase family 12; K18576 xyloglucan-specific endo-beta-1,4-glucanase [EC:3.2.1.151] (A)
Fusarium0G116670.1	K00327|0|nhe:NECHADRAFT_22114|hypothetical protein; K00327 NADPH-ferrihemoprotein reductase [EC:1.6.2.4] (A)
Fusarium0G116780.1	K08197|0|nhe:NECHADRAFT_101741|hypothetical protein; K08197 MFS transporter, SIT family, siderophore-iron:H+ symporter (A)
Fusarium0G116840.1	K17302|0|nhe:NECHADRAFT_101743|hypothetical protein; K17302 coatomer, subunit beta' (A)
Fusarium0G116850.1	K13303|0|nhe:NECHADRAFT_72103|hypothetical protein; K13303 serum/glucocorticoid-regulated kinase 2 [EC:2.7.11.1] (A)
Fusarium0G116860.1	K01810|0|nhe:NECHADRAFT_123412|gpi1; hypothetical protein; K01810 glucose-6-phosphate isomerase [EC:5.3.1.9] (A)
Fusarium0G116870.1	K00009|0|nhe:NECHADRAFT_101746|hypothetical protein; K00009 mannitol-1-phosphate 5-dehydrogenase [EC:1.1.1.17] (A)
Fusarium0G116930.1	K02510|4.85284e-112|nhe:NECHADRAFT_48742|hypothetical protein; K02510 4-hydroxy-2-oxoheptanedioate aldolase [EC:4.1.2.52] (A)
Fusarium0G117400.1	K00799|8.90265e-163|nhe:NECHADRAFT_85252|hypothetical protein; K00799 glutathione S-transferase [EC:2.5.1.18] (A)
Fusarium0G117420.1	K01288|0|nhe:NECHADRAFT_63845|hypothetical protein; K01288 carboxypeptidase D [EC:3.4.16.6] (A)
Fusarium0G117450.1	K10675|0|nhe:NECHADRAFT_85261|hypothetical protein; K10675 cyanide hydratase [EC:4.2.1.66] (A)
Fusarium0G117510.1	K01426|0|nhe:NECHADRAFT_49457|hypothetical protein; K01426 amidase [EC:3.5.1.4] (A)
Fusarium0G117570.1	K01193|0|nhe:NECHADRAFT_48604|hypothetical protein; K01193 beta-fructofuranosidase [EC:3.2.1.26] (A)
Fusarium0G117630.1	K00008|3.1138e-150|bsc:COCSADRAFT_32051|hypothetical protein; K00008 L-iditol 2-dehydrogenase [EC:1.1.1.14] (A)
Fusarium0G117650.1	K17100|0|tmn:UCRPA7_3396|putative dihydroxyacetone synthase protein; K17100 dihydroxyacetone synthase [EC:2.2.1.3] (A)
Fusarium0G117750.1	K00276|0|nhe:NECHADRAFT_94780|hypothetical protein; K00276 primary-amine oxidase [EC:1.4.3.21] (A)
Fusarium0G117840.1	K03457|0|nhe:NECHADRAFT_62333|hypothetical protein; K03457 nucleobase:cation symporter-1, NCS1 family (A)
Fusarium0G118000.1	K07824|3.69844e-141|pfj:MYCFIDRAFT_117036|hypothetical protein; K07824 benzoate 4-monooxygenase [EC:1.14.13.12] (A)
Fusarium0G118030.1	K11159|0|nhe:NECHADRAFT_56083|hypothetical protein; K11159 carotenoid cleavage dioxygenase (A)
Fusarium0G118230.1	K01580|0|nhe:NECHADRAFT_54444|hypothetical protein; K01580 glutamate decarboxylase [EC:4.1.1.15] (A)
Fusarium0G118310.1	K01190|0|nhe:NECHADRAFT_56078|hypothetical protein; K01190 beta-galactosidase [EC:3.2.1.23] (A)
Fusarium0G118320.1	K01580|2.774e-163|val:VDBG_08523|glutamate decarboxylase; K01580 glutamate decarboxylase [EC:4.1.1.15] (A)
Fusarium0G118360.1	K03927|0|nfi:NFIA_067910|carboxylesterase; K03927 carboxylesterase 2 [EC:3.1.1.1 3.1.1.84 3.1.1.56] (A)
Fusarium0G118420.1	K03549|0|tmn:UCRPA7_6375|putative potassium uptake protein; K03549 KUP system potassium uptake protein (A)
Fusarium0G118460.1	K00681|0|nhe:NECHADRAFT_55495|hypothetical protein; K00681 gamma-glutamyltranspeptidase / glutathione hydrolase [EC:2.3.2.2 3.4.19.13] (A)
Fusarium0G118490.1	K00450|0|nhe:NECHADRAFT_55576|hypothetical protein; K00450 gentisate 1,2-dioxygenase [EC:1.13.11.4] (A)
Fusarium0G118530.1	K01487|2.43884e-144|val:VDBG_09896|guanine deaminase; K01487 guanine deaminase [EC:3.5.4.3] (A)
Fusarium0G118550.1	K00026|3.32927e-180|nhe:NECHADRAFT_55537|hypothetical protein; K00026 malate dehydrogenase [EC:1.1.1.37] (A)
Fusarium0G118590.1	K09788|1.35431e-155|ang:ANI_1_3022024|An02g11060; hypothetical protein; K09788 hypothetical protein (A)
Fusarium0G118600.1	K01681|0|fpu:FPSE_08812|hypothetical protein; K01681 aconitate hydratase [EC:4.2.1.3] (A)
Fusarium0G118670.1	K18102|0|nhe:NECHADRAFT_56323|hypothetical protein; K18102 L-galactonate dehydratase [EC:4.2.1.146] (A)
Fusarium0G118690.1	K10437|0|nhe:NECHADRAFT_54339|hypothetical protein; K10437 phenylacetate 2-hydroxylase [EC:1.14.13.-] (A)
Fusarium0G118720.1	K00641|0|nhe:NECHADRAFT_54365|hypothetical protein; K00641 homoserine O-acetyltransferase [EC:2.3.1.31] (A)
Fusarium0G118840.1	K04781|2.52702e-148|maw:MAC_07797|salicylate synthetase, putative; K04781 salicylate synthetase [EC:5.4.4.2 4.2.99.21] (A)
Fusarium0G119050.1	K05349|0|nhe:NECHADRAFT_87950|hypothetical protein; K05349 beta-glucosidase [EC:3.2.1.21] (A)
Fusarium0G119150.1	K15255|0|maw:MAC_06354|ATP-dependent DNA helicase PIF1; K15255 ATP-dependent DNA helicase PIF1 [EC:3.6.4.12] (A)
Fusarium0G119360.1	K00706|0|nhe:NECHADRAFT_88969|hypothetical protein; K00706 1,3-beta-glucan synthase [EC:2.4.1.34] (A)
Fusarium0G119380.1	K07375|0|nhe:NECHADRAFT_98257|hypothetical protein; K07375 tubulin beta (A)
Fusarium0G119390.1	K16261|0|nhe:NECHADRAFT_55784|hypothetical protein; K16261 yeast amino acid transporter (A)
Fusarium0G119450.1	K01907|3.24049e-51|ppl:POSPLDRAFT_89541|hypothetical protein; K01907 acetoacetyl-CoA synthetase [EC:6.2.1.16] (A)
Fusarium0G119460.1	K01907|5.08176e-106|tmn:UCRPA7_4262|putative acetoacetyl- synthetase protein; K01907 acetoacetyl-CoA synthetase [EC:6.2.1.16] (A)
Fusarium0G119480.1	K00457|0|nhe:NECHADRAFT_55795|hypothetical protein; K00457 4-hydroxyphenylpyruvate dioxygenase [EC:1.13.11.27] (A)
Fusarium0G119510.1	K16261|8.71967e-116|ang:ANI_1_184184|An04g00530; general amino acid permease AGP2; K16261 yeast amino acid transporter (A)
Fusarium0G119570.1	K01288|0|nhe:NECHADRAFT_64790|hypothetical protein; K01288 carboxypeptidase D [EC:3.4.16.6] (A)
Fusarium0G119630.1	K03787|0|nhe:NECHADRAFT_54440|hypothetical protein; K03787 5'-nucleotidase [EC:3.1.3.5] (A)
Fusarium0G119670.1	K14758|0|nhe:NECHADRAFT_102188|hypothetical protein; K14758 casein kinase I homolog HRR25 [EC:2.7.11.1] (A)
Fusarium0G119710.1	K07407|0|val:VDBG_06077|alpha-galactosidase; K07407 alpha-galactosidase [EC:3.2.1.22] (A)
Fusarium0G119760.1	K13830|0|nhe:NECHADRAFT_47780|hypothetical protein; K13830 pentafunctional AROM polypeptide [EC:4.2.3.4 4.2.1.10 1.1.1.25 2.7.1.71 2.5.1.19] (A)
Fusarium0G119780.1	K11254|2.70218e-65|ztr:MYCGRDRAFT_73004|HFO2401; histone H4; K11254 histone H4 (A)
Fusarium0G119790.1	K11253|1.13766e-17|val:VDBG_03426|histone H3; K11253 histone H3 (A)
Fusarium0G119800.1	K02999|0|nhe:NECHADRAFT_47608|hypothetical protein; K02999 DNA-directed RNA polymerase I subunit RPA1 [EC:2.7.7.6] (A)
Fusarium0G119810.1	K12843|0|nhe:NECHADRAFT_95663|hypothetical protein; K12843 U4/U6 small nuclear ribonucleoprotein PRP3 (A)
Fusarium0G119850.1	K17908|0|nhe:NECHADRAFT_47913|hypothetical protein; K17908 autophagy-related protein 18 (A)
Fusarium0G119860.1	K15451|0|nhe:NECHADRAFT_47919|hypothetical protein; K15451 tRNA wybutosine-synthesizing protein 4 [EC:2.1.1.290 2.3.1.231] (A)
Fusarium0G119880.1	K00111|0|nhe:NECHADRAFT_71267|hypothetical protein; K00111 glycerol-3-phosphate dehydrogenase [EC:1.1.5.3] (A)
Fusarium0G119960.1	K00164|0|val:VDBG_03409|2-oxoglutarate dehydrogenase E1; K00164 2-oxoglutarate dehydrogenase E1 component [EC:1.2.4.2] (A)
Fusarium0G119970.1	K03141|0|nhe:NECHADRAFT_101368|hypothetical protein; K03141 transcription initiation factor TFIIH subunit 1 (A)
Fusarium0G120000.1	K02133|0|nhe:NECHADRAFT_63013|hypothetical protein; K02133 F-type H+-transporting ATPase subunit beta [EC:3.6.3.14] (A)
Fusarium0G120010.1	K00700|0|nhe:NECHADRAFT_63014|glycoside hydrolase family 13; K00700 1,4-alpha-glucan branching enzyme [EC:2.4.1.18] (A)
Fusarium0G120020.1	K03544|0|nhe:NECHADRAFT_47433|hypothetical protein; K03544 ATP-dependent Clp protease ATP-binding subunit ClpX (A)
Fusarium0G120030.1	K02263|4.19496e-119|nhe:NECHADRAFT_47779|hypothetical protein; K02263 cytochrome c oxidase subunit 4 (A)
Fusarium0G120080.1	K15283|0|nhe:NECHADRAFT_71291|hypothetical protein; K15283 solute carrier family 35, member E1 (A)
Fusarium0G120090.1	K12829|0|nhe:NECHADRAFT_47891|hypothetical protein; K12829 splicing factor 3B subunit 2 (A)
Fusarium0G120130.1	K11407|0|nhe:NECHADRAFT_106321|HDA2102; histone deacetylase; K11407 histone deacetylase 6 [EC:3.5.1.98] (A)
Fusarium0G120150.1	K14820|0|nhe:NECHADRAFT_47804|ribosome biogenesis protein BRX1; K14820 ribosome biogenesis protein BRX1 (A)
Fusarium0G120160.1	K07904|7.60916e-155|nhe:NECHADRAFT_63029|hypothetical protein; K07904 Ras-related protein Rab-11A (A)
Fusarium0G120170.1	K11595|0|nhe:NECHADRAFT_47333|hypothetical protein; K11595 chromo domain-containing protein 1 (A)
Fusarium0G120190.1	K11676|0|nhe:NECHADRAFT_83976|hypothetical protein; K11676 Ino eighty subunit 2 (A)
Fusarium0G120280.1	K14430|0|nhe:NECHADRAFT_63039|hypothetical protein; K14430 phosphate transporter (A)
Fusarium0G120350.1	K01103|0|nhe:NECHADRAFT_71309|hypothetical protein; K19029 6-phosphofructo-2-kinase / fructose-2,6-biphosphatase 2 [EC:2.7.1.105 3.1.3.46] (A)
Fusarium0G120400.1	K13210|0|nhe:NECHADRAFT_2566|hypothetical protein; K13210 far upstream element-binding protein (A)
Fusarium0G120410.1	K13179|0|nhe:NECHADRAFT_63046|hypothetical protein; K13179 ATP-dependent RNA helicase DDX18/HAS1 [EC:3.6.4.13] (A)
Fusarium0G120420.1	K15361|0|nhe:NECHADRAFT_47646|hypothetical protein; K15361 WD repeat-containing protein 48 (A)
Fusarium0G120430.1	K15111|0|nhe:NECHADRAFT_47658|hypothetical protein; K15111 solute carrier family 25 (mitochondrial S-adenosylmethionine transporter), member 26 (A)
Fusarium0G120460.1	K07140|0|nhe:NECHADRAFT_63052|hypothetical protein; K07140 (A)
Fusarium0G120490.1	K15161|0|nhe:NECHADRAFT_95721|hypothetical protein; K15161 cyclin C (A)
Fusarium0G120500.1	K14684|0|val:VDBG_04008|calcium-binding mitochondrial carrier SAL1; K14684 solute carrier family 25 (mitochondrial phosphate transporter), member 23/24/25/41 (A)
Fusarium0G120530.1	K05349|0|nhe:NECHADRAFT_84017|hypothetical protein; K05349 beta-glucosidase [EC:3.2.1.21] (A)
Fusarium0G120550.1	K18666|2.50178e-111|nhe:NECHADRAFT_84021|hypothetical protein; K18666 activating signal cointegrator complex subunit 1 (A)
Fusarium0G120560.1	K11232|2.23113e-87|nhe:NECHADRAFT_84022|hypothetical protein; K11232 osomolarity two-component system, phosphorelay intermediate protein YPD1 (A)
Fusarium0G120580.1	K11373|0|nhe:NECHADRAFT_84024|hypothetical protein; K11373 elongator complex protein 1 (A)
Fusarium0G120610.1	K08150|0|nhe:NECHADRAFT_95735|hypothetical protein; K08150 MFS transporter, SP family, solute carrier family 2 (myo-inositol transporter), member 13 (A)
Fusarium0G120620.1	K08157|0|nhe:NECHADRAFT_101392|hypothetical protein; K08157 MFS transporter, DHA1 family, multidrug resistance protein (A)
Fusarium0G120700.1	K05989|0|nhe:NECHADRAFT_71326|hypothetical protein; K05989 alpha-L-rhamnosidase [EC:3.2.1.40] (A)
Fusarium0G120800.1	K14400|0|nhe:NECHADRAFT_84055|hypothetical protein; K14400 pre-mRNA cleavage complex 2 protein Pcf11 (A)
Fusarium0G120810.1	K07478|0|nhe:NECHADRAFT_95752|hypothetical protein; K07478 putative ATPase (A)
Fusarium0G120820.1	K15339|0|nhe:NECHADRAFT_84053|hypothetical protein; K15339 holliday junction resolvase YEN1 [EC:3.1.-.-] (A)
Fusarium0G120840.1	K01875|0|nhe:NECHADRAFT_95750|hypothetical protein; K01875 seryl-tRNA synthetase [EC:6.1.1.11] (A)
Fusarium0G120850.1	K08286|0|nhe:NECHADRAFT_71336|hypothetical protein; K08286 protein-serine/threonine kinase [EC:2.7.11.-] (A)
Fusarium0G120890.1	K14838|0|nhe:NECHADRAFT_47760|hypothetical protein; K14838 nucleolar protein 15 (A)
Fusarium0G120900.1	K07047|0|nhe:NECHADRAFT_47750|hypothetical protein; K07047 (A)
Fusarium0G010450.1	K10755|0|fpu:FPSE_01803|hypothetical protein; K10755 replication factor C subunit 2/4 (A)
Fusarium0G010460.1	K10585|0|nhe:NECHADRAFT_89958|hypothetical protein; K10585 ubiquitin-conjugating enzyme E2 Z [EC:6.3.2.19] (A)
Fusarium0G010510.1	K07748|0|nhe:NECHADRAFT_98704|hypothetical protein; K07748 sterol-4alpha-carboxylate 3-dehydrogenase (decarboxylating) [EC:1.1.1.170] (A)
Fusarium0G010540.1	K02736|0|nhe:NECHADRAFT_98706|hypothetical protein; K02736 20S proteasome subunit beta 7 [EC:3.4.25.1] (A)
Fusarium0G010550.1	K00820|0|nhe:NECHADRAFT_98707|hypothetical protein; K00820 glucosamine--fructose-6-phosphate aminotransferase (isomerizing) [EC:2.6.1.16] (A)
Fusarium0G010560.1	K03064|0|nhe:NECHADRAFT_57256|PATPA2101; 26S proteasome regulatory complex, ATPase RPT4; K03064 26S proteasome regulatory subunit T4 (A)
Fusarium0G010570.1	K14294|5.24542e-131|nhe:NECHADRAFT_98709|hypothetical protein; K14294 partner of Y14 and mago (A)
Fusarium0G010580.1	K01537|0|nhe:NECHADRAFT_98710|hypothetical protein; K01537 Ca2+-transporting ATPase [EC:3.6.3.8] (A)
Fusarium0G010590.1	K10625|0|nhe:NECHADRAFT_65487|hypothetical protein; K10625 E3 ubiquitin-protein ligase UBR1 [EC:6.3.2.19] (A)
Fusarium0G010600.1	K11761|0|nhe:NECHADRAFT_31683|hypothetical protein; K11761 chromatin structure-remodeling complex protein RSC7 (A)
Fusarium0G010640.1	K12826|3.29036e-180|nhe:NECHADRAFT_98714|hypothetical protein; K12826 splicing factor 3A subunit 2 (A)
Fusarium0G010650.1	K01845|0|fpu:FPSE_01827|hypothetical protein; K01845 glutamate-1-semialdehyde 2,1-aminomutase [EC:5.4.3.8] (A)
Fusarium0G010660.1	K14538|0|maj:MAA_03893|nucleolar GTP-binding protein 2; K14538 nuclear GTP-binding protein (A)
Fusarium0G010670.1	K12585|0|nhe:NECHADRAFT_65498|hypothetical protein; K12585 exosome complex exonuclease DIS3/RRP44 [EC:3.1.13.-] (A)
Fusarium0G010740.1	K01758|0|nhe:NECHADRAFT_103090|hypothetical protein; K01758 cystathionine gamma-lyase [EC:4.4.1.1] (A)
Fusarium0G010750.1	K01836|1.57397e-102|nhe:NECHADRAFT_98722|hypothetical protein; K01836 phosphoacetylglucosamine mutase [EC:5.4.2.3] (A)
Fusarium0G010770.1	K14847|0|nhe:NECHADRAFT_89977|hypothetical protein; K14847 ribosome production factor 2 (A)
Fusarium0G010780.1	K13342|0|nhe:NECHADRAFT_57284|hypothetical protein; K13342 peroxin-5 (A)
Fusarium0G010830.1	K14001|0|nhe:NECHADRAFT_74599|hypothetical protein; K14001 nucleotide exchange factor SIL1 (A)
Fusarium0G010840.1	K11426|0|nhe:NECHADRAFT_74600|SDG2107; hypothetical protein; K11426 SET and MYND domain-containing protein (A)
Fusarium0G010850.1	K14570|0|nhe:NECHADRAFT_30871|hypothetical protein; K14570 RNA exonuclease 1 [EC:3.1.-.-] (A)
Fusarium0G010880.1	K00794|1.31251e-140|nhe:NECHADRAFT_98726|hypothetical protein; K00794 6,7-dimethyl-8-ribityllumazine synthase [EC:2.5.1.78] (A)
Fusarium0G010910.1	K00888|0|nhe:NECHADRAFT_74607|hypothetical protein; K00888 phosphatidylinositol 4-kinase [EC:2.7.1.67] (A)
Fusarium0G010920.1	K02732|0|nhe:NECHADRAFT_57289|hypothetical protein; K02732 20S proteasome subunit beta 6 [EC:3.4.25.1] (A)
Fusarium0G010950.1	K04482|0|fpu:FPSE_05637|hypothetical protein; K04482 DNA repair protein RAD51 (A)
Fusarium0G010960.1	K14303|0|nhe:NECHADRAFT_89992|hypothetical protein; K14303 nuclear pore complex protein Nup160 (A)
Fusarium0G010970.1	K18466|0|nhe:NECHADRAFT_65523|hypothetical protein; K18466 vacuolar protein sorting-associated protein 26 (A)
Fusarium0G010980.1	K02940|3.99238e-123|nhe:NECHADRAFT_102358|60S ribosomal protein L9; K02940 large subunit ribosomal protein L9e (A)
Fusarium0G011000.1	K02144|0|nhe:NECHADRAFT_65526|hypothetical protein; K02144 V-type H+-transporting ATPase subunit H (A)
Fusarium0G011010.1	K00605|0|nhe:NECHADRAFT_31155|hypothetical protein; K00605 aminomethyltransferase [EC:2.1.2.10] (A)
Fusarium0G011020.1	K06018|0|nhe:NECHADRAFT_31772|hypothetical protein; K06018 endopolyphosphatase [EC:3.6.1.10] (A)
Fusarium0G011080.1	K00294|0|nhe:NECHADRAFT_98739|hypothetical protein; K00294 1-pyrroline-5-carboxylate dehydrogenase [EC:1.2.1.88] (A)
Fusarium0G011120.1	K08866|0|nhe:NECHADRAFT_31352|hypothetical protein; K08866 serine/threonine-protein kinase TTK/MPS1 [EC:2.7.12.1] (A)
Fusarium0G011140.1	K14842|2.31077e-158|nhe:NECHADRAFT_57314|ribosome biogenesis protein NSA2; K14842 ribosome biogenesis protein NSA2 (A)
Fusarium0G011150.1	K11434|0|nhe:NECHADRAFT_123077|PRMT2101; protein arginine N-methyltransferase; K11434 protein arginine N-methyltransferase 1 [EC:2.1.1.-] (A)
Fusarium0G011160.1	K08991|0|nhe:NECHADRAFT_30846|hypothetical protein; K08991 crossover junction endonuclease MUS81 [EC:3.1.22.-] (A)
Fusarium0G011170.1	K00793|4.92243e-170|nhe:NECHADRAFT_98742|expressed protein; K00793 riboflavin synthase [EC:2.5.1.9] (A)
Fusarium0G011200.1	K14819|1.13276e-159|nhe:NECHADRAFT_74636|hypothetical protein; K14819 dual specificity phosphatase 12 [EC:3.1.3.16 3.1.3.48] (A)
Fusarium0G011210.1	K14844|0|nhe:NECHADRAFT_57318|hypothetical protein; K14844 pumilio homology domain family member 6 (A)
Fusarium0G011240.1	K03012|4.10455e-108|nhe:NECHADRAFT_74640|hypothetical protein; K03012 DNA-directed RNA polymerase II subunit RPB4 (A)
Fusarium0G011260.1	K03029|0|nhe:NECHADRAFT_98745|hypothetical protein; K03029 26S proteasome regulatory subunit N10 (A)
Fusarium0G011300.1	K17081|0|nhe:NECHADRAFT_90008|hypothetical protein; K17081 prohibitin 2 (A)
Fusarium0G011310.1	K12158|4.37331e-51|nhe:NECHADRAFT_102361|hypothetical protein; K12158 ubiquitin-like protein Nedd8 (A)
Fusarium0G120960.1	K14997|0|nhe:NECHADRAFT_95762|hypothetical protein; K14997 solute carrier family 38 (sodium-coupled neutral amino acid transporter), member 11 (A)
Fusarium0G120970.1	K04513|1.2254e-141|nhe:NECHADRAFT_101401|hypothetical protein; K04513 Ras homolog gene family, member A (A)
Fusarium0G120980.1	K02895|0|nhe:NECHADRAFT_63081|hypothetical protein; K02895 large subunit ribosomal protein L24 (A)
Fusarium0G121000.1	K03189|0|nhe:NECHADRAFT_71351|hypothetical protein; K03189 urease accessory protein (A)
Fusarium0G121010.1	K14799|0|nhe:NECHADRAFT_84080|hypothetical protein; K14799 pre-rRNA-processing protein TSR1 (A)
Fusarium0G121020.1	K14768|0|nhe:NECHADRAFT_95767|hypothetical protein; K14768 U3 small nucleolar RNA-associated protein 7 (A)
Fusarium0G121030.1	K04794|1.08568e-158|nhe:NECHADRAFT_47813|hypothetical protein; K04794 peptidyl-tRNA hydrolase, PTH2 family [EC:3.1.1.29] (A)
Fusarium0G121040.1	K02370|0|nhe:NECHADRAFT_84083|hypothetical protein; K02370 alpha-1,4-N-acetylglucosaminyltransferase EXTL3 [EC:2.4.1.223 2.4.1.224] (A)
Fusarium0G121050.1	K10524|1.17053e-179|nhe:NECHADRAFT_63086|hypothetical protein; K10524 nicotinamide/nicotinate riboside kinase [EC:2.7.1.22 2.7.1.173] (A)
Fusarium0G121070.1	K02726|0|cmt:CCM_01751|proteasome subunit alpha type 2; K02726 20S proteasome subunit alpha 2 [EC:3.4.25.1] (A)
Fusarium0G121090.1	K05532|1.07985e-160|nhe:NECHADRAFT_47684|hypothetical protein; K05532 mannan polymerase II complex MNN11 subunit [EC:2.4.1.-] (A)
Fusarium0G121100.1	K01634|0|nhe:NECHADRAFT_63095|hypothetical protein; K01634 sphinganine-1-phosphate aldolase [EC:4.1.2.27] (A)
Fusarium0G121120.1	K01937|0|nhe:NECHADRAFT_95777|hypothetical protein; K01937 CTP synthase [EC:6.3.4.2] (A)
Fusarium0G121140.1	K00898|0|fpu:FPSE_06338|hypothetical protein; K00898 pyruvate dehydrogenase kinase 2/3/4 [EC:2.7.11.2] (A)
Fusarium0G121170.1	K12765|0|nhe:NECHADRAFT_95781|hypothetical protein; K12765 meiosis induction protein kinase IME2/SME1 [EC:2.7.11.1] (A)
Fusarium0G121220.1	K11684|0|nhe:NECHADRAFT_71373|hypothetical protein; K11684 bromodomain-containing factor 1 (A)
Fusarium0G121230.1	K14546|0|nhe:NECHADRAFT_101414|hypothetical protein; K14546 U3 small nucleolar RNA-associated protein 5 (A)
Fusarium0G121310.1	K01728|0|nhe:NECHADRAFT_122787|hypothetical protein; K01728 pectate lyase [EC:4.2.2.2] (A)
Fusarium0G121380.1	K07393|0|nhe:NECHADRAFT_95795|hypothetical protein; K07393 putative glutathione S-transferase (A)
Fusarium0G121450.1	K18369|0|nhe:NECHADRAFT_95800|hypothetical protein; K18369 alcohol dehydrogenase [EC:1.1.1.-] (A)
Fusarium0G121480.1	K00276|0|nhe:NECHADRAFT_63123|hypothetical protein; K00276 primary-amine oxidase [EC:1.4.3.21] (A)
Fusarium0G121490.1	K01555|0|nhe:NECHADRAFT_47784|hypothetical protein; K01555 fumarylacetoacetase [EC:3.7.1.2] (A)
Fusarium0G121510.1	K00128|0|nhe:NECHADRAFT_47412|hypothetical protein; K00128 aldehyde dehydrogenase (NAD+) [EC:1.2.1.3] (A)
Fusarium0G121550.1	K02510|0|nhe:NECHADRAFT_47695|hypothetical protein; K02510 4-hydroxy-2-oxoheptanedioate aldolase [EC:4.1.2.52] (A)
Fusarium0G121660.1	K10088|0|nhe:NECHADRAFT_71397|hypothetical protein; K10088 protein OS-9 (A)
Fusarium0G121680.1	K10734|3.27614e-127|nhe:NECHADRAFT_84154|hypothetical protein; K10734 GINS complex subunit 3 (A)
Fusarium0G121690.1	K04564|2.16563e-151|nhe:NECHADRAFT_63133|hypothetical protein; K04564 superoxide dismutase, Fe-Mn family [EC:1.15.1.1] (A)
Fusarium0G121730.1	K05916|0|nhe:NECHADRAFT_63141|hypothetical protein; K05916 nitric oxide dioxygenase [EC:1.14.12.17] (A)
Fusarium0G121770.1	K03963|1.17491e-55|nhe:NECHADRAFT_71411|hypothetical protein; K03963 NADH dehydrogenase (ubiquinone) 1 beta subcomplex subunit 7 (A)
Fusarium0G121800.1	K03004|0|nhe:NECHADRAFT_71413|hypothetical protein; K03004 DNA-directed RNA polymerase I subunit RPA43 (A)
Fusarium0G121820.1	K01497|0|nhe:NECHADRAFT_105166|hypothetical protein; K01497 GTP cyclohydrolase II [EC:3.5.4.25] (A)
Fusarium0G121850.1	K02974|2.29772e-93|nhe:NECHADRAFT_105167|40S ribosomal protein S24; K02974 small subunit ribosomal protein S24e (A)
Fusarium0G121880.1	K12735|0|nhe:NECHADRAFT_95831|hypothetical protein; K12735 peptidyl-prolyl cis-trans isomerase-like 4 [EC:5.2.1.8] (A)
Fusarium0G121900.1	K01809|0|nhe:NECHADRAFT_63158|hypothetical protein; K01809 mannose-6-phosphate isomerase [EC:5.3.1.8] (A)
Fusarium0G121920.1	K11364|0|nhe:NECHADRAFT_63160|hypothetical protein; K11364 SAGA-associated factor 29 (A)
Fusarium0G121930.1	K07941|2.53852e-135|nhe:NECHADRAFT_105170|hypothetical protein; K07941 ADP-ribosylation factor 6 (A)
Fusarium0G121940.1	K02208|0|nhe:NECHADRAFT_95835|hypothetical protein; K02208 cyclin-dependent kinase 8/11 [EC:2.7.11.22 2.7.11.23] (A)
Fusarium0G121950.1	K17260|0|nhe:NECHADRAFT_71431|ARP2108; Actin-related protein, ARP2 class; K17260 actin-related protein 2 (A)
Fusarium0G122070.1	K01811|0|nhe:NECHADRAFT_84195|hypothetical protein; K01811 alpha-D-xyloside xylohydrolase [EC:3.2.1.177] (A)
Fusarium0G122090.1	K01539|0|nhe:NECHADRAFT_71444|hypothetical protein; K01539 sodium/potassium-transporting ATPase subunit alpha [EC:3.6.3.9] (A)
Fusarium0G122150.1	K00276|0|nhe:NECHADRAFT_84204|hypothetical protein; K00276 primary-amine oxidase [EC:1.4.3.21] (A)
Fusarium0G122160.1	K16261|3.57825e-153|adl:AURDEDRAFT_111186|amino acid permease; K16261 yeast amino acid transporter (A)
Fusarium0G122280.1	K02835|0|nhe:NECHADRAFT_84223|hypothetical protein; K02835 peptide chain release factor 1 (A)
Fusarium0G122310.1	K01537|0|nhe:NECHADRAFT_47395|hypothetical protein; K01537 Ca2+-transporting ATPase [EC:3.6.3.8] (A)
Fusarium0G122330.1	K09123|0|nhe:NECHADRAFT_47437|hypothetical protein; K09123 hypothetical protein (A)
Fusarium0G122380.1	K00967|0|nhe:NECHADRAFT_95867|hypothetical protein; K00967 ethanolamine-phosphate cytidylyltransferase [EC:2.7.7.14] (A)
Fusarium0G122390.1	K00826|0|nhe:NECHADRAFT_71462|hypothetical protein; K00826 branched-chain amino acid aminotransferase [EC:2.6.1.42] (A)
Fusarium0G122400.1	K01598|4.60561e-159|nhe:NECHADRAFT_47384|hypothetical protein; K01598 phosphopantothenoylcysteine decarboxylase [EC:4.1.1.36] (A)
Fusarium0G122410.1	K07390|9.83555e-103|nhe:NECHADRAFT_84240|hypothetical protein; K07390 monothiol glutaredoxin (A)
Fusarium0G122420.1	K00681|0|nhe:NECHADRAFT_47582|hypothetical protein; K00681 gamma-glutamyltranspeptidase / glutathione hydrolase [EC:2.3.2.2 3.4.19.13] (A)
Fusarium0G122430.1	K00681|3.45274e-119|nhe:NECHADRAFT_47582|hypothetical protein; K00681 gamma-glutamyltranspeptidase / glutathione hydrolase [EC:2.3.2.2 3.4.19.13] (A)
Fusarium0G122640.1	K01885|0|nhe:NECHADRAFT_71472|hypothetical protein; K01885 glutamyl-tRNA synthetase [EC:6.1.1.17] (A)
Fusarium0G122670.1	K08257|0|nhe:NECHADRAFT_101462|glycoside hydrolase family 76; K08257 mannan endo-1,6-alpha-mannosidase [EC:3.2.1.101] (A)
Fusarium0G122680.1	K07824|0|nhe:NECHADRAFT_95884|hypothetical protein; K07824 benzoate 4-monooxygenase [EC:1.14.13.12] (A)
Fusarium0G122760.1	K01476|2.01735e-160|fpu:FPSE_06987|hypothetical protein; K01476 arginase [EC:3.5.3.1] (A)
Fusarium0G122770.1	K13953|5.95573e-101|aor:AOR_1_236174|AO090005000125; alcohol dehydrogenase 2; K13953 alcohol dehydrogenase, propanol-preferring [EC:1.1.1.1] (A)
Fusarium0G122910.1	K00059|6.54938e-137|nhe:NECHADRAFT_47806|hypothetical protein; K00059 3-oxoacyl-[acyl-carrier protein] reductase [EC:1.1.1.100] (A)
Fusarium0G122930.1	K16261|0|nhe:NECHADRAFT_63227|hypothetical protein; K16261 yeast amino acid transporter (A)
Fusarium0G123000.1	K16261|0|nhe:NECHADRAFT_46621|hypothetical protein; K16261 yeast amino acid transporter (A)
Fusarium0G123140.1	K01426|0|nhe:NECHADRAFT_89271|hypothetical protein; K01426 amidase [EC:3.5.1.4] (A)
Fusarium0G123360.1	K00450|0|fpu:FPSE_05482|hypothetical protein; K00450 gentisate 1,2-dioxygenase [EC:1.13.11.4] (A)
Fusarium0G123390.1	K05349|0|nhe:NECHADRAFT_86986|hypothetical protein; K05349 beta-glucosidase [EC:3.2.1.21] (A)
Fusarium0G123420.1	K07050|0|nhe:NECHADRAFT_86981|hypothetical protein; K07050 misacylated tRNA(Ala) deacylase [EC:3.1.1.-] (A)
Fusarium0G123440.1	K00018|0|nhe:NECHADRAFT_102059|hypothetical protein; K00018 glycerate dehydrogenase [EC:1.1.1.29] (A)
Fusarium0G123490.1	K01728|0|nhe:NECHADRAFT_52708|polysaccharide lyase family 1; K01728 pectate lyase [EC:4.2.2.2] (A)
Fusarium0G123500.1	K03782|0|nhe:NECHADRAFT_52569|hypothetical protein; K03782 catalase-peroxidase [EC:1.11.1.21] (A)
Fusarium0G123510.1	K07300|0|nhe:NECHADRAFT_102046|hypothetical protein; K07300 Ca2+:H+ antiporter (A)
Fusarium0G123590.1	K14685|1.01609e-177|tre:TRIREDRAFT_38812|hypothetical protein; K14685 solute carrier family 40 (iron-regulated transporter), member 1 (A)
Fusarium0G123600.1	K05349|0|nhe:NECHADRAFT_122923|hypothetical protein; K05349 beta-glucosidase [EC:3.2.1.21] (A)
Fusarium0G123620.1	K11416|0|nhe:NECHADRAFT_106479|SRT2103; hypothetical protein; K11416 mono-ADP-ribosyltransferase sirtuin 6 [EC:2.4.2.31] (A)
Fusarium0G123670.1	K18576|0|nhe:NECHADRAFT_106477|hypothetical protein; K18576 xyloglucan-specific endo-beta-1,4-glucanase [EC:3.2.1.151] (A)
Fusarium0G123800.1	K05349|0|nhe:NECHADRAFT_21273|hypothetical protein; K05349 beta-glucosidase [EC:3.2.1.21] (A)
Fusarium0G123870.1	K05349|0|vda:VDAG_08240|thermostable beta-glucosidase B; K05349 beta-glucosidase [EC:3.2.1.21] (A)
Fusarium0G124050.1	K01301|0|nhe:NECHADRAFT_72738|hypothetical protein; K01301 N-acetylated-alpha-linked acidic dipeptidase [EC:3.4.17.21] (A)
Fusarium0G124150.1	K14213|0|nhe:NECHADRAFT_52214|hypothetical protein; K14213 Xaa-Pro dipeptidase [EC:3.4.13.9] (A)
Fusarium0G124240.1	K07119|0|nhe:NECHADRAFT_86702|hypothetical protein; K07119 (A)
Fusarium0G124260.1	K00223|0|cpw:CPC735_036310|delta(24(24(1)))-sterol reductase, putative; K00223 delta24(24(1))-sterol reductase [EC:1.3.1.71] (A)
Fusarium0G124270.1	K03671|3.48891e-70|nhe:NECHADRAFT_29610|hypothetical protein; K03671 thioredoxin 1 (A)
Fusarium0G124300.1	K03327|0|nhe:NECHADRAFT_97317|hypothetical protein; K03327 multidrug resistance protein, MATE family (A)
Fusarium0G124400.1	K09983|1.89959e-121|nhe:NECHADRAFT_52059|hypothetical protein; K09983 hypothetical protein (A)
Fusarium0G124440.1	K01673|1.12521e-102|nhe:NECHADRAFT_97324|hypothetical protein; K01673 carbonic anhydrase [EC:4.2.1.1] (A)
Fusarium0G124480.1	K00102|0|nhe:NECHADRAFT_52165|hypothetical protein; K00102 D-lactate dehydrogenase (cytochrome) [EC:1.1.2.4] (A)
Fusarium0G124640.1	K03320|0|nhe:NECHADRAFT_52021|hypothetical protein; K03320 ammonium transporter, Amt family (A)
Fusarium0G124710.1	K06892|5.79605e-142|val:VDBG_07585|gibberellin 3-beta-dioxygenase; K06892 feruloyl-CoA ortho-hydroxylase [EC:1.14.11.-] (A)
Fusarium0G124720.1	K18580|0|nhe:NECHADRAFT_86762|hypothetical protein; K18580 rhamnogalacturonan hydrolase [EC:3.2.1.171] (A)
Fusarium0G124800.1	K16261|0|nhe:NECHADRAFT_52219|hypothetical protein; K16261 yeast amino acid transporter (A)
Fusarium0G124840.1	K17841|1.25782e-67|nhe:NECHADRAFT_52106|hypothetical protein; K17841 15-cis-phytoene synthase / lycopene beta-cyclase [EC:2.5.1.32 5.5.1.19] (A)
Fusarium0G124850.1	K15745|0|nhe:NECHADRAFT_97347|hypothetical protein; K15745 phytoene desaturase (3,4-didehydrolycopene-forming) [EC:1.3.99.30] (A)
Fusarium0G124910.1	K00294|0|nhe:NECHADRAFT_98405|hypothetical protein; K00294 1-pyrroline-5-carboxylate dehydrogenase [EC:1.2.1.88] (A)
Fusarium0G124930.1	K00286|0|nhe:NECHADRAFT_98403|hypothetical protein; K00286 pyrroline-5-carboxylate reductase [EC:1.5.1.2] (A)
Fusarium0G124960.1	K16261|0|nhe:NECHADRAFT_56408|hypothetical protein; K16261 yeast amino acid transporter (A)
Fusarium0G124970.1	K00274|2.33677e-168|maj:MAA_03753|amine oxidase, putative; K00274 monoamine oxidase [EC:1.4.3.4] (A)
Fusarium0G125040.1	K01100|0|nhe:NECHADRAFT_64445|hypothetical protein; K01100 sedoheptulose-bisphosphatase [EC:3.1.3.37] (A)
Fusarium0G125080.1	K08150|0|nhe:NECHADRAFT_97061|hypothetical protein; K08150 MFS transporter, SP family, solute carrier family 2 (myo-inositol transporter), member 13 (A)
Fusarium0G125140.1	K01051|0|nhe:NECHADRAFT_106465|carbohydrate esterase family 8; K01051 pectinesterase [EC:3.1.1.11] (A)
Fusarium0G125170.1	K16261|0|nhe:NECHADRAFT_52243|hypothetical protein; K16261 yeast amino acid transporter (A)
Fusarium0G125200.1	K16261|0|nhe:NECHADRAFT_52243|hypothetical protein; K16261 yeast amino acid transporter (A)
Fusarium0G125230.1	K00101|0|nhe:NECHADRAFT_52098|hypothetical protein; K00101 L-lactate dehydrogenase (cytochrome) [EC:1.1.2.3] (A)
Fusarium0G125300.1	K04563|0|nhe:NECHADRAFT_86624|hypothetical protein; K04563 cyclin-dependent kinase [EC:2.7.11.22] (A)
Fusarium0G125440.1	K01754|0|nhe:NECHADRAFT_86586|hypothetical protein; K01754 threonine dehydratase [EC:4.3.1.19] (A)
Fusarium0G125460.1	K01181|0|nhe:NECHADRAFT_86582|hypothetical protein; K01181 endo-1,4-beta-xylanase [EC:3.2.1.8] (A)
Fusarium0G125490.1	K05349|0|nhe:NECHADRAFT_86579|hypothetical protein; K05349 beta-glucosidase [EC:3.2.1.21] (A)
Fusarium0G125540.1	K00838|0|nhe:NECHADRAFT_51829|hypothetical protein; K00838 aromatic amino acid aminotransferase I [EC:2.6.1.57 2.6.1.27 2.6.1.5] (A)
Fusarium0G125570.1	K16261|0|nhe:NECHADRAFT_51989|hypothetical protein; K16261 yeast amino acid transporter (A)
Fusarium0G125670.1	K00698|0|nhe:NECHADRAFT_102013|glycosyltransferase family 2; K00698 chitin synthase [EC:2.4.1.16] (A)
Fusarium0G125720.1	K00010|4.3792e-150|nhe:NECHADRAFT_56198|hypothetical protein; K00010 myo-inositol 2-dehydrogenase / D-chiro-inositol 1-dehydrogenase [EC:1.1.1.18 1.1.1.369] (A)
Fusarium0G125810.1	K15115|0|nhe:NECHADRAFT_51812|hypothetical protein; K15115 solute carrier family 25 (mitochondrial folate transporter), member 32 (A)
Fusarium0G125890.1	K03781|0|nhe:NECHADRAFT_51890|hypothetical protein; K03781 catalase [EC:1.11.1.6] (A)
Fusarium0G126140.1	K15877|0|nhe:NECHADRAFT_97205|hypothetical protein; K15877 fungal nitric oxide reductase [EC:1.7.1.14] (A)
Fusarium0G126220.1	K18107|0|nhe:NECHADRAFT_51740|hypothetical protein; K18107 L-glyceraldehyde reductase [EC:1.1.1.372] (A)
Fusarium0G126460.1	K00799|3.54809e-148|nhe:NECHADRAFT_51795|hypothetical protein; K00799 glutathione S-transferase [EC:2.5.1.18] (A)
Fusarium0G126650.1	K01176|0|nhe:NECHADRAFT_51674|hypothetical protein; K01176 alpha-amylase [EC:3.2.1.1] (A)
Fusarium0G126720.1	K17679|0|nhe:NECHADRAFT_51970|hypothetical protein; K17679 ATP-dependent RNA helicase MSS116, mitochondrial [EC:3.6.4.13] (A)
Fusarium0G126790.1	K07393|0|nhe:NECHADRAFT_51934|hypothetical protein; K07393 putative glutathione S-transferase (A)
Fusarium0G126810.1	K09484|5.41343e-69|nhe:NECHADRAFT_32803|hypothetical protein; K09484 quinate dehydrogenase [EC:1.1.1.24] (A)
Fusarium0G127030.1	K00863|1.13738e-180|vda:VDAG_09648|dihydroxyacetone kinase; K00863 dihydroxyacetone kinase [EC:2.7.1.29] (A)
Fusarium0G127200.1	K01568|0|maj:MAA_04499|putative pyruvate decarboxylase; K01568 pyruvate decarboxylase [EC:4.1.1.1] (A)
Fusarium0G127300.1	K00140|0|nhe:NECHADRAFT_51256|hypothetical protein; K00140 malonate-semialdehyde dehydrogenase (acetylating) / methylmalonate-semialdehyde dehydrogenase [EC:1.2.1.18 1.2.1.27] (A)
Fusarium0G127370.1	K00457|0|nhe:NECHADRAFT_51252|hypothetical protein; K00457 4-hydroxyphenylpyruvate dioxygenase [EC:1.13.11.27] (A)
Fusarium0G127410.1	K03786|4.84316e-96|nhe:NECHADRAFT_51144|hypothetical protein; K03786 3-dehydroquinate dehydratase II [EC:4.2.1.10] (A)
Fusarium0G127510.1	K01785|0|nhe:NECHADRAFT_97055|hypothetical protein; K01785 aldose 1-epimerase [EC:5.1.3.3] (A)
Fusarium0G127540.1	K08141|0|nhe:NECHADRAFT_51202|hypothetical protein; K08141 MFS transporter, SP family, general alpha glucoside:H+ symporter (A)
Fusarium0G127640.1	K08150|0|nhe:NECHADRAFT_97061|hypothetical protein; K08150 MFS transporter, SP family, solute carrier family 2 (myo-inositol transporter), member 13 (A)
Fusarium0G127650.1	K00010|0|nhe:NECHADRAFT_51276|hypothetical protein; K00010 myo-inositol 2-dehydrogenase / D-chiro-inositol 1-dehydrogenase [EC:1.1.1.18 1.1.1.369] (A)
Fusarium0G127680.1	K08141|0|nhe:NECHADRAFT_51164|hypothetical protein; K08141 MFS transporter, SP family, general alpha glucoside:H+ symporter (A)
Fusarium0G127830.1	K00020|0|nhe:NECHADRAFT_86141|hypothetical protein; K00020 3-hydroxyisobutyrate dehydrogenase [EC:1.1.1.31] (A)
Fusarium0G127900.1	K00326|0|nhe:NECHADRAFT_50873|hypothetical protein; K00326 cytochrome-b5 reductase [EC:1.6.2.2] (A)
Fusarium0G127940.1	K07750|0|nhe:NECHADRAFT_50668|hypothetical protein; K07750 methylsterol monooxygenase [EC:1.14.13.72] (A)
Fusarium0G128000.1	K07243|0|nhe:NECHADRAFT_101968|hypothetical protein; K07243 high-affinity iron transporter (A)
Fusarium0G128030.1	K01027|0|nhe:NECHADRAFT_50708|hypothetical protein; K01027 3-oxoacid CoA-transferase [EC:2.8.3.5] (A)
Fusarium0G128060.1	K13577|2.47864e-139|fpu:FPSE_00576|hypothetical protein; K13577 solute carrier family 25 (mitochondrial dicarboxylate transporter), member 10 (A)
Fusarium0G128190.1	K07034|1.46877e-147|nhe:NECHADRAFT_51022|hypothetical protein; K07034 (A)
Fusarium0G128270.1	K06634|0|nhe:NECHADRAFT_101961|hypothetical protein; K06634 cyclin H (A)
Fusarium0G128340.1	K13102|1.65008e-59|fpu:FPSE_07557|hypothetical protein; K13102 DNA/RNA-binding protein KIN17 (A)
Fusarium0G128370.1	K09958|1.3948e-111|nhe:NECHADRAFT_96988|hypothetical protein; K09958 hypothetical protein (A)
Fusarium0G128420.1	K11826|0|nhe:NECHADRAFT_50630|hypothetical protein; K11826 AP-2 complex subunit mu-1 (A)
Fusarium0G128440.1	K01424|0|nhe:NECHADRAFT_86082|hypothetical protein; K01424 L-asparaginase [EC:3.5.1.1] (A)
Fusarium0G128470.1	K12274|2.16431e-144|nhe:NECHADRAFT_72592|hypothetical protein; K12274 translocation protein SEC72 (A)
Fusarium0G128480.1	K02872|4.1775e-130|nhe:NECHADRAFT_64318|60S ribosomal protein L16; K02872 large subunit ribosomal protein L13Ae (A)
Fusarium0G128500.1	K03676|2.56809e-71|nhe:NECHADRAFT_73925|hypothetical protein; K03676 glutaredoxin 3 (A)
Fusarium0G128520.1	K03360|0|nhe:NECHADRAFT_1288|hypothetical protein; K03360 F-box and leucine-rich repeat protein GRR1 (A)
Fusarium0G128530.1	K03320|8.90465e-131|nhe:NECHADRAFT_72577|hypothetical protein; K03320 ammonium transporter, Amt family (A)
Fusarium0G128540.1	K01056|1.85143e-141|nhe:NECHADRAFT_50703|hypothetical protein; K01056 peptidyl-tRNA hydrolase, PTH1 family [EC:3.1.1.29] (A)
Fusarium0G128690.1	K13095|0|fpu:FPSE_05169|hypothetical protein; K13095 splicing factor 1 (A)
Fusarium0G128750.1	K13333|0|nhe:NECHADRAFT_105559|hypothetical protein; K13333 lysophospholipase [EC:3.1.1.5] (A)
Fusarium0G128790.1	K01081|0|nhe:NECHADRAFT_50834|hypothetical protein; K01081 5'-nucleotidase [EC:3.1.3.5] (A)
Fusarium0G128880.1	K01358|1.52313e-134|fpu:FPSE_05149|hypothetical protein; K01358 ATP-dependent Clp protease, protease subunit [EC:3.4.21.92] (A)
Fusarium0G128920.1	K01687|0|nhe:NECHADRAFT_105554|hypothetical protein; K01687 dihydroxy-acid dehydratase [EC:4.2.1.9] (A)
Fusarium0G128940.1	K10405|0|fpu:FPSE_05145|hypothetical protein; K10405 kinesin family member C1 (A)
Fusarium0G128980.1	K04564|6.93431e-154|nhe:NECHADRAFT_72534|hypothetical protein; K04564 superoxide dismutase, Fe-Mn family [EC:1.15.1.1] (A)
Fusarium0G129080.1	K12603|0|nhe:NECHADRAFT_101930|hypothetical protein; K12603 CCR4-NOT transcription complex subunit 6 [EC:3.1.13.4] (A)
Fusarium0G129110.1	K07739|0|nhe:NECHADRAFT_50653|HAG2103; histone acetyltransferase; K07739 elongator complex protein 3 [EC:2.3.1.48] (A)
Fusarium0G129120.1	K07341|6.7183e-94|nhe:NECHADRAFT_86005|hypothetical protein (A)
Fusarium0G129230.1	K02955|5.57437e-77|tre:TRIREDRAFT_121906|rps14; ribosomal protein S14, S11 family; K02955 small subunit ribosomal protein S14e (A)
Fusarium0G129370.1	K01899|0|nhe:NECHADRAFT_72513|hypothetical protein; K01899 succinyl-CoA synthetase alpha subunit [EC:6.2.1.4 6.2.1.5] (A)
Fusarium0G129380.1	K04649|1.67595e-161|nhe:NECHADRAFT_85976|hypothetical protein; K04649 ubiquitin-conjugating enzyme (huntingtin interacting protein 2) [EC:6.3.2.19] (A)
Fusarium0G129420.1	K03062|0|fpu:FPSE_05119|hypothetical protein; K03062 26S proteasome regulatory subunit T2 (A)
Fusarium0G129490.1	K01487|0|nhe:NECHADRAFT_85963|hypothetical protein; K01487 guanine deaminase [EC:3.5.4.3] (A)
Fusarium0G129550.1	K03130|0|nhe:NECHADRAFT_50603|TAFV2101; transcription initiation factor TFIID, subunit TAF5; K03130 transcription initiation factor TFIID subunit 5 (A)
Fusarium0G129560.1	K17917|0|nhe:NECHADRAFT_105534|hypothetical protein; K17917 sorting nexin-1/2 (A)
Fusarium0G129580.1	K04079|0|nhe:NECHADRAFT_72493|hypothetical protein; K04079 molecular chaperone HtpG (A)
Fusarium0G129590.1	K00637|0|nhe:NECHADRAFT_85955|hypothetical protein; K00637 sterol O-acyltransferase [EC:2.3.1.26] (A)
Fusarium0G011320.1	K15077|0|nhe:NECHADRAFT_74646|hypothetical protein; K15077 elongin-A (A)
Fusarium0G011330.1	K03139|0|nhe:NECHADRAFT_74647|hypothetical protein; K03139 transcription initiation factor TFIIF subunit beta [EC:3.6.4.12] (A)
Fusarium0G011360.1	K01183|0|nhe:NECHADRAFT_31166|hypothetical protein; K01183 chitinase [EC:3.2.1.14] (A)
Fusarium0G011390.1	K00033|0|nhe:NECHADRAFT_90010|hypothetical protein; K00033 6-phosphogluconate dehydrogenase [EC:1.1.1.44 1.1.1.343] (A)
Fusarium0G011410.1	K15280|0|nhe:NECHADRAFT_65553|hypothetical protein; K15280 solute carrier family 35, member C2 (A)
Fusarium0G011430.1	K15631|0|nhe:NECHADRAFT_90012|hypothetical protein; K15631 molybdenum cofactor sulfurtransferase [EC:2.8.1.9] (A)
Fusarium0G011450.1	K11135|0|nhe:NECHADRAFT_74657|hypothetical protein; K11135 Pin2-interacting protein X1 (A)
Fusarium0G011460.1	K01889|0|nhe:NECHADRAFT_57333|hypothetical protein; K01889 phenylalanyl-tRNA synthetase alpha chain [EC:6.1.1.20] (A)
Fusarium0G011480.1	K11108|0|nhe:NECHADRAFT_31157|hypothetical protein; K11108 RNA 3'-terminal phosphate cyclase-like protein (A)
Fusarium0G011500.1	K14650|1.98074e-167|nhe:NECHADRAFT_98755|hypothetical protein; K14650 transcription initiation factor TFIID subunit 3 (A)
Fusarium0G011520.1	K11344|1.89251e-115|nhe:NECHADRAFT_74664|hypothetical protein; K11344 chromatin modification-related protein EAF6 (A)
Fusarium0G011530.1	K13171|1.95561e-114|fpu:FPSE_09053|hypothetical protein; K13171 serine/arginine repetitive matrix protein 1 (A)
Fusarium0G011540.1	K06693|7.13014e-142|fpu:FPSE_09054|hypothetical protein; K06693 26S proteasome non-ATPase regulatory subunit 9 (A)
Fusarium0G011550.1	K07936|1.2702e-139|nhe:NECHADRAFT_65563|hypothetical protein; K07936 GTP-binding nuclear protein Ran (A)
Fusarium0G011590.1	K00858|0|fpu:FPSE_09046|hypothetical protein; K00858 NAD+ kinase [EC:2.7.1.23] (A)
Fusarium0G011600.1	K12590|0|nhe:NECHADRAFT_74669|hypothetical protein; K12590 exosome complex component RRP46 (A)
Fusarium0G011610.1	K17605|0|nhe:NECHADRAFT_90019|hypothetical protein; K17605 serine/threonine-protein phosphatase 2A activator (A)
Fusarium0G011640.1	K17757|0|nhe:NECHADRAFT_98759|hypothetical protein; K17757 ATP-dependent NAD(P)H-hydrate dehydratase [EC:4.2.1.93] (A)
Fusarium0G011650.1	K02132|0|nhe:NECHADRAFT_30907|hypothetical protein; K02132 F-type H+-transporting ATPase subunit alpha (A)
Fusarium0G011660.1	K02868|1.17557e-123|nhe:NECHADRAFT_65572|60S ribosomal protein L11; K02868 large subunit ribosomal protein L11e (A)
Fusarium0G011670.1	K11086|9.53438e-134|nhe:NECHADRAFT_98762|hypothetical protein; K11086 small nuclear ribonucleoprotein B and B' (A)
Fusarium0G011760.1	K08773|0|nhe:NECHADRAFT_31076|hypothetical protein; K08773 RalA-binding protein 1 (A)
Fusarium0G011770.1	K08773|0|nhe:NECHADRAFT_31076|hypothetical protein; K08773 RalA-binding protein 1 (A)
Fusarium0G011800.1	K14708|0|nhe:NECHADRAFT_57350|hypothetical protein; K14708 solute carrier family 26 (sodium-independent sulfate anion transporter), member 11 (A)
Fusarium0G011810.1	K02179|0|nhe:NECHADRAFT_103121|hypothetical protein; K02179 cell cycle arrest protein BUB2 (A)
Fusarium0G011820.1	K07297|0|nhe:NECHADRAFT_65581|hypothetical protein; K07297 adiponectin receptor (A)
Fusarium0G011830.1	K13174|1.00605e-149|nhe:NECHADRAFT_74691|hypothetical protein; K13174 THO complex subunit 5 (A)
Fusarium0G011860.1	K14826|0|nhe:NECHADRAFT_74694|hypothetical protein; K14826 FK506-binding nuclear protein [EC:5.2.1.8] (A)
Fusarium0G011900.1	K13162|0|nhe:NECHADRAFT_30745|hypothetical protein; K13162 poly(rC)-binding protein 2/3/4 (A)
Fusarium0G011920.1	K01520|1.79957e-115|nhe:NECHADRAFT_74700|hypothetical protein; K01520 dUTP pyrophosphatase [EC:3.6.1.23] (A)
Fusarium0G011930.1	K00868|0|nhe:NECHADRAFT_98769|hypothetical protein; K00868 pyridoxine kinase [EC:2.7.1.35] (A)
Fusarium0G012000.1	K03349|0|nhe:NECHADRAFT_103124|hypothetical protein; K03349 anaphase-promoting complex subunit 2 (A)
Fusarium0G012020.1	K15378|0|nhe:NECHADRAFT_30693|hypothetical protein; K15378 solute carrier family 45, member 1/2/4 (A)
Fusarium0G012040.1	K11126|0|fpu:FPSE_10706|hypothetical protein; K11126 telomerase reverse transcriptase [EC:2.7.7.49] (A)
Fusarium0G012080.1	K15108|0|nhe:NECHADRAFT_74717|hypothetical protein; K15108 solute carrier family 25 (mitochondrial thiamine pyrophosphate transporter), member 19 (A)
Fusarium0G012090.1	K01240|0|nhe:NECHADRAFT_74718|hypothetical protein; K01240 uridine nucleosidase [EC:3.2.2.3] (A)
Fusarium0G012110.1	K03515|0|nhe:NECHADRAFT_74720|hypothetical protein; K03515 DNA repair protein REV1 [EC:2.7.7.-] (A)
Fusarium0G012130.1	K00560|0|nhe:NECHADRAFT_31603|hypothetical protein; K00560 thymidylate synthase [EC:2.1.1.45] (A)
Fusarium0G012140.1	K15114|0|nhe:NECHADRAFT_31677|hypothetical protein; K15114 mitochondrial ornithine carrier protein (A)
Fusarium0G012150.1	K05770|9.2718e-129|nhe:NECHADRAFT_102365|hypothetical protein; K05770 benzodiazapine receptor (A)
Fusarium0G012160.1	K02213|0|nhe:NECHADRAFT_90042|hypothetical protein; K02213 cell division control protein 6 (A)
Fusarium0G012180.1	K04082|1.38946e-101|nhe:NECHADRAFT_74727|hypothetical protein; K04082 molecular chaperone HscB (A)
Fusarium0G129640.1	K06185|0|nhe:NECHADRAFT_50894|hypothetical protein; K06185 ATP-binding cassette, subfamily F, member 2 (A)
Fusarium0G129650.1	K11665|0|nhe:NECHADRAFT_72504|CHR2104; hypothetical protein; K11665 DNA helicase INO80 [EC:3.6.4.12] (A)
Fusarium0G129710.1	K01613|0|nhe:NECHADRAFT_64209|hypothetical protein; K01613 phosphatidylserine decarboxylase [EC:4.1.1.65] (A)
Fusarium0G129720.1	K00799|9.20545e-146|nhe:NECHADRAFT_50902|hypothetical protein; K00799 glutathione S-transferase [EC:2.5.1.18] (A)
Fusarium0G129740.1	K01624|0|nhe:NECHADRAFT_50779|hypothetical protein; K01624 fructose-bisphosphate aldolase, class II [EC:4.1.2.13] (A)
Fusarium0G129750.1	K17782|1.09191e-144|nhe:NECHADRAFT_50847|hypothetical protein; K17782 mitochondrial intermembrane space import and assembly protein 40 (A)
Fusarium0G129830.1	K00505|0|nhe:NECHADRAFT_85924|hypothetical protein; K00505 tyrosinase [EC:1.14.18.1] (A)
Fusarium0G130060.1	K00129|0|nhe:NECHADRAFT_72458|hypothetical protein; K00129 aldehyde dehydrogenase (NAD(P)+) [EC:1.2.1.5] (A)
Fusarium0G130110.1	K15109|5.82874e-166|nhe:NECHADRAFT_96879|hypothetical protein; K15109 solute carrier family 25 (mitochondrial carnitine/acylcarnitine transporter), member 20/29 (A)
Fusarium0G130150.1	K00294|5.07616e-105|nhe:NECHADRAFT_85894|hypothetical protein; K00294 1-pyrroline-5-carboxylate dehydrogenase [EC:1.2.1.88] (A)
Fusarium0G130170.1	K01881|0|nhe:NECHADRAFT_85892|hypothetical protein; K01881 prolyl-tRNA synthetase [EC:6.1.1.15] (A)
Fusarium0G130180.1	K01881|0|nhe:NECHADRAFT_85892|hypothetical protein; K01881 prolyl-tRNA synthetase [EC:6.1.1.15] (A)
Fusarium0G130190.1	K00286|1.22124e-139|nhe:NECHADRAFT_96874|hypothetical protein; K00286 pyrroline-5-carboxylate reductase [EC:1.5.1.2] (A)
Fusarium0G130220.1	K02685|0|nhe:NECHADRAFT_50539|hypothetical protein; K02685 DNA primase large subunit [EC:2.7.7.-] (A)
Fusarium0G130250.1	K08286|0|nhe:NECHADRAFT_72448|hypothetical protein; K08286 protein-serine/threonine kinase [EC:2.7.11.-] (A)
Fusarium0G130290.1	K18732|5.8841e-160|nhe:NECHADRAFT_101897|hypothetical protein; K18732 SAP domain-containing ribonucleoprotein (A)
Fusarium0G130330.1	K00477|0|nhe:NECHADRAFT_85877|hypothetical protein; K00477 phytanoyl-CoA hydroxylase [EC:1.14.11.18] (A)
Fusarium0G130520.1	K06901|0|nhe:NECHADRAFT_96853|hypothetical protein; K06901 putative MFS transporter, AGZA family, xanthine/uracil permease (A)
Fusarium0G130530.1	K05610|0|nhe:NECHADRAFT_72433|hypothetical protein; K05610 ubiquitin carboxyl-terminal hydrolase L5 [EC:3.4.19.12] (A)
Fusarium0G130550.1	K01613|0|nhe:NECHADRAFT_101889|hypothetical protein; K01613 phosphatidylserine decarboxylase [EC:4.1.1.65] (A)
Fusarium0G130560.1	K07078|9.97453e-124|nhe:NECHADRAFT_64155|hypothetical protein; K07078 (A)
Fusarium0G130600.1	K14563|1.58883e-175|nhe:NECHADRAFT_72420|rRNA methyltransferase NOP1; K14563 rRNA 2'-O-methyltransferase fibrillarin [EC:2.1.1.-] (A)
Fusarium0G130610.1	K02880|5.08017e-134|nhe:NECHADRAFT_102874|60S ribosomal protein L17; K02880 large subunit ribosomal protein L17e (A)
Fusarium0G130640.1	K09313|0|nhe:NECHADRAFT_51054|hypothetical protein; K09313 homeobox protein cut-like (A)
Fusarium0G130700.1	K10601|0|nhe:NECHADRAFT_21215|hypothetical protein; K10601 E3 ubiquitin-protein ligase synoviolin [EC:6.3.2.19] (A)
Fusarium0G130740.1	K02021|0|nhe:NECHADRAFT_72407|hypothetical protein; K02021 putative ABC transport system ATP-binding protein (A)
Fusarium0G130780.1	K08489|0|nhe:NECHADRAFT_64130|hypothetical protein; K08489 syntaxin 16 (A)
Fusarium0G130790.1	K02183|4.70212e-103|vda:VDAG_04591|calmodulin; K02183 calmodulin (A)
Fusarium0G130800.1	K12391|0|nhe:NECHADRAFT_123234|hypothetical protein; K12391 AP-1 complex subunit gamma-1 (A)
Fusarium0G130840.1	K03108|0|nhe:NECHADRAFT_64117|hypothetical protein; K03108 signal recognition particle subunit SRP72 (A)
Fusarium0G130860.1	K08783|0|nhe:NECHADRAFT_105500|hypothetical protein; K08783 extracellular matrix protein 14 [EC:3.4.17.-] (A)
Fusarium0G130870.1	K00799|1.18092e-90|nhe:NECHADRAFT_50561|hypothetical protein; K00799 glutathione S-transferase [EC:2.5.1.18] (A)
Fusarium0G130880.1	K10981|1.05934e-130|nhe:NECHADRAFT_50658|hypothetical protein; K10981 DNA polymerase IV [EC:2.7.7.7] (A)
Fusarium0G130890.1	K03136|0|nhe:NECHADRAFT_72382|hypothetical protein; K03136 transcription initiation factor TFIIE subunit alpha (A)
Fusarium0G130900.1	K06636|0|nhe:NECHADRAFT_122874|CPC2101; condensin complex component SMC1; K06636 structural maintenance of chromosome 1 (A)
Fusarium0G130920.1	K03364|0|nhe:NECHADRAFT_50794|hypothetical protein; K03364 cell division cycle 20-like protein 1, cofactor of APC complex (A)
Fusarium0G130940.1	K17972|3.47943e-141|nhe:NECHADRAFT_106426|hypothetical protein; K17972 N-terminal acetyltransferase B complex catalytic subunit [EC:2.3.1.88] (A)
Fusarium0G130980.1	K03938|3.29799e-73|nhe:NECHADRAFT_72370|hypothetical protein; K03938 NADH dehydrogenase (ubiquinone) Fe-S protein 5 (A)
Fusarium0G131010.1	K09425|0|nhe:NECHADRAFT_50578|hypothetical protein; K09425 Myb-like DNA-binding protein FlbD (A)
Fusarium0G131030.1	K02870|1.27038e-108|maw:MAC_06451|60S ribosomal protein L12; K02870 large subunit ribosomal protein L12e (A)
Fusarium0G131040.1	K14006|0|nhe:NECHADRAFT_64091|hypothetical protein; K14006 protein transport protein SEC23 (A)
Fusarium0G131060.1	K14824|0|nhe:NECHADRAFT_42723|hypothetical protein; K14824 ribosome biogenesis protein ERB1 (A)
Fusarium0G131080.1	K03065|0|nhe:NECHADRAFT_69981|hypothetical protein; K03065 26S proteasome regulatory subunit T5 (A)
Fusarium0G131110.1	K14679|0|nhe:NECHADRAFT_61721|hypothetical protein; K14679 tRNA ligase [EC:6.5.1.3] (A)
Fusarium0G131130.1	K14530|5.27386e-132|mtm:MYCTH_2298476|hypothetical protein; K14530 ribonucleases P/MRP protein subunit RPP40 [EC:3.1.26.5] (A)
Fusarium0G131140.1	K15430|0|nhe:NECHADRAFT_94203|hypothetical protein; K15430 tRNA (guanine10-N2)-methyltransferase [EC:2.1.1.214] (A)
Fusarium0G131160.1	K12877|1.77678e-110|nhe:NECHADRAFT_100797|hypothetical protein; K12877 protein mago nashi (A)
Fusarium0G131170.1	K17301|0|nhe:NECHADRAFT_69963|hypothetical protein; K17301 coatomer, subunit beta (A)
Fusarium0G131190.1	K11419|0|nhe:NECHADRAFT_94199|SDG2104; SET domain protein; K11419 histone-lysine N-methyltransferase SUV39H [EC:2.1.1.43] (A)
Fusarium0G131230.1	K04718|0|nhe:NECHADRAFT_104662|hypothetical protein; K04718 sphingosine kinase [EC:2.7.1.91] (A)
Fusarium0G131240.1	K04718|0|nhe:NECHADRAFT_104662|hypothetical protein; K04718 sphingosine kinase [EC:2.7.1.91] (A)
Fusarium0G131250.1	K00670|0|nhe:NECHADRAFT_69955|hypothetical protein; K00670 peptide alpha-N-acetyltransferase [EC:2.3.1.88] (A)
Fusarium0G131290.1	K01624|0|nhe:NECHADRAFT_69951|fba1; fructose-bisphosphate aldolase; K01624 fructose-bisphosphate aldolase, class II [EC:4.1.2.13] (A)
Fusarium0G131310.1	K16261|0|nhe:NECHADRAFT_81348|hypothetical protein; K16261 yeast amino acid transporter (A)
Fusarium0G131370.1	K06942|0|nhe:NECHADRAFT_61683|hypothetical protein; K06942 (A)
Fusarium0G131390.1	K02948|7.67424e-39|nhe:NECHADRAFT_94184|hypothetical protein; K02948 small subunit ribosomal protein S11 (A)
Fusarium0G131400.1	K17804|0|nhe:NECHADRAFT_94183|hypothetical protein; K17804 mitochondrial import inner membrane translocase subunit TIM44 (A)
Fusarium0G131410.1	K09935|2.58863e-123|nhe:NECHADRAFT_29138|hypothetical protein; K09935 hypothetical protein (A)
Fusarium0G131420.1	K17278|8.66071e-122|nhe:NECHADRAFT_94182|hypothetical protein; K17278 membrane-associated progesterone receptor component (A)
Fusarium0G131440.1	K18468|0|nhe:NECHADRAFT_61666|hypothetical protein; K18468 vacuolar protein sorting-associated protein 35 (A)
Fusarium0G131470.1	K14810|0|nhe:NECHADRAFT_42779|hypothetical protein; K14810 ATP-dependent RNA helicase DDX56/DBP9 [EC:3.6.4.13] (A)
Fusarium0G131480.1	K00469|0|nhe:NECHADRAFT_69919|hypothetical protein; K00469 inositol oxygenase [EC:1.13.99.1] (A)
Fusarium0G131490.1	K00143|2.52295e-66|maj:MAA_03758|L-aminoadipate-semialdehyde dehydrogenase large subunit; K00143 L-aminoadipate-semialdehyde dehydrogenase [EC:1.2.1.31] (A)
Fusarium0G131500.1	K00143|3.65221e-51|nhe:NECHADRAFT_81329|hypothetical protein; K00143 L-aminoadipate-semialdehyde dehydrogenase [EC:1.2.1.31] (A)
Fusarium0G131580.1	K04711|2.84463e-167|nhe:NECHADRAFT_100775|hypothetical protein; K04711 dihydroceramidase [EC:3.5.1.-] (A)
Fusarium0G131590.1	K00849|0|nhe:NECHADRAFT_69905|hypothetical protein; K00849 galactokinase [EC:2.7.1.6] (A)
Fusarium0G131630.1	K01652|0|nhe:NECHADRAFT_61644|hypothetical protein; K01652 acetolactate synthase I/II/III large subunit [EC:2.2.1.6] (A)
Fusarium0G131640.1	K00129|0|nhe:NECHADRAFT_94167|hypothetical protein; K00129 aldehyde dehydrogenase (NAD(P)+) [EC:1.2.1.5] (A)
Fusarium0G131660.1	K01749|0|nhe:NECHADRAFT_81309|hypothetical protein; K01749 hydroxymethylbilane synthase [EC:2.5.1.61] (A)
Fusarium0G131800.1	K07575|6.89213e-146|nhe:NECHADRAFT_81285|hypothetical protein; K07575 PUA domain protein (A)
Fusarium0G131840.1	K07975|2.65872e-141|nhe:NECHADRAFT_104639|hypothetical protein; K07975 Rho family, other (A)
Fusarium0G131850.1	K17421|2.98298e-83|fpu:FPSE_05205|hypothetical protein; K17421 large subunit ribosomal protein L40 (A)
Fusarium0G131870.1	K17100|0|nhe:NECHADRAFT_81279|hypothetical protein; K17100 dihydroxyacetone synthase [EC:2.2.1.3] (A)
Fusarium0G131890.1	K00863|0|nhe:NECHADRAFT_81277|hypothetical protein; K00863 dihydroxyacetone kinase [EC:2.7.1.29] (A)
Fusarium0G131970.1	K13690|0|nhe:NECHADRAFT_123357|hypothetical protein; K13690 alpha-1,3-mannosyltransferase [EC:2.4.1.-] (A)
Fusarium0G131990.1	K01130|0|nhe:NECHADRAFT_42498|hypothetical protein; K01130 arylsulfatase [EC:3.1.6.1] (A)
Fusarium0G132070.1	K16261|0|nhe:NECHADRAFT_42620|hypothetical protein; K16261 yeast amino acid transporter (A)
Fusarium0G132090.1	K08827|0|nhe:NECHADRAFT_104634|hypothetical protein; K08827 serine/threonine-protein kinase PRP4 [EC:2.7.11.1] (A)
Fusarium0G132100.1	K07297|2.58806e-155|cmt:CCM_00698|hemolysin-III channel protein Izh2; K07297 adiponectin receptor (A)
Fusarium0G132110.1	K15205|0|nhe:NECHADRAFT_104632|hypothetical protein; K15205 transcription factor C subunit 6 (A)
Fusarium0G132170.1	K00059|0|nhe:NECHADRAFT_42518|hypothetical protein; K00059 3-oxoacyl-[acyl-carrier protein] reductase [EC:1.1.1.100] (A)
Fusarium0G132180.1	K00721|1.06315e-158|nhe:NECHADRAFT_94136|glycosyltransferase family 2; K00721 dolichol-phosphate mannosyltransferase [EC:2.4.1.83] (A)
Fusarium0G132230.1	K14849|1.66592e-166|nhe:NECHADRAFT_42501|hypothetical protein; K14849 ribosomal RNA-processing protein 1 (A)
Fusarium0G132240.1	K06689|3.18456e-114|nhe:NECHADRAFT_102694|hypothetical protein; K06689 ubiquitin-conjugating enzyme E2 D/E [EC:6.3.2.19] (A)
Fusarium0G132300.1	K03009|2.9085e-39|nhe:NECHADRAFT_9972|hypothetical protein; K03009 DNA-directed RNA polymerases I, II, and III subunit RPABC4 (A)
Fusarium0G132310.1	K06883|0|nhe:NECHADRAFT_61599|hypothetical protein; K06883 (A)
Fusarium0G132360.1	K14777|0|nhe:NECHADRAFT_42421|hypothetical protein; K14777 ATP-dependent RNA helicase DDX47/RRP3 [EC:3.6.4.13] (A)
Fusarium0G132370.1	K14859|0|nhe:NECHADRAFT_42524|hypothetical protein; K14859 ribosome biogenesis protein SSF1/2 (A)
Fusarium0G132380.1	K01102|0|nhe:NECHADRAFT_42636|hypothetical protein; K01102 pyruvate dehydrogenase phosphatase [EC:3.1.3.43] (A)
Fusarium0G132610.1	K01187|0|nhe:NECHADRAFT_42384|hypothetical protein; K01187 alpha-glucosidase [EC:3.2.1.20] (A)
Fusarium0G132680.1	K00480|0|nhe:NECHADRAFT_42474|hypothetical protein; K00480 salicylate hydroxylase [EC:1.14.13.1] (A)
Fusarium0G132690.1	K11159|0|nhe:NECHADRAFT_81183|hypothetical protein; K11159 carotenoid cleavage dioxygenase (A)
Fusarium0G132700.1	K11159|0|nhe:NECHADRAFT_42458|hypothetical protein; K11159 carotenoid cleavage dioxygenase (A)
Fusarium0G132760.1	K15196|0|nhe:NECHADRAFT_1589|hypothetical protein; K15196 transcription factor IIIB 90 kDa subunit (A)
Fusarium0G132770.1	K09702|9.96601e-138|nhe:NECHADRAFT_42618|hypothetical protein; K09702 hypothetical protein (A)
Fusarium0G132810.1	K13280|1.45532e-122|nhe:NECHADRAFT_94096|hypothetical protein; K13280 signal peptidase, endoplasmic reticulum-type [EC:3.4.-.-] (A)
Fusarium0G132860.1	K00927|0|nhe:NECHADRAFT_104617|hypothetical protein; K00927 phosphoglycerate kinase [EC:2.7.2.3] (A)
Fusarium0G132870.1	K10881|2.39433e-39|nhe:NECHADRAFT_9914|hypothetical protein; K10881 26 proteasome complex subunit DSS1 (A)
Fusarium0G132950.1	K15529|8.23967e-117|nhe:NECHADRAFT_42552|hypothetical protein; K15529 ADP-ribose 1''-phosphate phosphatase [EC:3.1.3.84] (A)
Fusarium0G133280.1	K16261|0|nhe:NECHADRAFT_42273|hypothetical protein; K16261 yeast amino acid transporter (A)
Fusarium0G133360.1	K00485|0|nhe:NECHADRAFT_81109|hypothetical protein; K00485 dimethylaniline monooxygenase (N-oxide forming) [EC:1.14.13.8] (A)
Fusarium0G133400.1	K01183|0|nhe:NECHADRAFT_81104|hypothetical protein; K01183 chitinase [EC:3.2.1.14] (A)
Fusarium0G133410.1	K01183|0|nhe:NECHADRAFT_81104|hypothetical protein; K01183 chitinase [EC:3.2.1.14] (A)
Fusarium0G133710.1	K00286|3.76073e-163|nhe:NECHADRAFT_61540|hypothetical protein; K00286 pyrroline-5-carboxylate reductase [EC:1.5.1.2] (A)
Fusarium0G133720.1	K00128|0|nhe:NECHADRAFT_42156|hypothetical protein; K00128 aldehyde dehydrogenase (NAD+) [EC:1.2.1.3] (A)
Fusarium0G133800.1	K15877|0|nhe:NECHADRAFT_41997|hypothetical protein; K15877 fungal nitric oxide reductase [EC:1.7.1.14] (A)
Fusarium0G133820.1	K00045|0|nhe:NECHADRAFT_61535|hypothetical protein; K00045 mannitol 2-dehydrogenase [EC:1.1.1.67] (A)
Fusarium0G133830.1	K00652|0|nhe:NECHADRAFT_42251|hypothetical protein; K00652 8-amino-7-oxononanoate synthase [EC:2.3.1.47] (A)
Fusarium0G134220.1	K18195|0|nhe:NECHADRAFT_106167|hypothetical protein; K18195 rhamnogalacturonan endolyase [EC:4.2.2.23] (A)
Fusarium0G134240.1	K00480|0|nhe:NECHADRAFT_42305|hypothetical protein; K00480 salicylate hydroxylase [EC:1.14.13.1] (A)
Fusarium0G134330.1	K05351|0|nhe:NECHADRAFT_81006|hypothetical protein; K05351 D-xylulose reductase [EC:1.1.1.9] (A)
Fusarium0G134450.1	K01637|0|nhe:NECHADRAFT_42178|hypothetical protein; K01637 isocitrate lyase [EC:4.1.3.1] (A)
Fusarium0G134460.1	K16261|0|nhe:NECHADRAFT_42254|hypothetical protein; K16261 yeast amino acid transporter (A)
Fusarium0G134510.1	K00276|0|nhe:NECHADRAFT_93985|hypothetical protein; K00276 primary-amine oxidase [EC:1.4.3.21] (A)
Fusarium0G134580.1	K01183|1.0685e-25|cmt:CCM_04817|class V chitinase Chi100; K01183 chitinase [EC:3.2.1.14] (A)
Fusarium0G134670.1	K00129|0|nhe:NECHADRAFT_44403|hypothetical protein; K00129 aldehyde dehydrogenase (NAD(P)+) [EC:1.2.1.5] (A)
Fusarium0G134840.1	K00480|5.93593e-45|nhe:NECHADRAFT_44307|hypothetical protein; K00480 salicylate hydroxylase [EC:1.14.13.1] (A)
Fusarium0G134910.1	K01732|0|nhe:NECHADRAFT_44358|hypothetical protein; K01732 pectin lyase [EC:4.2.2.10] (A)
Fusarium0G135000.1	K13953|0|nhe:NECHADRAFT_94749|hypothetical protein; K13953 alcohol dehydrogenase, propanol-preferring [EC:1.1.1.1] (A)
Fusarium0G135030.1	K07407|0|nfi:NFIA_094540|Melibiase subfamily, putative; K07407 alpha-galactosidase [EC:3.2.1.22] (A)
Fusarium0G135180.1	K00480|0|maj:MAA_00434|monooxygenase, putative; K00480 salicylate hydroxylase [EC:1.14.13.1] (A)
Fusarium0G135270.1	K01488|0|nhe:NECHADRAFT_55434|hypothetical protein; K01488 adenosine deaminase [EC:3.5.4.4] (A)
Fusarium0G135360.1	K00505|1.466e-105|fgr:FG03801.1|hypothetical protein; K00505 tyrosinase [EC:1.14.18.1] (A)
Fusarium0G135390.1	K01624|4.64763e-122|tre:TRIREDRAFT_122736|tagatose-bisphosphate aldolase; K01624 fructose-bisphosphate aldolase, class II [EC:4.1.2.13] (A)
Fusarium0G135510.1	K00274|6.86022e-24|nhe:NECHADRAFT_88150|hypothetical protein; K00274 monoamine oxidase [EC:1.4.3.4] (A)
Fusarium0G135580.1	K14729|3.30978e-34|dha:DEHA2A08646g|DEHA2A08646p; K14729 multifunctional beta-oxidation protein [EC:4.2.1.- 1.1.1.-] (A)
Fusarium0G135690.1	K01183|0|nhe:NECHADRAFT_51570|hypothetical protein; K01183 chitinase [EC:3.2.1.14] (A)
Fusarium0G135710.1	K13366|0|nhe:NECHADRAFT_51366|hypothetical protein; K13366 polyamine oxidase [EC:1.5.3.14 1.5.3.16 1.5.3.-] (A)
Fusarium0G135830.1	K00052|0|nhe:NECHADRAFT_97083|hypothetical protein; K00052 3-isopropylmalate dehydrogenase [EC:1.1.1.85] (A)
Fusarium0G135910.1	K09246|0|nhe:NECHADRAFT_101978|hypothetical protein; K09246 arginine metabolism regulation protein II (A)
Fusarium0G135950.1	K13953|0|nhe:NECHADRAFT_97092|hypothetical protein; K13953 alcohol dehydrogenase, propanol-preferring [EC:1.1.1.1] (A)
Fusarium0G135980.1	K11369|0|nhe:NECHADRAFT_51519|hypothetical protein; K11369 retrograde regulation protein 2 (A)
Fusarium0G136150.1	K13953|0|nhe:NECHADRAFT_51477|hypothetical protein; K13953 alcohol dehydrogenase, propanol-preferring [EC:1.1.1.1] (A)
Fusarium0G136170.1	K01607|2.56405e-79|nhe:NECHADRAFT_86291|hypothetical protein; K01607 4-carboxymuconolactone decarboxylase [EC:4.1.1.44] (A)
Fusarium0G136240.1	K00059|2.90667e-92|bcom:BAUCODRAFT_263307|hypothetical protein; K00059 3-oxoacyl-[acyl-carrier protein] reductase [EC:1.1.1.100] (A)
Fusarium0G136270.1	K07249|0|nhe:NECHADRAFT_56373|hypothetical protein; K07249 retinal dehydrogenase [EC:1.2.1.36] (A)
Fusarium0G136330.1	K01907|1.49164e-175|tmn:UCRPA7_6084|putative acetoacetyl- synthetase protein; K01907 acetoacetyl-CoA synthetase [EC:6.2.1.16] (A)
Fusarium0G136400.1	K00276|0|nhe:NECHADRAFT_72647|hypothetical protein; K00276 primary-amine oxidase [EC:1.4.3.21] (A)
Fusarium0G136590.1	K01899|5.38651e-149|nhe:NECHADRAFT_54871|hypothetical protein; K01899 succinyl-CoA synthetase alpha subunit [EC:6.2.1.4 6.2.1.5] (A)
Fusarium0G136600.1	K01900|3.98789e-102|tre:TRIREDRAFT_103451|beta subunit of GDP-forming succinate-CoA ligase; K01900 succinyl-CoA synthetase beta subunit [EC:6.2.1.4 6.2.1.5] (A)
Fusarium0G136620.1	K00135|0|pfj:MYCFIDRAFT_71406|hypothetical protein; K00135 succinate-semialdehyde dehydrogenase / glutarate-semialdehyde dehydrogenase [EC:1.2.1.16 1.2.1.79 1.2.1.20] (A)
Fusarium0G136630.1	K00128|0|bcom:BAUCODRAFT_555258|hypothetical protein; K00128 aldehyde dehydrogenase (NAD+) [EC:1.2.1.3] (A)
Fusarium0G136690.1	K08832|0|nhe:NECHADRAFT_86322|hypothetical protein; K08832 serine/threonine-protein kinase SRPK3 [EC:2.7.11.1] (A)
Fusarium0G136780.1	K00485|0|nhe:NECHADRAFT_97118|hypothetical protein; K00485 dimethylaniline monooxygenase (N-oxide forming) [EC:1.14.13.8] (A)
Fusarium0G136850.1	K09885|0|nhe:NECHADRAFT_51592|hypothetical protein; K09885 aquaporin rerated protein, other eukaryote (A)
Fusarium0G136980.1	K06035|1.05446e-180|nhe:NECHADRAFT_86354|hypothetical protein; K06035 cyanamide hydratase [EC:4.2.1.69] (A)
Fusarium0G137020.1	K09831|0|nhe:NECHADRAFT_72652|hypothetical protein; K09831 C-22 sterol desaturase [EC:1.14.14.-] (A)
Fusarium0G137200.1	K02429|0|nhe:NECHADRAFT_51410|hypothetical protein; K02429 MFS transporter, FHS family, L-fucose permease (A)
Fusarium0G137340.1	K05349|0|nhe:NECHADRAFT_51328|hypothetical protein; K05349 beta-glucosidase [EC:3.2.1.21] (A)
Fusarium0G137390.1	K18576|0|nhe:NECHADRAFT_122895|hypothetical protein; K18576 xyloglucan-specific endo-beta-1,4-glucanase [EC:3.2.1.151] (A)
Fusarium0G137440.1	K00641|0|nhe:NECHADRAFT_26898|hypothetical protein; K00641 homoserine O-acetyltransferase [EC:2.3.1.31] (A)
Fusarium0G137640.1	K16261|0|nhe:NECHADRAFT_51443|hypothetical protein; K16261 yeast amino acid transporter (A)
Fusarium0G137720.1	K15100|9.54804e-174|nhe:NECHADRAFT_98088|hypothetical protein; K15100 solute carrier family 25 (mitochondrial citrate transporter), member 1 (A)
Fusarium0G138130.1	K08141|5.06499e-110|cne:CNF00600|trehalose transport-related protein; K08141 MFS transporter, SP family, general alpha glucoside:H+ symporter (A)
Fusarium0G138150.1	K09955|2.74757e-112|nhe:NECHADRAFT_44741|hypothetical protein; K09955 hypothetical protein (A)
Fusarium0G138180.1	K05989|4.59556e-100|ani:AN5306.2|hypothetical protein; K05989 alpha-L-rhamnosidase [EC:3.2.1.40] (A)
Fusarium0G138200.1	K09955|7.17913e-58|maj:MAA_07950|DUF1680 domain protein; K09955 hypothetical protein (A)
Fusarium0G138210.1	K08141|1.44762e-119|pte:PTT_12240|hypothetical protein; K08141 MFS transporter, SP family, general alpha glucoside:H+ symporter (A)
Fusarium0G138220.1	K00128|7.89245e-112|bcom:BAUCODRAFT_30030|hypothetical protein; K00128 aldehyde dehydrogenase (NAD+) [EC:1.2.1.3] (A)
Fusarium0G138230.1	K14454|3.68892e-53|val:VDBG_03326|aspartate aminotransferase; K14454 aspartate aminotransferase, cytoplasmic [EC:2.6.1.1] (A)
Fusarium0G138240.1	K00826|0|nhe:NECHADRAFT_48908|hypothetical protein; K00826 branched-chain amino acid aminotransferase [EC:2.6.1.42] (A)
Fusarium0G138260.1	K16261|0|nhe:NECHADRAFT_102931|hypothetical protein; K16261 yeast amino acid transporter (A)
Fusarium0G138280.1	K16261|7.8202e-59|aor:AOR_1_488054|AO090011000293; proline permease PrnB; K16261 yeast amino acid transporter (A)
Fusarium0G012220.1	K12811|0|nhe:NECHADRAFT_74731|hypothetical protein; K12811 ATP-dependent RNA helicase DDX46/PRP5 [EC:3.6.4.13] (A)
Fusarium0G012250.1	K02918|1.82957e-82|nhe:NECHADRAFT_73367|60S ribosomal protein L35; K02918 large subunit ribosomal protein L35e (A)
Fusarium0G012260.1	K08495|6.48848e-108|fgr:FG01020.1|hypothetical protein; K08495 golgi SNAP receptor complex member 1 (A)
Fusarium0G012270.1	K18192|0|nhe:NECHADRAFT_74734|hypothetical protein; K18192 mitochondrial ATPase complex subunit ATP10 (A)
Fusarium0G012280.1	K09699|0|nhe:NECHADRAFT_31439|hypothetical protein; K09699 2-oxoisovalerate dehydrogenase E2 component (dihydrolipoyl transacylase) [EC:2.3.1.168] (A)
Fusarium0G012290.1	K00851|1.38548e-175|nhe:NECHADRAFT_74736|hypothetical protein; K00851 gluconokinase [EC:2.7.1.12] (A)
Fusarium0G012300.1	K01277|0|nhe:NECHADRAFT_30560|hypothetical protein; K01277 dipeptidyl-peptidase III [EC:3.4.14.4] (A)
Fusarium0G012310.1	K02934|2.5526e-142|nhe:NECHADRAFT_73368|60S ribosomal protein L6; K02934 large subunit ribosomal protein L6e (A)
Fusarium0G012320.1	K03695|0|nhe:NECHADRAFT_32069|hypothetical protein; K03695 ATP-dependent Clp protease ATP-binding subunit ClpB (A)
Fusarium0G012330.1	K07937|6.23165e-134|nhe:NECHADRAFT_102366|hypothetical protein; K07937 ADP-ribosylation factor 1 (A)
Fusarium0G012360.1	K13093|0|nhe:NECHADRAFT_74744|hypothetical protein; K13093 HIV Tat-specific factor 1 (A)
Fusarium0G012380.1	K03232|1.19842e-161|nhe:NECHADRAFT_102367|hypothetical protein; K03232 elongation factor 1-beta (A)
Fusarium0G012390.1	K10732|2.10792e-134|nhe:NECHADRAFT_98779|hypothetical protein; K10732 GINS complex subunit 1 (A)
Fusarium0G012400.1	K03321|0|nhe:NECHADRAFT_32063|hypothetical protein; K03321 sulfate permease, SulP family (A)
Fusarium0G012420.1	K11498|0|nhe:NECHADRAFT_57368|hypothetical protein; K11498 centromeric protein E (A)
Fusarium0G012440.1	K03132|0|nhe:NECHADRAFT_74752|hypothetical protein; K03132 transcription initiation factor TFIID subunit 7 (A)
Fusarium0G012470.1	K02958|1.02511e-102|nhe:NECHADRAFT_73391|40S ribosomal protein S15; K02958 small subunit ribosomal protein S15e (A)
Fusarium0G012540.1	K13288|5.22477e-161|nhe:NECHADRAFT_73394|hypothetical protein; K13288 oligoribonuclease [EC:3.1.-.-] (A)
Fusarium0G012550.1	K01835|0|nhe:NECHADRAFT_30586|hypothetical protein; K01835 phosphoglucomutase [EC:5.4.2.2] (A)
Fusarium0G012590.1	K08330|0|fgr:FG00382.1|hypothetical protein; K08330 autophagy-related protein 11 (A)
Fusarium0G012620.1	K11874|0|nhe:NECHADRAFT_31403|hypothetical protein; K11874 ubiquitin carboxyl-terminal hydrolase 16 [EC:3.4.19.12] (A)
Fusarium0G012660.1	K03935|0|nhe:NECHADRAFT_90188|hypothetical protein; K03935 NADH dehydrogenase (ubiquinone) Fe-S protein 2 [EC:1.6.5.3 1.6.99.3] (A)
Fusarium0G012670.1	K06126|0|nhe:NECHADRAFT_65697|hypothetical protein; K06126 ubiquinone biosynthesis monooxygenase Coq6 [EC:1.14.13.-] (A)
Fusarium0G012690.1	K01537|0|nhe:NECHADRAFT_90128|hypothetical protein; K01537 Ca2+-transporting ATPase [EC:3.6.3.8] (A)
Fusarium0G012700.1	K06670|0|nhe:NECHADRAFT_90127|hypothetical protein; K06670 cohesin complex subunit SCC1 (A)
Fusarium0G012710.1	K17292|2.2721e-76|nhe:NECHADRAFT_73383|hypothetical protein; K17292 tubulin-specific chaperone A (A)
Fusarium0G012780.1	K15177|0|nhe:NECHADRAFT_74883|PAFB2101; hypothetical protein; K15177 RNA polymerase-associated protein LEO1 (A)
Fusarium0G012790.1	K14675|0|nhe:NECHADRAFT_98817|hypothetical protein; K14675 TAG lipase / lysophosphatidylethanolamine acyltransferase [EC:3.1.1.3 2.3.1.-] (A)
Fusarium0G012820.1	K00963|0|val:VDBG_05863|UTP-glucose-1-phosphate uridylyltransferase; K00963 UTP--glucose-1-phosphate uridylyltransferase [EC:2.7.7.9] (A)
Fusarium0G012880.1	K03320|0|nhe:NECHADRAFT_65650|hypothetical protein; K03320 ammonium transporter, Amt family (A)
Fusarium0G013000.1	K06639|0|nhe:NECHADRAFT_31540|hypothetical protein; K06639 cell division cycle 14 [EC:3.1.3.16 3.1.3.48] (A)
Fusarium0G013010.1	K15902|8.2968e-45|fpu:FPSE_01239|hypothetical protein; K15902 EKC/KEOPS complex subunit PCC1/LAGE3 (A)
Fusarium0G013040.1	K14284|0|nhe:NECHADRAFT_98811|hypothetical protein; K14284 nuclear RNA export factor (A)
Fusarium0G013050.1	K14635|0|nhe:NECHADRAFT_31148|hypothetical protein; K14635 ATP-dependent DNA helicase MPH1 [EC:3.6.4.12] (A)
Fusarium0G138640.1	K00101|0|fpu:FPSE_11341|hypothetical protein; K00101 L-lactate dehydrogenase (cytochrome) [EC:1.1.2.3] (A)
Fusarium0G138690.1	K00101|3.1964e-114|pno:SNOG_11912|hypothetical protein; K00101 L-lactate dehydrogenase (cytochrome) [EC:1.1.2.3] (A)
Fusarium0G138710.1	K00480|2.09843e-138|nfi:NFIA_077090|salicylate hydroxylase, putative; K00480 salicylate hydroxylase [EC:1.14.13.1] (A)
Fusarium0G138740.1	K01907|2.71747e-63|tmn:UCRPA7_4262|putative acetoacetyl- synthetase protein; K01907 acetoacetyl-CoA synthetase [EC:6.2.1.16] (A)
Fusarium0G138810.1	K06889|0|nhe:NECHADRAFT_82296|hypothetical protein; K06889 (A)
Fusarium0G138840.1	K03380|0|nhe:NECHADRAFT_44538|hypothetical protein; K03380 phenol 2-monooxygenase [EC:1.14.13.7] (A)
Fusarium0G138890.1	K17842|0|smp:SMAC_08627|hypothetical protein; K17842 torulene dioxygenase [EC:1.13.11.59] (A)
Fusarium0G138910.1	K00128|2.08796e-123|nhe:NECHADRAFT_80606|hypothetical protein; K00128 aldehyde dehydrogenase (NAD+) [EC:1.2.1.3] (A)
Fusarium0G138920.1	K17746|1.97725e-67|afm:AFUA_2G18000|short chain dehydrogenase/oxidoreductase CpoX2 (EC:1.-.-.-); K17746 chanoclavine-I dehydrogenase [EC:1.1.1.332] (A)
Fusarium0G138970.1	K03880|2.22696e-90|fgr:GizefMp04|nad3; NADH:ubiquinone oxidoreductase subunit 3; K03880 NADH-ubiquinone oxidoreductase chain 3 [EC:1.6.5.3] (A)
Fusarium0G138980.1	K02128|2.78236e-31|nfi:NFIA_046330|ATP synthase subunit ATP9, putative; K02128 F-type H+-transporting ATPase subunit c (A)
Fusarium0G013090.1	K10901|0|nhe:NECHADRAFT_30968|hypothetical protein; K10901 bloom syndrome protein [EC:3.6.4.12] (A)
Fusarium0G013120.1	K13993|0|nhe:NECHADRAFT_74848|hypothetical protein; K13993 HSP20 family protein (A)
Fusarium0G013140.1	K02260|8.70547e-32|fgr:FG00556.1|hypothetical protein; K02260 cytochrome c oxidase assembly protein subunit 17 (A)
Fusarium0G013160.1	K09496|0|fpu:FPSE_01254|hypothetical protein; K09496 T-complex protein 1 subunit delta (A)
Fusarium0G013170.1	K03061|0|nhe:NECHADRAFT_74844|hypothetical protein; K03061 26S proteasome regulatory subunit T1 (A)
Fusarium0G013190.1	K00413|0|nhe:NECHADRAFT_98806|hypothetical protein; K00413 ubiquinol-cytochrome c reductase cytochrome c1 subunit (A)
Fusarium0G013200.1	K14319|0|nhe:NECHADRAFT_31625|hypothetical protein; K14319 Ran GTPase-activating protein 1 (A)
Fusarium0G013220.1	K02727|0|nhe:NECHADRAFT_74839|hypothetical protein; K02727 20S proteasome subunit alpha 7 [EC:3.4.25.1] (A)
Fusarium0G013230.1	K02331|0|nhe:NECHADRAFT_90099|hypothetical protein; K02331 DNA polymerase phi [EC:2.7.7.7] (A)
Fusarium0G013240.1	K02555|0|nhe:NECHADRAFT_74837|hypothetical protein; K02555 M-phase inducer tyrosine phosphatase [EC:3.1.3.48] (A)
Fusarium0G013260.1	K14772|0|nhe:NECHADRAFT_31042|hypothetical protein; K14772 U3 small nucleolar RNA-associated protein 20 (A)
Fusarium0G013270.1	K17808|2.03684e-126|nhe:NECHADRAFT_102372|hypothetical protein; K17808 mitochondrial protein import protein ZIM17 (A)
Fusarium0G013280.1	K11770|0|nhe:NECHADRAFT_31004|hypothetical protein; K11770 chromatin structure-remodeling complex subunit SFH1 (A)
Fusarium0G013390.1	K00602|0|nhe:NECHADRAFT_65618|hypothetical protein; K00602 phosphoribosylaminoimidazolecarboxamide formyltransferase / IMP cyclohydrolase [EC:2.1.2.3 3.5.4.10] (A)
Fusarium0G013460.1	K13617|0|nhe:NECHADRAFT_74817|carboxylesterase-mitochondrial 37S ribosomal protein YmS2; K13617 protein phosphatase methylesterase 1 [EC:3.1.1.89] (A)
Fusarium0G013480.1	K01783|2.00489e-157|nhe:NECHADRAFT_74815|hypothetical protein; K01783 ribulose-phosphate 3-epimerase [EC:5.1.3.1] (A)
Fusarium0G013540.1	K01530|0|nhe:NECHADRAFT_90083|hypothetical protein; K01530 phospholipid-translocating ATPase [EC:3.6.3.1] (A)
Fusarium0G013550.1	K01424|0|nhe:NECHADRAFT_90082|hypothetical protein; K01424 L-asparaginase [EC:3.5.1.1] (A)
Fusarium0G013560.1	K03124|0|nhe:NECHADRAFT_65613|hypothetical protein; K03124 transcription initiation factor TFIIB (A)
Fusarium0G013570.1	K18703|0|nhe:NECHADRAFT_31128|hypothetical protein; K18703 succinate---hydroxymethylglutarate CoA-transferase [EC:2.8.3.13] (A)
Fusarium0G013640.1	K00728|0|nhe:NECHADRAFT_31759|glycosyltransferase family 39; K00728 dolichyl-phosphate-mannose-protein mannosyltransferase [EC:2.4.1.109] (A)
Fusarium0G013650.1	K05757|0|nhe:NECHADRAFT_65610|hypothetical protein; K05757 actin related protein 2/3 complex, subunit 1A/1B (A)
Fusarium0G013660.1	K17888|1.47917e-128|fpu:FPSE_04590|hypothetical protein; K17888 ubiquitin-like-conjugating enzyme ATG10, animal type [EC:6.3.2.19] (A)
Fusarium0G013670.1	K01230|0|nhe:NECHADRAFT_105814|hypothetical protein; K01230 mannosyl-oligosaccharide alpha-1,2-mannosidase [EC:3.2.1.113] (A)
Fusarium0G013680.1	K16261|0|nhe:NECHADRAFT_65607|hypothetical protein; K16261 yeast amino acid transporter (A)
Fusarium0G013720.1	K15160|0|nhe:NECHADRAFT_90069|hypothetical protein; K15160 mediator of RNA polymerase II transcription subunit 16, fungi type (A)
Fusarium0G013740.1	K03320|0|nhe:NECHADRAFT_57378|hypothetical protein; K03320 ammonium transporter, Amt family (A)
Fusarium0G013760.1	K10981|0|nhe:NECHADRAFT_74784|hypothetical protein; K10981 DNA polymerase IV [EC:2.7.7.7] (A)
Fusarium0G013770.1	K13350|6.32884e-163|nhe:NECHADRAFT_74783|hypothetical protein; K13350 peroxisomal membrane protein 4 (A)
Fusarium0G013780.1	K12178|0|nhe:NECHADRAFT_90065|hypothetical protein; K12178 COP9 signalosome complex subunit 4 (A)
Fusarium0G013800.1	K06662|0|nhe:NECHADRAFT_74780|hypothetical protein; K06662 cell cycle checkpoint protein (A)
Fusarium0G013870.1	K11369|0|nhe:NECHADRAFT_74773|hypothetical protein; K11369 retrograde regulation protein 2 (A)
Fusarium0G013910.1	K17095|0|nhe:NECHADRAFT_90059|hypothetical protein; K17095 annexin A7/11 (A)
Fusarium0G013940.1	K18195|0|nhe:NECHADRAFT_31607|polysaccharide lyase family 4; K18195 rhamnogalacturonan endolyase [EC:4.2.2.23] (A)
Fusarium0G014040.1	K11294|0|nhe:NECHADRAFT_102368|hypothetical protein; K11294 nucleolin (A)
Fusarium0G014060.1	K05917|0|nhe:NECHADRAFT_57370|hypothetical protein; K05917 sterol 14-demethylase [EC:1.14.13.70] (A)
Fusarium0G014070.1	K07374|0|nhe:NECHADRAFT_103165|hypothetical protein; K07374 tubulin alpha (A)
Fusarium0G014080.1	K14837|0|nhe:NECHADRAFT_74992|hypothetical protein; K14837 nucleolar protein 12 (A)
Fusarium0G014100.1	K18176|6.74194e-44|nhe:NECHADRAFT_73390|hypothetical protein; K18176 cytochrome c oxidase assembly factor 3, fungi type (A)
Fusarium0G014110.1	K06100|0|nhe:NECHADRAFT_31391|hypothetical protein; K06100 symplekin (A)
Fusarium0G014160.1	K01078|0|nhe:NECHADRAFT_90176|hypothetical protein; K01078 acid phosphatase [EC:3.1.3.2] (A)
Fusarium0G014170.1	K13237|0|nhe:NECHADRAFT_98848|hypothetical protein; K13237 peroxisomal 2,4-dienoyl-CoA reductase [EC:1.3.1.34] (A)
Fusarium0G014180.1	K11230|0|nhe:NECHADRAFT_90174|hypothetical protein; K11230 mitogen-activated protein kinase kinase kinase [EC:2.7.11.25] (A)
Fusarium0G014190.1	K01489|8.92533e-117|nhe:NECHADRAFT_74982|hypothetical protein; K01489 cytidine deaminase [EC:3.5.4.5] (A)
Fusarium0G014250.1	K14963|3.80588e-118|nhe:NECHADRAFT_122274|SWDC2101; hypothetical protein; K14963 COMPASS component SWD3 (A)
Fusarium0G014270.1	K02575|0|nhe:NECHADRAFT_90170|hypothetical protein; K02575 MFS transporter, NNP family, nitrate/nitrite transporter (A)
Fusarium0G014280.1	K00295|0|nhe:NECHADRAFT_74974|hypothetical protein; K00295 methylenetetrahydrofolate dehydrogenase (NAD+) [EC:1.5.1.15] (A)
Fusarium0G014310.1	K06883|0|nhe:NECHADRAFT_98846|hypothetical protein; K06883 (A)
Fusarium0G014320.1	K00789|0|nhe:NECHADRAFT_98845|hypothetical protein; K00789 S-adenosylmethionine synthetase [EC:2.5.1.6] (A)
Fusarium0G014340.1	K01771|0|nhe:NECHADRAFT_57455|hypothetical protein; K01771 1-phosphatidylinositol phosphodiesterase [EC:4.6.1.13] (A)
Fusarium0G014390.1	K01230|0|nhe:NECHADRAFT_90164|hypothetical protein; K01230 mannosyl-oligosaccharide alpha-1,2-mannosidase [EC:3.2.1.113] (A)
Fusarium0G014410.1	K05275|0|nhe:NECHADRAFT_90163|hypothetical protein; K05275 pyridoxine 4-dehydrogenase [EC:1.1.1.65] (A)
Fusarium0G014420.1	K10415|0|val:VDBG_06071|cytoplasmic dynein 1 intermediate chain 1; K10415 dynein intermediate chain, cytosolic (A)
Fusarium0G014430.1	K01549|4.99345e-59|nhe:NECHADRAFT_73389|hypothetical protein; K01549 F-type H+-transporting ATP synthase subunit e (A)
Fusarium0G014440.1	K07151|0|nhe:NECHADRAFT_122272|glycosyltransferase family 66; K07151 dolichyl-diphosphooligosaccharide--protein glycosyltransferase [EC:2.4.99.18] (A)
Fusarium0G014470.1	K12609|0|nhe:NECHADRAFT_65680|hypothetical protein; K12609 CCR4-NOT transcriptional complex subunit CAF120 (A)
Fusarium0G014480.1	K12609|0|fpu:FPSE_00097|hypothetical protein; K12609 CCR4-NOT transcriptional complex subunit CAF120 (A)
Fusarium0G014530.1	K11390|0|nhe:NECHADRAFT_74952|hypothetical protein; K11390 citrate lyase subunit beta-like protein [EC:4.1.-.-] (A)
Fusarium0G014590.1	K12815|0|fpu:FPSE_02037|hypothetical protein; K12815 pre-mRNA-splicing factor ATP-dependent RNA helicase DHX38/PRP16 [EC:3.6.4.13] (A)
Fusarium0G014600.1	K14791|0|nhe:NECHADRAFT_74945|hypothetical protein; K14791 periodic tryptophan protein 1 (A)
Fusarium0G014690.1	K12625|1.72049e-49|fpu:FPSE_02027|hypothetical protein; K12625 U6 snRNA-associated Sm-like protein LSm6 (A)
Fusarium0G014710.1	K11121|0|nhe:NECHADRAFT_103157|hypothetical protein; K11121 NAD-dependent histone deacetylase SIR2 [EC:3.5.1.-] (A)
Fusarium0G014720.1	K09650|0|nhe:NECHADRAFT_74935|hypothetical protein; K09650 rhomboid-like protein [EC:3.4.21.105] (A)
Fusarium0G014770.1	K12627|3.16272e-57|fpu:FPSE_02019|hypothetical protein; K12627 U6 snRNA-associated Sm-like protein LSm8 (A)
Fusarium0G014790.1	K12662|0|nhe:NECHADRAFT_90152|hypothetical protein; K12662 U4/U6 small nuclear ribonucleoprotein PRP4 (A)
Fusarium0G014820.1	K02141|4.20757e-89|nhe:NECHADRAFT_102378|hypothetical protein; K02141 F-type H+-transporting ATPase subunit h (A)
Fusarium0G014830.1	K08286|1.16053e-134|nhe:NECHADRAFT_65669|hypothetical protein; K08286 protein-serine/threonine kinase [EC:2.7.11.-] (A)
Fusarium0G014880.1	K01626|0|nhe:NECHADRAFT_74920|hypothetical protein; K01626 3-deoxy-7-phosphoheptulonate synthase [EC:2.5.1.54] (A)
Fusarium0G014890.1	K12736|0|nhe:NECHADRAFT_32139|hypothetical protein; K12736 peptidylprolyl isomerase domain and WD repeat-containing protein 1 [EC:5.2.1.8] (A)
Fusarium0G014910.1	K10735|1.92782e-159|nhe:NECHADRAFT_74917|hypothetical protein; K10735 GINS complex subunit 4 (A)
Fusarium0G014950.1	K16330|0|nhe:NECHADRAFT_32036|hypothetical protein; K16330 pseudouridine-5'-phosphate glycosidase / pseudouridine kinase [EC:3.2.-.- 2.7.1.83] (A)
Fusarium0G014960.1	K16330|0|nhe:NECHADRAFT_32036|hypothetical protein; K16330 pseudouridine-5'-phosphate glycosidase / pseudouridine kinase [EC:3.2.-.- 2.7.1.83] (A)
Fusarium0G015010.1	K00140|0|nhe:NECHADRAFT_57437|hypothetical protein; K00140 malonate-semialdehyde dehydrogenase (acetylating) / methylmalonate-semialdehyde dehydrogenase [EC:1.2.1.18 1.2.1.27] (A)
Fusarium0G015020.1	K08054|0|nhe:NECHADRAFT_65663|hypothetical protein; K08054 calnexin (A)
Fusarium0G015040.1	K08964|1.28978e-170|nhe:NECHADRAFT_74905|hypothetical protein; K08964 methylthioribulose-1-phosphate dehydratase [EC:4.2.1.109] (A)
Fusarium0G015050.1	K08497|0|nhe:NECHADRAFT_74904|hypothetical protein; K08497 protein transport protein SEC20 (A)
Fusarium0G015060.1	K17434|7.59704e-57|fpu:FPSE_01362|hypothetical protein; K17434 large subunit ribosomal protein L53 (A)
Fusarium0G015070.1	K01507|0|nhe:NECHADRAFT_30988|hypothetical protein; K01507 inorganic pyrophosphatase [EC:3.6.1.1] (A)
Fusarium0G015090.1	K12666|0|nhe:NECHADRAFT_90136|hypothetical protein; K12666 oligosaccharyltransferase complex subunit alpha (ribophorin I) (A)
Fusarium0G015110.1	K02212|0|nhe:NECHADRAFT_31306|hypothetical protein; K02212 DNA replication licensing factor MCM4 [EC:3.6.4.12] (A)
Fusarium0G015130.1	K07566|0|nhe:NECHADRAFT_74894|hypothetical protein; K07566 L-threonylcarbamoyladenylate synthase [EC:2.7.7.87] (A)
Fusarium0G015150.1	K02127|4.85611e-158|nhe:NECHADRAFT_102380|hypothetical protein; K02127 F-type H+-transporting ATPase subunit b (A)
Fusarium0G015160.1	K14771|0|nhe:NECHADRAFT_65701|hypothetical protein; K14771 U3 small nucleolar RNA-associated protein 19 (A)
Fusarium0G015170.1	K16073|0|nhe:NECHADRAFT_65704|hypothetical protein; K16073 magnesium transporter (A)
Fusarium0G015180.1	K14407|0|nhe:NECHADRAFT_75021|hypothetical protein; K14407 cleavage stimulation factor subunit 2 (A)
Fusarium0G015210.1	K02739|0|nhe:NECHADRAFT_57478|hypothetical protein; K02739 20S proteasome subunit beta 2 [EC:3.4.25.1] (A)
Fusarium0G015220.1	K18715|0|nhe:NECHADRAFT_57482|hypothetical protein; K18715 nucleoporin NUP159 (A)
Fusarium0G015230.1	K03027|0|nhe:NECHADRAFT_90198|hypothetical protein; K03027 DNA-directed RNA polymerases I and III subunit RPAC1 (A)
Fusarium0G015240.1	K10686|0|nhe:NECHADRAFT_90199|hypothetical protein; K10686 ubiquitin-activating enzyme E1 C [EC:6.3.2.19] (A)
Fusarium0G015250.1	K11137|0|nhe:NECHADRAFT_31035|hypothetical protein; K11137 telomere length regulation protein (A)
Fusarium0G015290.1	K15340|0|nhe:NECHADRAFT_65714|hypothetical protein; K15340 DNA cross-link repair 1A protein (A)
Fusarium0G015300.1	K12621|7.82586e-65|tre:TRIREDRAFT_46320|hypothetical protein; K12621 U6 snRNA-associated Sm-like protein LSm2 (A)
Fusarium0G015310.1	K03869|0|nhe:NECHADRAFT_90203|hypothetical protein; K03869 cullin 3 (A)
Fusarium0G015320.1	K02493|0|nhe:NECHADRAFT_75035|hypothetical protein; K02493 release factor glutamine methyltransferase [EC:2.1.1.297] (A)
Fusarium0G015350.1	K11187|1.08293e-133|nhe:NECHADRAFT_102382|hypothetical protein; K11187 peroxiredoxin 5, atypical 2-Cys peroxiredoxin [EC:1.11.1.15] (A)
Fusarium0G015370.1	K05767|0|nhe:NECHADRAFT_57490|hypothetical protein; K05767 Ras GTPase-activating-like protein IQGAP2/3 (A)
Fusarium0G015400.1	K10753|2.85341e-178|nhe:NECHADRAFT_122277|SGA2101; histone chaperone; K10753 histone chaperone ASF1 (A)
Fusarium0G015410.1	K14408|0|nhe:NECHADRAFT_31071|hypothetical protein; K14408 cleavage stimulation factor subunit 3 (A)
Fusarium0G015420.1	K11593|0|nhe:NECHADRAFT_65720|AGO2101; hypothetical protein; K11593 eukaryotic translation initiation factor 2C (A)
Fusarium0G015540.1	K06947|0|nhe:NECHADRAFT_90213|hypothetical protein; K06947 polynucleotide 5'-hydroxyl-kinase GRC3/NOL9 [EC:2.7.1.-] (A)
Fusarium0G015580.1	K15033|1.09329e-104|nhe:NECHADRAFT_73400|hypothetical protein; K15033 peptidyl-tRNA hydrolase ICT1 [EC:3.1.1.29] (A)
Fusarium0G015640.1	K01895|0|nhe:NECHADRAFT_90219|acetate--CoA ligase; K01895 acetyl-CoA synthetase [EC:6.2.1.1] (A)
Fusarium0G015650.1	K10756|0|val:VDBG_05408|replication factor C subunit 5; K10756 replication factor C subunit 3/5 (A)
Fusarium0G015660.1	K10754|0|nhe:NECHADRAFT_30719|hypothetical protein; K10754 replication factor C subunit 1 (A)
Fusarium0G015690.1	K11553|1.42882e-45|fgr:FG00325.1|hypothetical protein; K11553 DASH complex subunit DAD1 (A)
Fusarium0G015720.1	K00809|0|nhe:NECHADRAFT_32075|hypothetical protein; K00809 deoxyhypusine synthase [EC:2.5.1.46] (A)
Fusarium0G015760.1	K15444|0|nhe:NECHADRAFT_98875|hypothetical protein; K15444 tRNA (uracil-5-)-methyltransferase TRM9 [EC:2.1.1.229] (A)
Fusarium0G015780.1	K17262|4.5936e-158|nhe:NECHADRAFT_75077|hypothetical protein; K17262 tubulin-folding cofactor B (A)
Fusarium0G015850.1	K02135|4.44237e-43|nhe:NECHADRAFT_73402|hypothetical protein; K02135 F-type H+-transporting ATPase subunit epsilon (A)
Fusarium0G015870.1	K13354|0|nhe:NECHADRAFT_90230|hypothetical protein; K13354 solute carrier family 25 (peroxisomal adenine nucleotide transporter), member 17 (A)
Fusarium0G015890.1	K03036|0|nhe:NECHADRAFT_65738|hypothetical protein; K03036 26S proteasome regulatory subunit N6 (A)
Fusarium0G015900.1	K03687|1.96577e-176|nhe:NECHADRAFT_98880|hypothetical protein; K03687 molecular chaperone GrpE (A)
Fusarium0G015920.1	K03872|1.05208e-70|nhe:NECHADRAFT_75090|hypothetical protein; K03872 transcription elongation factor B, polypeptide 1 (A)
Fusarium0G015930.1	K18328|0|nhe:NECHADRAFT_31473|hypothetical protein; K18328 lariat debranching enzyme [EC:3.1.-.-] (A)
Fusarium0G015940.1	K06685|0|nhe:NECHADRAFT_98881|hypothetical protein; K06685 MOB kinase activator 1 (A)
Fusarium0G015950.1	K02137|9.68223e-128|nhe:NECHADRAFT_102383|hypothetical protein; K02137 F-type H+-transporting ATPase subunit O (A)
Fusarium0G015970.1	K11778|0|nhe:NECHADRAFT_98883|hypothetical protein; K11778 ditrans,polycis-polyprenyl diphosphate synthase [EC:2.5.1.87] (A)
Fusarium0G016000.1	K02154|0|nhe:NECHADRAFT_90236|hypothetical protein; K02154 V-type H+-transporting ATPase subunit a (A)
Fusarium0G016010.1	K14403|0|nhe:NECHADRAFT_90237|hypothetical protein; K14403 cleavage and polyadenylation specificity factor subunit 3 [EC:3.1.27.-] (A)
Fusarium0G016040.1	K05754|3.17828e-146|nhe:NECHADRAFT_73404|hypothetical protein; K05754 actin related protein 2/3 complex, subunit 5 (A)
Fusarium0G016050.1	K18162|0|nhe:NECHADRAFT_75103|hypothetical protein; K18162 NADH dehydrogenase [ubiquinone] 1 alpha subcomplex assembly factor 5 [EC:2.1.1.-] (A)
Fusarium0G016060.1	K11824|0|nhe:NECHADRAFT_31655|hypothetical protein; K11824 AP-2 complex subunit alpha (A)
Fusarium0G016070.1	K06997|1.01879e-136|nhe:NECHADRAFT_75105|hypothetical protein; K06997 (A)
Fusarium0G016140.1	K01061|0|nhe:NECHADRAFT_75112|hypothetical protein; K01061 carboxymethylenebutenolidase [EC:3.1.1.45] (A)
Fusarium0G016160.1	K10743|5.24908e-131|nhe:NECHADRAFT_75114|hypothetical protein; K10743 ribonuclease H2 subunit A [EC:3.1.26.4] (A)
Fusarium0G016190.1	K11497|0|nhe:NECHADRAFT_90245|hypothetical protein; K11497 centromere protein C (A)
Fusarium0G016200.1	K00624|0|nhe:NECHADRAFT_90246|hypothetical protein; K00624 carnitine O-acetyltransferase [EC:2.3.1.7] (A)
Fusarium0G016230.1	K03283|0|nhe:NECHADRAFT_65752|hypothetical protein; K03283 heat shock 70kDa protein 1/8 (A)
Fusarium0G016290.1	K10958|0|fpu:FPSE_11616|hypothetical protein; K10958 DNA repair protein RAD57 (A)
Fusarium0G016300.1	K03021|0|nhe:NECHADRAFT_90251|hypothetical protein; K03021 DNA-directed RNA polymerase III subunit RPC2 [EC:2.7.7.6] (A)
Fusarium0G016330.1	K02877|7.52885e-146|nhe:NECHADRAFT_73405|60S ribosomal protein L15; K02877 large subunit ribosomal protein L15e (A)
Fusarium0G016400.1	K02988|0|nhe:NECHADRAFT_32108|hypothetical protein; K02988 small subunit ribosomal protein S5 (A)
Fusarium0G016440.1	K03023|0|nhe:NECHADRAFT_75140|hypothetical protein; K03023 DNA-directed RNA polymerase III subunit RPC3 (A)
Fusarium0G016450.1	K00415|0|nhe:NECHADRAFT_65760|hypothetical protein; K00415 ubiquinol-cytochrome c reductase core subunit 2 (A)
Fusarium0G016500.1	K07374|0|nhe:NECHADRAFT_98894|hypothetical protein; K07374 tubulin alpha (A)
Fusarium0G016510.1	K01640|0|nhe:NECHADRAFT_31605|hypothetical protein; K01640 hydroxymethylglutaryl-CoA lyase [EC:4.1.3.4] (A)
Fusarium0G016520.1	K02147|0|nhe:NECHADRAFT_98895|hypothetical protein; K02147 V-type H+-transporting ATPase subunit B (A)
Fusarium0G016530.1	K07561|0|nhe:NECHADRAFT_65768|hypothetical protein; K07561 2-(3-amino-3-carboxypropyl)histidine synthase [EC:2.5.1.108] (A)
Fusarium0G000040.1	K00059|9.1102e-83|nhe:NECHADRAFT_42355|hypothetical protein; K00059 3-oxoacyl-[acyl-carrier protein] reductase [EC:1.1.1.100] (A)
Fusarium0G000120.1	K07119|3.1173e-111|pbl:PAAG_05416|NADP-dependent leukotriene B4 12-hydroxydehydrogenase; K07119 (A)
Fusarium0G000160.1	K17069|0|nhe:NECHADRAFT_93984|hypothetical protein; K17069 O-acetylhomoserine/O-acetylserine sulfhydrylase [EC:2.5.1.49 2.5.1.47] (A)
Fusarium0G000170.1	K00480|0|nhe:NECHADRAFT_42151|hypothetical protein; K00480 salicylate hydroxylase [EC:1.14.13.1] (A)
Fusarium0G000190.1	K00059|0|nhe:NECHADRAFT_42355|hypothetical protein; K00059 3-oxoacyl-[acyl-carrier protein] reductase [EC:1.1.1.100] (A)
Fusarium0G000330.1	K05972|1.01941e-145|vda:VDAG_07481|feruloyl esterase B; K05972 acetylxylan esterase [EC:3.1.1.72] (A)
Fusarium0G000420.1	K03457|0|bor:COCMIDRAFT_35070|hypothetical protein; K03457 nucleobase:cation symporter-1, NCS1 family (A)
Fusarium0G000440.1	K00326|1.2356e-152|nhe:NECHADRAFT_57564|hypothetical protein; K00326 cytochrome-b5 reductase [EC:1.6.2.2] (A)
Fusarium0G000530.1	K03448|0|nhe:NECHADRAFT_83219|hypothetical protein; K03448 MFS transporter, ACS family, pantothenate transporter (A)
Fusarium0G000660.1	K16261|0|nhe:NECHADRAFT_95193|hypothetical protein; K16261 yeast amino acid transporter (A)
Fusarium0G016540.1	K11270|1.13812e-94|nhe:NECHADRAFT_75150|hypothetical protein; K11270 chromosome transmission fidelity protein 8 (A)
Fusarium0G016550.1	K02991|3.04952e-173|nhe:NECHADRAFT_102384|40S ribosomal protein S6; K02991 small subunit ribosomal protein S6e (A)
Fusarium0G016560.1	K10592|0|nhe:NECHADRAFT_31398|hypothetical protein; K10592 E3 ubiquitin-protein ligase HUWE1 [EC:6.3.2.19] (A)
Fusarium0G016580.1	K02995|5.08515e-134|nhe:NECHADRAFT_102385|40S ribosomal protein S8; K02995 small subunit ribosomal protein S8e (A)
Fusarium0G016590.1	K10258|0|nhe:NECHADRAFT_98899|hypothetical protein; K10258 very-long-chain enoyl-CoA reductase [EC:1.3.1.93] (A)
Fusarium0G016610.1	K10901|1.08432e-173|val:VDBG_05582|ATP-dependent DNA helicase recQ; K10901 bloom syndrome protein [EC:3.6.4.12] (A)
Fusarium0G016700.1	K09419|0|nhe:NECHADRAFT_90281|hypothetical protein; K09419 heat shock transcription factor, other eukaryote (A)
Fusarium0G016710.1	K12737|0|nhe:NECHADRAFT_75173|hypothetical protein; K12737 peptidyl-prolyl cis-trans isomerase SDCCAG10 [EC:5.2.1.8] (A)
Fusarium0G016720.1	K00128|0|nhe:NECHADRAFT_65782|hypothetical protein; K00128 aldehyde dehydrogenase (NAD+) [EC:1.2.1.3] (A)
Fusarium0G016760.1	K03857|0|nhe:NECHADRAFT_90275|glycosyltransferase family 4; K03857 phosphatidylinositol glycan, class A [EC:2.4.1.198] (A)
Fusarium0G016770.1	K14807|0|nhe:NECHADRAFT_90274|hypothetical protein; K14807 ATP-dependent RNA helicase DDX51/DBP6 [EC:3.6.4.13] (A)
Fusarium0G016790.1	K12734|1.59713e-120|nhe:NECHADRAFT_73408|hypothetical protein; K12734 peptidyl-prolyl cis-trans isomerase-like 3 [EC:5.2.1.8] (A)
Fusarium0G016840.1	K09531|0|nhe:NECHADRAFT_75183|hypothetical protein; K09531 DnaJ homolog subfamily C member 11 (A)
Fusarium0G016850.1	K14688|0|nhe:NECHADRAFT_98906|hypothetical protein; K14688 solute carrier family 30 (zinc transporter), member 1 (A)
Fusarium0G016870.1	K06990|0|nhe:NECHADRAFT_98907|hypothetical protein; K06990 (A)
Fusarium0G016880.1	K08486|0|nhe:NECHADRAFT_98908|hypothetical protein; K08486 syntaxin 1B/2/3 (A)
Fusarium0G016900.1	K01183|0|nhe:NECHADRAFT_90287|glycoside hydrolase family 18; K01183 chitinase [EC:3.2.1.14] (A)
Fusarium0G016920.1	K14404|0|nhe:NECHADRAFT_75190|hypothetical protein; K14404 cleavage and polyadenylation specificity factor subunit 4 (A)
Fusarium0G016990.1	K08008|0|nhe:NECHADRAFT_31773|hypothetical protein; K08008 NADPH oxidase (A)
Fusarium0G017010.1	K13348|8.52444e-120|nhe:NECHADRAFT_73409|hypothetical protein; K13348 protein Mpv17 (A)
Fusarium0G017020.1	K14521|0|nhe:NECHADRAFT_75201|hypothetical protein; K14521 N-acetyltransferase 10 [EC:2.3.1.-] (A)
Fusarium0G017110.1	K00326|0|nhe:NECHADRAFT_57564|hypothetical protein; K00326 cytochrome-b5 reductase [EC:1.6.2.2] (A)
Fusarium0G017130.1	K15544|0|nhe:NECHADRAFT_30895|hypothetical protein; K15544 RNA polymerase II subunit A C-terminal domain phosphatase SSU72 [EC:3.1.3.16] (A)
Fusarium0G017170.1	K01301|0|nhe:NECHADRAFT_30822|hypothetical protein; K01301 N-acetylated-alpha-linked acidic dipeptidase [EC:3.4.17.21] (A)
Fusarium0G017220.1	K03283|0|nhe:NECHADRAFT_57571|hypothetical protein; K03283 heat shock 70kDa protein 1/8 (A)
Fusarium0G017230.1	K03006|0|nhe:NECHADRAFT_103209|hypothetical protein; K03006 DNA-directed RNA polymerase II subunit RPB1 [EC:2.7.7.6] (A)
Fusarium0G017240.1	K14961|0|nhe:NECHADRAFT_75224|SWDA2101; hypothetical protein; K14961 COMPASS component SWD1 (A)
Fusarium0G017250.1	K10761|0|fpu:FPSE_12058|hypothetical protein; K10761 tRNA(His) guanylyltransferase [EC:2.7.7.79] (A)
Fusarium0G017260.1	K14796|3.39289e-150|nhe:NECHADRAFT_75226|hypothetical protein; K14796 nucleolar protein TMA23 (A)
Fusarium0G017300.1	K03648|0|nhe:NECHADRAFT_7068|hypothetical protein; K03648 uracil-DNA glycosylase [EC:3.2.2.27] (A)
Fusarium0G017310.1	K14026|0|nhe:NECHADRAFT_30793|hypothetical protein; K14026 SEL1 protein (A)
Fusarium0G017340.1	K01872|0|nhe:NECHADRAFT_90315|hypothetical protein; K01872 alanyl-tRNA synthetase [EC:6.1.1.7] (A)
Fusarium0G017360.1	K01738|0|nhe:NECHADRAFT_90317|hypothetical protein; K01738 cysteine synthase A [EC:2.5.1.47] (A)
Fusarium0G017370.1	K03145|0|nhe:NECHADRAFT_75236|hypothetical protein; K03145 transcription elongation factor S-II (A)
Fusarium0G017380.1	K10846|0|nhe:NECHADRAFT_65808|hypothetical protein; K10846 DNA excision repair protein ERCC-5 (A)
Fusarium0G017470.1	K14552|0|nhe:NECHADRAFT_31067|hypothetical protein; K14552 NET1-associated nuclear protein 1 (U3 small nucleolar RNA-associated protein 17) (A)
Fusarium0G017480.1	K03007|4.65324e-51|tre:TRIREDRAFT_64752|hypothetical protein; K03007 DNA-directed RNA polymerases I, II, and III subunit RPABC5 (A)
Fusarium0G017520.1	K15183|0|nhe:NECHADRAFT_31795|hypothetical protein; K15183 RNA polymerase II elongation factor ELL (A)
Fusarium0G017530.1	K10418|1.41843e-55|maj:MAA_00690|dynein light chain; K10418 dynein light chain LC8-type (A)
Fusarium0G017540.1	K14787|0|nhe:NECHADRAFT_30669|hypothetical protein; K14787 multiple RNA-binding domain-containing protein 1 (A)
Fusarium0G017550.1	K09448|0|nhe:NECHADRAFT_98929|hypothetical protein; K09448 transcriptional enhancer factor (A)
Fusarium0G017570.1	K09567|1.40932e-131|nhe:NECHADRAFT_73413|hypothetical protein; K09567 peptidyl-prolyl isomerase H (cyclophilin H) [EC:5.2.1.8] (A)
Fusarium0G017670.1	K14779|0|nhe:NECHADRAFT_30744|hypothetical protein; K14779 ATP-dependent RNA helicase DDX52/ROK1 [EC:3.6.4.13] (A)
Fusarium0G017710.1	K04567|0|nhe:NECHADRAFT_57588|hypothetical protein; K04567 lysyl-tRNA synthetase, class II [EC:6.1.1.6] (A)
Fusarium0G017720.1	K11400|0|nhe:NECHADRAFT_90334|ARP2101; Actin-related protein, ARP4 class; K11400 actin-related protein 4 (A)
Fusarium0G017730.1	K03649|0|nhe:NECHADRAFT_75270|hypothetical protein; K03649 TDG/mug DNA glycosylase family protein [EC:3.2.2.-] (A)
Fusarium0G017740.1	K00972|0|nhe:NECHADRAFT_65819|hypothetical protein; K00972 UDP-N-acetylglucosamine/UDP-N-acetylgalactosamine diphosphorylase [EC:2.7.7.23 2.7.7.83] (A)
Fusarium0G017750.1	K00384|0|nhe:NECHADRAFT_57595|hypothetical protein; K00384 thioredoxin reductase (NADPH) [EC:1.8.1.9] (A)
Fusarium0G017780.1	K15728|0|nhe:NECHADRAFT_57597|hypothetical protein; K15728 phosphatidate phosphatase LPIN [EC:3.1.3.4] (A)
Fusarium0G017790.1	K14152|0|val:VDBG_07236|histidine biosynthesis trifunctional protein; K14152 phosphoribosyl-ATP pyrophosphohydrolase / phosphoribosyl-AMP cyclohydrolase / histidinol dehydrogenase [EC:3.6.1.31 3.5.4.19 1.1.1.23] (A)
Fusarium0G017800.1	K03133|2.00117e-179|nhe:NECHADRAFT_75277|hypothetical protein; K03133 transcription initiation factor TFIID subunit 9B (A)
Fusarium0G017810.1	K17732|0|nhe:NECHADRAFT_65828|hypothetical protein; K17732 mitochondrial-processing peptidase subunit beta [EC:3.4.24.64] (A)
Fusarium0G017840.1	K00088|0|nhe:NECHADRAFT_30581|hypothetical protein; K00088 IMP dehydrogenase [EC:1.1.1.205] (A)
Fusarium0G017880.1	K02919|9.90187e-66|nhe:NECHADRAFT_75283|hypothetical protein; K02919 large subunit ribosomal protein L36 (A)
Fusarium0G017920.1	K00135|0|nhe:NECHADRAFT_31648|hypothetical protein; K00135 succinate-semialdehyde dehydrogenase / glutarate-semialdehyde dehydrogenase [EC:1.2.1.16 1.2.1.79 1.2.1.20] (A)
Fusarium0G017930.1	K00135|0|nhe:NECHADRAFT_31648|hypothetical protein; K00135 succinate-semialdehyde dehydrogenase / glutarate-semialdehyde dehydrogenase [EC:1.2.1.16 1.2.1.79 1.2.1.20] (A)
Fusarium0G017950.1	K06269|0|nhe:NECHADRAFT_57603|hypothetical protein; K06269 serine/threonine-protein phosphatase PP1 catalytic subunit [EC:3.1.3.16] (A)
Fusarium0G017980.1	K00008|0|nhe:NECHADRAFT_57605|hypothetical protein; K00008 L-iditol 2-dehydrogenase [EC:1.1.1.14] (A)
Fusarium0G017990.1	K02140|8.00995e-130|nhe:NECHADRAFT_102391|hypothetical protein; K02140 F-type H+-transporting ATPase subunit g (A)
Fusarium0G018010.1	K03122|0|nhe:NECHADRAFT_75297|hypothetical protein; K03122 transcription initiation factor TFIIA large subunit (A)
Fusarium0G018020.1	K01230|0|nhe:NECHADRAFT_31115|hypothetical protein; K01230 mannosyl-oligosaccharide alpha-1,2-mannosidase [EC:3.2.1.113] (A)
Fusarium0G018030.1	K03363|0|nhe:NECHADRAFT_98942|hypothetical protein; K03363 cell division cycle 20, cofactor of APC complex (A)
Fusarium0G018080.1	K05544|0|nhe:NECHADRAFT_75304|hypothetical protein; K05544 tRNA-dihydrouridine synthase 3 [EC:1.3.1.89] (A)
Fusarium0G018090.1	K13344|0|nhe:NECHADRAFT_98944|hypothetical protein; K13344 peroxin-13 (A)
Fusarium0G018110.1	K10751|0|nhe:NECHADRAFT_98945|NFB2101; hypothetical protein; K10751 chromatin assembly factor 1 subunit B (A)
Fusarium0G018140.1	K08334|0|nhe:NECHADRAFT_30705|hypothetical protein; K08334 beclin 1 (A)
Fusarium0G018150.1	K08334|7.2289e-84|nhe:NECHADRAFT_30705|hypothetical protein; K08334 beclin 1 (A)
Fusarium0G018170.1	K03097|0|nhe:NECHADRAFT_57621|hypothetical protein; K03097 casein kinase II subunit alpha [EC:2.7.11.1] (A)
Fusarium0G018210.1	K11563|0|nhe:NECHADRAFT_75317|hypothetical protein; K11563 kinetochore protein Spc7/SPC105 (A)
Fusarium0G018220.1	K02949|1.22899e-111|nhe:NECHADRAFT_73418|40S ribosomal protein S11; K02949 small subunit ribosomal protein S11e (A)
Fusarium0G018250.1	K17560|0|nhe:NECHADRAFT_75320|hypothetical protein; K17560 unconventional prefoldin RPB5 interactor 1 (A)
Fusarium0G018270.1	K01930|0|nhe:NECHADRAFT_90362|hypothetical protein; K01930 folylpolyglutamate synthase [EC:6.3.2.17] (A)
Fusarium0G018280.1	K01930|0|nhe:NECHADRAFT_75323|hypothetical protein; K01930 folylpolyglutamate synthase [EC:6.3.2.17] (A)
Fusarium0G018300.1	K17785|0|nhe:NECHADRAFT_75325|hypothetical protein; K17785 mitofilin (A)
Fusarium0G018310.1	K07889|2.52619e-145|nhe:NECHADRAFT_102393|hypothetical protein; K07889 Ras-related protein Rab-5C (A)
Fusarium0G018340.1	K01870|0|nhe:NECHADRAFT_75329|hypothetical protein; K01870 isoleucyl-tRNA synthetase [EC:6.1.1.5] (A)
Fusarium0G018360.1	K17714|0|nhe:NECHADRAFT_75330|hypothetical protein; K17714 sorting and assembly machinery component 37 (A)
Fusarium0G018370.1	K05293|0|nhe:NECHADRAFT_90368|hypothetical protein; K05293 phosphatidylinositol glycan, class U (A)
Fusarium0G018380.1	K14843|0|nhe:NECHADRAFT_30617|hypothetical protein; K14843 pescadillo (A)
Fusarium0G018400.1	K10398|0|nhe:NECHADRAFT_30607|hypothetical protein; K10398 kinesin family member 11 (A)
Fusarium0G018430.1	K08286|0|nhe:NECHADRAFT_31235|hypothetical protein; K08286 protein-serine/threonine kinase [EC:2.7.11.-] (A)
Fusarium0G018460.1	K08286|0|nhe:NECHADRAFT_31235|hypothetical protein; K08286 protein-serine/threonine kinase [EC:2.7.11.-] (A)
Fusarium0G018470.1	K05283|0|nhe:NECHADRAFT_65855|hypothetical protein; K05283 phosphatidylinositol glycan, class W [EC:2.3.-.-] (A)
Fusarium0G018530.1	K00102|0|nhe:NECHADRAFT_75345|hypothetical protein; K00102 D-lactate dehydrogenase (cytochrome) [EC:1.1.2.4] (A)
Fusarium0G018570.1	K10866|0|val:VDBG_07227|DNA repair protein RAD50; K10866 DNA repair protein RAD50 [EC:3.6.-.-] (A)
Fusarium0G018580.1	K10866|0|nhe:NECHADRAFT_65858|hypothetical protein; K10866 DNA repair protein RAD50 [EC:3.6.-.-] (A)
Fusarium0G018630.1	K17778|9.30869e-64|nhe:NECHADRAFT_73421|hypothetical protein; K17778 mitochondrial import inner membrane translocase subunit TIM10 (A)
Fusarium0G018680.1	K00759|8.61911e-155|nhe:NECHADRAFT_102394|hypothetical protein; K00759 adenine phosphoribosyltransferase [EC:2.4.2.7] (A)
Fusarium0G018700.1	K06664|0|nhe:NECHADRAFT_31638|hypothetical protein; K06664 peroxin-2 (A)
Fusarium0G018760.1	K01427|0|nhe:NECHADRAFT_65875|hypothetical protein; K01427 urease [EC:3.5.1.5] (A)
Fusarium0G018770.1	K11315|0|nhe:NECHADRAFT_103242|hypothetical protein; K11315 transcriptional adapter 3 (A)
Fusarium0G018780.1	K13621|0|nhe:NECHADRAFT_31251|hypothetical protein; K13621 betaine lipid synthase (A)
Fusarium0G018790.1	K00237|6.66167e-125|nhe:NECHADRAFT_102395|hypothetical protein; K00237 succinate dehydrogenase (ubiquinone) membrane anchor subunit (A)
Fusarium0G018800.1	K01866|0|nhe:NECHADRAFT_103243|hypothetical protein; K01866 tyrosyl-tRNA synthetase [EC:6.1.1.1] (A)
Fusarium0G018820.1	K04523|0|nhe:NECHADRAFT_75374|hypothetical protein; K04523 ubiquilin (A)
Fusarium0G018840.1	K00344|0|nhe:NECHADRAFT_98970|hypothetical protein; K00344 NADPH2:quinone reductase [EC:1.6.5.5] (A)
Fusarium0G018860.1	K01868|0|nhe:NECHADRAFT_31483|hypothetical protein; K01868 threonyl-tRNA synthetase [EC:6.1.1.3] (A)
Fusarium0G018870.1	K06287|5.71977e-67|nhe:NECHADRAFT_75378|hypothetical protein; K06287 septum formation protein (A)
Fusarium0G018880.1	K06287|2.35518e-160|nhe:NECHADRAFT_75378|hypothetical protein; K06287 septum formation protein (A)
Fusarium0G018920.1	K01887|0|nhe:NECHADRAFT_31699|hypothetical protein; K01887 arginyl-tRNA synthetase [EC:6.1.1.19] (A)
Fusarium0G018940.1	K18064|8.5058e-91|nhe:NECHADRAFT_98974|hypothetical protein; K18064 arsenical-resistance protein 2 (A)
Fusarium0G018950.1	K11099|5.25851e-51|tre:TRIREDRAFT_21972|hypothetical protein; K11099 small nuclear ribonucleoprotein G (A)
Fusarium0G019050.1	K05916|0|nhe:NECHADRAFT_65884|hypothetical protein; K05916 nitric oxide dioxygenase [EC:1.14.12.17] (A)
Fusarium0G019060.1	K09553|0|fpu:FPSE_09250|hypothetical protein; K09553 stress-induced-phosphoprotein 1 (A)
Fusarium0G019070.1	K05349|0|nhe:NECHADRAFT_123279|glycoside hydrolase family 3; K05349 beta-glucosidase [EC:3.2.1.21] (A)
Fusarium0G019120.1	K14686|1.0548e-116|nhe:NECHADRAFT_73427|hypothetical protein; K14686 solute carrier family 31 (copper transporter), member 1 (A)
Fusarium0G019160.1	K01802|3.97256e-127|nhe:NECHADRAFT_102398|hypothetical protein; K01802 peptidylprolyl isomerase [EC:5.2.1.8] (A)
Fusarium0G019170.1	K03025|0|fgr:FG00778.1|hypothetical protein; K03025 DNA-directed RNA polymerase III subunit RPC6 (A)
Fusarium0G019180.1	K06067|0|nhe:NECHADRAFT_31703|HDA2104; hypothetical protein; K06067 histone deacetylase 1/2 [EC:3.5.1.98] (A)
Fusarium0G019190.1	K03030|0|nhe:NECHADRAFT_57667|hypothetical protein; K03030 26S proteasome regulatory subunit N11 (A)
Fusarium0G019420.1	K01669|0|nhe:NECHADRAFT_90422|hypothetical protein; K01669 deoxyribodipyrimidine photo-lyase [EC:4.1.99.3] (A)
Fusarium0G019480.1	K02971|1.67039e-57|nhe:NECHADRAFT_73430|40S ribosomal protein S21; K02971 small subunit ribosomal protein S21e (A)
Fusarium0G019520.1	K02894|2.64516e-80|fpu:FPSE_09944|hypothetical protein; K02894 large subunit ribosomal protein L23e (A)
Fusarium0G019550.1	K00027|0|nhe:NECHADRAFT_90425|hypothetical protein; K00027 malate dehydrogenase (oxaloacetate-decarboxylating) [EC:1.1.1.38] (A)
Fusarium0G019610.1	K01192|0|nhe:NECHADRAFT_90428|hypothetical protein; K01192 beta-mannosidase [EC:3.2.1.25] (A)
Fusarium0G019650.1	K09885|3.88697e-173|nhe:NECHADRAFT_90431|hypothetical protein; K09885 aquaporin rerated protein, other eukaryote (A)
Fusarium0G019700.1	K10273|0|nhe:NECHADRAFT_57678|hypothetical protein; K10273 F-box and leucine-rich repeat protein 7 (A)
Fusarium0G019710.1	K10273|0|nhe:NECHADRAFT_57678|hypothetical protein; K10273 F-box and leucine-rich repeat protein 7 (A)
Fusarium0G019720.1	K01754|0|nhe:NECHADRAFT_30662|hypothetical protein; K01754 threonine dehydratase [EC:4.3.1.19] (A)
Fusarium0G019760.1	K14833|0|nhe:NECHADRAFT_65909|hypothetical protein; K14833 nucleolar complex protein 2 (A)
Fusarium0G019770.1	K12184|5.38253e-167|nhe:NECHADRAFT_75461|hypothetical protein; K12184 ESCRT-I complex subunit VPS28 (A)
Fusarium0G019780.1	K00921|0|nhe:NECHADRAFT_65911|hypothetical protein; K00921 1-phosphatidylinositol-3-phosphate 5-kinase [EC:2.7.1.150] (A)
Fusarium0G019790.1	K00921|0|nhe:NECHADRAFT_65911|hypothetical protein; K00921 1-phosphatidylinositol-3-phosphate 5-kinase [EC:2.7.1.150] (A)
Fusarium0G019810.1	K05527|1.8393e-61|val:VDBG_03869|BolA domain-containing protein; K05527 BolA protein (A)
Fusarium0G019830.1	K03259|5.0298e-180|nhe:NECHADRAFT_90439|hypothetical protein; K03259 translation initiation factor 4E (A)
Fusarium0G019890.1	K09660|0|nhe:NECHADRAFT_75476|hypothetical protein; K09660 mannose-P-dolichol utilization defect 1 (A)
Fusarium0G019910.1	K01012|0|nhe:NECHADRAFT_65914|hypothetical protein; K01012 biotin synthase [EC:2.8.1.6] (A)
Fusarium0G019930.1	K06062|0|nhe:NECHADRAFT_105852|HAG2101; histone acetyltransferase; K06062 histone acetyltransferase [EC:2.3.1.48] (A)
Fusarium0G019950.1	K02830|0|nhe:NECHADRAFT_98993|hypothetical protein; K02830 cell cycle checkpoint protein [EC:3.1.11.2] (A)
Fusarium0G019990.1	K07034|8.15513e-177|nhe:NECHADRAFT_75485|hypothetical protein; K07034 (A)
Fusarium0G020020.1	K00763|0|nhe:NECHADRAFT_30915|hypothetical protein; K00763 nicotinate phosphoribosyltransferase [EC:6.3.4.21] (A)
Fusarium0G020030.1	K14548|0|nhe:NECHADRAFT_30646|hypothetical protein; K14548 U3 small nucleolar RNA-associated protein 4 (A)
Fusarium0G020040.1	K01456|0|nhe:NECHADRAFT_98998|hypothetical protein; K01456 peptide-N4-(N-acetyl-beta-glucosaminyl)asparagine amidase [EC:3.5.1.52] (A)
Fusarium0G020080.1	K10867|0|nhe:NECHADRAFT_57691|hypothetical protein; K10867 nijmegen breakage syndrome protein 1 (A)
Fusarium0G020120.1	K00801|0|nhe:NECHADRAFT_75492|hypothetical protein; K00801 farnesyl-diphosphate farnesyltransferase [EC:2.5.1.21] (A)
Fusarium0G020200.1	K05284|0|nhe:NECHADRAFT_65925|glycosyltransferase family 50; K05284 phosphatidylinositol glycan, class M [EC:2.4.1.-] (A)
Fusarium0G020250.1	K00128|0|nhe:NECHADRAFT_99005|hypothetical protein; K00128 aldehyde dehydrogenase (NAD+) [EC:1.2.1.3] (A)
Fusarium0G020330.1	K11808|0|nhe:NECHADRAFT_57703|hypothetical protein; K11808 phosphoribosylaminoimidazole carboxylase [EC:4.1.1.21] (A)
Fusarium0G020350.1	K13704|0|fpu:FPSE_07949|hypothetical protein; K13704 abhydrolase domain-containing protein 12 [EC:3.1.1.23] (A)
Fusarium0G020360.1	K00671|0|nhe:NECHADRAFT_30718|hypothetical protein; K00671 glycylpeptide N-tetradecanoyltransferase [EC:2.3.1.97] (A)
Fusarium0G020380.1	K12667|0|nhe:NECHADRAFT_75514|hypothetical protein; K12667 oligosaccharyltransferase complex subunit delta (ribophorin II) (A)
Fusarium0G020420.1	K00993|0|nhe:NECHADRAFT_103265|hypothetical protein; K00993 ethanolaminephosphotransferase [EC:2.7.8.1] (A)
Fusarium0G020440.1	K10843|0|nhe:NECHADRAFT_90467|hypothetical protein; K10843 DNA excision repair protein ERCC-3 [EC:3.6.4.12] (A)
Fusarium0G020490.1	K03128|0|nhe:NECHADRAFT_90469|hypothetical protein; K03128 transcription initiation factor TFIID subunit 2 (A)
Fusarium0G020500.1	K11644|0|nhe:NECHADRAFT_105854|SNT2101; histone deacetylase complex protein; K11644 paired amphipathic helix protein Sin3a (A)
Fusarium0G020510.1	K01655|0|nhe:NECHADRAFT_90471|hypothetical protein; K01655 homocitrate synthase [EC:2.3.3.14] (A)
Fusarium0G020520.1	K00626|0|nhe:NECHADRAFT_75529|hypothetical protein; K00626 acetyl-CoA C-acetyltransferase [EC:2.3.1.9] (A)
Fusarium0G020530.1	K12852|0|nhe:NECHADRAFT_30919|hypothetical protein; K12852 116 kDa U5 small nuclear ribonucleoprotein component (A)
Fusarium0G020610.1	K13122|0|nhe:NECHADRAFT_75536|hypothetical protein; K13122 protein FRG1 (A)
Fusarium0G020630.1	K15119|0|nhe:NECHADRAFT_99014|hypothetical protein; K15119 solute carrier family 25, member 39/40 (A)
Fusarium0G020640.1	K10295|0|nhe:NECHADRAFT_75539|hypothetical protein; K10295 F-box protein 9 (A)
Fusarium0G020750.1	K16261|0|nhe:NECHADRAFT_90485|hypothetical protein; K16261 yeast amino acid transporter (A)
Fusarium0G020760.1	K16261|1.54869e-88|nhe:NECHADRAFT_90485|hypothetical protein; K16261 yeast amino acid transporter (A)
Fusarium0G020780.1	K00480|0|nhe:NECHADRAFT_90486|hypothetical protein; K00480 salicylate hydroxylase [EC:1.14.13.1] (A)
Fusarium0G020870.1	K03940|2.69014e-154|nhe:NECHADRAFT_73438|hypothetical protein; K03940 NADH dehydrogenase (ubiquinone) Fe-S protein 7 [EC:1.6.5.3 1.6.99.3] (A)
Fusarium0G020900.1	K00480|0|nhe:NECHADRAFT_90493|hypothetical protein; K00480 salicylate hydroxylase [EC:1.14.13.1] (A)
Fusarium0G020940.1	K03125|0|nhe:NECHADRAFT_105857|HAF2101; transcription initiation factor TFIID, subunit TAF1; K03125 transcription initiation factor TFIID subunit 1 (A)
Fusarium0G020950.1	K09265|0|nhe:NECHADRAFT_75573|hypothetical protein; K09265 MADS-box transcription factor, other eukaryote (A)
Fusarium0G021010.1	K15918|9.29904e-178|nhe:NECHADRAFT_75579|hypothetical protein; K15918 D-glycerate 3-kinase [EC:2.7.1.31] (A)
Fusarium0G021050.1	K02896|4.47605e-127|nhe:NECHADRAFT_102406|ribosome biogenesis protein RLP24; K02896 large subunit ribosomal protein L24e (A)
Fusarium0G021090.1	K00799|8.27566e-154|nhe:NECHADRAFT_90504|hypothetical protein; K00799 glutathione S-transferase [EC:2.5.1.18] (A)
Fusarium0G021140.1	K00294|0|nhe:NECHADRAFT_75603|hypothetical protein; K00294 1-pyrroline-5-carboxylate dehydrogenase [EC:1.2.1.88] (A)
Fusarium0G021200.1	K00826|0|nhe:NECHADRAFT_90510|hypothetical protein; K00826 branched-chain amino acid aminotransferase [EC:2.6.1.42] (A)
Fusarium0G021290.1	K00326|0|nhe:NECHADRAFT_57725|hypothetical protein; K00326 cytochrome-b5 reductase [EC:1.6.2.2] (A)
Fusarium0G021320.1	K14617|0|nhe:NECHADRAFT_75619|hypothetical protein; K14617 LMBR1 domain-containing protein 1 (A)
Fusarium0G021330.1	K14401|0|nhe:NECHADRAFT_65956|hypothetical protein; K14401 cleavage and polyadenylation specificity factor subunit 1 (A)
Fusarium0G021360.1	K02219|3.3129e-62|nhe:NECHADRAFT_75623|hypothetical protein; K02219 cyclin-dependent kinase regulatory subunit CKS1 (A)
Fusarium0G021400.1	K05349|0|nhe:NECHADRAFT_90516|glycoside hydrolase family 3; K05349 beta-glucosidase [EC:3.2.1.21] (A)
Fusarium0G021410.1	K12876|4.21092e-105|nhe:NECHADRAFT_75628|hypothetical protein; K12876 RNA-binding protein 8A (A)
Fusarium0G021420.1	K02983|3.18461e-26|nhe:NECHADRAFT_73441|40S ribosomal protein S30; K02983 small subunit ribosomal protein S30e (A)
Fusarium0G021470.1	K05351|0|nhe:NECHADRAFT_99030|hypothetical protein; K05351 D-xylulose reductase [EC:1.1.1.9] (A)
Fusarium0G021560.1	K18171|4.73599e-97|nhe:NECHADRAFT_73444|hypothetical protein; K18171 COX assembly mitochondrial protein 1 (A)
Fusarium0G021580.1	K14769|1.71824e-150|nhe:NECHADRAFT_99031|hypothetical protein; K14769 U3 small nucleolar RNA-associated protein 11 (A)
Fusarium0G021590.1	K01230|0|nhe:NECHADRAFT_75646|hypothetical protein; K01230 mannosyl-oligosaccharide alpha-1,2-mannosidase [EC:3.2.1.113] (A)
Fusarium0G021630.1	K01876|0|nhe:NECHADRAFT_31440|hypothetical protein; K01876 aspartyl-tRNA synthetase [EC:6.1.1.12] (A)
Fusarium0G021670.1	K00764|0|nhe:NECHADRAFT_31804|hypothetical protein; K00764 amidophosphoribosyltransferase [EC:2.4.2.14] (A)
Fusarium0G021750.1	K01689|0|nhe:NECHADRAFT_90528|hypothetical protein; K01689 enolase [EC:4.2.1.11] (A)
Fusarium0G021770.1	K15136|0|nhe:NECHADRAFT_75667|hypothetical protein; K15136 mediator of RNA polymerase II transcription subunit 18, fungi type (A)
Fusarium0G021780.1	K08073|0|nhe:NECHADRAFT_90529|hypothetical protein; K08073 bifunctional polynucleotide phosphatase/kinase [EC:3.1.3.32 2.7.1.78] (A)
Fusarium0G021910.1	K05349|0|nhe:NECHADRAFT_105864|hypothetical protein; K05349 beta-glucosidase [EC:3.2.1.21] (A)
Fusarium0G021940.1	K12198|3.00267e-151|nhe:NECHADRAFT_30741|hypothetical protein; K12198 charged multivesicular body protein 5 (A)
Fusarium0G021950.1	K03362|0|nhe:NECHADRAFT_31774|hypothetical protein; K03362 F-box and WD-40 domain protein 1/11 (A)
Fusarium0G022100.1	K07750|0|nhe:NECHADRAFT_75708|hypothetical protein; K07750 methylsterol monooxygenase [EC:1.14.13.72] (A)
Fusarium0G022110.1	K01424|0|nhe:NECHADRAFT_65975|hypothetical protein; K01424 L-asparaginase [EC:3.5.1.1] (A)
Fusarium0G022220.1	K03317|0|nhe:NECHADRAFT_90556|hypothetical protein; K03317 concentrative nucleoside transporter, CNT family (A)
Fusarium0G022250.1	K16803|0|nhe:NECHADRAFT_90558|hypothetical protein; K16803 cytoskeleton-associated protein 5 (A)
Fusarium0G022260.1	K13103|0|nhe:NECHADRAFT_90559|hypothetical protein; K13103 tuftelin-interacting protein 11 (A)
Fusarium0G022280.1	K15458|0|nhe:NECHADRAFT_20407|hypothetical protein; K15458 SIT4-associating protein SAP185/190 (A)
Fusarium0G022290.1	K15458|1.34497e-111|nhe:NECHADRAFT_20407|hypothetical protein; K15458 SIT4-associating protein SAP185/190 (A)
Fusarium0G022360.1	K14819|0|nhe:NECHADRAFT_75737|hypothetical protein; K14819 dual specificity phosphatase 12 [EC:3.1.3.16 3.1.3.48] (A)
Fusarium0G022410.1	K11236|0|nhe:NECHADRAFT_30756|hypothetical protein; K11236 cell division control protein 24 (A)
Fusarium0G022530.1	K01049|0|nhe:NECHADRAFT_75756|hypothetical protein; K01049 acetylcholinesterase [EC:3.1.1.7] (A)
Fusarium0G022590.1	K13366|0|nhe:NECHADRAFT_31528|hypothetical protein; K13366 polyamine oxidase [EC:1.5.3.14 1.5.3.16 1.5.3.-] (A)
Fusarium0G022660.1	K01426|0|nhe:NECHADRAFT_30636|hypothetical protein; K01426 amidase [EC:3.5.1.4] (A)
Fusarium0G022750.1	K00480|1.89754e-87|pic:PICST_28907|NHG4; Salicylate hydroxylase (Salicylate 1-monooxygenase); K00480 salicylate hydroxylase [EC:1.14.13.1] (A)
Fusarium0G022760.1	K00480|1.83166e-132|nhe:NECHADRAFT_44307|hypothetical protein; K00480 salicylate hydroxylase [EC:1.14.13.1] (A)
Fusarium0G022820.1	K07824|0|bor:COCMIDRAFT_100407|hypothetical protein; K07824 benzoate 4-monooxygenase [EC:1.14.13.12] (A)
Fusarium0G022950.1	K05351|0|tmn:UCRPA7_6056|putative d-xylulose reductase a protein; K05351 D-xylulose reductase [EC:1.1.1.9] (A)
Fusarium0G022990.1	K01469|0|tmn:UCRPA7_3266|putative 5-oxoprolinase protein; K01469 5-oxoprolinase (ATP-hydrolysing) [EC:3.5.2.9] (A)
Fusarium0G023150.1	K07734|8.59298e-123|maw:MAC_03710|transcriptional regulator, putative; K07734 transcriptional regulator (A)
Fusarium0G023180.1	K01213|0|nhe:NECHADRAFT_39724|glycoside hydrolase family 28; K01213 galacturan 1,4-alpha-galacturonidase [EC:3.2.1.67] (A)
Fusarium0G023210.1	K08150|0|nhe:NECHADRAFT_93166|hypothetical protein; K08150 MFS transporter, SP family, solute carrier family 2 (myo-inositol transporter), member 13 (A)
Fusarium0G023500.1	K10253|1.87539e-112|nhe:NECHADRAFT_68905|hypothetical protein; K10253 DOPA 4,5-dioxygenase [EC:1.14.99.-] (A)
Fusarium0G023550.1	K01224|0|nhe:NECHADRAFT_40212|hypothetical protein; K01224 arabinogalactan endo-1,4-beta-galactosidase [EC:3.2.1.89] (A)
Fusarium0G023650.1	K01278|0|nhe:NECHADRAFT_93193|hypothetical protein; K01278 dipeptidyl-peptidase 4 [EC:3.4.14.5] (A)
Fusarium0G023700.1	K01638|0|nhe:NECHADRAFT_40252|hypothetical protein; K01638 malate synthase [EC:2.3.3.9] (A)
Fusarium0G023860.1	K01897|0|nhe:NECHADRAFT_68906|hypothetical protein; K01897 long-chain acyl-CoA synthetase [EC:6.2.1.3] (A)
Fusarium0G023880.1	K01198|0|nhe:NECHADRAFT_40143|glycoside hydrolase family 43; K01198 xylan 1,4-beta-xylosidase [EC:3.2.1.37] (A)
Fusarium0G023900.1	K17862|0|nhe:NECHADRAFT_40259|hypothetical protein; K17862 linoleate 10R-lipoxygenase [EC:1.13.11.62] (A)
Fusarium0G023910.1	K11866|0|nhe:NECHADRAFT_40231|hypothetical protein; K11866 STAM-binding protein [EC:3.4.19.12] (A)
Fusarium0G023930.1	K04798|1.13053e-57|nhe:NECHADRAFT_19887|hypothetical protein; K04798 prefoldin beta subunit (A)
Fusarium0G023940.1	K12196|0|nhe:NECHADRAFT_93212|hypothetical protein; K12196 vacuolar protein-sorting-associated protein 4 (A)
Fusarium0G023950.1	K15267|0|nhe:NECHADRAFT_60662|hypothetical protein; K15267 mitochondrial transcription factor 1 (A)
Fusarium0G023970.1	K01476|0|nhe:NECHADRAFT_60667|hypothetical protein; K01476 arginase [EC:3.5.3.1] (A)
Fusarium0G024010.1	K09983|1.6298e-104|nhe:NECHADRAFT_93218|hypothetical protein; K09983 hypothetical protein (A)
Fusarium0G024020.1	K06897|0|nhe:NECHADRAFT_100336|hypothetical protein; K06897 7,8-dihydropterin-6-yl-methyl-4-(beta-D-ribofuranosyl)aminobenzene 5'-phosphate synthase [EC:2.5.1.105] (A)
Fusarium0G024060.1	K13348|1.80432e-143|nhe:NECHADRAFT_7689|hypothetical protein; K13348 protein Mpv17 (A)
Fusarium0G024170.1	K06675|0|nhe:NECHADRAFT_122550|CPC2102; condensin complex component SMC4; K06675 structural maintenance of chromosome 4 (A)
Fusarium0G024200.1	K02976|3.32217e-78|maj:MAA_04703|putative 40S ribosomal protein; K02976 small subunit ribosomal protein S26e (A)
Fusarium0G024210.1	K02977|2.51576e-108|nhe:NECHADRAFT_68927|ubiquitin-40S ribosomal protein S31 fusion protein; K02977 small subunit ribosomal protein S27Ae (A)
Fusarium0G024220.1	K14564|0|nhe:NECHADRAFT_68933|hypothetical protein; K14564 nucleolar protein 56 (A)
Fusarium0G024240.1	K01183|0|nhe:NECHADRAFT_68934|glycoside hydrolase family 18; K01183 chitinase [EC:3.2.1.14] (A)
Fusarium0G024250.1	K13577|8.54155e-102|nhe:NECHADRAFT_79923|hypothetical protein; K13577 solute carrier family 25 (mitochondrial dicarboxylate transporter), member 10 (A)
Fusarium0G024260.1	K00249|0|nhe:NECHADRAFT_39949|hypothetical protein; K00249 acyl-CoA dehydrogenase [EC:1.3.8.7] (A)
Fusarium0G024290.1	K00164|0|nhe:NECHADRAFT_79926|hypothetical protein; K00164 2-oxoglutarate dehydrogenase E1 component [EC:1.2.4.2] (A)
Fusarium0G024300.1	K00658|0|nhe:NECHADRAFT_68939|hypothetical protein; K00658 2-oxoglutarate dehydrogenase E2 component (dihydrolipoamide succinyltransferase) [EC:2.3.1.61] (A)
Fusarium0G024350.1	K01466|0|nhe:NECHADRAFT_93239|hypothetical protein; K01466 allantoinase [EC:3.5.2.5] (A)
Fusarium0G024360.1	K05355|0|nhe:NECHADRAFT_93238|hypothetical protein; K05355 hexaprenyl-diphosphate synthase [EC:2.5.1.82 2.5.1.83] (A)
Fusarium0G024380.1	K01824|0|nhe:NECHADRAFT_68940|hypothetical protein; K01824 cholestenol delta-isomerase [EC:5.3.3.5] (A)
Fusarium0G024390.1	K01824|3.55511e-141|nhe:NECHADRAFT_68940|hypothetical protein; K01824 cholestenol delta-isomerase [EC:5.3.3.5] (A)
Fusarium0G024490.1	K00290|0|nhe:NECHADRAFT_93245|hypothetical protein; K00290 saccharopine dehydrogenase (NAD+, L-lysine forming) [EC:1.5.1.7] (A)
Fusarium0G024580.1	K07119|0|nhe:NECHADRAFT_79958|hypothetical protein; K07119 (A)
Fusarium0G024620.1	K13690|0|nhe:NECHADRAFT_40086|hypothetical protein; K13690 alpha-1,3-mannosyltransferase [EC:2.4.1.-] (A)
Fusarium0G024680.1	K14541|0|nhe:NECHADRAFT_79968|hypothetical protein; K14541 urea carboxylase / allophanate hydrolase [EC:6.3.4.6 3.5.1.54] (A)
Fusarium0G024720.1	K05663|0|nhe:NECHADRAFT_60719|NhATM1; hypothetical protein; K05663 mitochondrial ABC transporter ATM (A)
Fusarium0G024750.1	K14565|0|nhe:NECHADRAFT_39989|hypothetical protein; K14565 nucleolar protein 58 (A)
Fusarium0G024760.1	K02146|0|nhe:NECHADRAFT_60724|hypothetical protein; K02146 V-type H+-transporting ATPase subunit d (A)
Fusarium0G024780.1	K02998|0|nhe:NECHADRAFT_68978|40S ribosomal protein S0; K02998 small subunit ribosomal protein SAe (A)
Fusarium0G024800.1	K06027|0|nhe:NECHADRAFT_104315|hypothetical protein; K06027 vesicle-fusing ATPase [EC:3.6.4.6] (A)
Fusarium0G024850.1	K16368|0|nhe:NECHADRAFT_4054|hypothetical protein; K16368 diacylglycerol kinase (CTP) [EC:2.7.1.174] (A)
Fusarium0G024860.1	K14809|0|nhe:NECHADRAFT_79984|hypothetical protein; K14809 ATP-dependent RNA helicase DDX55/SPB4 [EC:3.6.4.13] (A)
Fusarium0G024890.1	K14290|0|nhe:NECHADRAFT_68989|hypothetical protein; K14290 exportin-1 (A)
Fusarium0G024900.1	K00830|0|nhe:NECHADRAFT_68993|hypothetical protein; K00830 alanine-glyoxylate transaminase / serine-glyoxylate transaminase / serine-pyruvate transaminase [EC:2.6.1.44 2.6.1.45 2.6.1.51] (A)
Fusarium0G024940.1	K16261|0|nhe:NECHADRAFT_39829|hypothetical protein; K16261 yeast amino acid transporter (A)
Fusarium0G024970.1	K16261|0|nhe:NECHADRAFT_104321|hypothetical protein; K16261 yeast amino acid transporter (A)
Fusarium0G025060.1	K13628|3.95902e-166|nhe:NECHADRAFT_104323|hypothetical protein; K13628 iron-sulfur cluster assembly protein (A)
Fusarium0G025070.1	K00567|1.47681e-81|nhe:NECHADRAFT_93283|hypothetical protein; K00567 methylated-DNA-[protein]-cysteine S-methyltransferase [EC:2.1.1.63] (A)
Fusarium0G025080.1	K01900|0|nhe:NECHADRAFT_69004|hypothetical protein; K01900 succinyl-CoA synthetase beta subunit [EC:6.2.1.4 6.2.1.5] (A)
Fusarium0G025120.1	K12195|1.70428e-125|nhe:NECHADRAFT_40042|hypothetical protein; K12195 charged multivesicular body protein 6 (A)
Fusarium0G025130.1	K14571|0|nhe:NECHADRAFT_93287|hypothetical protein; K14571 ribosome biogenesis ATPase (A)
Fusarium0G025140.1	K08738|1.77543e-52|nhe:NECHADRAFT_69011|hypothetical protein; K08738 cytochrome c (A)
Fusarium0G025150.1	K12589|2.11394e-171|nhe:NECHADRAFT_40151|hypothetical protein; K12589 exosome complex component RRP42 (A)
Fusarium0G025160.1	K00685|0|nhe:NECHADRAFT_93290|hypothetical protein; K00685 arginine-tRNA-protein transferase [EC:2.3.2.8] (A)
Fusarium0G025170.1	K07766|2.35932e-65|nhe:NECHADRAFT_60765|hypothetical protein; K07766 diphosphoinositol-polyphosphate diphosphatase [EC:3.6.1.52] (A)
Fusarium0G025180.1	K12620|6.51793e-74|nhe:NECHADRAFT_100373|hypothetical protein; K12620 U6 snRNA-associated Sm-like protein LSm1 (A)
Fusarium0G025200.1	K07874|6.79354e-149|nhe:NECHADRAFT_73652|hypothetical protein; K07874 Ras-related protein Rab-1A (A)
Fusarium0G025230.1	K11274|0|nhe:NECHADRAFT_40224|hypothetical protein; K11274 chromosome transmission fidelity protein 4 (A)
Fusarium0G000900.1	K04640|7.79525e-105|nhe:NECHADRAFT_101152|hypothetical protein; K04640 guanine nucleotide-binding protein subunit alpha, other (A)
Fusarium0G001130.1	K01130|0|nhe:NECHADRAFT_39252|hypothetical protein; K01130 arylsulfatase [EC:3.1.6.1] (A)
Fusarium0G001200.1	K00059|3.5249e-177|nhe:NECHADRAFT_45893|hypothetical protein; K00059 3-oxoacyl-[acyl-carrier protein] reductase [EC:1.1.1.100] (A)
Fusarium0G001280.1	K00988|0|nhe:NECHADRAFT_83139|hypothetical protein; K00988 ATP adenylyltransferase [EC:2.7.7.53] (A)
Fusarium0G001320.1	K00108|0|nhe:NECHADRAFT_45566|hypothetical protein; K00108 choline dehydrogenase [EC:1.1.99.1] (A)
Fusarium0G001410.1	K11159|4.71726e-46|nhe:NECHADRAFT_83121|hypothetical protein; K11159 carotenoid cleavage dioxygenase (A)
[truncated: 1,776 more rows]
