# Supplementary material for: Whole-Genome Sequencing of the Entomopathogenic Fungus Fusarium solani KMZW-1 and Its Efficacy Against Bactrocera dorsalis
Source: Curr Issues Mol Biol. 2024 Oct 17;46(10):11593–612. doi: 10.3390/cimb46100688 (PMC11505816; doi:10.3390/cimb46100688)
Supplement: Supplementary file 1 [file cimb-46-00688-s001.zip › Kog_class.gff3.txt]

#Gene name	Portein_name_in_KOG	E_value	Identity	Score	Organism	KOG_id	KOG_class_defination	Function_code	Functional_categories	Function_class_defination
Fusarium0G086150.1	YJR097w	7.00E-15	54/181(29.83)	71.2	sce	KOG0714	Molecular chaperone (DnaJ superfamily)	[O]	CELLULAR PROCESSES AND SIGNALING	Posttranslational modification, protein turnover, chaperones
Fusarium0G086160.1	SPAC8E11.02c	5.00E-143	206/268(76.87)	408	spo	KOG0841	Multifunctional chaperone (14-3-3 family)	[O]	CELLULAR PROCESSES AND SIGNALING	Posttranslational modification, protein turnover, chaperones
Fusarium0G086180.1	SPAC26A3.15c	4.00E-45	209/645(32.40)	172	spo	KOG2196	Nuclear porin	[Y]	CELLULAR PROCESSES AND SIGNALING	Nuclear structure
Fusarium0G086200.1	YER025w	0	343/439(78.13)	723	sce	KOG0466	Translation initiation factor 2, gamma subunit (eIF-2gamma; GTPase)	[J]	INFORMATION STORAGE AND PROCESSING	Translation, ribosomal structure and biogenesis
Fusarium0G086220.1	SPAC1006.07	0	324/383(84.60)	648	spo	KOG0327	Translation initiation factor 4F, helicase subunit (eIF-4A) and related helicases	[J]	INFORMATION STORAGE AND PROCESSING	Translation, ribosomal structure and biogenesis
Fusarium0G086230.1	At5g06550	1.00E-73	133/341(39.00)	241	ath	KOG2130	Phosphatidylserine-specific receptor PtdSerR, contains JmjC domain	[BT]	--	--
Fusarium0G086240.1	At2g26280	8.00E-19	60/179(33.52)	92.4	ath	KOG2401	Predicted MutS-related protein involved in mismatch repair	[L]	INFORMATION STORAGE AND PROCESSING	Replication, recombination and repair
Fusarium0G086280.1	7299675	5.00E-121	262/842(31.12)	409	dme	KOG0950	DNA polymerase theta/eta, DEAD-box superfamily	[R]	POORLY CHARACTERIZED	General function prediction only
Fusarium0G086290.1	SPAC3H1.12c	5.00E-76	242/984(24.59)	276	spo	KOG0955	PHD finger protein BR140/LIN-49	[R]	POORLY CHARACTERIZED	General function prediction only
Fusarium0G086300.1	SPAC3H1.13	5.00E-64	122/373(32.71)	213	spo	KOG2345	Serine/threonine protein kinase/TGF-beta stimulated factor	[KIT]	--	--
Fusarium0G086310.1	SPAC513.05	0	535/1099(48.68)	985	spo	KOG4342	Alpha-mannosidase	[G]	METABOLISM	Carbohydrate transport and metabolism
Fusarium0G086340.1	SPCC18.14c	5.00E-107	174/308(56.49)	319	spo	KOG0815	60S acidic ribosomal protein P0	[J]	INFORMATION STORAGE AND PROCESSING	Translation, ribosomal structure and biogenesis
Fusarium0G086350.1	SPCC18.13	2.00E-27	88/314(28.03)	115	spo	KOG3914	WD repeat protein WDR4	[S]	POORLY CHARACTERIZED	Function unknown
Fusarium0G086360.1	SPBC1734.11	3.00E-140	228/424(53.77)	412	spo	KOG0712	Molecular chaperone (DnaJ superfamily)	[O]	CELLULAR PROCESSES AND SIGNALING	Posttranslational modification, protein turnover, chaperones
Fusarium0G086370.1	Hs18576822	4.00E-07	53/205(25.85)	54.7	hsa	KOG0101	Molecular chaperones HSP70/HSC70, HSP70 superfamily	[O]	CELLULAR PROCESSES AND SIGNALING	Posttranslational modification, protein turnover, chaperones
Fusarium0G086380.1	SPAC3C7.12	2.00E-09	26/53(49.06)	62.4	spo	KOG4568	Cytoskeleton-associated protein and related proteins	[ZR]	--	--
Fusarium0G086470.1	SPAC1556.02c	0	464/624(74.36)	991	spo	KOG2403	Succinate dehydrogenase, flavoprotein subunit	[C]	METABOLISM	Energy production and conversion
Fusarium0G086480.1	SPCC1450.12	1.00E-105	260/875(29.71)	350	spo	KOG2273	Membrane coat complex Retromer, subunit VPS5/SNX1, Sorting nexins, and related PX domain-containing proteins	[U]	CELLULAR PROCESSES AND SIGNALING	Intracellular trafficking, secretion, and vesicular transport
Fusarium0G086530.1	YDR011w	0	545/1419(38.41)	974	sce	KOG0065	Pleiotropic drug resistance proteins (PDR1-15), ABC superfamily	[Q]	METABOLISM	Secondary metabolites biosynthesis, transport and catabolism
Fusarium0G086540.1	At5g24260	3.00E-30	119/435(27.36)	129	ath	KOG2281	Dipeptidyl aminopeptidases/acylaminoacyl-peptidases	[O]	CELLULAR PROCESSES AND SIGNALING	Posttranslational modification, protein turnover, chaperones
Fusarium0G086550.1	SPAC2E1P5.03	4.00E-34	85/232(36.64)	132	spo	KOG0724	Zuotin and related molecular chaperones (DnaJ superfamily), contains DNA-binding domains	[O]	CELLULAR PROCESSES AND SIGNALING	Posttranslational modification, protein turnover, chaperones
Fusarium0G086580.1	CE13175	8.00E-14	93/341(27.27)	72.4	cel	KOG1994	Predicted RNA binding protein, contains G-patch and Zn-finger domains	[A]	INFORMATION STORAGE AND PROCESSING	RNA processing and modification
Fusarium0G086590.1	SPBC3F6.04c	3.00E-116	304/905(33.59)	379	spo	KOG2147	Nucleolar protein involved in 40S ribosome biogenesis	[J]	INFORMATION STORAGE AND PROCESSING	Translation, ribosomal structure and biogenesis
Fusarium0G086640.1	YKL024c	1.00E-66	106/201(52.74)	211	sce	KOG3079	Uridylate kinase/adenylate kinase	[F]	METABOLISM	Nucleotide transport and metabolism
Fusarium0G086650.1	YDL101c	1.00E-67	149/430(34.65)	233	sce	KOG0615	Serine/threonine protein kinase Chk2 and related proteins	[D]	CELLULAR PROCESSES AND SIGNALING	Cell cycle control, cell division, chromosome partitioning
Fusarium0G086660.1	SPAC26A3.10	2.00E-75	206/691(29.81)	270	spo	KOG0521	Putative GTPase activating proteins (GAPs)	[T]	CELLULAR PROCESSES AND SIGNALING	Signal transduction mechanisms
Fusarium0G086680.1	At5g35750	3.00E-65	198/638(31.03)	244	ath	KOG0519	Sensory transduction histidine kinase	[T]	CELLULAR PROCESSES AND SIGNALING	Signal transduction mechanisms
Fusarium0G086690.1	Hs8922633	2.00E-13	41/121(33.88)	71.2	hsa	KOG0381	HMG box-containing protein	[R]	POORLY CHARACTERIZED	General function prediction only
Fusarium0G086700.1	SPCC306.03c	1.00E-129	301/829(36.31)	410	spo	KOG2328	Chromosome condensation complex Condensin, subunit H	[BD]	--	--
Fusarium0G086710.1	SPAC3A12.06c	7.00E-48	141/418(33.73)	185	spo	KOG2399	K+-dependent Na+:Ca2+ antiporter	[P]	METABOLISM	Inorganic ion transport and metabolism
Fusarium0G086720.1	SPAC1556.07	6.00E-126	170/261(65.13)	364	spo	KOG3189	Phosphomannomutase	[I]	METABOLISM	Lipid transport and metabolism
Fusarium0G086740.1	Hs4505249	0	369/925(39.89)	644	hsa	KOG0218	Mismatch repair MSH3	[L]	INFORMATION STORAGE AND PROCESSING	Replication, recombination and repair
Fusarium0G086750.1	At5g12210	4.00E-117	172/316(54.43)	347	ath	KOG0366	Protein geranylgeranyltransferase type II, beta subunit	[O]	CELLULAR PROCESSES AND SIGNALING	Posttranslational modification, protein turnover, chaperones
Fusarium0G086770.1	SPAC26A3.09	5.00E-19	62/215(28.84)	91.3	spo	KOG4269	Rac GTPase-activating protein BCR/ABR	[T]	CELLULAR PROCESSES AND SIGNALING	Signal transduction mechanisms
Fusarium0G086780.1	YOR294w	1.00E-43	93/199(46.73)	148	sce	KOG1765	Regulator of ribosome synthesis	[J]	INFORMATION STORAGE AND PROCESSING	Translation, ribosomal structure and biogenesis
Fusarium0G086790.1	YGL129c	9.00E-22	91/381(23.88)	99.4	sce	KOG3928	Mitochondrial ribosome small subunit component, mediator of apoptosis DAP3	[J]	INFORMATION STORAGE AND PROCESSING	Translation, ribosomal structure and biogenesis
Fusarium0G086800.1	SPBC25D12.03c	0	450/804(55.97)	862	spo	KOG0482	DNA replication licensing factor, MCM7 component	[L]	INFORMATION STORAGE AND PROCESSING	Replication, recombination and repair
Fusarium0G086810.1	YKL197c	1.00E-75	154/331(46.53)	272	sce	KOG0735	AAA+-type ATPase	[O]	CELLULAR PROCESSES AND SIGNALING	Posttranslational modification, protein turnover, chaperones
Fusarium0G086820.1	SPCC1753.04	7.00E-74	142/355(40.00)	237	spo	KOG1528	Salt-sensitive 3'-phosphoadenosine-5'-phosphatase HAL2/SAL1	[FP]	--	--
Fusarium0G086840.1	SPAC1783.05	0	469/985(47.61)	854	spo	KOG0384	Chromodomain-helicase DNA-binding protein	[K]	INFORMATION STORAGE AND PROCESSING	Transcription
Fusarium0G086850.1	YDR091c	0	416/570(72.98)	880	sce	KOG0063	RNAse L inhibitor, ABC superfamily	[A]	INFORMATION STORAGE AND PROCESSING	RNA processing and modification
Fusarium0G086860.1	SPAC4D7.13	5.00E-124	231/612(37.75)	393	spo	KOG0152	Spliceosomal protein FBP11/Splicing factor PRP40	[A]	INFORMATION STORAGE AND PROCESSING	RNA processing and modification
Fusarium0G086890.1	CE23489	6.00E-08	40/139(28.78)	55.1	cel	KOG0490	Transcription factor, contains HOX domain	[R]	POORLY CHARACTERIZED	General function prediction only
Fusarium0G086900.1	YHR044c	1.00E-33	82/243(33.74)	125	sce	KOG2914	Predicted haloacid-halidohydrolase and related hydrolases	[R]	POORLY CHARACTERIZED	General function prediction only
Fusarium0G086910.1	Hs8923198	7.00E-21	72/225(32.00)	90.1	hsa	KOG4755	Predicted pyroglutamyl peptidase	[O]	CELLULAR PROCESSES AND SIGNALING	Posttranslational modification, protein turnover, chaperones
Fusarium0G086920.1	YPL263c	2.00E-86	170/472(36.02)	289	sce	KOG1230	Protein containing repeated kelch motifs	[R]	POORLY CHARACTERIZED	General function prediction only
Fusarium0G086930.1	SPAC2G11.15c	2.00E-17	43/138(31.16)	78.2	spo	KOG2730	Methylase	[R]	POORLY CHARACTERIZED	General function prediction only
Fusarium0G086940.1	SPAC1D4.02c	4.00E-57	119/329(36.17)	193	spo	KOG3834	Golgi reassembly stacking protein GRASP65, contains PDZ domain	[U]	CELLULAR PROCESSES AND SIGNALING	Intracellular trafficking, secretion, and vesicular transport
Fusarium0G086950.1	YJR085c	2.00E-12	35/96(36.46)	61.2	sce	KOG4267	Predicted membrane protein	[S]	POORLY CHARACTERIZED	Function unknown
Fusarium0G086970.1	SPBC21D10.07	4.00E-10	31/74(41.89)	53.9	spo	KOG4148	Uncharacterized conserved protein	[S]	POORLY CHARACTERIZED	Function unknown
Fusarium0G086980.1	SPAC227.10	4.00E-36	60/114(52.63)	123	spo	KOG4098	Molecular chaperone Prefoldin, subunit 2	[O]	CELLULAR PROCESSES AND SIGNALING	Posttranslational modification, protein turnover, chaperones
Fusarium0G086990.1	Hs5453780	1.00E-49	76/119(63.87)	164	hsa	KOG0869	CCAAT-binding factor, subunit A (HAP3)	[K]	INFORMATION STORAGE AND PROCESSING	Transcription
Fusarium0G087000.1	SPAC18G6.11c	6.00E-66	169/583(28.99)	232	spo	KOG2434	RNA polymerase I transcription factor	[K]	INFORMATION STORAGE AND PROCESSING	Transcription
Fusarium0G087020.1	YDR141c	5.00E-123	474/1915(24.75)	430	sce	KOG3613	Dopey and related predicted leucine zipper transcription factors	[K]	INFORMATION STORAGE AND PROCESSING	Transcription
Fusarium0G087030.1	Hs14150159	2.00E-71	130/429(30.30)	243	hsa	KOG0997	Uncharacterized conserved protein Sand	[S]	POORLY CHARACTERIZED	Function unknown
Fusarium0G087050.1	Hs20554181	5.00E-44	154/562(27.40)	169	hsa	KOG1516	Carboxylesterase and related proteins	[R]	POORLY CHARACTERIZED	General function prediction only
Fusarium0G087080.1	YDR265w	2.00E-44	108/365(29.59)	160	sce	KOG0317	Predicted E3 ubiquitin ligase, integral peroxisomal membrane protein	[O]	CELLULAR PROCESSES AND SIGNALING	Posttranslational modification, protein turnover, chaperones
Fusarium0G087090.1	SPBC215.06c	9.00E-18	42/85(49.41)	83.2	spo	KOG2186	Cell growth-regulating nucleolar protein	[D]	CELLULAR PROCESSES AND SIGNALING	Cell cycle control, cell division, chromosome partitioning
Fusarium0G087100.1	SPBC32H8.03	1.00E-77	124/298(41.61)	244	spo	KOG4391	Predicted alpha/beta hydrolase BEM46	[R]	POORLY CHARACTERIZED	General function prediction only
Fusarium0G087110.1	SPCC18.03	6.00E-146	295/861(34.26)	467	spo	KOG1952	Transcription factor NF-X1, contains NFX-type Zn2+-binding and R3H domains	[K]	INFORMATION STORAGE AND PROCESSING	Transcription
Fusarium0G087130.1	SPCC1235.11	2.00E-33	50/82(60.98)	117	spo	KOG1590	Uncharacterized conserved protein	[S]	POORLY CHARACTERIZED	Function unknown
Fusarium0G087140.1	YBR218c	0	806/1164(69.24)	1667	sce	KOG0369	Pyruvate carboxylase	[C]	METABOLISM	Energy production and conversion
Fusarium0G087190.1	YJR101w	1.00E-27	82/258(31.78)	110	sce	KOG0876	Manganese superoxide dismutase	[P]	METABOLISM	Inorganic ion transport and metabolism
Fusarium0G087250.1	At5g35730	2.00E-24	75/216(34.72)	103	ath	KOG1162	Predicted small molecule transporter	[U]	CELLULAR PROCESSES AND SIGNALING	Intracellular trafficking, secretion, and vesicular transport
Fusarium0G087260.1	YLR151c	2.00E-30	97/292(33.22)	120	sce	KOG3069	Peroxisomal NUDIX hydrolase	[L]	INFORMATION STORAGE AND PROCESSING	Replication, recombination and repair
Fusarium0G087270.1	YHR175w	6.00E-32	66/162(40.74)	117	sce	KOG3386	Copper transporter	[P]	METABOLISM	Inorganic ion transport and metabolism
Fusarium0G087280.1	YJR025c	2.00E-53	90/172(52.33)	171	sce	KOG3995	3-hydroxyanthranilate oxygenase HAAO	[E]	METABOLISM	Amino acid transport and metabolism
Fusarium0G087290.1	SPBC21C3.09c	8.00E-78	120/219(54.79)	239	spo	KOG1535	Predicted fumarylacetoacetate hydralase	[R]	POORLY CHARACTERIZED	General function prediction only
Fusarium0G087310.1	YLR129w	0	446/995(44.82)	805	sce	KOG0306	WD40-repeat-containing subunit of the 18S rRNA processing complex	[A]	INFORMATION STORAGE AND PROCESSING	RNA processing and modification
Fusarium0G087320.1	SPAC6F6.10c	9.00E-125	185/318(58.18)	365	spo	KOG2826	Actin-related protein Arp2/3 complex, subunit ARPC2	[Z]	CELLULAR PROCESSES AND SIGNALING	Cytoskeleton
Fusarium0G087350.1	SPAC25B8.19c	9.00E-17	29/54(53.70)	79.3	spo	KOG1721	FOG: Zn-finger	[R]	POORLY CHARACTERIZED	General function prediction only
Fusarium0G087360.1	SPAC27F1.09c	0	714/1150(62.09)	1444	spo	KOG0213	Splicing factor 3b, subunit 1	[A]	INFORMATION STORAGE AND PROCESSING	RNA processing and modification
Fusarium0G087370.1	Hs4505495	7.00E-81	138/320(43.12)	256	hsa	KOG2875	8-oxoguanine DNA glycosylase	[L]	INFORMATION STORAGE AND PROCESSING	Replication, recombination and repair
Fusarium0G087380.1	SPBC146.07	2.00E-77	156/433(36.03)	258	spo	KOG0120	Splicing factor U2AF, large subunit (RRM superfamily)	[A]	INFORMATION STORAGE AND PROCESSING	RNA processing and modification
Fusarium0G087390.1	At3g60770	6.00E-27	54/96(56.25)	102	ath	KOG0400	40S ribosomal protein S13	[J]	INFORMATION STORAGE AND PROCESSING	Translation, ribosomal structure and biogenesis
Fusarium0G087400.1	SPCC18.11c	5.00E-12	29/48(60.42)	60.8	spo	KOG4109	Histone H3 (Lys4) methyltransferase complex, subunit CPS25/DPY-30	[K]	INFORMATION STORAGE AND PROCESSING	Transcription
Fusarium0G087410.1	SPBC146.06c	1.00E-123	243/721(33.70)	394	spo	KOG2143	Uncharacterized conserved protein	[S]	POORLY CHARACTERIZED	Function unknown
Fusarium0G087430.1	SPAC328.02	0	267/493(54.16)	556	spo	KOG1815	Predicted E3 ubiquitin ligase	[O]	CELLULAR PROCESSES AND SIGNALING	Posttranslational modification, protein turnover, chaperones
Fusarium0G087440.1	SPBC29A10.05	6.00E-94	149/332(44.88)	308	spo	KOG2518	5'-3' exonuclease	[L]	INFORMATION STORAGE AND PROCESSING	Replication, recombination and repair
Fusarium0G087460.1	YIL070c	1.00E-27	93/291(31.96)	110	sce	KOG2536	MAM33, mitochondrial matrix glycoprotein	[C]	METABOLISM	Energy production and conversion
Fusarium0G087470.1	SPBC646.08c	2.00E-116	189/487(38.81)	356	spo	KOG2210	Oxysterol-binding protein	[T]	CELLULAR PROCESSES AND SIGNALING	Signal transduction mechanisms
Fusarium0G087490.1	YJL010c	8.00E-42	175/685(25.55)	164	sce	KOG2188	Predicted RNA-binding protein, contains Pumilio domains	[J]	INFORMATION STORAGE AND PROCESSING	Translation, ribosomal structure and biogenesis
Fusarium0G087500.1	Hs4503875	1.00E-84	155/453(34.22)	277	hsa	KOG0629	Glutamate decarboxylase and related proteins	[E]	METABOLISM	Amino acid transport and metabolism
Fusarium0G087510.1	SPAC17H9.09c	4.00E-31	79/211(37.44)	118	spo	KOG0395	Ras-related GTPase	[R]	POORLY CHARACTERIZED	General function prediction only
Fusarium0G087520.1	7301081	1.00E-45	87/244(35.66)	157	dme	KOG3274	Uncharacterized conserved protein, AMMECR1	[S]	POORLY CHARACTERIZED	Function unknown
Fusarium0G087570.1	CE08529	5.00E-45	82/186(44.09)	158	cel	KOG1882	Transcriptional regulator SNIP1, contains FHA domain	[T]	CELLULAR PROCESSES AND SIGNALING	Signal transduction mechanisms
Fusarium0G087580.1	CE03226	2.00E-08	54/209(25.84)	60.5	cel	KOG2029	Uncharacterized conserved protein	[S]	POORLY CHARACTERIZED	Function unknown
Fusarium0G087590.1	SPAC2F3.05c	1.00E-81	127/266(47.74)	253	spo	KOG1577	Aldo/keto reductase family proteins	[R]	POORLY CHARACTERIZED	General function prediction only
Fusarium0G087620.1	YBR298c	4.00E-74	162/502(32.27)	251	sce	KOG0254	Predicted transporter (major facilitator superfamily)	[R]	POORLY CHARACTERIZED	General function prediction only
Fusarium0G087630.1	Hs4507155	1.00E-85	146/341(42.82)	269	hsa	KOG0024	Sorbitol dehydrogenase	[Q]	METABOLISM	Secondary metabolites biosynthesis, transport and catabolism
Fusarium0G087650.1	YHR104w	4.00E-97	158/322(49.07)	295	sce	KOG1577	Aldo/keto reductase family proteins	[R]	POORLY CHARACTERIZED	General function prediction only
Fusarium0G087680.1	SPAC11E3.11c	6.00E-31	56/140(40.00)	134	spo	KOG0929	Guanine nucleotide exchange factor	[U]	CELLULAR PROCESSES AND SIGNALING	Intracellular trafficking, secretion, and vesicular transport
Fusarium0G087700.1	Hs10947056	1.00E-16	114/477(23.90)	85.5	hsa	KOG4177	Ankyrin	[M]	CELLULAR PROCESSES AND SIGNALING	Cell wall/membrane/envelope biogenesis
Fusarium0G087710.1	Hs10947054	2.00E-09	80/302(26.49)	62.8	hsa	KOG4177	Ankyrin	[M]	CELLULAR PROCESSES AND SIGNALING	Cell wall/membrane/envelope biogenesis
Fusarium0G087720.1	Hs5729802	4.00E-66	94/137(68.61)	203	hsa	KOG3414	Component of the U4/U6.U5 snRNP/mitosis protein DIM1	[AD]	--	--
Fusarium0G087750.1	SPAC328.06	5.00E-26	177/688(25.73)	117	spo	KOG1863	Ubiquitin carboxyl-terminal hydrolase	[O]	CELLULAR PROCESSES AND SIGNALING	Posttranslational modification, protein turnover, chaperones
Fusarium0G087760.1	7303420	6.00E-50	94/227(41.41)	170	dme	KOG1679	Enoyl-CoA hydratase	[I]	METABOLISM	Lipid transport and metabolism
Fusarium0G087810.1	YBL080c	4.00E-75	176/527(33.40)	254	sce	KOG2438	Glutamyl-tRNA amidotransferase subunit B	[J]	INFORMATION STORAGE AND PROCESSING	Translation, ribosomal structure and biogenesis
Fusarium0G087840.1	Hs7657677	3.00E-52	146/534(27.34)	201	hsa	KOG2066	Vacuolar assembly/sorting protein VPS41	[U]	CELLULAR PROCESSES AND SIGNALING	Intracellular trafficking, secretion, and vesicular transport
Fusarium0G087850.1	SPBC106.09	1.00E-123	264/779(33.89)	428	spo	KOG1858	Anaphase-promoting complex (APC), subunit 1 (meiotic check point regulator/Tsg24)	[DO]	--	--
Fusarium0G087860.1	Hs4503521	5.00E-101	170/426(39.91)	313	hsa	KOG2758	Translation initiation factor 3, subunit e (eIF-3e)	[J]	INFORMATION STORAGE AND PROCESSING	Translation, ribosomal structure and biogenesis
Fusarium0G087870.1	SPAC3H8.03	6.00E-10	26/81(32.10)	55.5	spo	KOG4034	Uncharacterized conserved protein NOF (Neighbor of FAU)	[S]	POORLY CHARACTERIZED	Function unknown
Fusarium0G087890.1	YDR449c	1.00E-33	80/282(28.37)	132	sce	KOG2396	HAT (Half-A-TPR) repeat-containing protein	[R]	POORLY CHARACTERIZED	General function prediction only
Fusarium0G087910.1	Hs16933533	1.00E-22	109/456(23.90)	103	hsa	KOG0158	Cytochrome P450 CYP3/CYP5/CYP6/CYP9 subfamilies	[Q]	METABOLISM	Secondary metabolites biosynthesis, transport and catabolism
Fusarium0G087930.1	Hs20270253	3.00E-21	103/346(29.77)	100	hsa	KOG4501	Transcription coactivator complex, P100 component	[K]	INFORMATION STORAGE AND PROCESSING	Transcription
Fusarium0G087960.1	SPBC25H2.13c	0	1038/2231(46.53)	2013	spo	KOG1798	DNA polymerase epsilon, catalytic subunit A	[L]	INFORMATION STORAGE AND PROCESSING	Replication, recombination and repair
Fusarium0G087990.1	SPBC13E7.03c	9.00E-07	24/54(44.44)	49.3	spo	KOG3791	Predicted RNA-binding protein involved in translational regulation	[JT]	--	--
Fusarium0G088000.1	SPCC1393.10	9.00E-24	49/141(34.75)	97.8	spo	KOG3386	Copper transporter	[P]	METABOLISM	Inorganic ion transport and metabolism
Fusarium0G088010.1	SPBC30D10.11	3.00E-120	241/678(35.55)	385	spo	KOG1183	N-acetylglucosaminyltransferase complex, subunit PIG-Q/GPI1, required for phosphatidylinositol biosynthesis	[MO]	--	--
Fusarium0G088020.1	At4g39920	2.00E-20	53/165(32.12)	92.8	ath	KOG2512	Beta-tubulin folding cofactor C	[O]	CELLULAR PROCESSES AND SIGNALING	Posttranslational modification, protein turnover, chaperones
Fusarium0G088030.1	CE11302	2.00E-159	259/535(48.41)	469	cel	KOG4513	Phosphoglycerate mutase	[G]	METABOLISM	Carbohydrate transport and metabolism
Fusarium0G088060.1	SPBC1685.14c	1.00E-166	246/492(50.00)	500	spo	KOG2395	Protein involved in vacuole import and degradation	[U]	CELLULAR PROCESSES AND SIGNALING	Intracellular trafficking, secretion, and vesicular transport
Fusarium0G088070.1	SPAC328.03	0	340/498(68.27)	738	spo	KOG1050	Trehalose-6-phosphate synthase component TPS1 and related subunits	[G]	METABOLISM	Carbohydrate transport and metabolism
Fusarium0G088080.1	YOR001w	1.00E-97	185/491(37.68)	324	sce	KOG2206	Exosome 3'-5' exoribonuclease complex, subunit PM/SCL-100 (Rrp6)	[J]	INFORMATION STORAGE AND PROCESSING	Translation, ribosomal structure and biogenesis
Fusarium0G088090.1	7302028	1.00E-21	52/126(41.27)	87.8	dme	KOG3025	Mitochondrial F1F0-ATP synthase, subunit c/ATP9/proteolipid	[C]	METABOLISM	Energy production and conversion
Fusarium0G088100.1	7290646	1.00E-40	105/333(31.53)	160	dme	KOG2747	Histone acetyltransferase (MYST family)	[B]	INFORMATION STORAGE AND PROCESSING	Chromatin structure and dynamics
Fusarium0G088110.1	At1g10510	5.00E-11	75/291(25.77)	67.4	ath	KOG4308	LRR-containing protein	[S]	POORLY CHARACTERIZED	Function unknown
Fusarium0G088120.1	7298530	1.00E-121	217/492(44.11)	373	dme	KOG2581	26S proteasome regulatory complex, subunit RPN3/PSMD3	[O]	CELLULAR PROCESSES AND SIGNALING	Posttranslational modification, protein turnover, chaperones
Fusarium0G088130.1	YDR145w	1.00E-30	65/152(42.76)	128	sce	KOG1142	Transcription initiation factor TFIID, subunit TAF12 (also component of histone acetyltransferase SAGA)	[K]	INFORMATION STORAGE AND PROCESSING	Transcription
Fusarium0G088160.1	SPAC23H4.12	6.00E-14	33/69(47.83)	70.9	spo	KOG3001	Dosage compensation regulatory complex/histone acetyltransferase complex, subunit MSL-3/MRG15/EAF3, and related CHROMO domain-containing proteins	[BK]	--	--
Fusarium0G088170.1	SPAC23H4.12	8.00E-35	67/168(39.88)	128	spo	KOG3001	Dosage compensation regulatory complex/histone acetyltransferase complex, subunit MSL-3/MRG15/EAF3, and related CHROMO domain-containing proteins	[BK]	--	--
Fusarium0G088180.1	SPBC1703.07	0	437/607(71.99)	895	spo	KOG1254	ATP-citrate lyase	[C]	METABOLISM	Energy production and conversion
Fusarium0G088190.1	SPAC22A12.16	0	294/486(60.49)	568	spo	KOG1254	ATP-citrate lyase	[C]	METABOLISM	Energy production and conversion
Fusarium0G088210.1	SPAC821.06	4.00E-153	199/304(65.46)	438	spo	KOG1547	Septin CDC10 and related P-loop GTPases	[DTZ]	--	--
Fusarium0G088220.1	SPBC32F12.02	2.00E-69	120/303(39.60)	223	spo	KOG4155	FOG: WD40 repeat	[R]	POORLY CHARACTERIZED	General function prediction only
Fusarium0G088240.1	SPAC589.05c	1.00E-74	124/284(43.66)	238	spo	KOG2524	Cobyrinic acid a,c-diamide synthase	[H]	METABOLISM	Coenzyme transport and metabolism
Fusarium0G088250.1	SPBC16H5.03c	2.00E-156	243/490(49.59)	470	spo	KOG2013	SMT3/SUMO-activating complex, catalytic component UBA2	[O]	CELLULAR PROCESSES AND SIGNALING	Posttranslational modification, protein turnover, chaperones
Fusarium0G088260.1	CE04339	8.00E-32	74/208(35.58)	121	cel	KOG1200	Mitochondrial/plastidial beta-ketoacyl-ACP reductase	[I]	METABOLISM	Lipid transport and metabolism
Fusarium0G088270.1	SPAC823.11	7.00E-59	119/341(34.90)	206	spo	KOG2822	Sphingoid base-phosphate phosphatase	[I]	METABOLISM	Lipid transport and metabolism
Fusarium0G088280.1	YNL290w	4.00E-116	184/362(50.83)	347	sce	KOG0990	Replication factor C, subunit RFC5	[L]	INFORMATION STORAGE AND PROCESSING	Replication, recombination and repair
Fusarium0G088310.1	At3g48890	5.00E-18	52/132(39.39)	82.4	ath	KOG1110	Putative steroid membrane receptor Hpr6.6/25-Dx	[R]	POORLY CHARACTERIZED	General function prediction only
Fusarium0G088340.1	SPBC530.10c	3.00E-147	209/291(71.82)	421	spo	KOG0749	Mitochondrial ADP/ATP carrier proteins	[C]	METABOLISM	Energy production and conversion
Fusarium0G088350.1	YLR333c	4.00E-22	41/75(54.67)	87.4	sce	KOG1767	40S ribosomal protein S25	[J]	INFORMATION STORAGE AND PROCESSING	Translation, ribosomal structure and biogenesis
Fusarium0G088360.1	SPAC328.10c	8.00E-109	153/199(76.88)	316	spo	KOG3291	Ribosomal protein S7	[J]	INFORMATION STORAGE AND PROCESSING	Translation, ribosomal structure and biogenesis
Fusarium0G088390.1	Hs4503355	3.00E-101	337/1305(25.82)	364	hsa	KOG1998	Signaling protein DOCK180	[T]	CELLULAR PROCESSES AND SIGNALING	Signal transduction mechanisms
Fusarium0G088400.1	CE02252	6.00E-08	84/300(28.00)	57	cel	KOG0101	Molecular chaperones HSP70/HSC70, HSP70 superfamily	[O]	CELLULAR PROCESSES AND SIGNALING	Posttranslational modification, protein turnover, chaperones
Fusarium0G088420.1	CE25598	3.00E-07	29/89(32.58)	52	cel	KOG1815	Predicted E3 ubiquitin ligase	[O]	CELLULAR PROCESSES AND SIGNALING	Posttranslational modification, protein turnover, chaperones
Fusarium0G088430.1	CE16325	1.00E-150	241/663(36.35)	458	cel	KOG0064	Peroxisomal long-chain acyl-CoA transporter, ABC superfamily	[I]	METABOLISM	Lipid transport and metabolism
Fusarium0G088440.1	YBL071w-a	2.00E-23	44/80(55.00)	89	sce	KOG2923	Uncharacterized conserved protein	[S]	POORLY CHARACTERIZED	Function unknown
Fusarium0G088450.1	SPAC26F1.13c	0	629/1135(55.42)	1243	spo	KOG0437	Leucyl-tRNA synthetase	[J]	INFORMATION STORAGE AND PROCESSING	Translation, ribosomal structure and biogenesis
Fusarium0G088470.1	Hs4502861	1.00E-46	77/172(44.77)	155	hsa	KOG0936	Clathrin adaptor complex, small subunit	[U]	CELLULAR PROCESSES AND SIGNALING	Intracellular trafficking, secretion, and vesicular transport
Fusarium0G088480.1	YDL120w	7.00E-27	69/175(39.43)	104	sce	KOG3413	Mitochondrial matrix protein frataxin, involved in Fe/S protein biosynthesis	[P]	METABOLISM	Inorganic ion transport and metabolism
Fusarium0G088490.1	YDR536w	3.00E-71	149/475(31.37)	246	sce	KOG0254	Predicted transporter (major facilitator superfamily)	[R]	POORLY CHARACTERIZED	General function prediction only
Fusarium0G088510.1	SPCC1682.07	1.00E-148	218/423(51.54)	436	spo	KOG2807	RNA polymerase II transcription initiation/nucleotide excision repair factor TFIIH, subunit SSL1	[KL]	--	--
Fusarium0G088520.1	7296311	2.00E-139	212/384(55.21)	409	dme	KOG0638	4-hydroxyphenylpyruvate dioxygenase	[E]	METABOLISM	Amino acid transport and metabolism
Fusarium0G088540.1	At3g17430	2.00E-30	88/230(38.26)	119	ath	KOG1441	Glucose-6-phosphate/phosphate and phosphoenolpyruvate/phosphate antiporter	[GE]	--	--
Fusarium0G088550.1	At1g66340	9.00E-34	108/385(28.05)	142	ath	KOG0519	Sensory transduction histidine kinase	[T]	CELLULAR PROCESSES AND SIGNALING	Signal transduction mechanisms
Fusarium0G088570.1	SPBC1778.09	2.00E-71	138/359(38.44)	246	spo	KOG1102	Rab6 GTPase activator GAPCenA and related TBC domain proteins	[R]	POORLY CHARACTERIZED	General function prediction only
Fusarium0G088590.1	SPAC1F7.09c	2.00E-84	133/246(54.07)	261	spo	KOG4145	Allantoicase	[F]	METABOLISM	Nucleotide transport and metabolism
Fusarium0G088610.1	SPAC1834.08	6.00E-128	269/756(35.58)	444	spo	KOG0519	Sensory transduction histidine kinase	[T]	CELLULAR PROCESSES AND SIGNALING	Signal transduction mechanisms
Fusarium0G088630.1	Hs13375901	1.00E-14	47/112(41.96)	71.2	hsa	KOG4055	Uncharacterized conserved protein	[S]	POORLY CHARACTERIZED	Function unknown
Fusarium0G088640.1	SPBC1A4.08c	0	383/523(73.23)	798	spo	KOG0364	Chaperonin complex component, TCP-1 gamma subunit (CCT3)	[O]	CELLULAR PROCESSES AND SIGNALING	Posttranslational modification, protein turnover, chaperones
Fusarium0G088650.1	Hs8923819	9.00E-20	48/130(36.92)	85.1	hsa	KOG3299	Uncharacterized conserved protein	[S]	POORLY CHARACTERIZED	Function unknown
Fusarium0G088670.1	CE03052	2.00E-16	146/601(24.29)	84.3	cel	KOG1238	Glucose dehydrogenase/choline dehydrogenase/mandelonitrile lyase (GMC oxidoreductase family)	[R]	POORLY CHARACTERIZED	General function prediction only
Fusarium0G088690.1	SPBC800.10c	4.00E-59	208/756(27.51)	224	spo	KOG0998	Synaptic vesicle protein EHS-1 and related EH domain proteins	[TU]	--	--
Fusarium0G088700.1	SPCC1235.10c	2.00E-68	196/740(26.49)	243	spo	KOG2286	Exocyst complex subunit SEC6	[U]	CELLULAR PROCESSES AND SIGNALING	Intracellular trafficking, secretion, and vesicular transport
Fusarium0G088710.1	SPCC613.07	3.00E-24	67/243(27.57)	104	spo	KOG2858	Uncharacterized conserved protein	[R]	POORLY CHARACTERIZED	General function prediction only
Fusarium0G088770.1	YER070w	0	596/902(66.08)	1250	sce	KOG1112	Ribonucleotide reductase, alpha subunit	[F]	METABOLISM	Nucleotide transport and metabolism
Fusarium0G088780.1	SPBC17A3.08	4.00E-88	149/370(40.27)	274	spo	KOG3020	TatD-related DNase	[L]	INFORMATION STORAGE AND PROCESSING	Replication, recombination and repair
Fusarium0G088810.1	At2g22250	1.00E-19	86/364(23.63)	92.8	ath	KOG0257	Kynurenine aminotransferase, glutamine transaminase K	[E]	METABOLISM	Amino acid transport and metabolism
Fusarium0G088840.1	SPAC19G12.07c	2.00E-43	91/222(40.99)	156	spo	KOG0147	Transcriptional coactivator CAPER (RRM superfamily)	[K]	INFORMATION STORAGE AND PROCESSING	Transcription
Fusarium0G088850.1	SPAC19G12.08	7.00E-96	155/366(42.35)	295	spo	KOG0539	Sphingolipid fatty acid hydroxylase	[I]	METABOLISM	Lipid transport and metabolism
Fusarium0G088870.1	SPAC4A8.03c	1.00E-42	106/278(38.13)	160	spo	KOG0698	Serine/threonine protein phosphatase	[T]	CELLULAR PROCESSES AND SIGNALING	Signal transduction mechanisms
Fusarium0G088900.1	YMR058w	1.00E-172	243/464(52.37)	509	sce	KOG1263	Multicopper oxidases	[Q]	METABOLISM	Secondary metabolites biosynthesis, transport and catabolism
Fusarium0G088910.1	SPAC1D4.08	9.00E-47	94/252(37.30)	162	spo	KOG3240	Phosphatidylinositol synthase	[I]	METABOLISM	Lipid transport and metabolism
Fusarium0G088920.1	SPCC330.05c	2.00E-33	61/132(46.21)	128	spo	KOG1377	Uridine 5'- monophosphate synthase/orotate phosphoribosyltransferase	[F]	METABOLISM	Nucleotide transport and metabolism
Fusarium0G088950.1	SPCC126.15c	5.00E-27	71/175(40.57)	107	spo	KOG3198	Signal recognition particle, subunit Srp19	[U]	CELLULAR PROCESSES AND SIGNALING	Intracellular trafficking, secretion, and vesicular transport
Fusarium0G088960.1	Hs13259510	1.00E-69	214/709(30.18)	258	hsa	KOG0971	Microtubule-associated protein dynactin DCTN1/Glued	[DZ]	--	--
Fusarium0G088970.1	SPBC23G7.09	9.00E-17	32/80(40.00)	81.6	spo	KOG0527	HMG-box transcription factor	[K]	INFORMATION STORAGE AND PROCESSING	Transcription
Fusarium0G088980.1	SPAPB8E5.09	0	327/448(72.99)	706	spo	KOG1942	DNA helicase, TBP-interacting protein	[L]	INFORMATION STORAGE AND PROCESSING	Replication, recombination and repair
Fusarium0G088990.1	YML098w	8.00E-11	26/79(32.91)	58.9	sce	KOG3901	Transcription initiation factor IID subunit	[K]	INFORMATION STORAGE AND PROCESSING	Transcription
Fusarium0G089000.1	YDR006c	2.00E-50	96/308(31.17)	190	sce	KOG1981	SOK1 kinase belonging to the STE20/SPS1/GC kinase family	[T]	CELLULAR PROCESSES AND SIGNALING	Signal transduction mechanisms
Fusarium0G089020.1	SPAC1486.02c	7.00E-28	68/208(32.69)	112	spo	KOG4463	Uncharacterized conserved protein	[S]	POORLY CHARACTERIZED	Function unknown
Fusarium0G089040.1	YOR090c	5.00E-110	197/446(44.17)	346	sce	KOG0700	Protein phosphatase 2C/pyruvate dehydrogenase (lipoamide) phosphatase	[T]	CELLULAR PROCESSES AND SIGNALING	Signal transduction mechanisms
Fusarium0G089060.1	SPCC1682.08c	8.00E-137	188/335(56.12)	426	spo	KOG1488	Translational repressor Pumilio/PUF3 and related RNA-binding proteins (Puf superfamily)	[J]	INFORMATION STORAGE AND PROCESSING	Translation, ribosomal structure and biogenesis
Fusarium0G089070.1	YMR239c	2.00E-10	45/166(27.11)	63.5	sce	KOG1817	Ribonuclease	[A]	INFORMATION STORAGE AND PROCESSING	RNA processing and modification
Fusarium0G089080.1	7295885	2.00E-12	72/311(23.15)	68.2	dme	KOG0817	Acyl-CoA-binding protein	[I]	METABOLISM	Lipid transport and metabolism
Fusarium0G089100.1	Hs13637608	0	382/728(52.47)	761	hsa	KOG2282	NADH-ubiquinone oxidoreductase, NDUFS1/75 kDa subunit	[C]	METABOLISM	Energy production and conversion
Fusarium0G089110.1	SPAC20G4.05c	5.00E-145	254/628(40.45)	438	spo	KOG2542	Uncharacterized conserved protein (YdiU family)	[S]	POORLY CHARACTERIZED	Function unknown
Fusarium0G089120.1	SPAC19G12.09	4.00E-61	111/278(39.93)	200	spo	KOG1577	Aldo/keto reductase family proteins	[R]	POORLY CHARACTERIZED	General function prediction only
Fusarium0G089150.1	YNL061w	0	268/430(62.33)	587	sce	KOG1122	tRNA and rRNA cytosine-C5-methylase (nucleolar protein NOL1/NOP2)	[A]	INFORMATION STORAGE AND PROCESSING	RNA processing and modification
Fusarium0G089170.1	SPAC20G4.06c	9.00E-38	63/142(44.37)	130	spo	KOG1735	Actin depolymerizing factor	[Z]	CELLULAR PROCESSES AND SIGNALING	Cytoskeleton
Fusarium0G089180.1	SPAC12G12.04	0	398/540(73.70)	810	spo	KOG0356	Mitochondrial chaperonin, Cpn60/Hsp60p	[O]	CELLULAR PROCESSES AND SIGNALING	Posttranslational modification, protein turnover, chaperones
Fusarium0G089290.1	YGR048w	3.00E-89	145/345(42.03)	278	sce	KOG1816	Ubiquitin fusion-degradation protein	[O]	CELLULAR PROCESSES AND SIGNALING	Posttranslational modification, protein turnover, chaperones
Fusarium0G089300.1	SPBC83.09c	4.00E-20	88/284(30.99)	94	spo	KOG2950	Uncharacterized protein involved in protein-protein interaction, contains polyproline-binding GYF domain	[R]	POORLY CHARACTERIZED	General function prediction only
Fusarium0G089310.1	At1g79530	2.00E-174	241/334(72.16)	496	ath	KOG0657	Glyceraldehyde 3-phosphate dehydrogenase	[G]	METABOLISM	Carbohydrate transport and metabolism
Fusarium0G089340.1	YPL235w	2.00E-74	117/159(73.58)	241	sce	KOG2680	DNA helicase TIP49, TBP-interacting protein	[K]	INFORMATION STORAGE AND PROCESSING	Transcription
Fusarium0G089370.1	Hs21704261	6.00E-06	29/83(34.94)	47.8	hsa	KOG2483	Upstream transcription factor 2/L-myc-2 protein	[K]	INFORMATION STORAGE AND PROCESSING	Transcription
Fusarium0G089380.1	At5g51150	1.00E-07	67/283(23.67)	55.5	ath	KOG1398	Uncharacterized conserved protein	[S]	POORLY CHARACTERIZED	Function unknown
Fusarium0G089400.1	SPBC8D2.20c	1.00E-150	322/960(33.54)	484	spo	KOG0307	Vesicle coat complex COPII, subunit SEC31	[U]	CELLULAR PROCESSES AND SIGNALING	Intracellular trafficking, secretion, and vesicular transport
Fusarium0G089410.1	7302761	7.00E-22	48/108(44.44)	91.3	dme	KOG0111	Cyclophilin-type peptidyl-prolyl cis-trans isomerase	[O]	CELLULAR PROCESSES AND SIGNALING	Posttranslational modification, protein turnover, chaperones
Fusarium0G089430.1	YLR038c	1.00E-29	44/72(61.11)	104	sce	KOG3057	Cytochrome c oxidase, subunit VIb/COX12	[C]	METABOLISM	Energy production and conversion
Fusarium0G089440.1	SPAC31G5.18c	7.00E-22	68/173(39.31)	94.4	spo	KOG2827	Uncharacterized conserved protein	[S]	POORLY CHARACTERIZED	Function unknown
Fusarium0G089450.1	SPAC31G5.17c	3.00E-53	90/157(57.32)	170	spo	KOG3344	40s ribosomal protein s10	[J]	INFORMATION STORAGE AND PROCESSING	Translation, ribosomal structure and biogenesis
Fusarium0G089460.1	CE06215	6.00E-39	103/338(30.47)	146	cel	KOG0024	Sorbitol dehydrogenase	[Q]	METABOLISM	Secondary metabolites biosynthesis, transport and catabolism
Fusarium0G089480.1	SPBP8B7.27	1.00E-115	235/704(33.38)	384	spo	KOG0941	E3 ubiquitin protein ligase	[O]	CELLULAR PROCESSES AND SIGNALING	Posttranslational modification, protein turnover, chaperones
Fusarium0G089500.1	At4g10620	4.00E-09	82/307(26.71)	61.6	ath	KOG1249	Predicted GTPases	[R]	POORLY CHARACTERIZED	General function prediction only
Fusarium0G089510.1	7297066	3.00E-11	38/101(37.62)	59.7	dme	KOG4102	Uncharacterized conserved protein	[S]	POORLY CHARACTERIZED	Function unknown
Fusarium0G089530.1	SPAC959.02	1.00E-103	155/291(53.26)	309	spo	KOG1586	Protein required for fusion of vesicles in vesicular transport, alpha-SNAP	[U]	CELLULAR PROCESSES AND SIGNALING	Intracellular trafficking, secretion, and vesicular transport
Fusarium0G089550.1	SPAC167.03c	7.00E-32	101/309(32.69)	133	spo	KOG2217	U4/U6.U5 snRNP associated protein	[A]	INFORMATION STORAGE AND PROCESSING	RNA processing and modification
Fusarium0G089570.1	SPAC4G9.10	3.00E-103	169/329(51.37)	311	spo	KOG1504	Ornithine carbamoyltransferase OTC/ARG3	[E]	METABOLISM	Amino acid transport and metabolism
Fusarium0G089580.1	YCL009c	2.00E-123	185/305(60.66)	362	sce	KOG2663	Acetolactate synthase, small subunit	[E]	METABOLISM	Amino acid transport and metabolism
Fusarium0G089590.1	SPAC30D11.14c	2.00E-58	101/234(43.16)	206	spo	KOG1960	Predicted RNA-binding protein, contains KH domains	[A]	INFORMATION STORAGE AND PROCESSING	RNA processing and modification
Fusarium0G089600.1	At2g47960	1.00E-20	98/348(28.16)	94.4	ath	KOG2625	Uncharacterized conserved protein	[S]	POORLY CHARACTERIZED	Function unknown
Fusarium0G089620.1	SPAC607.08c	6.00E-60	151/469(32.20)	214	spo	KOG2385	Uncharacterized conserved protein	[S]	POORLY CHARACTERIZED	Function unknown
Fusarium0G089630.1	Hs6005848	4.00E-51	150/474(31.65)	189	hsa	KOG2095	DNA polymerase iota/DNA damage inducible protein	[L]	INFORMATION STORAGE AND PROCESSING	Replication, recombination and repair
Fusarium0G089660.1	SPAPB8E5.06c	0	298/389(76.61)	605	spo	KOG0746	60S ribosomal protein L3 and related proteins	[J]	INFORMATION STORAGE AND PROCESSING	Translation, ribosomal structure and biogenesis
Fusarium0G089670.1	SPBC23E6.09	7.00E-169	261/464(56.25)	521	spo	KOG1124	FOG: TPR repeat	[R]	POORLY CHARACTERIZED	General function prediction only
Fusarium0G089680.1	YLR058c	0	330/468(70.51)	690	sce	KOG2467	Glycine/serine hydroxymethyltransferase	[E]	METABOLISM	Amino acid transport and metabolism
Fusarium0G089690.1	SPBC25H2.11c	5.00E-89	228/748(30.48)	310	spo	KOG1472	Histone acetyltransferase SAGA/ADA, catalytic subunit PCAF/GCN5 and related proteins	[BK]	--	--
Fusarium0G089700.1	SPAC3H8.07c	2.00E-44	76/151(50.33)	150	spo	KOG3313	Molecular chaperone Prefoldin, subunit 3	[O]	CELLULAR PROCESSES AND SIGNALING	Posttranslational modification, protein turnover, chaperones
Fusarium0G089720.1	YIR006c	7.00E-06	40/65(61.54)	52.4	sce	KOG0998	Synaptic vesicle protein EHS-1 and related EH domain proteins	[TU]	--	--
Fusarium0G089730.1	SPAC19D5.01	2.00E-34	91/318(28.62)	138	spo	KOG0789	Protein tyrosine phosphatase	[T]	CELLULAR PROCESSES AND SIGNALING	Signal transduction mechanisms
Fusarium0G089740.1	YLR077w	6.00E-24	121/444(27.25)	107	sce	KOG1426	FOG: RCC1 domain	[S]	POORLY CHARACTERIZED	Function unknown
Fusarium0G089750.1	Hs13899251	3.00E-19	84/344(24.42)	94.4	hsa	KOG2604	Subunit of cis-Golgi transport vesicle tethering complex - Sec34p	[U]	CELLULAR PROCESSES AND SIGNALING	Intracellular trafficking, secretion, and vesicular transport
Fusarium0G089760.1	YPR058w	4.00E-83	137/299(45.82)	258	sce	KOG0758	Mitochondrial carnitine-acylcarnitine carrier protein	[C]	METABOLISM	Energy production and conversion
Fusarium0G089770.1	Hs19923580	4.00E-13	155/716(21.65)	75.1	hsa	KOG2218	ER to golgi transport protein/RAD50-interacting protein 1	[UD]	--	--
Fusarium0G089820.1	Hs6005808	5.00E-32	82/212(38.68)	135	hsa	KOG2431	1, 2-alpha-mannosidase	[G]	METABOLISM	Carbohydrate transport and metabolism
Fusarium0G089830.1	Hs4503759	8.00E-48	153/523(29.25)	177	hsa	KOG1399	Flavin-containing monooxygenase	[Q]	METABOLISM	Secondary metabolites biosynthesis, transport and catabolism
Fusarium0G089880.1	SPAC1F3.02c	5.00E-119	200/400(50.00)	406	spo	KOG0198	MEKK and related serine/threonine protein kinases	[T]	CELLULAR PROCESSES AND SIGNALING	Signal transduction mechanisms
Fusarium0G089890.1	SPCC1919.05	0	417/1426(29.24)	617	spo	KOG1127	TPR repeat-containing protein	[A]	INFORMATION STORAGE AND PROCESSING	RNA processing and modification
Fusarium0G089900.1	SPAC26A3.03c	3.00E-15	56/192(29.17)	73.9	spo	KOG3683	Uncharacterized conserved protein	[S]	POORLY CHARACTERIZED	Function unknown
Fusarium0G089910.1	At4g02030	1.00E-15	57/222(25.68)	78.6	ath	KOG2346	Uncharacterized conserved protein	[S]	POORLY CHARACTERIZED	Function unknown
Fusarium0G089920.1	SPCC126.12	5.00E-60	124/283(43.82)	197	spo	KOG4131	Ngg1-interacting factor 3 protein NIF3L1	[R]	POORLY CHARACTERIZED	General function prediction only
Fusarium0G089930.1	At5g09830	1.00E-19	35/83(42.17)	79.7	ath	KOG3348	BolA (bacterial stress-induced morphogen)-related protein	[T]	CELLULAR PROCESSES AND SIGNALING	Signal transduction mechanisms
Fusarium0G089940.1	Hs4557469	0	355/609(58.29)	744	hsa	KOG1061	Vesicle coat complex AP-1/AP-2/AP-4, beta subunit	[U]	CELLULAR PROCESSES AND SIGNALING	Intracellular trafficking, secretion, and vesicular transport
Fusarium0G089950.1	SPBC713.06	2.00E-178	282/644(43.79)	536	spo	KOG0967	ATP-dependent DNA ligase I	[L]	INFORMATION STORAGE AND PROCESSING	Replication, recombination and repair
Fusarium0G089960.1	Hs10801345	3.00E-24	63/215(29.30)	99.4	hsa	KOG3252	Uncharacterized conserved protein	[S]	POORLY CHARACTERIZED	Function unknown
Fusarium0G089970.1	SPBC25H2.15	1.00E-38	132/427(30.91)	146	spo	KOG2061	Uncharacterized MYND Zn-finger protein	[R]	POORLY CHARACTERIZED	General function prediction only
Fusarium0G089980.1	SPBC646.11	0	368/531(69.30)	752	spo	KOG0359	Chaperonin complex component, TCP-1 zeta subunit (CCT6)	[O]	CELLULAR PROCESSES AND SIGNALING	Posttranslational modification, protein turnover, chaperones
Fusarium0G090000.1	SPAC6G10.12c	9.00E-31	53/103(51.46)	129	spo	KOG1721	FOG: Zn-finger	[R]	POORLY CHARACTERIZED	General function prediction only
Fusarium0G090020.1	YHL004w	5.00E-58	105/254(41.34)	202	sce	KOG0832	Mitochondrial/chloroplast ribosomal protein S2	[J]	INFORMATION STORAGE AND PROCESSING	Translation, ribosomal structure and biogenesis
Fusarium0G090040.1	SPBC25H2.12c	0	395/559(70.66)	830	spo	KOG0361	Chaperonin complex component, TCP-1 eta subunit (CCT7)	[O]	CELLULAR PROCESSES AND SIGNALING	Posttranslational modification, protein turnover, chaperones
Fusarium0G090050.1	Hs20270347	1.00E-11	38/107(35.51)	64.3	hsa	KOG0504	FOG: Ankyrin repeat	[R]	POORLY CHARACTERIZED	General function prediction only
Fusarium0G090080.1	YOL090w	0	445/970(45.88)	828	sce	KOG0219	Mismatch repair ATPase MSH2 (MutS family)	[L]	INFORMATION STORAGE AND PROCESSING	Replication, recombination and repair
Fusarium0G090090.1	YLR130c	2.00E-26	75/216(34.72)	113	sce	KOG1558	Fe2+/Zn2+ regulated transporter	[P]	METABOLISM	Inorganic ion transport and metabolism
Fusarium0G090100.1	Hs4506775	1.00E-14	93/338(27.51)	80.1	hsa	KOG4266	Subtilisin kexin isozyme-1/site 1 protease, subtilase superfamily	[O]	CELLULAR PROCESSES AND SIGNALING	Posttranslational modification, protein turnover, chaperones
Fusarium0G090120.1	Hs6453818	4.00E-65	136/350(38.86)	231	hsa	KOG0242	Kinesin-like protein	[Z]	CELLULAR PROCESSES AND SIGNALING	Cytoskeleton
Fusarium0G090140.1	YOL119c	3.00E-48	135/466(28.97)	176	sce	KOG2504	Monocarboxylate transporter	[G]	METABOLISM	Carbohydrate transport and metabolism
Fusarium0G090160.1	SPAC6B12.09	4.00E-52	111/308(36.04)	178	spo	KOG2967	Uncharacterized conserved protein	[S]	POORLY CHARACTERIZED	Function unknown
Fusarium0G090170.1	SPAC6B12.10c	4.00E-162	238/445(53.48)	473	spo	KOG2851	Eukaryotic-type DNA primase, catalytic (small) subunit	[L]	INFORMATION STORAGE AND PROCESSING	Replication, recombination and repair
Fusarium0G090180.1	SPBC776.08c	5.00E-75	182/587(31.01)	268	spo	KOG2054	Nucleolar RNA-associated protein (NRAP)	[S]	POORLY CHARACTERIZED	Function unknown
Fusarium0G090200.1	Hs4557817	0	278/493(56.39)	548	hsa	KOG3822	Succinyl-CoA:alpha-ketoacid-CoA transferase	[C]	METABOLISM	Energy production and conversion
Fusarium0G090230.1	Hs7657441	8.00E-08	26/42(61.90)	52.8	hsa	KOG3375	Phosphoprotein/predicted coiled-coil protein	[R]	POORLY CHARACTERIZED	General function prediction only
Fusarium0G090240.1	YKL082c	9.00E-19	66/166(39.76)	90.5	sce	KOG2885	Uncharacterized conserved protein	[S]	POORLY CHARACTERIZED	Function unknown
Fusarium0G090250.1	YDR372c	2.00E-123	178/351(50.71)	364	sce	KOG3983	Golgi protein	[U]	CELLULAR PROCESSES AND SIGNALING	Intracellular trafficking, secretion, and vesicular transport
Fusarium0G090270.1	YOL023w	1.00E-167	276/626(44.09)	507	sce	KOG1145	Mitochondrial translation initiation factor 2 (IF-2; GTPase)	[J]	INFORMATION STORAGE AND PROCESSING	Translation, ribosomal structure and biogenesis
Fusarium0G090280.1	YOR006c	1.00E-77	130/243(53.50)	247	sce	KOG3154	Uncharacterized conserved protein	[S]	POORLY CHARACTERIZED	Function unknown
Fusarium0G090290.1	SPBC25H2.16c	3.00E-121	203/432(46.99)	376	spo	KOG1087	Cytosolic sorting protein GGA2/TOM1	[U]	CELLULAR PROCESSES AND SIGNALING	Intracellular trafficking, secretion, and vesicular transport
Fusarium0G090310.1	YDR527w	2.00E-35	139/457(30.42)	137	sce	KOG1894	Uncharacterized conserved protein	[S]	POORLY CHARACTERIZED	Function unknown
Fusarium0G090320.1	SPBC4B4.04	1.00E-140	218/456(47.81)	421	spo	KOG2315	Predicted translation initiation factor related to eIF-3a	[J]	INFORMATION STORAGE AND PROCESSING	Translation, ribosomal structure and biogenesis
Fusarium0G090330.1	SPAC11D3.05	2.00E-87	181/540(33.52)	287	spo	KOG0255	Synaptic vesicle transporter SVOP and related transporters (major facilitator superfamily)	[R]	POORLY CHARACTERIZED	General function prediction only
Fusarium0G090360.1	CE18304	7.00E-11	30/76(39.47)	58.9	cel	KOG3276	Uncharacterized conserved protein, contains YggU domain	[S]	POORLY CHARACTERIZED	Function unknown
Fusarium0G090370.1	Hs13376382	3.00E-19	65/202(32.18)	94.4	hsa	KOG4091	Transcription factor	[K]	INFORMATION STORAGE AND PROCESSING	Transcription
Fusarium0G090380.1	SPAC8C9.15c	1.00E-94	210/628(33.44)	310	spo	KOG1461	Translation initiation factor 2B, epsilon subunit (eIF-2Bepsilon/GCD6)	[J]	INFORMATION STORAGE AND PROCESSING	Translation, ribosomal structure and biogenesis
Fusarium0G090390.1	SPAC8C9.14_1	3.00E-35	63/116(54.31)	138	spo	KOG0627	Heat shock transcription factor	[K]	INFORMATION STORAGE AND PROCESSING	Transcription
Fusarium0G090420.1	At1g65650	6.00E-34	76/221(34.39)	132	ath	KOG2778	Ubiquitin C-terminal hydrolase	[O]	CELLULAR PROCESSES AND SIGNALING	Posttranslational modification, protein turnover, chaperones
Fusarium0G090450.1	SPCC1840.04	2.00E-128	182/326(55.83)	382	spo	KOG1546	Metacaspase involved in regulation of apoptosis	[DO]	--	--
Fusarium0G090510.1	YIL108w	1.00E-143	273/703(38.83)	447	sce	KOG4525	Jacalin-like lectin domain-containing protein	[R]	POORLY CHARACTERIZED	General function prediction only
Fusarium0G090520.1	YOR378w	5.00E-81	146/394(37.06)	271	sce	KOG0254	Predicted transporter (major facilitator superfamily)	[R]	POORLY CHARACTERIZED	General function prediction only
Fusarium0G090530.1	YHR089c	3.00E-47	68/96(70.83)	159	sce	KOG3262	H/ACA small nucleolar RNP component GAR1	[J]	INFORMATION STORAGE AND PROCESSING	Translation, ribosomal structure and biogenesis
Fusarium0G090550.1	SPBC24C6.10c	9.00E-38	110/377(29.18)	145	spo	KOG4035	Coeffector of mDia Rho GTPase, regulates actin polymerization and cell adhesion turnover	[TZ]	--	--
Fusarium0G090560.1	SPBC776.14	0	284/595(47.73)	548	spo	KOG2369	Lecithin:cholesterol acyltransferase (LCAT)/Acyl-ceramide synthase	[I]	METABOLISM	Lipid transport and metabolism
Fusarium0G090570.1	Hs18596951	3.00E-50	92/164(56.10)	170	hsa	KOG3139	N-acetyltransferase	[R]	POORLY CHARACTERIZED	General function prediction only
Fusarium0G090590.1	7290743	1.00E-23	109/377(28.91)	103	dme	KOG0280	Uncharacterized conserved protein	[E]	METABOLISM	Amino acid transport and metabolism
Fusarium0G090600.1	YDR335w	1.00E-113	327/1260(25.95)	389	sce	KOG2020	Nuclear transport receptor CRM1/MSN5 (importin beta superfamily)	[YU]	--	--
Fusarium0G090640.1	SPAC22F8.08	0	470/907(51.82)	906	spo	KOG1985	Vesicle coat complex COPII, subunit SEC24/subunit SFB2	[U]	CELLULAR PROCESSES AND SIGNALING	Intracellular trafficking, secretion, and vesicular transport
Fusarium0G090650.1	SPAC31G5.09c	6.00E-172	224/316(70.89)	488	spo	KOG0660	Mitogen-activated protein kinase	[T]	CELLULAR PROCESSES AND SIGNALING	Signal transduction mechanisms
Fusarium0G090660.1	YPL196w	3.00E-50	105/274(38.32)	172	sce	KOG2372	Oxidation resistance protein	[L]	INFORMATION STORAGE AND PROCESSING	Replication, recombination and repair
Fusarium0G090670.1	SPAC31G5.08	6.00E-30	96/296(32.43)	117	spo	KOG4132	Uroporphyrinogen III synthase UROS/HEM4	[H]	METABOLISM	Coenzyme transport and metabolism
Fusarium0G090690.1	SPBC16A3.17c	1.00E-57	138/483(28.57)	205	spo	KOG0254	Predicted transporter (major facilitator superfamily)	[R]	POORLY CHARACTERIZED	General function prediction only
Fusarium0G090700.1	YGR029w	1.00E-45	75/169(44.38)	153	sce	KOG3355	Mitochondrial sulfhydryl oxidase involved in the biogenesis of cytosolic Fe/S proteins	[O]	CELLULAR PROCESSES AND SIGNALING	Posttranslational modification, protein turnover, chaperones
Fusarium0G090710.1	SPAC3G9.11c	2.00E-176	269/568(47.36)	516	spo	KOG1184	Thiamine pyrophosphate-requiring enzyme	[EH]	--	--
Fusarium0G090720.1	YGL232w	6.00E-25	77/276(27.90)	104	sce	KOG3943	THUMP domain-containing proteins	[R]	POORLY CHARACTERIZED	General function prediction only
Fusarium0G090740.1	Hs6005784	2.00E-55	179/621(28.82)	201	hsa	KOG2406	MADS box transcription factor	[K]	INFORMATION STORAGE AND PROCESSING	Transcription
Fusarium0G090750.1	SPCC5E4.06	2.00E-157	331/1072(30.88)	505	spo	KOG0250	DNA repair protein RAD18 (SMC family protein)	[L]	INFORMATION STORAGE AND PROCESSING	Replication, recombination and repair
Fusarium0G090760.1	SPAC19G12.11	2.00E-40	82/227(36.12)	143	spo	KOG2969	Uncharacterized conserved protein	[S]	POORLY CHARACTERIZED	Function unknown
Fusarium0G090770.1	SPAC328.05	1.00E-54	106/233(45.49)	194	spo	KOG0118	FOG: RRM domain	[R]	POORLY CHARACTERIZED	General function prediction only
Fusarium0G090800.1	SPAC24C9.11	5.00E-84	180/550(32.73)	284	spo	KOG2141	Protein involved in high osmolarity signaling pathway	[T]	CELLULAR PROCESSES AND SIGNALING	Signal transduction mechanisms
Fusarium0G090810.1	SPAC1002.09c	0	307/514(59.73)	631	spo	KOG1335	Dihydrolipoamide dehydrogenase	[C]	METABOLISM	Energy production and conversion
Fusarium0G090820.1	At2g46210	2.00E-53	108/349(30.95)	191	ath	KOG4232	Delta 6-fatty acid desaturase/delta-8 sphingolipid desaturase	[I]	METABOLISM	Lipid transport and metabolism
Fusarium0G090830.1	SPBC25H2.03	0	357/824(43.33)	614	spo	KOG0212	Uncharacterized conserved protein	[S]	POORLY CHARACTERIZED	Function unknown
Fusarium0G090850.1	7299214	2.00E-50	143/483(29.61)	183	dme	KOG0624	dsRNA-activated protein kinase inhibitor P58, contains TPR and DnaJ domains	[V]	CELLULAR PROCESSES AND SIGNALING	Defense mechanisms
Fusarium0G090860.1	YDL149w	1.00E-151	221/542(40.77)	481	sce	KOG2173	Integral membrane protein	[R]	POORLY CHARACTERIZED	General function prediction only
Fusarium0G090870.1	Hs18582141	5.00E-80	181/643(28.15)	271	hsa	KOG3758	Uncharacterized conserved protein	[S]	POORLY CHARACTERIZED	Function unknown
Fusarium0G090880.1	SPAC328.04	1.00E-148	222/324(68.52)	447	spo	KOG0740	AAA+-type ATPase	[O]	CELLULAR PROCESSES AND SIGNALING	Posttranslational modification, protein turnover, chaperones
Fusarium0G090890.1	YMR188c	2.00E-11	40/99(40.40)	61.6	sce	KOG1740	Predicted mitochondrial/chloroplast ribosomal protein S17	[J]	INFORMATION STORAGE AND PROCESSING	Translation, ribosomal structure and biogenesis
Fusarium0G090900.1	YLR186w	3.00E-117	163/241(67.63)	341	sce	KOG3073	Protein required for 18S rRNA maturation and 40S ribosome biogenesis	[J]	INFORMATION STORAGE AND PROCESSING	Translation, ribosomal structure and biogenesis
Fusarium0G090920.1	SPBC15D4.09c	0	290/598(48.49)	550	spo	KOG0053	Cystathionine beta-lyases/cystathionine gamma-synthases	[E]	METABOLISM	Amino acid transport and metabolism
Fusarium0G090930.1	SPAC6B12.07c	6.00E-78	159/446(35.65)	254	spo	KOG4159	Predicted E3 ubiquitin ligase	[O]	CELLULAR PROCESSES AND SIGNALING	Posttranslational modification, protein turnover, chaperones
Fusarium0G090940.1	YNL227c	5.00E-49	115/282(40.78)	180	sce	KOG0717	Molecular chaperone (DnaJ superfamily)	[O]	CELLULAR PROCESSES AND SIGNALING	Posttranslational modification, protein turnover, chaperones
Fusarium0G090950.1	SPAC19B12.08	2.00E-47	82/217(37.79)	165	spo	KOG2674	Cysteine protease required for autophagy - Apg4p/Aut2p	[ZU]	--	--
Fusarium0G091000.1	Hs4557735	6.00E-33	108/420(25.71)	132	hsa	KOG0029	Amine oxidase	[Q]	METABOLISM	Secondary metabolites biosynthesis, transport and catabolism
Fusarium0G091010.1	YBR006w	9.00E-111	174/325(53.54)	335	sce	KOG2451	Aldehyde dehydrogenase	[C]	METABOLISM	Energy production and conversion
Fusarium0G091040.1	Hs4826884	2.00E-08	58/227(25.55)	57	hsa	KOG3847	Phospholipase A2 (platelet-activating factor acetylhydrolase in humans)	[I]	METABOLISM	Lipid transport and metabolism
Fusarium0G091060.1	SPCC417.10	4.00E-88	175/513(34.11)	283	spo	KOG2533	Permease of the major facilitator superfamily	[G]	METABOLISM	Carbohydrate transport and metabolism
Fusarium0G091080.1	YPR166c	4.00E-31	49/100(49.00)	110	sce	KOG1741	Mitochondrial/chloroplast ribosomal protein S14/S29	[J]	INFORMATION STORAGE AND PROCESSING	Translation, ribosomal structure and biogenesis
Fusarium0G091090.1	SPBC146.05c	1.00E-44	151/399(37.84)	161	spo	KOG3869	Uncharacterized conserved protein	[S]	POORLY CHARACTERIZED	Function unknown
Fusarium0G091100.1	YIL118w	3.00E-94	144/234(61.54)	280	sce	KOG0393	Ras-related small GTPase, Rho type	[R]	POORLY CHARACTERIZED	General function prediction only
Fusarium0G091120.1	YCR023c	2.00E-35	135/581(23.24)	141	sce	KOG2615	Permease of the major facilitator superfamily	[R]	POORLY CHARACTERIZED	General function prediction only
Fusarium0G091150.1	SPAPB24D3.08c	1.00E-95	164/351(46.72)	292	spo	KOG1196	Predicted NAD-dependent oxidoreductase	[R]	POORLY CHARACTERIZED	General function prediction only
Fusarium0G091160.1	YDR536w	4.00E-93	170/480(35.42)	301	sce	KOG0254	Predicted transporter (major facilitator superfamily)	[R]	POORLY CHARACTERIZED	General function prediction only
Fusarium0G091180.1	CE02183	4.00E-142	205/367(55.86)	419	cel	KOG2449	Methylmalonate semialdehyde dehydrogenase	[EG]	--	--
Fusarium0G091190.1	At4g18360	7.00E-109	163/355(45.92)	329	ath	KOG0538	Glycolate oxidase	[C]	METABOLISM	Energy production and conversion
Fusarium0G091220.1	YDR536w	3.00E-35	126/457(27.57)	140	sce	KOG0254	Predicted transporter (major facilitator superfamily)	[R]	POORLY CHARACTERIZED	General function prediction only
Fusarium0G091250.1	CE01106	4.00E-32	107/355(30.14)	125	cel	KOG0805	Carbon-nitrogen hydrolase	[E]	METABOLISM	Amino acid transport and metabolism
Fusarium0G091260.1	CE06705	1.00E-27	131/484(27.07)	123	cel	KOG4177	Ankyrin	[M]	CELLULAR PROCESSES AND SIGNALING	Cell wall/membrane/envelope biogenesis
Fusarium0G091270.1	SPAC922.07c	0	261/497(52.52)	536	spo	KOG2450	Aldehyde dehydrogenase	[C]	METABOLISM	Energy production and conversion
Fusarium0G091280.1	YLL056c	1.00E-09	74/329(22.49)	60.5	sce	KOG1502	Flavonol reductase/cinnamoyl-CoA reductase	[V]	CELLULAR PROCESSES AND SIGNALING	Defense mechanisms
Fusarium0G091290.1	At3g18000	7.00E-09	50/160(31.25)	57.8	ath	KOG1269	SAM-dependent methyltransferases	[IR]	--	--
Fusarium0G091300.1	Hs4557351	4.00E-34	149/552(26.99)	137	hsa	KOG4389	Acetylcholinesterase/Butyrylcholinesterase	[T]	CELLULAR PROCESSES AND SIGNALING	Signal transduction mechanisms
Fusarium0G091310.1	SPAC513.07	3.00E-40	94/259(36.29)	148	spo	KOG1502	Flavonol reductase/cinnamoyl-CoA reductase	[V]	CELLULAR PROCESSES AND SIGNALING	Defense mechanisms
Fusarium0G091330.1	SPBC1198.01	1.00E-32	110/398(27.64)	129	spo	KOG0024	Sorbitol dehydrogenase	[Q]	METABOLISM	Secondary metabolites biosynthesis, transport and catabolism
Fusarium0G091340.1	At1g08980	3.00E-18	60/164(36.59)	87.4	ath	KOG1211	Amidases	[J]	INFORMATION STORAGE AND PROCESSING	Translation, ribosomal structure and biogenesis
Fusarium0G091360.1	SPAC1F7.12	3.00E-78	133/324(41.05)	247	spo	KOG1575	Voltage-gated shaker-like K+ channel, subunit beta/KCNAB	[C]	METABOLISM	Energy production and conversion
Fusarium0G091390.1	Hs4557351	3.00E-41	99/294(33.67)	157	hsa	KOG4389	Acetylcholinesterase/Butyrylcholinesterase	[T]	CELLULAR PROCESSES AND SIGNALING	Signal transduction mechanisms
Fusarium0G091400.1	SPBC1773.06c	5.00E-34	82/236(34.75)	128	spo	KOG1198	Zinc-binding oxidoreductase	[CR]	--	--
Fusarium0G091450.1	YBR298c	1.00E-130	218/548(39.78)	399	sce	KOG0254	Predicted transporter (major facilitator superfamily)	[R]	POORLY CHARACTERIZED	General function prediction only
Fusarium0G091460.1	At3g13790	3.00E-20	95/365(26.03)	96.3	ath	KOG0228	Beta-fructofuranosidase (invertase)	[G]	METABOLISM	Carbohydrate transport and metabolism
Fusarium0G091470.1	Hs13129086	7.00E-09	46/146(31.51)	59.7	hsa	KOG2458	Endoplasmic reticulum protein EP58, contains filamin rod domain and KDEL motif	[R]	POORLY CHARACTERIZED	General function prediction only
Fusarium0G091480.1	Hs13375618	2.00E-52	134/469(28.57)	189	hsa	KOG1262	FAD-binding protein DIMINUTO	[R]	POORLY CHARACTERIZED	General function prediction only
Fusarium0G091490.1	Hs4503321	1.00E-110	197/464(42.46)	339	hsa	KOG1435	Sterol reductase/lamin B receptor	[IT]	--	--
Fusarium0G091500.1	YOL075c	0	452/1245(36.31)	799	sce	KOG0065	Pleiotropic drug resistance proteins (PDR1-15), ABC superfamily	[Q]	METABOLISM	Secondary metabolites biosynthesis, transport and catabolism
Fusarium0G091560.1	SPBC1271.10c	4.00E-73	177/549(32.24)	247	spo	KOG0255	Synaptic vesicle transporter SVOP and related transporters (major facilitator superfamily)	[R]	POORLY CHARACTERIZED	General function prediction only
Fusarium0G091570.1	SPBC354.15	1.00E-37	120/435(27.59)	145	spo	KOG2820	FAD-dependent oxidoreductase	[R]	POORLY CHARACTERIZED	General function prediction only
Fusarium0G091580.1	Hs4504381	3.00E-140	222/455(48.79)	417	hsa	KOG1417	Homogentisate 1,2-dioxygenase	[E]	METABOLISM	Amino acid transport and metabolism
Fusarium0G091590.1	SPBC1271.10c	2.00E-35	144/587(24.53)	141	spo	KOG0255	Synaptic vesicle transporter SVOP and related transporters (major facilitator superfamily)	[R]	POORLY CHARACTERIZED	General function prediction only
Fusarium0G091600.1	CE18852	4.00E-24	89/343(25.95)	105	cel	KOG0158	Cytochrome P450 CYP3/CYP5/CYP6/CYP9 subfamilies	[Q]	METABOLISM	Secondary metabolites biosynthesis, transport and catabolism
Fusarium0G091610.1	CE29233	3.00E-13	75/263(28.52)	72.4	cel	KOG1516	Carboxylesterase and related proteins	[R]	POORLY CHARACTERIZED	General function prediction only
Fusarium0G091620.1	YGL256w	4.00E-28	92/367(25.07)	120	sce	KOG3857	Alcohol dehydrogenase, class IV	[C]	METABOLISM	Energy production and conversion
Fusarium0G091630.1	YDL174c	1.00E-12	68/236(28.81)	72	sce	KOG1231	Proteins containing the FAD binding domain	[C]	METABOLISM	Energy production and conversion
Fusarium0G091640.1	YMR303c	4.00E-34	104/365(28.49)	132	sce	KOG0023	Alcohol dehydrogenase, class V	[Q]	METABOLISM	Secondary metabolites biosynthesis, transport and catabolism
Fusarium0G091650.1	CE18481	5.00E-37	102/309(33.01)	141	cel	KOG0409	Predicted dehydrogenase	[R]	POORLY CHARACTERIZED	General function prediction only
Fusarium0G091690.1	At1g24340	1.00E-06	56/221(25.34)	52	ath	KOG3855	Monooxygenase involved in coenzyme Q (ubiquinone) biosynthesis	[HC]	--	--
Fusarium0G091720.1	CE12092	4.00E-10	51/228(22.37)	60.1	cel	KOG0406	Glutathione S-transferase	[O]	CELLULAR PROCESSES AND SIGNALING	Posttranslational modification, protein turnover, chaperones
Fusarium0G091750.1	YNR001c	1.00E-173	249/456(54.61)	502	sce	KOG2617	Citrate synthase	[C]	METABOLISM	Energy production and conversion
Fusarium0G091760.1	YPR006c	0	277/555(49.91)	558	sce	KOG1260	Isocitrate lyase	[C]	METABOLISM	Energy production and conversion
Fusarium0G091770.1	Hs10047132	2.00E-30	86/247(34.82)	117	hsa	KOG0725	Reductases with broad range of substrate specificities	[R]	POORLY CHARACTERIZED	General function prediction only
Fusarium0G091780.1	At3g53180	4.00E-42	134/456(29.39)	162	ath	KOG0683	Glutamine synthetase	[E]	METABOLISM	Amino acid transport and metabolism
Fusarium0G091790.1	At1g73600	3.00E-06	37/122(30.33)	50.8	ath	KOG1269	SAM-dependent methyltransferases	[IR]	--	--
Fusarium0G091800.1	Hs8923114	1.00E-32	77/247(31.17)	127	hsa	KOG3991	Uncharacterized conserved protein	[S]	POORLY CHARACTERIZED	Function unknown
Fusarium0G091810.1	Hs4759264	3.00E-158	231/443(52.14)	462	hsa	KOG1464	COP9 signalosome, subunit CSN2	[OT]	--	--
Fusarium0G091840.1	YBR111c	1.00E-46	87/215(40.47)	157	sce	KOG3041	Nucleoside diphosphate-sugar hydrolase of the MutT (NUDIX) family	[L]	INFORMATION STORAGE AND PROCESSING	Replication, recombination and repair
Fusarium0G091850.1	At4g11980	3.00E-44	85/239(35.56)	156	ath	KOG3041	Nucleoside diphosphate-sugar hydrolase of the MutT (NUDIX) family	[L]	INFORMATION STORAGE AND PROCESSING	Replication, recombination and repair
Fusarium0G091900.1	SPBC32F12.05c	5.00E-52	94/213(44.13)	172	spo	KOG3068	mRNA splicing factor	[A]	INFORMATION STORAGE AND PROCESSING	RNA processing and modification
Fusarium0G091910.1	SPCC338.15	2.00E-67	152/463(32.83)	226	spo	KOG2754	Oligosaccharyltransferase, beta subunit	[O]	CELLULAR PROCESSES AND SIGNALING	Posttranslational modification, protein turnover, chaperones
Fusarium0G091930.1	Hs22044271	9.00E-163	398/1259(31.61)	549	hsa	KOG1786	Lysosomal trafficking regulator LYST and related BEACH and WD40 repeat proteins	[TU]	--	--
Fusarium0G091940.1	YEL060c	2.00E-147	219/410(53.41)	441	sce	KOG1153	Subtilisin-related protease/Vacuolar protease B	[O]	CELLULAR PROCESSES AND SIGNALING	Posttranslational modification, protein turnover, chaperones
Fusarium0G091960.1	CE14564	1.00E-17	97/388(25.00)	86.7	cel	KOG3847	Phospholipase A2 (platelet-activating factor acetylhydrolase in humans)	[I]	METABOLISM	Lipid transport and metabolism
Fusarium0G092020.1	Hs4505093	6.00E-21	114/472(24.15)	97.4	hsa	KOG0029	Amine oxidase	[Q]	METABOLISM	Secondary metabolites biosynthesis, transport and catabolism
Fusarium0G092030.1	YGL077c	3.00E-63	156/511(30.53)	220	sce	KOG1289	Amino acid transporters	[E]	METABOLISM	Amino acid transport and metabolism
Fusarium0G092040.1	SPAC13A11.02c	2.00E-141	216/484(44.63)	421	spo	KOG0684	Cytochrome P450	[Q]	METABOLISM	Secondary metabolites biosynthesis, transport and catabolism
Fusarium0G092060.1	SPAC2E1P3.01	2.00E-28	105/349(30.09)	115	spo	KOG1198	Zinc-binding oxidoreductase	[CR]	--	--
Fusarium0G092080.1	SPBC1773.03c	1.00E-153	217/437(49.66)	450	spo	KOG1404	Alanine-glyoxylate aminotransferase AGT2	[E]	METABOLISM	Amino acid transport and metabolism
Fusarium0G092090.1	YOL119c	1.00E-14	63/241(26.14)	77	sce	KOG2504	Monocarboxylate transporter	[G]	METABOLISM	Carbohydrate transport and metabolism
Fusarium0G092110.1	Hs18556423	8.00E-44	154/526(29.28)	166	hsa	KOG1238	Glucose dehydrogenase/choline dehydrogenase/mandelonitrile lyase (GMC oxidoreductase family)	[R]	POORLY CHARACTERIZED	General function prediction only
Fusarium0G092160.1	At1g60470	5.00E-20	80/313(25.56)	90.5	ath	KOG1950	Glycosyl transferase, family 8 - glycogenin	[G]	METABOLISM	Carbohydrate transport and metabolism
Fusarium0G092190.1	At1g62400	1.00E-13	48/169(28.40)	75.5	ath	KOG0192	Tyrosine kinase specific for activated (GTP-bound) p21cdc42Hs	[T]	CELLULAR PROCESSES AND SIGNALING	Signal transduction mechanisms
Fusarium0G092230.1	Hs21553325	9.00E-41	98/259(37.84)	149	hsa	KOG1208	Dehydrogenases with different specificities (related to short-chain alcohol dehydrogenases)	[Q]	METABOLISM	Secondary metabolites biosynthesis, transport and catabolism
Fusarium0G092240.1	7297481	2.00E-52	98/232(42.24)	175	dme	KOG3627	Trypsin	[E]	METABOLISM	Amino acid transport and metabolism
Fusarium0G092250.1	Hs7705925	4.00E-09	59/210(28.10)	57.8	hsa	KOG1207	Diacetyl reductase/L-xylulose reductase	[Q]	METABOLISM	Secondary metabolites biosynthesis, transport and catabolism
Fusarium0G092270.1	SPAC1F7.12	6.00E-68	119/313(38.02)	221	spo	KOG1575	Voltage-gated shaker-like K+ channel, subunit beta/KCNAB	[C]	METABOLISM	Energy production and conversion
Fusarium0G092290.1	CE27103	1.00E-06	40/145(27.59)	50.8	cel	KOG4039	Serine/threonine kinase TIP30/CC3	[T]	CELLULAR PROCESSES AND SIGNALING	Signal transduction mechanisms
Fusarium0G092310.1	SPAC24B11.05	1.00E-65	94/223(42.15)	207	spo	KOG3109	Haloacid dehalogenase-like hydrolase	[R]	POORLY CHARACTERIZED	General function prediction only
Fusarium0G092320.1	YHR048w	8.00E-117	188/452(41.59)	357	sce	KOG0255	Synaptic vesicle transporter SVOP and related transporters (major facilitator superfamily)	[R]	POORLY CHARACTERIZED	General function prediction only
Fusarium0G092340.1	7299667	3.00E-13	82/366(22.40)	73.6	dme	KOG2504	Monocarboxylate transporter	[G]	METABOLISM	Carbohydrate transport and metabolism
Fusarium0G092380.1	7302303	1.00E-13	73/278(26.26)	74.7	dme	KOG0158	Cytochrome P450 CYP3/CYP5/CYP6/CYP9 subfamilies	[Q]	METABOLISM	Secondary metabolites biosynthesis, transport and catabolism
Fusarium0G092410.1	Hs18556423	2.00E-44	171/640(26.72)	169	hsa	KOG1238	Glucose dehydrogenase/choline dehydrogenase/mandelonitrile lyase (GMC oxidoreductase family)	[R]	POORLY CHARACTERIZED	General function prediction only
Fusarium0G092480.1	At4g11410	1.00E-16	77/259(29.73)	81.6	ath	KOG1208	Dehydrogenases with different specificities (related to short-chain alcohol dehydrogenases)	[Q]	METABOLISM	Secondary metabolites biosynthesis, transport and catabolism
Fusarium0G092510.1	At3g44190	2.00E-06	48/160(30.00)	50.8	ath	KOG2495	NADH-dehydrogenase (ubiquinone)	[C]	METABOLISM	Energy production and conversion
Fusarium0G092520.1	7304338	1.00E-36	133/461(28.85)	152	dme	KOG4177	Ankyrin	[M]	CELLULAR PROCESSES AND SIGNALING	Cell wall/membrane/envelope biogenesis
Fusarium0G092550.1	HsM4506555	1.00E-14	56/176(31.82)	73.6	hsa	KOG3752	Ribonuclease H	[L]	INFORMATION STORAGE AND PROCESSING	Replication, recombination and repair
Fusarium0G092570.1	At2g30870	8.00E-33	80/217(36.87)	121	ath	KOG0867	Glutathione S-transferase	[O]	CELLULAR PROCESSES AND SIGNALING	Posttranslational modification, protein turnover, chaperones
Fusarium0G092590.1	Hs10947054	1.00E-47	160/506(31.62)	185	hsa	KOG4177	Ankyrin	[M]	CELLULAR PROCESSES AND SIGNALING	Cell wall/membrane/envelope biogenesis
Fusarium0G092620.1	YOL011w	3.00E-146	250/565(44.25)	444	sce	KOG1325	Lysophospholipase	[I]	METABOLISM	Lipid transport and metabolism
Fusarium0G092650.1	SPCC736.13	5.00E-59	128/304(42.11)	197	spo	KOG1208	Dehydrogenases with different specificities (related to short-chain alcohol dehydrogenases)	[Q]	METABOLISM	Secondary metabolites biosynthesis, transport and catabolism
Fusarium0G092680.1	YMR226c	1.00E-10	55/201(27.36)	63.5	sce	KOG1205	Predicted dehydrogenase	[Q]	METABOLISM	Secondary metabolites biosynthesis, transport and catabolism
Fusarium0G092690.1	At3g20120	5.00E-14	47/133(35.34)	71.6	ath	KOG0156	Cytochrome P450 CYP2 subfamily	[Q]	METABOLISM	Secondary metabolites biosynthesis, transport and catabolism
Fusarium0G092700.1	SPCC736.13	4.00E-22	87/299(29.10)	95.9	spo	KOG1208	Dehydrogenases with different specificities (related to short-chain alcohol dehydrogenases)	[Q]	METABOLISM	Secondary metabolites biosynthesis, transport and catabolism
Fusarium0G092790.1	SPBC119.03	6.00E-45	98/277(35.38)	157	spo	KOG1663	O-methyltransferase	[Q]	METABOLISM	Secondary metabolites biosynthesis, transport and catabolism
Fusarium0G092810.1	SPAC821.04c	2.00E-105	168/367(45.78)	350	spo	KOG2277	S-M checkpoint control protein CID1 and related nucleotidyltransferases	[D]	CELLULAR PROCESSES AND SIGNALING	Cell cycle control, cell division, chromosome partitioning
Fusarium0G092820.1	At5g61510	5.00E-06	47/165(28.48)	49.3	ath	KOG1197	Predicted quinone oxidoreductase	[CR]	--	--
Fusarium0G092920.1	SPCC320.08	5.00E-95	164/373(43.97)	298	spo	KOG2766	Predicted membrane protein	[S]	POORLY CHARACTERIZED	Function unknown
Fusarium0G092930.1	SPAC1039.02	2.00E-136	223/603(36.98)	416	spo	KOG4419	5' nucleotidase	[F]	METABOLISM	Nucleotide transport and metabolism
Fusarium0G092940.1	7298957	1.00E-50	185/650(28.46)	195	dme	KOG2103	Uncharacterized conserved protein	[S]	POORLY CHARACTERIZED	Function unknown
Fusarium0G092970.1	HsM9966893	3.00E-19	37/78(47.44)	80.5	hsa	KOG3801	Uncharacterized conserved protein BCN92	[A]	INFORMATION STORAGE AND PROCESSING	RNA processing and modification
Fusarium0G092980.1	At3g49180	2.00E-22	83/304(27.30)	100	ath	KOG0646	WD40 repeat protein	[R]	POORLY CHARACTERIZED	General function prediction only
Fusarium0G093010.1	YJL059w	9.00E-17	102/424(24.06)	83.2	sce	KOG3880	Predicted small molecule transporter involved in cellular pH homeostasis (Batten disease protein in human)	[R]	POORLY CHARACTERIZED	General function prediction only
Fusarium0G093040.1	SPAC1039.05c	4.00E-35	124/483(25.67)	145	spo	KOG1721	FOG: Zn-finger	[R]	POORLY CHARACTERIZED	General function prediction only
Fusarium0G093070.1	YBR298c	5.00E-105	194/548(35.40)	332	sce	KOG0254	Predicted transporter (major facilitator superfamily)	[R]	POORLY CHARACTERIZED	General function prediction only
Fusarium0G093110.1	SPCC1840.04	2.00E-130	202/397(50.88)	387	spo	KOG1546	Metacaspase involved in regulation of apoptosis	[DO]	--	--
Fusarium0G093160.1	At5g56970	1.00E-09	50/175(28.57)	62.4	ath	KOG1231	Proteins containing the FAD binding domain	[C]	METABOLISM	Energy production and conversion
Fusarium0G093180.1	SPCC736.13	3.00E-48	104/300(34.67)	168	spo	KOG1208	Dehydrogenases with different specificities (related to short-chain alcohol dehydrogenases)	[Q]	METABOLISM	Secondary metabolites biosynthesis, transport and catabolism
Fusarium0G093190.1	SPACUNK4.10	2.00E-105	166/329(50.46)	317	spo	KOG0069	Glyoxylate/hydroxypyruvate reductase (D-isomer-specific 2-hydroxy acid dehydrogenase superfamily)	[C]	METABOLISM	Energy production and conversion
Fusarium0G093240.1	SPAPB1A11.02	1.00E-57	96/274(35.04)	192	spo	KOG1515	Arylacetamide deacetylase	[V]	CELLULAR PROCESSES AND SIGNALING	Defense mechanisms
Fusarium0G093260.1	At3g25900	2.00E-21	96/356(26.97)	94.4	ath	KOG1579	Homocysteine S-methyltransferase	[E]	METABOLISM	Amino acid transport and metabolism
Fusarium0G093270.1	SPAC1F5.03c	6.00E-12	68/268(25.37)	66.6	spo	KOG2852	Possible oxidoreductase	[R]	POORLY CHARACTERIZED	General function prediction only
Fusarium0G093280.1	SPBC30D10.05c	1.00E-40	90/249(36.14)	144	spo	KOG1204	Predicted dehydrogenase	[Q]	METABOLISM	Secondary metabolites biosynthesis, transport and catabolism
Fusarium0G093290.1	SPBC30D10.02	7.00E-41	71/104(68.27)	137	spo	KOG0871	Class 2 transcription repressor NC2, beta subunit (Dr1)	[K]	INFORMATION STORAGE AND PROCESSING	Transcription
Fusarium0G093300.1	SPCC132.02	1.00E-82	143/337(42.43)	261	spo	KOG2682	NAD-dependent histone deacetylases and class I sirtuins (SIR2 family)	[BK]	--	--
Fusarium0G093310.1	At4g39830	2.00E-55	162/543(29.83)	199	ath	KOG1263	Multicopper oxidases	[Q]	METABOLISM	Secondary metabolites biosynthesis, transport and catabolism
Fusarium0G093320.1	YPL098c	4.00E-26	49/83(59.04)	97.8	sce	KOG4096	Uncharacterized conserved protein	[S]	POORLY CHARACTERIZED	Function unknown
Fusarium0G093330.1	SPBC3H7.13	2.00E-30	63/125(50.40)	124	spo	KOG3872	FOG: FHA domain	[T]	CELLULAR PROCESSES AND SIGNALING	Signal transduction mechanisms
Fusarium0G093340.1	At4g09750	2.00E-06	41/142(28.87)	50.4	ath	KOG1208	Dehydrogenases with different specificities (related to short-chain alcohol dehydrogenases)	[Q]	METABOLISM	Secondary metabolites biosynthesis, transport and catabolism
Fusarium0G093390.1	7303932_1	3.00E-48	88/195(45.13)	167	dme	KOG2889	Predicted PRP38-like splicing factor	[S]	POORLY CHARACTERIZED	Function unknown
Fusarium0G093400.1	YMR293c	3.00E-59	123/320(38.44)	204	sce	KOG1211	Amidases	[J]	INFORMATION STORAGE AND PROCESSING	Translation, ribosomal structure and biogenesis
Fusarium0G093430.1	SPBC1685.10	6.00E-44	68/81(83.95)	142	spo	KOG1779	40s ribosomal protein S27	[J]	INFORMATION STORAGE AND PROCESSING	Translation, ribosomal structure and biogenesis
Fusarium0G093440.1	YOR281c	6.00E-58	115/253(45.45)	191	sce	KOG3170	Conserved phosducin-like protein	[T]	CELLULAR PROCESSES AND SIGNALING	Signal transduction mechanisms
Fusarium0G093450.1	Hs22050737	1.00E-08	27/54(50.00)	56.2	hsa	KOG0620	Glucose-repressible alcohol dehydrogenase transcriptional effector CCR4 and related proteins	[K]	INFORMATION STORAGE AND PROCESSING	Transcription
Fusarium0G093460.1	Hs5453722	2.00E-49	92/227(40.53)	167	hsa	KOG2112	Lysophospholipase	[I]	METABOLISM	Lipid transport and metabolism
Fusarium0G093510.1	SPBC21.06c	8.00E-114	190/342(55.56)	387	spo	KOG0198	MEKK and related serine/threonine protein kinases	[T]	CELLULAR PROCESSES AND SIGNALING	Signal transduction mechanisms
Fusarium0G093530.1	SPAC227.09	9.00E-48	134/440(30.45)	176	spo	KOG2525	Folylpolyglutamate synthase	[H]	METABOLISM	Coenzyme transport and metabolism
Fusarium0G093540.1	SPAC57A10.07	2.00E-40	90/222(40.54)	145	spo	KOG4533	Uncharacterized conserved protein	[S]	POORLY CHARACTERIZED	Function unknown
Fusarium0G093590.1	SPBC3B8.07c	6.00E-136	200/351(56.98)	397	spo	KOG2987	Fatty acid desaturase	[I]	METABOLISM	Lipid transport and metabolism
Fusarium0G093600.1	SPAC17C9.12	8.00E-23	93/317(29.34)	97.8	spo	KOG0439	VAMP-associated protein involved in inositol metabolism	[U]	CELLULAR PROCESSES AND SIGNALING	Intracellular trafficking, secretion, and vesicular transport
Fusarium0G093610.1	Hs4502485	6.00E-31	89/268(33.21)	120	hsa	KOG3947	Phosphoesterases	[R]	POORLY CHARACTERIZED	General function prediction only
Fusarium0G093630.1	7295175	5.00E-38	120/335(35.82)	141	dme	KOG2689	Predicted ubiquitin regulatory protein	[O]	CELLULAR PROCESSES AND SIGNALING	Posttranslational modification, protein turnover, chaperones
Fusarium0G093640.1	SPAC644.15	3.00E-28	71/110(64.55)	102	spo	KOG1762	60s acidic ribosomal protein P1	[J]	INFORMATION STORAGE AND PROCESSING	Translation, ribosomal structure and biogenesis
Fusarium0G093680.1	SPCC1827.03c	0	292/514(56.81)	588	spo	KOG1176	Acyl-CoA synthetase	[I]	METABOLISM	Lipid transport and metabolism
Fusarium0G093690.1	SPBC12C2.05c	3.00E-126	241/734(32.83)	395	spo	KOG3565	Cdc42-interacting protein CIP4	[Z]	CELLULAR PROCESSES AND SIGNALING	Cytoskeleton
Fusarium0G093700.1	Hs21361146	5.00E-06	32/102(31.37)	49.7	hsa	KOG1721	FOG: Zn-finger	[R]	POORLY CHARACTERIZED	General function prediction only
Fusarium0G093720.1	SPAC1B3.16c	2.00E-118	214/481(44.49)	366	spo	KOG2533	Permease of the major facilitator superfamily	[G]	METABOLISM	Carbohydrate transport and metabolism
Fusarium0G093770.1	YKL092c	1.00E-50	196/814(24.08)	197	sce	KOG3508	GTPase-activating protein	[R]	POORLY CHARACTERIZED	General function prediction only
Fusarium0G093780.1	Hs4826932	4.00E-115	185/368(50.27)	345	hsa	KOG0546	HSP90 co-chaperone CPR7/Cyclophilin	[O]	CELLULAR PROCESSES AND SIGNALING	Posttranslational modification, protein turnover, chaperones
Fusarium0G093790.1	YDL219w	4.00E-40	64/145(44.14)	138	sce	KOG3323	D-Tyr-tRNA (Tyr) deacylase	[J]	INFORMATION STORAGE AND PROCESSING	Translation, ribosomal structure and biogenesis
Fusarium0G093800.1	SPAC1B3.05	1.00E-74	125/225(55.56)	255	spo	KOG2150	CCR4-NOT transcriptional regulation complex, NOT5 subunit	[K]	INFORMATION STORAGE AND PROCESSING	Transcription
Fusarium0G093830.1	YDL066w	0	300/412(72.82)	631	sce	KOG1526	NADP-dependent isocitrate dehydrogenase	[C]	METABOLISM	Energy production and conversion
Fusarium0G093850.1	SPCC74.01	0	299/692(43.21)	540	spo	KOG1301	Vesicle trafficking protein Sly1 (Sec1 family)	[U]	CELLULAR PROCESSES AND SIGNALING	Intracellular trafficking, secretion, and vesicular transport
Fusarium0G093870.1	SPAC30.03c	7.00E-43	87/239(36.40)	149	spo	KOG3067	Translin family protein	[R]	POORLY CHARACTERIZED	General function prediction only
Fusarium0G093900.1	Hs7657478	9.00E-31	81/220(36.82)	120	hsa	KOG1205	Predicted dehydrogenase	[Q]	METABOLISM	Secondary metabolites biosynthesis, transport and catabolism
Fusarium0G093910.1	Hs7657478	4.00E-21	67/205(32.68)	92.8	hsa	KOG1205	Predicted dehydrogenase	[Q]	METABOLISM	Secondary metabolites biosynthesis, transport and catabolism
Fusarium0G093920.1	SPCC736.13	2.00E-51	120/324(37.04)	187	spo	KOG1208	Dehydrogenases with different specificities (related to short-chain alcohol dehydrogenases)	[Q]	METABOLISM	Secondary metabolites biosynthesis, transport and catabolism
Fusarium0G093930.1	At3g26760	5.00E-19	69/218(31.65)	86.3	ath	KOG0725	Reductases with broad range of substrate specificities	[R]	POORLY CHARACTERIZED	General function prediction only
Fusarium0G093940.1	7293019	1.00E-31	115/409(28.12)	128	dme	KOG1238	Glucose dehydrogenase/choline dehydrogenase/mandelonitrile lyase (GMC oxidoreductase family)	[R]	POORLY CHARACTERIZED	General function prediction only
Fusarium0G093960.1	YDR536w	1.00E-38	123/449(27.39)	150	sce	KOG0254	Predicted transporter (major facilitator superfamily)	[R]	POORLY CHARACTERIZED	General function prediction only
Fusarium0G093980.1	At3g44300	1.00E-32	102/351(29.06)	127	ath	KOG0805	Carbon-nitrogen hydrolase	[E]	METABOLISM	Amino acid transport and metabolism
Fusarium0G093990.1	At1g33030	6.00E-10	45/152(29.61)	62	ath	KOG3178	Hydroxyindole-O-methyltransferase and related SAM-dependent methyltransferases	[R]	POORLY CHARACTERIZED	General function prediction only
Fusarium0G094000.1	At1g73600	3.00E-09	33/100(33.00)	59.3	ath	KOG1269	SAM-dependent methyltransferases	[IR]	--	--
Fusarium0G094050.1	SPAC13G6.12c	0	405/760(53.29)	814	spo	KOG2571	Chitin synthase/hyaluronan synthase (glycosyltransferases)	[M]	CELLULAR PROCESSES AND SIGNALING	Cell wall/membrane/envelope biogenesis
Fusarium0G094100.1	At1g03030	2.00E-40	88/228(38.60)	145	ath	KOG2702	Predicted panthothenate kinase/uridine kinase-related protein	[FH]	--	--
Fusarium0G094110.1	Hs20480758	3.00E-11	47/168(27.98)	64.3	hsa	KOG4498	Uncharacterized conserved protein	[S]	POORLY CHARACTERIZED	Function unknown
Fusarium0G094120.1	SPBC14C8.03	4.00E-179	242/371(65.23)	513	spo	KOG2775	Metallopeptidase	[R]	POORLY CHARACTERIZED	General function prediction only
Fusarium0G094130.1	YLR168c	1.00E-40	83/171(48.54)	141	sce	KOG3336	Predicted member of the intramitochondrial sorting protein family	[U]	CELLULAR PROCESSES AND SIGNALING	Intracellular trafficking, secretion, and vesicular transport
Fusarium0G094150.1	Hs14210488	3.00E-33	64/169(37.87)	120	hsa	KOG3121	Dynactin, subunit p25	[Z]	CELLULAR PROCESSES AND SIGNALING	Cytoskeleton
Fusarium0G094170.1	SPBC2G2.01c	7.00E-100	155/350(44.29)	310	spo	KOG2533	Permease of the major facilitator superfamily	[G]	METABOLISM	Carbohydrate transport and metabolism
Fusarium0G094180.1	SPBC119.08	0	262/354(74.01)	530	spo	KOG0660	Mitogen-activated protein kinase	[T]	CELLULAR PROCESSES AND SIGNALING	Signal transduction mechanisms
Fusarium0G094190.1	YPR073c	2.00E-37	67/159(42.14)	130	sce	KOG3217	Protein tyrosine phosphatase	[T]	CELLULAR PROCESSES AND SIGNALING	Signal transduction mechanisms
Fusarium0G094220.1	SPCC417.10	1.00E-90	166/484(34.30)	291	spo	KOG2533	Permease of the major facilitator superfamily	[G]	METABOLISM	Carbohydrate transport and metabolism
Fusarium0G094230.1	YLR193c	3.00E-16	62/211(29.38)	75.9	sce	KOG3337	Protein similar to predicted member of the intramitochondrial sorting protein family	[U]	CELLULAR PROCESSES AND SIGNALING	Intracellular trafficking, secretion, and vesicular transport
Fusarium0G094240.1	YOR059c	6.00E-36	127/440(28.86)	140	sce	KOG4372	Predicted alpha/beta hydrolase	[R]	POORLY CHARACTERIZED	General function prediction only
Fusarium0G094250.1	SPAC1782.08c	3.00E-48	145/470(30.85)	180	spo	KOG2248	3'-5' exonuclease	[L]	INFORMATION STORAGE AND PROCESSING	Replication, recombination and repair
Fusarium0G094260.1	YGR132c	1.00E-134	184/263(69.96)	387	sce	KOG3083	Prohibitin	[O]	CELLULAR PROCESSES AND SIGNALING	Posttranslational modification, protein turnover, chaperones
Fusarium0G094270.1	SPAC1782.07	8.00E-17	37/81(45.68)	73.2	spo	KOG4116	Ubiquinol cytochrome c reductase, subunit QCR8	[C]	METABOLISM	Energy production and conversion
Fusarium0G094280.1	YDL208w	1.00E-24	70/176(39.77)	99	sce	KOG3167	Box H/ACA snoRNP component, involved in ribosomal RNA pseudouridinylation	[A]	INFORMATION STORAGE AND PROCESSING	RNA processing and modification
Fusarium0G094300.1	SPBC3B8.10c	5.00E-52	98/208(47.12)	186	spo	KOG1605	TFIIF-interacting CTD phosphatase, including NLI-interacting factor (involved in RNA polymerase II regulation)	[K]	INFORMATION STORAGE AND PROCESSING	Transcription
Fusarium0G094310.1	YLR291c	4.00E-43	123/427(28.81)	159	sce	KOG1465	Translation initiation factor 2B, beta subunit (eIF-2Bbeta/GCD7)	[J]	INFORMATION STORAGE AND PROCESSING	Translation, ribosomal structure and biogenesis
Fusarium0G094330.1	SPAC15E1.08	2.00E-61	98/152(64.47)	194	spo	KOG3235	Subunit of the major N alpha-acetyltransferase	[R]	POORLY CHARACTERIZED	General function prediction only
Fusarium0G094340.1	At4g13180	1.00E-35	97/282(34.40)	132	ath	KOG0725	Reductases with broad range of substrate specificities	[R]	POORLY CHARACTERIZED	General function prediction only
Fusarium0G094350.1	YNL260c	2.00E-10	35/123(28.46)	57.8	sce	KOG4595	Uncharacterized conserved protein	[S]	POORLY CHARACTERIZED	Function unknown
Fusarium0G094370.1	YIL010w	5.00E-26	66/166(39.76)	104	sce	KOG0855	Alkyl hydroperoxide reductase, thiol specific antioxidant and related enzymes	[O]	CELLULAR PROCESSES AND SIGNALING	Posttranslational modification, protein turnover, chaperones
Fusarium0G094380.1	YIL006w	2.00E-74	139/363(38.29)	240	sce	KOG0764	Mitochondrial FAD carrier protein	[C]	METABOLISM	Energy production and conversion
Fusarium0G094390.1	Hs4502885_2	2.00E-25	84/292(28.77)	107	hsa	KOG0671	LAMMER dual specificity kinases	[T]	CELLULAR PROCESSES AND SIGNALING	Signal transduction mechanisms
Fusarium0G094400.1	SPCC737.02c	1.00E-35	58/116(50.00)	123	spo	KOG3440	Ubiquinol cytochrome c reductase, subunit QCR7	[C]	METABOLISM	Energy production and conversion
Fusarium0G094410.1	SPBP8B7.21	1.00E-91	173/405(42.72)	305	spo	KOG1871	Ubiquitin-specific protease	[O]	CELLULAR PROCESSES AND SIGNALING	Posttranslational modification, protein turnover, chaperones
Fusarium0G094430.1	Hs6912520	2.00E-67	162/492(32.93)	229	hsa	KOG2457	A/G-specific adenine DNA glycosylase	[L]	INFORMATION STORAGE AND PROCESSING	Replication, recombination and repair
Fusarium0G094470.1	CE23899	7.00E-19	77/252(30.56)	85.5	cel	KOG0725	Reductases with broad range of substrate specificities	[R]	POORLY CHARACTERIZED	General function prediction only
Fusarium0G094480.1	SPAC9E9.09c	7.00E-101	181/413(43.83)	316	spo	KOG2450	Aldehyde dehydrogenase	[C]	METABOLISM	Energy production and conversion
Fusarium0G094500.1	Hs10947056	1.00E-40	182/633(28.75)	166	hsa	KOG4177	Ankyrin	[M]	CELLULAR PROCESSES AND SIGNALING	Cell wall/membrane/envelope biogenesis
Fusarium0G094510.1	YIL166c	3.00E-141	216/464(46.55)	424	sce	KOG2533	Permease of the major facilitator superfamily	[G]	METABOLISM	Carbohydrate transport and metabolism
Fusarium0G094530.1	SPAC13D6.02c	3.00E-33	67/146(45.89)	120	spo	KOG4400	E3 ubiquitin ligase interacting with arginine methyltransferase	[O]	CELLULAR PROCESSES AND SIGNALING	Posttranslational modification, protein turnover, chaperones
Fusarium0G094540.1	Hs4504799	8.00E-33	107/394(27.16)	131	hsa	KOG0141	Isovaleryl-CoA dehydrogenase	[EI]	--	--
Fusarium0G094550.1	At1g65840	1.00E-15	79/293(26.96)	79.7	ath	KOG0029	Amine oxidase	[Q]	METABOLISM	Secondary metabolites biosynthesis, transport and catabolism
Fusarium0G094560.1	YNL242w	2.00E-84	241/772(31.22)	309	sce	KOG2993	Cytoplasm to vacuole targeting protein	[U]	CELLULAR PROCESSES AND SIGNALING	Intracellular trafficking, secretion, and vesicular transport
Fusarium0G094570.1	At1g60470	2.00E-19	84/301(27.91)	88.2	ath	KOG1950	Glycosyl transferase, family 8 - glycogenin	[G]	METABOLISM	Carbohydrate transport and metabolism
Fusarium0G094590.1	SPBC16A3.05c	6.00E-148	202/351(57.55)	427	spo	KOG0647	mRNA export protein (contains WD40 repeats)	[A]	INFORMATION STORAGE AND PROCESSING	RNA processing and modification
Fusarium0G094610.1	YBR096w	3.00E-14	64/241(26.56)	72.8	sce	KOG4366	Predicted thioesterase	[R]	POORLY CHARACTERIZED	General function prediction only
Fusarium0G094630.1	YHR025w	2.00E-144	201/352(57.10)	418	sce	KOG1537	Homoserine kinase	[E]	METABOLISM	Amino acid transport and metabolism
Fusarium0G094670.1	At4g32140	1.00E-13	66/222(29.73)	74.3	ath	KOG2765	Predicted membrane protein	[S]	POORLY CHARACTERIZED	Function unknown
Fusarium0G094690.1	At1g13040	7.00E-06	30/119(25.21)	50.8	ath	KOG4197	FOG: PPR repeat	[R]	POORLY CHARACTERIZED	General function prediction only
Fusarium0G094700.1	YER050c	2.00E-07	35/119(29.41)	50.8	sce	KOG3162	Mitochondrial/chloroplast ribosomal protein S18	[J]	INFORMATION STORAGE AND PROCESSING	Translation, ribosomal structure and biogenesis
Fusarium0G094710.1	YHR148w	3.00E-78	111/182(60.99)	236	sce	KOG4655	U3 small nucleolar ribonucleoprotein (snoRNP) component	[A]	INFORMATION STORAGE AND PROCESSING	RNA processing and modification
Fusarium0G094720.1	At1g69520	5.00E-11	46/179(25.70)	65.1	ath	KOG4300	Predicted methyltransferase	[R]	POORLY CHARACTERIZED	General function prediction only
Fusarium0G094730.1	At1g03750	2.00E-137	259/711(36.43)	441	ath	KOG0387	Transcription-coupled repair protein CSB/RAD26 (contains SNF2 family DNA-dependent ATPase domain)	[KL]	--	--
Fusarium0G094740.1	SPCC1450.15_2	4.00E-17	45/122(36.89)	77.8	spo	KOG3144	Ethanolamine-P-transferase GPI11/PIG-F, involved in glycosylphosphatidylinositol anchor biosynthesis	[MO]	--	--
Fusarium0G094770.1	Hs5453668	2.00E-172	296/724(40.88)	516	hsa	KOG2337	Ubiquitin activating E1 enzyme-like protein	[H]	METABOLISM	Coenzyme transport and metabolism
Fusarium0G094780.1	SPBC2G2.13c	7.00E-97	149/297(50.17)	298	spo	KOG3127	Deoxycytidylate deaminase	[F]	METABOLISM	Nucleotide transport and metabolism
Fusarium0G094790.1	SPCC18B5.03	6.00E-73	141/352(40.06)	262	spo	KOG0601	Cyclin-dependent kinase WEE1	[D]	CELLULAR PROCESSES AND SIGNALING	Cell cycle control, cell division, chromosome partitioning
Fusarium0G094810.1	At4g05160	1.00E-87	201/559(35.96)	286	ath	KOG1176	Acyl-CoA synthetase	[I]	METABOLISM	Lipid transport and metabolism
Fusarium0G094820.1	CE10972	3.00E-65	101/182(55.49)	208	cel	KOG3196	NADH:ubiquinone oxidoreductase, NDUFV2/24 kD subunit	[C]	METABOLISM	Energy production and conversion
Fusarium0G094830.1	At3g07720	2.00E-10	84/342(24.56)	63.2	ath	KOG0379	Kelch repeat-containing proteins	[R]	POORLY CHARACTERIZED	General function prediction only
Fusarium0G007860.1	YJR160c	9.00E-61	159/526(30.23)	214	sce	KOG0254	Predicted transporter (major facilitator superfamily)	[R]	POORLY CHARACTERIZED	General function prediction only
Fusarium0G007900.1	YMR303c	1.00E-24	101/355(28.45)	104	sce	KOG0023	Alcohol dehydrogenase, class V	[Q]	METABOLISM	Secondary metabolites biosynthesis, transport and catabolism
Fusarium0G007910.1	Hs4757862	6.00E-07	62/288(21.53)	51.6	hsa	KOG2984	Predicted hydrolase	[R]	POORLY CHARACTERIZED	General function prediction only
Fusarium0G007920.1	SPAC25B8.13c	3.00E-10	31/88(35.23)	61.6	spo	KOG0143	Iron/ascorbate family oxidoreductases	[QR]	--	--
Fusarium0G007940.1	SPCC965.15	4.00E-13	77/283(27.21)	70.1	spo	KOG0143	Iron/ascorbate family oxidoreductases	[QR]	--	--
Fusarium0G007950.1	SPBC12C2.13c	6.00E-71	173/501(34.53)	241	spo	KOG0254	Predicted transporter (major facilitator superfamily)	[R]	POORLY CHARACTERIZED	General function prediction only
Fusarium0G007980.1	SPBC23G7.13c	0	358/661(54.16)	740	spo	KOG2348	Urea transporter	[E]	METABOLISM	Amino acid transport and metabolism
Fusarium0G007990.1	YML054c_2	2.00E-105	171/335(51.04)	320	sce	KOG0538	Glycolate oxidase	[C]	METABOLISM	Energy production and conversion
Fusarium0G008010.1	YDL194w	4.00E-59	154/515(29.90)	213	sce	KOG0254	Predicted transporter (major facilitator superfamily)	[R]	POORLY CHARACTERIZED	General function prediction only
Fusarium0G008030.1	SPBC16G5.02c	3.00E-61	139/315(44.13)	202	spo	KOG2855	Ribokinase	[G]	METABOLISM	Carbohydrate transport and metabolism
Fusarium0G008050.1	SPCC550.07	1.00E-74	180/546(32.97)	249	spo	KOG1212	Amidases	[JIT]	--	--
Fusarium0G008100.1	SPAC513.07	6.00E-29	100/321(31.15)	116	spo	KOG1502	Flavonol reductase/cinnamoyl-CoA reductase	[V]	CELLULAR PROCESSES AND SIGNALING	Defense mechanisms
Fusarium0G008120.1	YBR096w	4.00E-20	60/241(24.90)	89.4	sce	KOG4366	Predicted thioesterase	[R]	POORLY CHARACTERIZED	General function prediction only
Fusarium0G008130.1	SPCC1281.06c_1	2.00E-128	178/325(54.77)	382	spo	KOG1600	Fatty acid desaturase	[I]	METABOLISM	Lipid transport and metabolism
Fusarium0G008140.1	SPAC3H1.06c	5.00E-23	105/428(24.53)	104	spo	KOG0254	Predicted transporter (major facilitator superfamily)	[R]	POORLY CHARACTERIZED	General function prediction only
Fusarium0G008150.1	At1g19250	5.00E-14	130/587(22.15)	76.3	ath	KOG1399	Flavin-containing monooxygenase	[Q]	METABOLISM	Secondary metabolites biosynthesis, transport and catabolism
Fusarium0G008180.1	SPCC1739.08c	9.00E-33	81/253(32.02)	124	spo	KOG0725	Reductases with broad range of substrate specificities	[R]	POORLY CHARACTERIZED	General function prediction only
Fusarium0G008190.1	YAL049c	1.00E-40	92/250(36.80)	144	sce	KOG3043	Predicted hydrolase related to dienelactone hydrolase	[R]	POORLY CHARACTERIZED	General function prediction only
Fusarium0G008200.1	At5g21100	7.00E-23	96/348(27.59)	102	ath	KOG1263	Multicopper oxidases	[Q]	METABOLISM	Secondary metabolites biosynthesis, transport and catabolism
Fusarium0G008250.1	YGR065c	2.00E-74	149/471(31.63)	250	sce	KOG2533	Permease of the major facilitator superfamily	[G]	METABOLISM	Carbohydrate transport and metabolism
Fusarium0G008260.1	At1g48910	2.00E-11	79/361(21.88)	67.8	ath	KOG1399	Flavin-containing monooxygenase	[Q]	METABOLISM	Secondary metabolites biosynthesis, transport and catabolism
Fusarium0G008320.1	YIL120w	1.00E-63	153/488(31.35)	221	sce	KOG0255	Synaptic vesicle transporter SVOP and related transporters (major facilitator superfamily)	[R]	POORLY CHARACTERIZED	General function prediction only
Fusarium0G008330.1	At5g21100	6.00E-37	148/551(26.86)	145	ath	KOG1263	Multicopper oxidases	[Q]	METABOLISM	Secondary metabolites biosynthesis, transport and catabolism
Fusarium0G008340.1	At5g21100	2.00E-15	92/398(23.12)	79.7	ath	KOG1263	Multicopper oxidases	[Q]	METABOLISM	Secondary metabolites biosynthesis, transport and catabolism
Fusarium0G008350.1	SPAC26H5.09c	3.00E-58	131/386(33.94)	197	spo	KOG2742	Predicted oxidoreductase	[R]	POORLY CHARACTERIZED	General function prediction only
Fusarium0G008360.1	SPAC17A2.05	1.00E-12	133/561(23.71)	72.4	spo	KOG2404	Fumarate reductase, flavoprotein subunit	[C]	METABOLISM	Energy production and conversion
Fusarium0G008380.1	7298493_1	2.00E-140	212/397(53.40)	415	dme	KOG1406	Peroxisomal 3-ketoacyl-CoA-thiolase P-44/SCP2	[I]	METABOLISM	Lipid transport and metabolism
Fusarium0G008400.1	7299576	6.00E-38	117/357(32.77)	145	dme	KOG0139	Short-chain acyl-CoA dehydrogenase	[I]	METABOLISM	Lipid transport and metabolism
Fusarium0G008410.1	Hs4501857	1.00E-32	111/405(27.41)	130	hsa	KOG0141	Isovaleryl-CoA dehydrogenase	[EI]	--	--
Fusarium0G008420.1	YKR009c	0	411/908(45.26)	707	sce	KOG1206	Peroxisomal multifunctional beta-oxidation protein and related enzymes	[I]	METABOLISM	Lipid transport and metabolism
Fusarium0G008440.1	At2g26800	5.00E-97	152/291(52.23)	304	ath	KOG2368	Hydroxymethylglutaryl-CoA lyase	[CE]	--	--
Fusarium0G008450.1	7292240	1.00E-26	93/372(25.00)	114	dme	KOG0157	Cytochrome P450 CYP4/CYP19/CYP26 subfamilies	[QI]	--	--
Fusarium0G008460.1	CE27859	5.00E-12	39/120(32.50)	66.6	cel	KOG4388	Hormone-sensitive lipase HSL	[I]	METABOLISM	Lipid transport and metabolism
Fusarium0G008480.1	Hs10047132	4.00E-32	94/253(37.15)	121	hsa	KOG0725	Reductases with broad range of substrate specificities	[R]	POORLY CHARACTERIZED	General function prediction only
Fusarium0G008490.1	At5g25620	4.00E-28	73/210(34.76)	119	ath	KOG1399	Flavin-containing monooxygenase	[Q]	METABOLISM	Secondary metabolites biosynthesis, transport and catabolism
Fusarium0G008500.1	CE05585	5.00E-60	116/263(44.11)	203	cel	KOG1176	Acyl-CoA synthetase	[I]	METABOLISM	Lipid transport and metabolism
Fusarium0G008510.1	At1g48910	4.00E-18	75/377(19.89)	88.6	ath	KOG1399	Flavin-containing monooxygenase	[Q]	METABOLISM	Secondary metabolites biosynthesis, transport and catabolism
Fusarium0G008530.1	7298707	7.00E-78	145/329(44.07)	258	dme	KOG3957	Predicted L-carnitine dehydratase/alpha-methylacyl-CoA racemase	[I]	METABOLISM	Lipid transport and metabolism
Fusarium0G008540.1	Hs4557233	1.00E-55	128/400(32.00)	194	hsa	KOG0139	Short-chain acyl-CoA dehydrogenase	[I]	METABOLISM	Lipid transport and metabolism
Fusarium0G008550.1	7300628	6.00E-121	192/415(46.27)	365	dme	KOG3957	Predicted L-carnitine dehydratase/alpha-methylacyl-CoA racemase	[I]	METABOLISM	Lipid transport and metabolism
Fusarium0G008560.1	Hs22061611	1.00E-56	110/248(44.35)	186	hsa	KOG1175	Acyl-CoA synthetase	[I]	METABOLISM	Lipid transport and metabolism
Fusarium0G008580.1	Hs4885565	2.00E-17	37/74(50.00)	82	hsa	KOG3016	Acyl-CoA thioesterase	[I]	METABOLISM	Lipid transport and metabolism
Fusarium0G008620.1	SPCC1450.07c	6.00E-47	114/360(31.67)	167	spo	KOG3923	D-aspartate oxidase	[E]	METABOLISM	Amino acid transport and metabolism
Fusarium0G008640.1	Hs10835045	4.00E-91	171/463(36.93)	292	hsa	KOG2450	Aldehyde dehydrogenase	[C]	METABOLISM	Energy production and conversion
Fusarium0G008660.1	CE09880	6.00E-103	317/1121(28.28)	372	cel	KOG1202	Animal-type fatty acid synthase and related proteins	[I]	METABOLISM	Lipid transport and metabolism
Fusarium0G008690.1	SPBC1D7.01c	3.00E-13	32/107(29.91)	63.9	spo	KOG3501	Molecular chaperone Prefoldin, subunit 1	[O]	CELLULAR PROCESSES AND SIGNALING	Posttranslational modification, protein turnover, chaperones
Fusarium0G094850.1	Hs11056022	1.00E-07	53/225(23.56)	57	hsa	KOG2622	Putative myrosinase precursor	[V]	CELLULAR PROCESSES AND SIGNALING	Defense mechanisms
Fusarium0G094870.1	YNL024c	4.00E-30	83/236(35.17)	116	sce	KOG2793	Putative N2,N2-dimethylguanosine tRNA methyltransferase	[A]	INFORMATION STORAGE AND PROCESSING	RNA processing and modification
Fusarium0G094890.1	SPAC2G11.07c	3.00E-145	206/326(63.19)	427	spo	KOG0698	Serine/threonine protein phosphatase	[T]	CELLULAR PROCESSES AND SIGNALING	Signal transduction mechanisms
Fusarium0G094930.1	SPBC6B1.07	1.00E-165	288/600(48.00)	504	spo	KOG0495	HAT repeat protein	[A]	INFORMATION STORAGE AND PROCESSING	RNA processing and modification
Fusarium0G094940.1	YPL266w	2.00E-130	199/373(53.35)	381	sce	KOG0820	Ribosomal RNA adenine dimethylase	[A]	INFORMATION STORAGE AND PROCESSING	RNA processing and modification
Fusarium0G094970.1	SPAC9G1.03c	5.00E-52	78/101(77.23)	164	spo	KOG2988	60S ribosomal protein L30	[J]	INFORMATION STORAGE AND PROCESSING	Translation, ribosomal structure and biogenesis
Fusarium0G094980.1	SPBC18E5.04	5.00E-123	166/216(76.85)	353	spo	KOG0857	60s ribosomal protein L10	[J]	INFORMATION STORAGE AND PROCESSING	Translation, ribosomal structure and biogenesis
Fusarium0G095030.1	YBR248c	1.00E-85	142/296(47.97)	273	sce	KOG0623	Glutamine amidotransferase/cyclase	[E]	METABOLISM	Amino acid transport and metabolism
Fusarium0G095050.1	SPBC21D10.05c_1	3.00E-37	68/154(44.16)	139	spo	KOG0703	Predicted GTPase-activating protein	[T]	CELLULAR PROCESSES AND SIGNALING	Signal transduction mechanisms
Fusarium0G095060.1	YHR073w	2.00E-113	325/1104(29.44)	377	sce	KOG1737	Oxysterol-binding protein	[I]	METABOLISM	Lipid transport and metabolism
Fusarium0G095080.1	SPBC32F12.15	3.00E-13	28/62(45.16)	61.6	spo	KOG3451	Uncharacterized conserved protein	[S]	POORLY CHARACTERIZED	Function unknown
Fusarium0G095100.1	Hs18583647	2.00E-46	104/285(36.49)	163	hsa	KOG0762	Mitochondrial carrier protein	[C]	METABOLISM	Energy production and conversion
Fusarium0G095110.1	SPAC11E3.15	1.00E-47	73/106(68.87)	153	spo	KOG3434	60S ribosomal protein L22	[J]	INFORMATION STORAGE AND PROCESSING	Translation, ribosomal structure and biogenesis
Fusarium0G095150.1	SPBC12C2.06	2.00E-161	234/450(52.00)	472	spo	KOG0332	ATP-dependent RNA helicase	[A]	INFORMATION STORAGE AND PROCESSING	RNA processing and modification
Fusarium0G095160.1	At1g30480	3.00E-15	54/174(31.03)	79	ath	KOG1996	mRNA splicing factor	[A]	INFORMATION STORAGE AND PROCESSING	RNA processing and modification
Fusarium0G095180.1	At3g50880	1.00E-36	87/245(35.51)	137	ath	KOG1918	3-methyladenine DNA glycosidase	[L]	INFORMATION STORAGE AND PROCESSING	Replication, recombination and repair
Fusarium0G095200.1	SPAC1142.07c	5.00E-42	94/222(42.34)	146	spo	KOG1656	Protein involved in glucose derepression and pre-vacuolar endosome protein sorting	[U]	CELLULAR PROCESSES AND SIGNALING	Intracellular trafficking, secretion, and vesicular transport
Fusarium0G095240.1	SPAC2F7.03c	5.00E-173	253/447(56.60)	550	spo	KOG0667	Dual-specificity tyrosine-phosphorylation regulated kinase	[R]	POORLY CHARACTERIZED	General function prediction only
Fusarium0G095260.1	Hs4758430	1.00E-45	75/127(59.06)	155	hsa	KOG0777	Geranylgeranyl pyrophosphate synthase/Polyprenyl synthetase	[H]	METABOLISM	Coenzyme transport and metabolism
Fusarium0G095310.1	SPCC1259.12c	1.00E-55	123/451(27.27)	200	spo	KOG1477	SPRY domain-containing proteins	[R]	POORLY CHARACTERIZED	General function prediction only
Fusarium0G095320.1	SPAC589.04	4.00E-09	45/194(23.20)	57.8	spo	KOG3028	Translocase of outer mitochondrial membrane complex, subunit TOM37/Metaxin 1	[U]	CELLULAR PROCESSES AND SIGNALING	Intracellular trafficking, secretion, and vesicular transport
Fusarium0G095350.1	Hs16162192	2.00E-12	33/64(51.56)	65.1	hsa	KOG2606	OTU (ovarian tumor)-like cysteine protease	[TO]	--	--
Fusarium0G095390.1	CE03037	1.00E-58	97/194(50.00)	188	cel	KOG0395	Ras-related GTPase	[R]	POORLY CHARACTERIZED	General function prediction only
Fusarium0G095410.1	SPAC13G6.12c	0	329/824(39.93)	579	spo	KOG2571	Chitin synthase/hyaluronan synthase (glycosyltransferases)	[M]	CELLULAR PROCESSES AND SIGNALING	Cell wall/membrane/envelope biogenesis
Fusarium0G095420.1	Hs4507791	6.00E-77	106/185(57.30)	233	hsa	KOG0420	Ubiquitin-protein ligase	[O]	CELLULAR PROCESSES AND SIGNALING	Posttranslational modification, protein turnover, chaperones
Fusarium0G095440.1	At4g11640	2.00E-58	147/405(36.30)	198	ath	KOG1251	Serine racemase	[TE]	--	--
Fusarium0G095450.1	YBR043c	6.00E-49	92/256(35.94)	182	sce	KOG0255	Synaptic vesicle transporter SVOP and related transporters (major facilitator superfamily)	[R]	POORLY CHARACTERIZED	General function prediction only
Fusarium0G095460.1	SPAC821.11	4.00E-156	230/451(51.00)	456	spo	KOG4165	Gamma-glutamyl phosphate reductase	[E]	METABOLISM	Amino acid transport and metabolism
Fusarium0G095470.1	SPBC660.13c	0	292/617(47.33)	575	spo	KOG0851	Single-stranded DNA-binding replication protein A (RPA), large (70 kD) subunit and related ssDNA-binding proteins	[L]	INFORMATION STORAGE AND PROCESSING	Replication, recombination and repair
Fusarium0G095480.1	YAL049c	2.00E-16	61/240(25.42)	78.2	sce	KOG3043	Predicted hydrolase related to dienelactone hydrolase	[R]	POORLY CHARACTERIZED	General function prediction only
Fusarium0G095490.1	Hs4758912	2.00E-70	129/298(43.29)	227	hsa	KOG1198	Zinc-binding oxidoreductase	[CR]	--	--
Fusarium0G095510.1	Hs13375727	1.00E-84	169/405(41.73)	283	hsa	KOG1175	Acyl-CoA synthetase	[I]	METABOLISM	Lipid transport and metabolism
Fusarium0G095520.1	Hs7706681	3.00E-09	35/96(36.46)	59.3	hsa	KOG2093	Translesion DNA polymerase - REV1 deoxycytidyl transferase	[L]	INFORMATION STORAGE AND PROCESSING	Replication, recombination and repair
Fusarium0G095610.1	Hs4507127	4.00E-18	36/57(63.16)	80.5	hsa	KOG3454	U1 snRNP-specific protein C	[A]	INFORMATION STORAGE AND PROCESSING	RNA processing and modification
Fusarium0G095620.1	YML012w	6.00E-66	102/209(48.80)	207	sce	KOG1691	emp24/gp25L/p24 family of membrane trafficking proteins	[U]	CELLULAR PROCESSES AND SIGNALING	Intracellular trafficking, secretion, and vesicular transport
Fusarium0G095630.1	YOL097c	1.00E-161	228/415(54.94)	469	sce	KOG2145	Cytoplasmic tryptophanyl-tRNA synthetase	[J]	INFORMATION STORAGE AND PROCESSING	Translation, ribosomal structure and biogenesis
Fusarium0G095640.1	YOL071w	9.00E-23	52/138(37.68)	93.2	sce	KOG3326	Uncharacterized conserved protein	[S]	POORLY CHARACTERIZED	Function unknown
Fusarium0G095660.1	SPBC29B5.01	3.00E-12	34/73(46.58)	70.9	spo	KOG1414	Transcriptional activator FOSB/c-Fos and related bZIP transcription factors	[K]	INFORMATION STORAGE AND PROCESSING	Transcription
Fusarium0G095680.1	SPAC13D6.02c	7.00E-23	69/179(38.55)	98.2	spo	KOG4400	E3 ubiquitin ligase interacting with arginine methyltransferase	[O]	CELLULAR PROCESSES AND SIGNALING	Posttranslational modification, protein turnover, chaperones
Fusarium0G095690.1	SPBC337.10c	3.00E-38	108/310(34.84)	141	spo	KOG4020	Protein DRE2, required for cell viability	[S]	POORLY CHARACTERIZED	Function unknown
Fusarium0G095700.1	SPBC16G5.09	1.00E-106	178/468(38.03)	336	spo	KOG1282	Serine carboxypeptidases (lysosomal cathepsin A)	[OE]	--	--
Fusarium0G095720.1	Hs21245130	7.00E-22	53/159(33.33)	95.5	hsa	KOG3082	Methionyl-tRNA formyltransferase	[J]	INFORMATION STORAGE AND PROCESSING	Translation, ribosomal structure and biogenesis
Fusarium0G095760.1	At3g61990	1.00E-19	69/248(27.82)	87.4	ath	KOG1663	O-methyltransferase	[Q]	METABOLISM	Secondary metabolites biosynthesis, transport and catabolism
Fusarium0G095780.1	SPBC119.09c	3.00E-61	90/154(58.44)	193	spo	KOG3319	Predicted membrane protein	[S]	POORLY CHARACTERIZED	Function unknown
Fusarium0G095820.1	YNL175c	1.00E-38	93/282(32.98)	147	sce	KOG4210	Nuclear localization sequence binding protein	[K]	INFORMATION STORAGE AND PROCESSING	Transcription
Fusarium0G095830.1	SPAC30D11.10	2.00E-68	167/441(37.87)	238	spo	KOG4141	DNA repair and recombination protein RAD52/RAD22	[L]	INFORMATION STORAGE AND PROCESSING	Replication, recombination and repair
Fusarium0G095850.1	At2g24940	1.00E-21	49/96(51.04)	85.9	ath	KOG1110	Putative steroid membrane receptor Hpr6.6/25-Dx	[R]	POORLY CHARACTERIZED	General function prediction only
Fusarium0G095860.1	CE28129	2.00E-06	29/90(32.22)	53.1	cel	KOG1721	FOG: Zn-finger	[R]	POORLY CHARACTERIZED	General function prediction only
Fusarium0G095960.1	Hs4502975	5.00E-20	101/423(23.88)	93.6	hsa	KOG2582	COP9 signalosome, subunit CSN3	[OT]	--	--
Fusarium0G095980.1	SPBP35G2.10	0	358/973(36.79)	590	spo	KOG0383	Predicted helicase	[R]	POORLY CHARACTERIZED	General function prediction only
Fusarium0G095990.1	YOR201c	4.00E-31	99/302(32.78)	128	sce	KOG0838	RNA Methylase, SpoU family	[A]	INFORMATION STORAGE AND PROCESSING	RNA processing and modification
Fusarium0G096030.1	SPBC83.17	7.00E-38	73/151(48.34)	130	spo	KOG3398	Transcription factor MBF1	[K]	INFORMATION STORAGE AND PROCESSING	Transcription
Fusarium0G096050.1	Hs6005735	3.00E-35	98/293(33.45)	132	hsa	KOG3081	Vesicle coat complex COPI, epsilon subunit	[U]	CELLULAR PROCESSES AND SIGNALING	Intracellular trafficking, secretion, and vesicular transport
Fusarium0G096060.1	YNL162w	7.00E-56	96/106(90.57)	173	sce	KOG3464	60S ribosomal protein L44	[J]	INFORMATION STORAGE AND PROCESSING	Translation, ribosomal structure and biogenesis
Fusarium0G096090.1	SPAC26H5.09c	5.00E-11	46/155(29.68)	65.1	spo	KOG2742	Predicted oxidoreductase	[R]	POORLY CHARACTERIZED	General function prediction only
Fusarium0G096100.1	YCR023c	4.00E-34	80/217(36.87)	138	sce	KOG2615	Permease of the major facilitator superfamily	[R]	POORLY CHARACTERIZED	General function prediction only
Fusarium0G096160.1	At4g36040	1.00E-09	34/68(50.00)	57.8	ath	KOG0712	Molecular chaperone (DnaJ superfamily)	[O]	CELLULAR PROCESSES AND SIGNALING	Posttranslational modification, protein turnover, chaperones
Fusarium0G096170.1	SPAPB1E7.08c	5.00E-69	139/364(38.19)	234	spo	KOG0253	Synaptic vesicle transporter SV2 (major facilitator superfamily)	[R]	POORLY CHARACTERIZED	General function prediction only
Fusarium0G096180.1	At5g09250	2.00E-14	35/73(47.95)	67.8	ath	KOG2712	Transcriptional coactivator	[K]	INFORMATION STORAGE AND PROCESSING	Transcription
Fusarium0G096210.1	YNL045w	1.00E-135	247/630(39.21)	414	sce	KOG1047	Bifunctional leukotriene A4 hydrolase/aminopeptidase LTA4H	[IOVE]	--	--
Fusarium0G096250.1	7302884	0	339/608(55.76)	649	dme	KOG0245	Kinesin-like protein	[Z]	CELLULAR PROCESSES AND SIGNALING	Cytoskeleton
Fusarium0G096280.1	SPAP14E8.04	5.00E-63	123/294(41.84)	209	spo	KOG2661	Peptidase family M48	[O]	CELLULAR PROCESSES AND SIGNALING	Posttranslational modification, protein turnover, chaperones
Fusarium0G096290.1	7294176	3.00E-13	35/86(40.70)	62.8	dme	KOG0537	Cytochrome b5	[C]	METABOLISM	Energy production and conversion
Fusarium0G096300.1	At2g20340	1.00E-18	83/369(22.49)	90.5	ath	KOG0628	Aromatic-L-amino-acid/L-histidine decarboxylase	[E]	METABOLISM	Amino acid transport and metabolism
Fusarium0G096310.1	7301824	3.00E-109	227/693(32.76)	358	dme	KOG1243	Protein kinase	[R]	POORLY CHARACTERIZED	General function prediction only
Fusarium0G096340.1	YJL200c	0	466/774(60.21)	951	sce	KOG0453	Aconitase/homoaconitase (aconitase superfamily)	[CE]	--	--
Fusarium0G096360.1	SPCC13B11.04c	0	258/377(68.44)	531	spo	KOG0022	Alcohol dehydrogenase, class III	[Q]	METABOLISM	Secondary metabolites biosynthesis, transport and catabolism
Fusarium0G096370.1	SPAC30D11.07	2.00E-73	126/254(49.61)	238	spo	KOG1921	Endonuclease III	[L]	INFORMATION STORAGE AND PROCESSING	Replication, recombination and repair
Fusarium0G096390.1	SPAC11D3.15	0	817/1317(62.03)	1631	spo	KOG1939	Oxoprolinase	[E]	METABOLISM	Amino acid transport and metabolism
Fusarium0G096410.1	Hs8393093	3.00E-60	146/486(30.04)	212	hsa	KOG1097	Adenine deaminase/adenosine deaminase	[F]	METABOLISM	Nucleotide transport and metabolism
Fusarium0G096430.1	CE19166	9.00E-68	193/618(31.23)	236	cel	KOG0137	Very-long-chain acyl-CoA dehydrogenase	[I]	METABOLISM	Lipid transport and metabolism
Fusarium0G096460.1	SPBC4B4.10c	1.00E-28	82/275(29.82)	112	spo	KOG2976	Protein involved in autophagy and nutrient starvation	[O]	CELLULAR PROCESSES AND SIGNALING	Posttranslational modification, protein turnover, chaperones
Fusarium0G096470.1	SPBC577.09	1.00E-49	114/362(31.49)	178	spo	KOG4283	Transcription-coupled repair protein CSA, contains WD40 domain	[KL]	--	--
Fusarium0G096500.1	SPBC428.19c	5.00E-78	168/503(33.40)	255	spo	KOG0310	Conserved WD40 repeat-containing protein	[S]	POORLY CHARACTERIZED	Function unknown
Fusarium0G096530.1	7292920	1.00E-11	46/127(36.22)	59.7	dme	KOG4170	2-enoyl-CoA hydratase/3-hydroxyacyl-CoA dehydrogenase/Peroxisomal 3-ketoacyl-CoA-thiolase, sterol-binding domain and related enzymes	[I]	METABOLISM	Lipid transport and metabolism
Fusarium0G096550.1	SPBC1347.06c	0	250/358(69.83)	523	spo	KOG1165	Casein kinase (serine/threonine/tyrosine protein kinase)	[T]	CELLULAR PROCESSES AND SIGNALING	Signal transduction mechanisms
Fusarium0G096560.1	SPBC16E9.09c	5.00E-54	83/205(40.49)	177	spo	KOG1690	emp24/gp25L/p24 family of membrane trafficking proteins	[U]	CELLULAR PROCESSES AND SIGNALING	Intracellular trafficking, secretion, and vesicular transport
Fusarium0G096570.1	SPAC9G1.13c	1.00E-45	143/519(27.55)	169	spo	KOG2656	DNA methyltransferase 1-associated protein-1	[BK]	--	--
Fusarium0G096580.1	SPAC18B11.09c	6.00E-31	76/210(36.19)	123	spo	KOG4750	Serine O-acetyltransferase	[E]	METABOLISM	Amino acid transport and metabolism
Fusarium0G096600.1	At4g19440	9.00E-11	93/410(22.68)	67	ath	KOG4197	FOG: PPR repeat	[R]	POORLY CHARACTERIZED	General function prediction only
Fusarium0G096610.1	SPCP1E11.07c	2.00E-14	48/146(32.88)	69.7	spo	KOG3407	Uncharacterized conserved protein	[S]	POORLY CHARACTERIZED	Function unknown
Fusarium0G096620.1	Hs7661874	7.00E-13	46/162(28.40)	73.9	hsa	KOG2953	mRNA-binding protein Encore	[A]	INFORMATION STORAGE AND PROCESSING	RNA processing and modification
Fusarium0G096630.1	SPBC4C3.07	4.00E-86	131/310(42.26)	267	spo	KOG2975	Translation initiation factor 3, subunit f (eIF-3f)	[J]	INFORMATION STORAGE AND PROCESSING	Translation, ribosomal structure and biogenesis
Fusarium0G096640.1	SPCC1827.01c	2.00E-165	261/588(44.39)	496	spo	KOG2340	Uncharacterized conserved protein	[S]	POORLY CHARACTERIZED	Function unknown
Fusarium0G096650.1	SPBC1271.13	6.00E-40	82/167(49.10)	140	spo	KOG3280	Mitochondrial/chloroplast ribosomal protein L17	[J]	INFORMATION STORAGE AND PROCESSING	Translation, ribosomal structure and biogenesis
Fusarium0G096680.1	Hs7427509	5.00E-39	83/204(40.69)	142	hsa	KOG3947	Phosphoesterases	[R]	POORLY CHARACTERIZED	General function prediction only
Fusarium0G096690.1	YGL040c	5.00E-146	201/328(61.28)	422	sce	KOG2794	Delta-aminolevulinic acid dehydratase	[H]	METABOLISM	Coenzyme transport and metabolism
Fusarium0G096750.1	SPBC106.07c	1.00E-23	54/147(36.73)	95.9	spo	KOG4526	Predicted membrane protein	[S]	POORLY CHARACTERIZED	Function unknown
Fusarium0G096780.1	SPAC6B12.17c	2.00E-65	148/316(46.84)	213	spo	KOG2768	Translation initiation factor 2, beta subunit (eIF-2beta)	[J]	INFORMATION STORAGE AND PROCESSING	Translation, ribosomal structure and biogenesis
Fusarium0G096790.1	SPAC1805.04	9.00E-21	151/687(21.98)	101	spo	KOG4121	Nuclear pore complex, Nup133 component (sc Nup133)	[YU]	--	--
Fusarium0G096800.1	At2g25530	7.00E-17	55/184(29.89)	83.2	ath	KOG2383	Predicted ATPase	[R]	POORLY CHARACTERIZED	General function prediction only
Fusarium0G096810.1	Hs7706429	4.00E-09	42/162(25.93)	53.9	hsa	KOG3444	Uncharacterized conserved protein	[S]	POORLY CHARACTERIZED	Function unknown
Fusarium0G096820.1	At2g30200	3.00E-27	98/311(31.51)	113	ath	KOG2926	Malonyl-CoA:ACP transacylase	[I]	METABOLISM	Lipid transport and metabolism
Fusarium0G096830.1	Hs6912240	8.00E-40	110/358(30.73)	152	hsa	KOG2740	Clathrin-associated protein medium chain	[U]	CELLULAR PROCESSES AND SIGNALING	Intracellular trafficking, secretion, and vesicular transport
Fusarium0G096850.1	Hs21359829	1.00E-95	175/449(38.98)	301	hsa	KOG2456	Aldehyde dehydrogenase	[C]	METABOLISM	Energy production and conversion
Fusarium0G096860.1	Hs21703367	3.00E-07	44/159(27.67)	49.7	hsa	KOG0395	Ras-related GTPase	[R]	POORLY CHARACTERIZED	General function prediction only
Fusarium0G096870.1	YDR175c	6.00E-25	65/171(38.01)	105	sce	KOG3933	Mitochondrial ribosomal protein S28	[J]	INFORMATION STORAGE AND PROCESSING	Translation, ribosomal structure and biogenesis
Fusarium0G096880.1	At4g16710	4.00E-15	50/144(34.72)	72.4	ath	KOG3349	Predicted glycosyltransferase	[R]	POORLY CHARACTERIZED	General function prediction only
Fusarium0G096890.1	SPAC9G1.05	7.00E-151	245/599(40.90)	453	spo	KOG0318	WD40 repeat stress protein/actin interacting protein	[Z]	CELLULAR PROCESSES AND SIGNALING	Cytoskeleton
Fusarium0G096920.1	SPAC4G9.09c_2	9.00E-145	194/316(61.39)	419	spo	KOG4354	N-acetyl-gamma-glutamyl-phosphate reductase	[E]	METABOLISM	Amino acid transport and metabolism
Fusarium0G096940.1	SPBC21B10.04c	8.00E-57	85/120(70.83)	177	spo	KOG4580	Component of vacuolar transporter chaperone (Vtc) involved in vacuole fusion	[UO]	--	--
Fusarium0G096950.1	SPAC1805.08	2.00E-09	45/152(29.61)	54.3	spo	KOG4081	Dynein light chain	[N]	CELLULAR PROCESSES AND SIGNALING	Cell motility
Fusarium0G097050.1	YKR090w	4.00E-23	42/110(38.18)	106	sce	KOG1703	Adaptor protein Enigma and related PDZ-LIM proteins	[TZ]	--	--
Fusarium0G097060.1	At2g22240	0	308/514(59.92)	647	ath	KOG0693	Myo-inositol-1-phosphate synthase	[I]	METABOLISM	Lipid transport and metabolism
Fusarium0G097090.1	SPBC15C4.02	1.00E-129	213/523(40.73)	396	spo	KOG1235	Predicted unusual protein kinase	[R]	POORLY CHARACTERIZED	General function prediction only
Fusarium0G097110.1	Hs4506339	4.00E-19	45/115(39.13)	89.7	hsa	KOG3133	40 kDa farnesylated protein associated with peroxisomes	[U]	CELLULAR PROCESSES AND SIGNALING	Intracellular trafficking, secretion, and vesicular transport
Fusarium0G097120.1	SPAC30D11.13	3.00E-86	116/153(75.82)	254	spo	KOG0424	Ubiquitin-protein ligase	[O]	CELLULAR PROCESSES AND SIGNALING	Posttranslational modification, protein turnover, chaperones
Fusarium0G097130.1	YGR124w	0	376/576(65.28)	770	sce	KOG0571	Asparagine synthase (glutamine-hydrolyzing)	[E]	METABOLISM	Amino acid transport and metabolism
Fusarium0G097140.1	SPAC1635.01	5.00E-76	132/282(46.81)	238	spo	KOG3126	Porin/voltage-dependent anion-selective channel protein	[P]	METABOLISM	Inorganic ion transport and metabolism
Fusarium0G097150.1	At2g21510	3.00E-14	33/68(48.53)	73.9	ath	KOG0691	Molecular chaperone (DnaJ superfamily)	[O]	CELLULAR PROCESSES AND SIGNALING	Posttranslational modification, protein turnover, chaperones
Fusarium0G097160.1	Hs6005808	1.00E-68	173/518(33.40)	238	hsa	KOG2431	1, 2-alpha-mannosidase	[G]	METABOLISM	Carbohydrate transport and metabolism
Fusarium0G097170.1	Hs18375673	0	524/835(62.75)	1118	hsa	KOG1802	RNA helicase nonsense mRNA reducing factor (pNORF1)	[A]	INFORMATION STORAGE AND PROCESSING	RNA processing and modification
Fusarium0G097180.1	SPCC825.03c	2.00E-40	80/242(33.06)	146	spo	KOG0810	SNARE protein Syntaxin 1 and related proteins	[U]	CELLULAR PROCESSES AND SIGNALING	Intracellular trafficking, secretion, and vesicular transport
Fusarium0G097190.1	SPAC6B12.12	8.00E-167	270/624(43.27)	496	spo	KOG0547	Translocase of outer mitochondrial membrane complex, subunit TOM70/TOM72	[U]	CELLULAR PROCESSES AND SIGNALING	Intracellular trafficking, secretion, and vesicular transport
Fusarium0G097220.1	YGR210c	0	261/415(62.89)	533	sce	KOG1491	Predicted GTP-binding protein (ODN superfamily)	[R]	POORLY CHARACTERIZED	General function prediction only
Fusarium0G097230.1	SPAC3C7.09	5.00E-29	99/339(29.20)	119	spo	KOG1337	N-methyltransferase	[R]	POORLY CHARACTERIZED	General function prediction only
Fusarium0G097250.1	SPAC4D7.02c	3.00E-28	83/262(31.68)	114	spo	KOG2258	Glycerophosphoryl diester phosphodiesterase	[C]	METABOLISM	Energy production and conversion
Fusarium0G097260.1	SPBC651.09c	4.00E-29	155/627(24.72)	123	spo	KOG2402	Paf1/RNA polymerase II complex, RTF1 component (involved in regulation of TATA box-binding protein)	[K]	INFORMATION STORAGE AND PROCESSING	Transcription
Fusarium0G097270.1	YOR125c	1.00E-55	98/228(42.98)	183	sce	KOG4061	DMQ mono-oxygenase/Ubiquinone biosynthesis protein COQ7/CLK-1/CAT5	[R]	POORLY CHARACTERIZED	General function prediction only
Fusarium0G097280.1	SPAC2F7.16c	0	486/1245(39.04)	803	spo	KOG1329	Phospholipase D1	[I]	METABOLISM	Lipid transport and metabolism
Fusarium0G097290.1	Hs13435386	6.00E-21	69/276(25.00)	98.2	hsa	KOG0158	Cytochrome P450 CYP3/CYP5/CYP6/CYP9 subfamilies	[Q]	METABOLISM	Secondary metabolites biosynthesis, transport and catabolism
Fusarium0G097320.1	YNL065w	3.00E-33	142/591(24.03)	135	sce	KOG0255	Synaptic vesicle transporter SVOP and related transporters (major facilitator superfamily)	[R]	POORLY CHARACTERIZED	General function prediction only
Fusarium0G097340.1	Hs5453660	9.00E-85	152/391(38.87)	291	hsa	KOG2000	Gamma-tubulin complex, DGRIP91/SPC98 component	[Z]	CELLULAR PROCESSES AND SIGNALING	Cytoskeleton
Fusarium0G097360.1	YIL033c	3.00E-91	151/304(49.67)	286	sce	KOG1113	cAMP-dependent protein kinase types I and II, regulatory subunit	[T]	CELLULAR PROCESSES AND SIGNALING	Signal transduction mechanisms
Fusarium0G097370.1	CE01400	3.00E-14	54/196(27.55)	70.9	cel	KOG3096	Spliceosome-associated coiled-coil protein	[S]	POORLY CHARACTERIZED	Function unknown
Fusarium0G097390.1	SPAC1F7.01c	0	552/1329(41.53)	946	spo	KOG1856	Transcription elongation factor SPT6	[A]	INFORMATION STORAGE AND PROCESSING	RNA processing and modification
Fusarium0G097400.1	SPAC1D4.13	9.00E-98	165/345(47.83)	304	spo	KOG0581	Mitogen-activated protein kinase kinase (MAP2K)	[T]	CELLULAR PROCESSES AND SIGNALING	Signal transduction mechanisms
Fusarium0G097430.1	SPBC1271.10c	1.00E-78	161/555(29.01)	263	spo	KOG0255	Synaptic vesicle transporter SVOP and related transporters (major facilitator superfamily)	[R]	POORLY CHARACTERIZED	General function prediction only
Fusarium0G097440.1	SPCC970.03	4.00E-88	135/269(50.19)	271	spo	KOG0534	NADH-cytochrome b-5 reductase	[HC]	--	--
Fusarium0G097450.1	CE10920	1.00E-13	51/141(36.17)	73.2	cel	KOG2362	Uncharacterized Fe-S protein	[R]	POORLY CHARACTERIZED	General function prediction only
Fusarium0G097460.1	SPAC26F1.08c	8.00E-11	69/269(25.65)	68.2	spo	KOG4711	Predicted membrane protein	[R]	POORLY CHARACTERIZED	General function prediction only
Fusarium0G097470.1	YPR175w	2.00E-95	235/750(31.33)	317	sce	KOG3818	DNA polymerase epsilon, subunit B	[L]	INFORMATION STORAGE AND PROCESSING	Replication, recombination and repair
Fusarium0G097490.1	YDR477w	1.00E-166	296/662(44.71)	498	sce	KOG0583	Serine/threonine protein kinase	[T]	CELLULAR PROCESSES AND SIGNALING	Signal transduction mechanisms
Fusarium0G097500.1	YER065c	0	289/526(54.94)	593	sce	KOG1260	Isocitrate lyase	[C]	METABOLISM	Energy production and conversion
Fusarium0G097510.1	SPBC660.07	0	397/681(58.30)	813	spo	KOG0602	Neutral trehalase	[G]	METABOLISM	Carbohydrate transport and metabolism
Fusarium0G097520.1	CE23704	1.00E-22	47/109(43.12)	93.2	cel	KOG3399	Predicted Yippee-type zinc-binding protein	[R]	POORLY CHARACTERIZED	General function prediction only
Fusarium0G097530.1	SPBC1198.08	0	281/469(59.91)	613	spo	KOG2276	Metalloexopeptidases	[E]	METABOLISM	Amino acid transport and metabolism
Fusarium0G097540.1	SPBP8B7.15c	1.00E-106	166/358(46.37)	335	spo	KOG0314	Predicted E3 ubiquitin ligase	[O]	CELLULAR PROCESSES AND SIGNALING	Posttranslational modification, protein turnover, chaperones
Fusarium0G097550.1	SPAC1142.06	4.00E-140	220/330(66.67)	405	spo	KOG2825	Putative arsenite-translocating ATPase	[P]	METABOLISM	Inorganic ion transport and metabolism
Fusarium0G097560.1	SPBC1773.11c	1.00E-129	199/407(48.89)	385	spo	KOG2952	Cell cycle control protein	[DKT]	--	--
Fusarium0G097570.1	SPCC285.04	1.00E-12	45/126(35.71)	62.8	spo	KOG3006	Transthyretin and related proteins	[I]	METABOLISM	Lipid transport and metabolism
Fusarium0G097590.1	SPBP8B7.19	0	504/1038(48.55)	947	spo	KOG1189	Global transcriptional regulator, cell division control protein	[E]	METABOLISM	Amino acid transport and metabolism
Fusarium0G097620.1	SPAP27G11.07c	2.00E-66	111/229(48.47)	211	spo	KOG3087	Serine/threonine protein kinase	[R]	POORLY CHARACTERIZED	General function prediction only
Fusarium0G097630.1	SPCC737.06c	2.00E-19	81/316(25.63)	87.8	spo	KOG3023	Glutamate-cysteine ligase regulatory subunit	[E]	METABOLISM	Amino acid transport and metabolism
Fusarium0G097640.1	SPAP27G11.06c	4.00E-68	95/155(61.29)	209	spo	KOG0934	Clathrin adaptor complex, small subunit	[U]	CELLULAR PROCESSES AND SIGNALING	Intracellular trafficking, secretion, and vesicular transport
Fusarium0G097650.1	SPAC31G5.12c	8.00E-32	76/189(40.21)	122	spo	KOG3104	Mod5 protein sorting/negative effector of RNA Pol III synthesis	[K]	INFORMATION STORAGE AND PROCESSING	Transcription
Fusarium0G097660.1	YIL147c	4.00E-60	142/385(36.88)	227	sce	KOG0519	Sensory transduction histidine kinase	[T]	CELLULAR PROCESSES AND SIGNALING	Signal transduction mechanisms
Fusarium0G097670.1	At3g53180	2.00E-94	264/884(29.86)	319	ath	KOG0683	Glutamine synthetase	[E]	METABOLISM	Amino acid transport and metabolism
Fusarium0G097700.1	YCL017c	0	302/404(74.75)	645	sce	KOG1549	Cysteine desulfurase NFS1	[E]	METABOLISM	Amino acid transport and metabolism
Fusarium0G097710.1	SPBC21D10.12	1.00E-115	171/333(51.35)	352	spo	KOG3771	Amphiphysin	[U]	CELLULAR PROCESSES AND SIGNALING	Intracellular trafficking, secretion, and vesicular transport
Fusarium0G097740.1	Hs21361720	9.00E-19	87/292(29.79)	88.2	hsa	KOG4491	Predicted membrane protein	[S]	POORLY CHARACTERIZED	Function unknown
Fusarium0G097750.1	YPR035w	1.00E-118	181/349(51.86)	352	sce	KOG0683	Glutamine synthetase	[E]	METABOLISM	Amino acid transport and metabolism
Fusarium0G097760.1	YGL148w	3.00E-171	243/396(61.36)	489	sce	KOG4492	Chorismate synthase	[E]	METABOLISM	Amino acid transport and metabolism
Fusarium0G097790.1	SPBC3H7.13	9.00E-08	34/83(40.96)	56.2	spo	KOG3872	FOG: FHA domain	[T]	CELLULAR PROCESSES AND SIGNALING	Signal transduction mechanisms
Fusarium0G097810.1	YCL031c	9.00E-14	80/321(24.92)	72	sce	KOG4008	rRNA processing protein RRP7	[A]	INFORMATION STORAGE AND PROCESSING	RNA processing and modification
Fusarium0G097820.1	CE24085	2.00E-55	106/290(36.55)	185	cel	KOG3290	Peroxisomal phytanoyl-CoA hydroxylase	[I]	METABOLISM	Lipid transport and metabolism
Fusarium0G097840.1	Hs14749945	4.00E-101	145/252(57.54)	300	hsa	KOG0182	20S proteasome, regulatory subunit alpha type PSMA6/SCL1	[O]	CELLULAR PROCESSES AND SIGNALING	Posttranslational modification, protein turnover, chaperones
Fusarium0G097860.1	Hs21361814	2.00E-11	35/124(28.23)	60.5	hsa	KOG4831	Unnamed protein	[X]	--	--
Fusarium0G097880.1	YNL006w	1.00E-155	201/312(64.42)	443	sce	KOG0315	G-protein beta subunit-like protein (contains WD40 repeats)	[R]	POORLY CHARACTERIZED	General function prediction only
Fusarium0G097890.1	SPAC26A3.11	3.00E-109	153/282(54.26)	325	spo	KOG0806	Carbon-nitrogen hydrolase	[E]	METABOLISM	Amino acid transport and metabolism
Fusarium0G097900.1	SPBC12C2.07c	6.00E-149	201/294(68.37)	424	spo	KOG1562	Spermidine synthase	[E]	METABOLISM	Amino acid transport and metabolism
Fusarium0G097910.1	SPBC24C6.06	2.00E-101	154/328(46.95)	310	spo	KOG0082	G-protein alpha subunit (small G protein superfamily)	[DT]	--	--
Fusarium0G097920.1	Hs11056018	2.00E-103	179/352(50.85)	314	hsa	KOG2948	Predicted metal-binding protein	[R]	POORLY CHARACTERIZED	General function prediction only
Fusarium0G097930.1	SPAC10F6.16	1.00E-21	40/72(55.56)	88.2	spo	KOG4076	Regulator of ATP-sensitive K+ channels Alpha-endosulfine/ARPP-19 and related cAMP-regulated phosphoproteins	[TU]	--	--
Fusarium0G097940.1	SPAC22F3.10c	0	329/691(47.61)	625	spo	KOG3754	Gamma-glutamylcysteine synthetase	[H]	METABOLISM	Coenzyme transport and metabolism
Fusarium0G097950.1	YMR136w	2.00E-09	22/36(61.11)	62	sce	KOG1601	GATA-4/5/6 transcription factors	[K]	INFORMATION STORAGE AND PROCESSING	Transcription
Fusarium0G097970.1	SPBC32F12.04	0	296/445(66.52)	600	spo	KOG1374	Gamma tubulin	[Z]	CELLULAR PROCESSES AND SIGNALING	Cytoskeleton
Fusarium0G097980.1	SPCC18B5.07c	5.00E-11	65/222(29.28)	68.6	spo	KOG0866	Ran-binding protein RANBP3	[U]	CELLULAR PROCESSES AND SIGNALING	Intracellular trafficking, secretion, and vesicular transport
Fusarium0G097990.1	SPBP35G2.11c	2.00E-15	61/185(32.97)	81.3	spo	KOG4582	Uncharacterized conserved protein, contains ZZ-type Zn-finger	[R]	POORLY CHARACTERIZED	General function prediction only
Fusarium0G098020.1	YPR074c	0	450/668(67.37)	934	sce	KOG0523	Transketolase	[G]	METABOLISM	Carbohydrate transport and metabolism
Fusarium0G098040.1	Hs7662414	1.00E-82	188/542(34.69)	293	hsa	KOG1890	Phosphoinositide phosphatase SAC1	[I]	METABOLISM	Lipid transport and metabolism
Fusarium0G098050.1	YEL026w	2.00E-56	82/119(68.91)	177	sce	KOG3387	60S ribosomal protein 15.5kD/SNU13, NHP2/L7A family (includes ribonuclease P subunit p38), involved in splicing	[AJ]	--	--
Fusarium0G098060.1	SPAC1B3.14	5.00E-85	129/161(80.12)	252	spo	KOG0232	Vacuolar H+-ATPase V0 sector, subunits c/c'	[C]	METABOLISM	Energy production and conversion
Fusarium0G098070.1	SPAC20G4.07c	1.00E-157	229/448(51.12)	464	spo	KOG1435	Sterol reductase/lamin B receptor	[IT]	--	--
Fusarium0G098090.1	YBR114w	2.00E-07	54/228(23.68)	56.6	sce	KOG1002	Nucleotide excision repair protein RAD16	[L]	INFORMATION STORAGE AND PROCESSING	Replication, recombination and repair
Fusarium0G098100.1	YBR084w	0	503/939(53.57)	908	sce	KOG4230	C1-tetrahydrofolate synthase	[H]	METABOLISM	Coenzyme transport and metabolism
Fusarium0G098110.1	SPAC4D7.05	9.00E-144	198/328(60.37)	414	spo	KOG0643	Translation initiation factor 3, subunit i (eIF-3i)/TGF-beta receptor-interacting protein (TRIP-1)	[JT]	--	--
Fusarium0G098120.1	YOR304w	0	563/1005(56.02)	1127	sce	KOG0385	Chromatin remodeling complex WSTF-ISWI, small subunit	[K]	INFORMATION STORAGE AND PROCESSING	Transcription
Fusarium0G098140.1	SPAC11G7.02	0	542/801(67.67)	1063	spo	KOG0940	Ubiquitin protein ligase RSP5/NEDD4	[O]	CELLULAR PROCESSES AND SIGNALING	Posttranslational modification, protein turnover, chaperones
Fusarium0G098150.1	Hs14149625	2.00E-96	129/178(72.47)	285	hsa	KOG1687	NADH-ubiquinone oxidoreductase, NUFS7/PSST/20 kDa subunit	[C]	METABOLISM	Energy production and conversion
Fusarium0G098160.1	SPBC530.01	6.00E-140	204/352(57.95)	421	spo	KOG1092	Ypt/Rab-specific GTPase-activating protein GYP1	[U]	CELLULAR PROCESSES AND SIGNALING	Intracellular trafficking, secretion, and vesicular transport
Fusarium0G098170.1	7300921	3.00E-07	38/122(31.15)	55.5	dme	KOG2458	Endoplasmic reticulum protein EP58, contains filamin rod domain and KDEL motif	[R]	POORLY CHARACTERIZED	General function prediction only
Fusarium0G098180.1	SPBC16E9.12c	6.00E-58	85/129(65.89)	184	spo	KOG4209	Splicing factor RNPS1, SR protein superfamily	[A]	INFORMATION STORAGE AND PROCESSING	RNA processing and modification
Fusarium0G098190.1	SPBC660.15	1.00E-90	141/228(61.84)	291	spo	KOG4205	RNA-binding protein musashi/mRNA cleavage and polyadenylation factor I complex, subunit HRP1	[A]	INFORMATION STORAGE AND PROCESSING	RNA processing and modification
Fusarium0G098210.1	SPCC1827.02c	4.00E-98	141/273(51.65)	303	spo	KOG2804	Phosphorylcholine transferase/cholinephosphate cytidylyltransferase	[I]	METABOLISM	Lipid transport and metabolism
Fusarium0G098230.1	SPAC31G5.15	0	329/792(41.54)	634	spo	KOG2419	Phosphatidylserine decarboxylase	[I]	METABOLISM	Lipid transport and metabolism
Fusarium0G098260.1	YPL131w	1.00E-130	194/288(67.36)	379	sce	KOG0875	60S ribosomal protein L5	[J]	INFORMATION STORAGE AND PROCESSING	Translation, ribosomal structure and biogenesis
Fusarium0G098270.1	Hs4503585_1	3.00E-17	69/256(26.95)	80.9	hsa	KOG3085	Predicted hydrolase (HAD superfamily)	[R]	POORLY CHARACTERIZED	General function prediction only
Fusarium0G098300.1	Hs21314745	1.00E-18	68/274(24.82)	88.6	hsa	KOG2169	Zn-finger transcription factor	[K]	INFORMATION STORAGE AND PROCESSING	Transcription
Fusarium0G098320.1	SPBC16G5.15c	9.00E-09	27/64(42.19)	61.2	spo	KOG2294	Transcription factor of the Forkhead/HNF3 family	[K]	INFORMATION STORAGE AND PROCESSING	Transcription
Fusarium0G098390.1	SPAC8E11.10	5.00E-67	116/265(43.77)	214	spo	KOG0725	Reductases with broad range of substrate specificities	[R]	POORLY CHARACTERIZED	General function prediction only
Fusarium0G098400.1	At5g18210	5.00E-25	90/292(30.82)	103	ath	KOG0725	Reductases with broad range of substrate specificities	[R]	POORLY CHARACTERIZED	General function prediction only
Fusarium0G098410.1	SPBC947.05c	1.00E-27	109/451(24.17)	119	spo	KOG0039	Ferric reductase, NADH/NADPH oxidase and related proteins	[PQ]	--	--
Fusarium0G098430.1	YMR088c	2.00E-21	87/324(26.85)	100	sce	KOG0254	Predicted transporter (major facilitator superfamily)	[R]	POORLY CHARACTERIZED	General function prediction only
Fusarium0G098450.1	SPAC1834.02	5.00E-60	152/470(32.34)	223	spo	KOG0692	Pentafunctional AROM protein	[E]	METABOLISM	Amino acid transport and metabolism
Fusarium0G098470.1	SPBC577.15c	1.00E-24	107/402(26.62)	107	spo	KOG4563	Cell cycle-regulated histone H1-binding protein	[BD]	--	--
Fusarium0G098480.1	YJR002w	5.00E-60	207/633(32.70)	216	sce	KOG2600	U3 small nucleolar ribonucleoprotein (snoRNP) subunit - Mpp10p	[A]	INFORMATION STORAGE AND PROCESSING	RNA processing and modification
Fusarium0G098490.1	SPBP8B7.23	1.00E-107	214/610(35.08)	345	spo	KOG2164	Predicted E3 ubiquitin ligase	[O]	CELLULAR PROCESSES AND SIGNALING	Posttranslational modification, protein turnover, chaperones
Fusarium0G098500.1	YHR146w	2.00E-09	33/89(37.08)	62	sce	KOG1616	Protein involved in Snf1 protein kinase complex assembly	[G]	METABOLISM	Carbohydrate transport and metabolism
Fusarium0G098550.1	Hs15277342	2.00E-32	95/258(36.82)	124	hsa	KOG1200	Mitochondrial/plastidial beta-ketoacyl-ACP reductase	[I]	METABOLISM	Lipid transport and metabolism
Fusarium0G098560.1	SPAC22A12.08c_1	2.00E-67	132/349(37.82)	224	spo	KOG1618	Predicted phosphatase	[R]	POORLY CHARACTERIZED	General function prediction only
Fusarium0G098590.1	SPCC1739.02c	3.00E-18	53/170(31.18)	84.3	spo	KOG1711	Mitochondrial/chloroplast ribosomal protein L22	[J]	INFORMATION STORAGE AND PROCESSING	Translation, ribosomal structure and biogenesis
Fusarium0G098610.1	SPBC1861.04c	9.00E-78	273/1075(25.40)	278	spo	KOG0128	RNA-binding protein SART3 (RRM superfamily)	[A]	INFORMATION STORAGE AND PROCESSING	RNA processing and modification
Fusarium0G098620.1	Hs18559453	0	354/949(37.30)	584	hsa	KOG0920	ATP-dependent RNA helicase A	[A]	INFORMATION STORAGE AND PROCESSING	RNA processing and modification
Fusarium0G098630.1	YGL195w	0	855/2050(41.71)	1529	sce	KOG1242	Protein containing adaptin N-terminal region	[J]	INFORMATION STORAGE AND PROCESSING	Translation, ribosomal structure and biogenesis
Fusarium0G098640.1	At3g16780	2.00E-78	117/186(62.90)	242	ath	KOG1696	60s ribosomal protein L19	[J]	INFORMATION STORAGE AND PROCESSING	Translation, ribosomal structure and biogenesis
Fusarium0G098650.1	SPAC18G6.04c	0	302/474(63.71)	627	spo	KOG2467	Glycine/serine hydroxymethyltransferase	[E]	METABOLISM	Amino acid transport and metabolism
Fusarium0G098670.1	Hs20070378	5.00E-12	54/197(27.41)	66.6	hsa	KOG4336	TBP-associated transcription factor Prodos	[K]	INFORMATION STORAGE AND PROCESSING	Transcription
Fusarium0G098680.1	Hs5174447	2.00E-157	214/312(68.59)	448	hsa	KOG0279	G protein beta subunit-like protein	[T]	CELLULAR PROCESSES AND SIGNALING	Signal transduction mechanisms
Fusarium0G098690.1	7297376	8.00E-34	102/331(30.82)	130	dme	KOG2603	Oligosaccharyltransferase, gamma subunit	[O]	CELLULAR PROCESSES AND SIGNALING	Posttranslational modification, protein turnover, chaperones
Fusarium0G098710.1	YGL136c	4.00E-35	57/115(49.57)	129	sce	KOG4589	Cell division protein FtsJ	[D]	CELLULAR PROCESSES AND SIGNALING	Cell cycle control, cell division, chromosome partitioning
Fusarium0G098720.1	YOL120c	7.00E-84	137/186(73.66)	251	sce	KOG1714	60s ribosomal protein L18	[J]	INFORMATION STORAGE AND PROCESSING	Translation, ribosomal structure and biogenesis
Fusarium0G098730.1	YPR011c	4.00E-79	142/314(45.22)	249	sce	KOG0752	Mitochondrial solute carrier protein	[C]	METABOLISM	Energy production and conversion
Fusarium0G098750.1	SPAC13G7.05	6.00E-42	111/406(27.34)	160	spo	KOG0380	Sterol O-acyltransferase/Diacylglycerol O-acyltransferase	[I]	METABOLISM	Lipid transport and metabolism
Fusarium0G098760.1	YDR129c	0	384/568(67.61)	770	sce	KOG0046	Ca2+-binding actin-bundling protein (fimbrin/plastin), EF-Hand protein superfamily	[Z]	CELLULAR PROCESSES AND SIGNALING	Cytoskeleton
Fusarium0G098780.1	YOR022c	2.00E-70	212/779(27.21)	251	sce	KOG2308	Phosphatidic acid-preferring phospholipase A1, contains DDHD domain	[IU]	--	--
Fusarium0G098790.1	YOR116c	0	796/1469(54.19)	1587	sce	KOG0261	RNA polymerase III, large subunit	[K]	INFORMATION STORAGE AND PROCESSING	Transcription
Fusarium0G098800.1	YMR114c	6.00E-38	96/320(30.00)	143	sce	KOG2618	Uncharacterized conserved protein	[S]	POORLY CHARACTERIZED	Function unknown
Fusarium0G098810.1	At1g24340	3.00E-11	88/345(25.51)	67.8	ath	KOG3855	Monooxygenase involved in coenzyme Q (ubiquinone) biosynthesis	[HC]	--	--
Fusarium0G098850.1	CE09229	3.00E-06	47/169(27.81)	52.4	cel	KOG2806	Chitinase	[G]	METABOLISM	Carbohydrate transport and metabolism
Fusarium0G098860.1	7299808	4.00E-53	124/378(32.80)	201	dme	KOG2806	Chitinase	[G]	METABOLISM	Carbohydrate transport and metabolism
Fusarium0G098880.1	SPAC922.07c	6.00E-89	176/468(37.61)	285	spo	KOG2450	Aldehyde dehydrogenase	[C]	METABOLISM	Energy production and conversion
Fusarium0G098890.1	SPBC1709.13c	7.00E-08	66/247(26.72)	55.5	spo	KOG1337	N-methyltransferase	[R]	POORLY CHARACTERIZED	General function prediction only
Fusarium0G098900.1	Hs13435386	5.00E-19	111/453(24.50)	92	hsa	KOG0158	Cytochrome P450 CYP3/CYP5/CYP6/CYP9 subfamilies	[Q]	METABOLISM	Secondary metabolites biosynthesis, transport and catabolism
Fusarium0G098910.1	SPCC777.04	0	265/545(48.62)	534	spo	KOG1286	Amino acid transporters	[E]	METABOLISM	Amino acid transport and metabolism
Fusarium0G098920.1	SPCC777.03c	7.00E-137	197/396(49.75)	403	spo	KOG1549	Cysteine desulfurase NFS1	[E]	METABOLISM	Amino acid transport and metabolism
Fusarium0G098980.1	SPBC1683.12	1.00E-56	151/488(30.94)	199	spo	KOG2533	Permease of the major facilitator superfamily	[G]	METABOLISM	Carbohydrate transport and metabolism
Fusarium0G099040.1	At5g51030	3.00E-21	84/275(30.55)	92	ath	KOG1208	Dehydrogenases with different specificities (related to short-chain alcohol dehydrogenases)	[Q]	METABOLISM	Secondary metabolites biosynthesis, transport and catabolism
Fusarium0G099080.1	At4g13180	1.00E-47	94/257(36.58)	162	ath	KOG0725	Reductases with broad range of substrate specificities	[R]	POORLY CHARACTERIZED	General function prediction only
Fusarium0G099110.1	YML008c	7.00E-06	50/202(24.75)	48.9	sce	KOG1269	SAM-dependent methyltransferases	[IR]	--	--
Fusarium0G099120.1	Hs4505591	1.00E-89	122/195(62.56)	267	hsa	KOG0852	Alkyl hydroperoxide reductase, thiol specific antioxidant and related enzymes	[O]	CELLULAR PROCESSES AND SIGNALING	Posttranslational modification, protein turnover, chaperones
Fusarium0G099140.1	Hs11095441	1.00E-177	241/427(56.44)	516	hsa	KOG2449	Methylmalonate semialdehyde dehydrogenase	[EG]	--	--
Fusarium0G099150.1	SPBC359.06	5.00E-64	105/258(40.70)	207	spo	KOG3699	Cytoskeletal protein Adducin	[TZ]	--	--
Fusarium0G099170.1	YNL274c	8.00E-35	92/287(32.06)	132	sce	KOG0069	Glyoxylate/hydroxypyruvate reductase (D-isomer-specific 2-hydroxy acid dehydrogenase superfamily)	[C]	METABOLISM	Energy production and conversion
Fusarium0G099180.1	SPBC1773.03c	2.00E-136	208/466(44.64)	408	spo	KOG1404	Alanine-glyoxylate aminotransferase AGT2	[E]	METABOLISM	Amino acid transport and metabolism
Fusarium0G099190.1	SPAC1002.16c	2.00E-108	184/486(37.86)	336	spo	KOG2533	Permease of the major facilitator superfamily	[G]	METABOLISM	Carbohydrate transport and metabolism
Fusarium0G099200.1	CE00772	3.00E-06	95/476(19.96)	51.2	cel	KOG1303	Amino acid transporters	[E]	METABOLISM	Amino acid transport and metabolism
Fusarium0G099210.1	YJR148w	5.00E-66	129/318(40.57)	218	sce	KOG0975	Branched chain aminotransferase BCAT1, pyridoxal phosphate enzymes type IV superfamily	[E]	METABOLISM	Amino acid transport and metabolism
Fusarium0G099220.1	SPCC550.07	6.00E-124	219/542(40.41)	379	spo	KOG1212	Amidases	[JIT]	--	--
Fusarium0G099270.1	SPAC513.07	1.00E-16	98/344(28.49)	80.9	spo	KOG1502	Flavonol reductase/cinnamoyl-CoA reductase	[V]	CELLULAR PROCESSES AND SIGNALING	Defense mechanisms
Fusarium0G099280.1	YNR072w	3.00E-35	134/488(27.46)	140	sce	KOG0254	Predicted transporter (major facilitator superfamily)	[R]	POORLY CHARACTERIZED	General function prediction only
Fusarium0G099290.1	At5g64440	2.00E-50	170/598(28.43)	187	ath	KOG1211	Amidases	[J]	INFORMATION STORAGE AND PROCESSING	Translation, ribosomal structure and biogenesis
Fusarium0G099300.1	Hs4757862	1.00E-15	67/279(24.01)	76.6	hsa	KOG2984	Predicted hydrolase	[R]	POORLY CHARACTERIZED	General function prediction only
Fusarium0G099310.1	SPAC1002.16c	2.00E-53	143/485(29.48)	191	spo	KOG2533	Permease of the major facilitator superfamily	[G]	METABOLISM	Carbohydrate transport and metabolism
Fusarium0G099320.1	SPAC11D3.09	3.00E-103	160/344(46.51)	316	spo	KOG2964	Arginase family protein	[E]	METABOLISM	Amino acid transport and metabolism
Fusarium0G099330.1	YGL077c	1.00E-30	90/320(28.12)	125	sce	KOG1289	Amino acid transporters	[E]	METABOLISM	Amino acid transport and metabolism
Fusarium0G099340.1	SPBC21C3.08c	2.00E-73	138/389(35.48)	242	spo	KOG1402	Ornithine aminotransferase	[E]	METABOLISM	Amino acid transport and metabolism
Fusarium0G099350.1	SPAC11D3.06	1.00E-151	229/452(50.66)	446	spo	KOG1347	Uncharacterized membrane protein, predicted efflux pump	[R]	POORLY CHARACTERIZED	General function prediction only
Fusarium0G099360.1	SPAPB1A11.02	1.00E-53	119/345(34.49)	184	spo	KOG1515	Arylacetamide deacetylase	[V]	CELLULAR PROCESSES AND SIGNALING	Defense mechanisms
Fusarium0G099390.1	SPAC12B10.04	1.00E-54	124/348(35.63)	192	spo	KOG2157	Predicted tubulin-tyrosine ligase	[O]	CELLULAR PROCESSES AND SIGNALING	Posttranslational modification, protein turnover, chaperones
Fusarium0G099400.1	YIL094c	5.00E-42	120/363(33.06)	154	sce	KOG0785	Isocitrate dehydrogenase, alpha subunit	[E]	METABOLISM	Amino acid transport and metabolism
Fusarium0G099410.1	Hs13376164	1.00E-21	74/290(25.52)	94.7	hsa	KOG4178	Soluble epoxide hydrolase	[I]	METABOLISM	Lipid transport and metabolism
Fusarium0G099420.1	YCR098c	5.00E-81	163/472(34.53)	266	sce	KOG0252	Inorganic phosphate transporter	[P]	METABOLISM	Inorganic ion transport and metabolism
Fusarium0G099450.1	YBR296c	4.00E-88	205/614(33.39)	289	sce	KOG2493	Na+/Pi symporter	[P]	METABOLISM	Inorganic ion transport and metabolism
Fusarium0G099480.1	YOL156w	2.00E-15	70/252(27.78)	80.9	sce	KOG0254	Predicted transporter (major facilitator superfamily)	[R]	POORLY CHARACTERIZED	General function prediction only
Fusarium0G099570.1	YDR536w	2.00E-39	126/481(26.20)	152	sce	KOG0254	Predicted transporter (major facilitator superfamily)	[R]	POORLY CHARACTERIZED	General function prediction only
Fusarium0G099580.1	At1g26560	2.00E-130	206/483(42.65)	393	ath	KOG0626	Beta-glucosidase, lactase phlorizinhydrolase, and related proteins	[G]	METABOLISM	Carbohydrate transport and metabolism
Fusarium0G099590.1	7301132	1.00E-44	124/359(34.54)	172	dme	KOG0504	FOG: Ankyrin repeat	[R]	POORLY CHARACTERIZED	General function prediction only
Fusarium0G099620.1	At2g43330	1.00E-52	144/468(30.77)	191	ath	KOG0254	Predicted transporter (major facilitator superfamily)	[R]	POORLY CHARACTERIZED	General function prediction only
Fusarium0G099630.1	Hs4503583	2.00E-46	127/407(31.20)	169	hsa	KOG2565	Predicted hydrolases or acyltransferases (alpha/beta hydrolase superfamily)	[R]	POORLY CHARACTERIZED	General function prediction only
Fusarium0G099650.1	SPAC17A2.05	9.00E-11	132/538(24.54)	65.9	spo	KOG2404	Fumarate reductase, flavoprotein subunit	[C]	METABOLISM	Energy production and conversion
Fusarium0G099660.1	SPAC1002.16c	1.00E-105	177/491(36.05)	329	spo	KOG2533	Permease of the major facilitator superfamily	[G]	METABOLISM	Carbohydrate transport and metabolism
Fusarium0G099670.1	7291738	7.00E-37	110/341(32.26)	146	dme	KOG1516	Carboxylesterase and related proteins	[R]	POORLY CHARACTERIZED	General function prediction only
Fusarium0G099680.1	YGL077c	3.00E-12	33/101(32.67)	66.2	sce	KOG1289	Amino acid transporters	[E]	METABOLISM	Amino acid transport and metabolism
Fusarium0G099710.1	CE19545	4.00E-13	74/282(26.24)	73.9	cel	KOG1075	FOG: Reverse transcriptase	[R]	POORLY CHARACTERIZED	General function prediction only
Fusarium0G099730.1	SPBC2G2.01c	4.00E-79	143/414(34.54)	261	spo	KOG2533	Permease of the major facilitator superfamily	[G]	METABOLISM	Carbohydrate transport and metabolism
Fusarium0G099740.1	SPAC11D3.15	0	620/1283(48.32)	1194	spo	KOG1939	Oxoprolinase	[E]	METABOLISM	Amino acid transport and metabolism
Fusarium0G099780.1	At3g20390	5.00E-21	43/120(35.83)	87.4	ath	KOG2317	Putative translation initiation inhibitor UK114/IBM1	[J]	INFORMATION STORAGE AND PROCESSING	Translation, ribosomal structure and biogenesis
Fusarium0G099800.1	CE18256	2.00E-33	114/418(27.27)	133	cel	KOG1012	Ca2+-dependent lipid-binding protein CLB1/vesicle protein vp115/Granuphilin A, contains C2 domain	[R]	POORLY CHARACTERIZED	General function prediction only
Fusarium0G099830.1	SPBC2G2.04c	9.00E-18	48/117(41.03)	77	spo	KOG2317	Putative translation initiation inhibitor UK114/IBM1	[J]	INFORMATION STORAGE AND PROCESSING	Translation, ribosomal structure and biogenesis
Fusarium0G099840.1	CE13541	8.00E-26	102/382(26.70)	112	cel	KOG0158	Cytochrome P450 CYP3/CYP5/CYP6/CYP9 subfamilies	[Q]	METABOLISM	Secondary metabolites biosynthesis, transport and catabolism
Fusarium0G099860.1	SPAC11D3.15	0	659/1280(51.48)	1230	spo	KOG1939	Oxoprolinase	[E]	METABOLISM	Amino acid transport and metabolism
Fusarium0G099870.1	SPBC1683.12	5.00E-62	124/388(31.96)	213	spo	KOG2533	Permease of the major facilitator superfamily	[G]	METABOLISM	Carbohydrate transport and metabolism
Fusarium0G099880.1	SPBC365.17	1.00E-78	145/360(40.28)	266	spo	KOG1158	NADP/FAD dependent oxidoreductase	[C]	METABOLISM	Energy production and conversion
Fusarium0G099890.1	SPAC869.10c	9.00E-135	227/535(42.43)	407	spo	KOG1286	Amino acid transporters	[E]	METABOLISM	Amino acid transport and metabolism
Fusarium0G099910.1	At3g44320	6.00E-30	90/315(28.57)	119	ath	KOG0805	Carbon-nitrogen hydrolase	[E]	METABOLISM	Amino acid transport and metabolism
Fusarium0G099920.1	Hs18597326	1.00E-45	108/310(34.84)	162	hsa	KOG1196	Predicted NAD-dependent oxidoreductase	[R]	POORLY CHARACTERIZED	General function prediction only
Fusarium0G099940.1	SPAC1002.12c	1.00E-153	236/497(47.48)	451	spo	KOG2451	Aldehyde dehydrogenase	[C]	METABOLISM	Energy production and conversion
Fusarium0G099950.1	SPBC1198.01	1.00E-31	103/382(26.96)	125	spo	KOG0024	Sorbitol dehydrogenase	[Q]	METABOLISM	Secondary metabolites biosynthesis, transport and catabolism
Fusarium0G099960.1	YBR145w	6.00E-79	153/379(40.37)	251	sce	KOG0023	Alcohol dehydrogenase, class V	[Q]	METABOLISM	Secondary metabolites biosynthesis, transport and catabolism
Fusarium0G099990.1	SPBC36.03c	4.00E-17	105/449(23.39)	86.3	spo	KOG0255	Synaptic vesicle transporter SVOP and related transporters (major facilitator superfamily)	[R]	POORLY CHARACTERIZED	General function prediction only
Fusarium0G100000.1	SPBPB10D8.01	2.00E-20	42/137(30.66)	90.9	spo	KOG2533	Permease of the major facilitator superfamily	[G]	METABOLISM	Carbohydrate transport and metabolism
Fusarium0G100030.1	SPBC24C6.04	1.00E-166	232/423(54.85)	484	spo	KOG2455	Delta-1-pyrroline-5-carboxylate dehydrogenase	[E]	METABOLISM	Amino acid transport and metabolism
Fusarium0G100050.1	Hs18556423	4.00E-61	171/581(29.43)	215	hsa	KOG1238	Glucose dehydrogenase/choline dehydrogenase/mandelonitrile lyase (GMC oxidoreductase family)	[R]	POORLY CHARACTERIZED	General function prediction only
Fusarium0G100070.1	7293011	5.00E-61	178/588(30.27)	217	dme	KOG1238	Glucose dehydrogenase/choline dehydrogenase/mandelonitrile lyase (GMC oxidoreductase family)	[R]	POORLY CHARACTERIZED	General function prediction only
Fusarium0G100080.1	SPAC922.07c	0	258/498(51.81)	539	spo	KOG2450	Aldehyde dehydrogenase	[C]	METABOLISM	Energy production and conversion
Fusarium0G100090.1	YGL077c	3.00E-68	148/471(31.42)	233	sce	KOG1289	Amino acid transporters	[E]	METABOLISM	Amino acid transport and metabolism
Fusarium0G100100.1	SPAPJ696.02	2.00E-34	76/214(35.51)	136	spo	KOG1843	Uncharacterized conserved protein	[S]	POORLY CHARACTERIZED	Function unknown
Fusarium0G100150.1	SPCC965.15	8.00E-36	103/315(32.70)	136	spo	KOG0143	Iron/ascorbate family oxidoreductases	[QR]	--	--
Fusarium0G100160.1	7297593_2	3.00E-07	28/70(40.00)	53.1	dme	KOG0409	Predicted dehydrogenase	[R]	POORLY CHARACTERIZED	General function prediction only
Fusarium0G100170.1	Hs7657629	1.00E-14	46/150(30.67)	72.8	hsa	KOG1290	Serine/threonine protein kinase	[T]	CELLULAR PROCESSES AND SIGNALING	Signal transduction mechanisms
Fusarium0G100180.1	At4g35500	7.00E-15	50/157(31.85)	73.2	ath	KOG1290	Serine/threonine protein kinase	[T]	CELLULAR PROCESSES AND SIGNALING	Signal transduction mechanisms
Fusarium0G100190.1	7293011	1.00E-66	191/596(32.05)	234	dme	KOG1238	Glucose dehydrogenase/choline dehydrogenase/mandelonitrile lyase (GMC oxidoreductase family)	[R]	POORLY CHARACTERIZED	General function prediction only
Fusarium0G100200.1	SPCC757.07c	9.00E-144	223/482(46.27)	427	spo	KOG0047	Catalase	[P]	METABOLISM	Inorganic ion transport and metabolism
Fusarium0G100210.1	Hs19743565	4.00E-29	70/221(31.67)	119	hsa	KOG0156	Cytochrome P450 CYP2 subfamily	[Q]	METABOLISM	Secondary metabolites biosynthesis, transport and catabolism
Fusarium0G100250.1	SPAC1002.16c	6.00E-90	163/467(34.90)	289	spo	KOG2533	Permease of the major facilitator superfamily	[G]	METABOLISM	Carbohydrate transport and metabolism
Fusarium0G100290.1	At3g49660	5.00E-22	79/284(27.82)	100	ath	KOG0266	WD40 repeat-containing protein	[R]	POORLY CHARACTERIZED	General function prediction only
Fusarium0G100300.1	SPAC3A11.09	3.00E-88	164/454(36.12)	292	spo	KOG4505	Na+/H+ antiporter	[P]	METABOLISM	Inorganic ion transport and metabolism
Fusarium0G100350.1	SPBC2G2.04c	9.00E-29	56/129(43.41)	106	spo	KOG2317	Putative translation initiation inhibitor UK114/IBM1	[J]	INFORMATION STORAGE AND PROCESSING	Translation, ribosomal structure and biogenesis
Fusarium0G100360.1	At3g44190	1.00E-17	100/349(28.65)	85.1	ath	KOG2495	NADH-dehydrogenase (ubiquinone)	[C]	METABOLISM	Energy production and conversion
Fusarium0G100380.1	SPAC16E8.09	5.00E-07	58/281(20.64)	54.7	spo	KOG3519	Invasion-inducing protein TIAM1/CDC24 and related RhoGEF GTPases	[T]	CELLULAR PROCESSES AND SIGNALING	Signal transduction mechanisms
Fusarium0G100410.1	YDL128w	1.00E-28	70/172(40.70)	122	sce	KOG1397	Ca2+/H+ antiporter VCX1 and related proteins	[P]	METABOLISM	Inorganic ion transport and metabolism
Fusarium0G100420.1	SPCC965.15	3.00E-28	96/337(28.49)	114	spo	KOG0143	Iron/ascorbate family oxidoreductases	[QR]	--	--
Fusarium0G100500.1	At2g06050	1.00E-67	140/391(35.81)	224	ath	KOG0134	NADH:flavin oxidoreductase/12-oxophytodienoate reductase	[CR]	--	--
Fusarium0G100510.1	Hs7710112	2.00E-44	146/530(27.55)	168	hsa	KOG4389	Acetylcholinesterase/Butyrylcholinesterase	[T]	CELLULAR PROCESSES AND SIGNALING	Signal transduction mechanisms
Fusarium0G100550.1	YPL171c	6.00E-84	157/402(39.05)	266	sce	KOG0134	NADH:flavin oxidoreductase/12-oxophytodienoate reductase	[CR]	--	--
Fusarium0G100570.1	At2g35660	3.00E-13	105/398(26.38)	72.8	ath	KOG2614	Kynurenine 3-monooxygenase and related flavoprotein monooxygenases	[CR]	--	--
Fusarium0G100590.1	YDR536w	1.00E-75	138/418(33.01)	251	sce	KOG0254	Predicted transporter (major facilitator superfamily)	[R]	POORLY CHARACTERIZED	General function prediction only
Fusarium0G100630.1	YBR132c	9.00E-127	212/504(42.06)	389	sce	KOG1286	Amino acid transporters	[E]	METABOLISM	Amino acid transport and metabolism
Fusarium0G100660.1	At2g19500	1.00E-07	51/190(26.84)	56.2	ath	KOG1231	Proteins containing the FAD binding domain	[C]	METABOLISM	Energy production and conversion
Fusarium0G100690.1	SPAPB2B4.04c	0	482/1049(45.95)	842	spo	KOG0204	Calcium transporting ATPase	[P]	METABOLISM	Inorganic ion transport and metabolism
Fusarium0G100720.1	SPBC1683.03c	2.00E-24	101/431(23.43)	108	spo	KOG0254	Predicted transporter (major facilitator superfamily)	[R]	POORLY CHARACTERIZED	General function prediction only
Fusarium0G100790.1	YMR196w	0	476/954(49.90)	945	sce	KOG2161	Glucosidase I	[G]	METABOLISM	Carbohydrate transport and metabolism
Fusarium0G100800.1	SPAC17G8.06c	3.00E-163	263/564(46.63)	482	spo	KOG2448	Dihydroxy-acid dehydratase	[E]	METABOLISM	Amino acid transport and metabolism
Fusarium0G100830.1	YDR342c	8.00E-37	132/548(24.09)	145	sce	KOG0254	Predicted transporter (major facilitator superfamily)	[R]	POORLY CHARACTERIZED	General function prediction only
Fusarium0G100840.1	SPBC1683.12	2.00E-63	140/462(30.30)	218	spo	KOG2533	Permease of the major facilitator superfamily	[G]	METABOLISM	Carbohydrate transport and metabolism
Fusarium0G100880.1	Hs4504891	4.00E-08	80/387(20.67)	56.6	hsa	KOG2614	Kynurenine 3-monooxygenase and related flavoprotein monooxygenases	[CR]	--	--
Fusarium0G100890.1	At3g19940	2.00E-44	131/499(26.25)	166	ath	KOG0254	Predicted transporter (major facilitator superfamily)	[R]	POORLY CHARACTERIZED	General function prediction only
Fusarium0G100920.1	SPCC970.03	5.00E-86	128/250(51.20)	267	spo	KOG0534	NADH-cytochrome b-5 reductase	[HC]	--	--
Fusarium0G101000.1	At4g13180	8.00E-20	82/282(29.08)	88.2	ath	KOG0725	Reductases with broad range of substrate specificities	[R]	POORLY CHARACTERIZED	General function prediction only
Fusarium0G101010.1	SPAC8E11.10	6.00E-20	64/208(30.77)	87	spo	KOG0725	Reductases with broad range of substrate specificities	[R]	POORLY CHARACTERIZED	General function prediction only
Fusarium0G101020.1	SPAC227.14	2.00E-47	87/194(44.85)	160	spo	KOG2702	Predicted panthothenate kinase/uridine kinase-related protein	[FH]	--	--
Fusarium0G101030.1	YPR074c	0	421/678(62.09)	880	sce	KOG0523	Transketolase	[G]	METABOLISM	Carbohydrate transport and metabolism
Fusarium0G101040.1	YBR298c	7.00E-149	224/536(41.79)	446	sce	KOG0254	Predicted transporter (major facilitator superfamily)	[R]	POORLY CHARACTERIZED	General function prediction only
Fusarium0G101050.1	YJR077c	2.00E-115	167/290(57.59)	341	sce	KOG0767	Mitochondrial phosphate carrier protein	[C]	METABOLISM	Energy production and conversion
Fusarium0G101070.1	At3g03080	1.00E-49	127/358(35.47)	174	ath	KOG1196	Predicted NAD-dependent oxidoreductase	[R]	POORLY CHARACTERIZED	General function prediction only
Fusarium0G101100.1	Hs22035572	1.00E-06	57/237(24.05)	52	hsa	KOG1547	Septin CDC10 and related P-loop GTPases	[DTZ]	--	--
Fusarium0G101110.1	YIL166c	4.00E-54	131/484(27.07)	193	sce	KOG2533	Permease of the major facilitator superfamily	[G]	METABOLISM	Carbohydrate transport and metabolism
Fusarium0G101130.1	Hs14731279	8.00E-54	138/405(34.07)	197	hsa	KOG0504	FOG: Ankyrin repeat	[R]	POORLY CHARACTERIZED	General function prediction only
Fusarium0G101190.1	YDR338c	1.00E-101	188/468(40.17)	330	sce	KOG1347	Uncharacterized membrane protein, predicted efflux pump	[R]	POORLY CHARACTERIZED	General function prediction only
Fusarium0G101210.1	CE06704	2.00E-55	225/798(28.20)	215	cel	KOG4177	Ankyrin	[M]	CELLULAR PROCESSES AND SIGNALING	Cell wall/membrane/envelope biogenesis
Fusarium0G101250.1	YNL217w	5.00E-11	82/363(22.59)	65.9	sce	KOG0371	Serine/threonine protein phosphatase 2A, catalytic subunit	[T]	CELLULAR PROCESSES AND SIGNALING	Signal transduction mechanisms
Fusarium0G101300.1	SPCC663.03	0	375/1050(35.71)	604	spo	KOG0055	Multidrug/pheromone exporter, ABC superfamily	[Q]	METABOLISM	Secondary metabolites biosynthesis, transport and catabolism
Fusarium0G101310.1	SPBC1773.06c	2.00E-45	105/321(32.71)	162	spo	KOG1198	Zinc-binding oxidoreductase	[CR]	--	--
Fusarium0G101320.1	YPL171c	1.00E-83	150/382(39.27)	265	sce	KOG0134	NADH:flavin oxidoreductase/12-oxophytodienoate reductase	[CR]	--	--
Fusarium0G101340.1	SPAC1002.16c	1.00E-58	138/449(30.73)	204	spo	KOG2533	Permease of the major facilitator superfamily	[G]	METABOLISM	Carbohydrate transport and metabolism
Fusarium0G101350.1	CE18481	2.00E-52	120/308(38.96)	179	cel	KOG0409	Predicted dehydrogenase	[R]	POORLY CHARACTERIZED	General function prediction only
Fusarium0G101380.1	SPAC1002.12c	6.00E-160	249/476(52.31)	469	spo	KOG2451	Aldehyde dehydrogenase	[C]	METABOLISM	Energy production and conversion
Fusarium0G101400.1	CE28941	3.00E-17	55/194(28.35)	82	cel	KOG4178	Soluble epoxide hydrolase	[I]	METABOLISM	Lipid transport and metabolism
Fusarium0G101420.1	7292045	1.00E-18	70/247(28.34)	90.5	dme	KOG0243	Kinesin-like protein	[Z]	CELLULAR PROCESSES AND SIGNALING	Cytoskeleton
Fusarium0G101490.1	SPBC1271.10c	1.00E-98	184/537(34.26)	314	spo	KOG0255	Synaptic vesicle transporter SVOP and related transporters (major facilitator superfamily)	[R]	POORLY CHARACTERIZED	General function prediction only
Fusarium0G101500.1	YBR295w	0	336/809(41.53)	654	sce	KOG0207	Cation transport ATPase	[P]	METABOLISM	Inorganic ion transport and metabolism
Fusarium0G101510.1	SPAC23G3.02c	4.00E-38	147/520(28.27)	157	spo	KOG1178	Non-ribosomal peptide synthetase/alpha-aminoadipate reductase and related enzymes	[Q]	METABOLISM	Secondary metabolites biosynthesis, transport and catabolism
Fusarium0G101520.1	CE00318	9.00E-62	104/247(42.11)	200	cel	KOG1680	Enoyl-CoA hydratase	[I]	METABOLISM	Lipid transport and metabolism
Fusarium0G101530.1	YDR071c	2.00E-22	53/199(26.63)	92.8	sce	KOG4144	Arylalkylamine N-acetyltransferase	[R]	POORLY CHARACTERIZED	General function prediction only
Fusarium0G101540.1	Hs4557351	6.00E-50	175/568(30.81)	184	hsa	KOG4389	Acetylcholinesterase/Butyrylcholinesterase	[T]	CELLULAR PROCESSES AND SIGNALING	Signal transduction mechanisms
Fusarium0G101550.1	YGR289c	5.00E-54	129/479(26.93)	196	sce	KOG0254	Predicted transporter (major facilitator superfamily)	[R]	POORLY CHARACTERIZED	General function prediction only
Fusarium0G101560.1	YLR081w	2.00E-48	118/412(28.64)	178	sce	KOG0254	Predicted transporter (major facilitator superfamily)	[R]	POORLY CHARACTERIZED	General function prediction only
Fusarium0G101580.1	Hs18582884	2.00E-15	79/263(30.04)	75.5	hsa	KOG1208	Dehydrogenases with different specificities (related to short-chain alcohol dehydrogenases)	[Q]	METABOLISM	Secondary metabolites biosynthesis, transport and catabolism
Fusarium0G101590.1	YGR055w	6.00E-81	174/503(34.59)	270	sce	KOG1287	Amino acid transporters	[E]	METABOLISM	Amino acid transport and metabolism
Fusarium0G101610.1	At3g50560	9.00E-09	37/141(26.24)	56.2	ath	KOG1014	17 beta-hydroxysteroid dehydrogenase type 3, HSD17B3	[I]	METABOLISM	Lipid transport and metabolism
Fusarium0G101660.1	YOR306c	3.00E-34	121/426(28.40)	135	sce	KOG2504	Monocarboxylate transporter	[G]	METABOLISM	Carbohydrate transport and metabolism
Fusarium0G101690.1	HsM7661898	5.00E-45	136/464(29.31)	174	hsa	KOG1066	Glucosidase II catalytic (alpha) subunit and related enzymes, glycosyl hydrolase family 31	[GMO]	--	--
Fusarium0G101700.1	YGR289c	9.00E-97	182/546(33.33)	309	sce	KOG0254	Predicted transporter (major facilitator superfamily)	[R]	POORLY CHARACTERIZED	General function prediction only
Fusarium0G101710.1	SPAC2F3.05c	3.00E-41	74/167(44.31)	144	spo	KOG1577	Aldo/keto reductase family proteins	[R]	POORLY CHARACTERIZED	General function prediction only
Fusarium0G101730.1	Hs7657687	7.00E-19	74/267(27.72)	85.5	hsa	KOG0814	Glyoxylase	[R]	POORLY CHARACTERIZED	General function prediction only
Fusarium0G101740.1	SPBC2G5.06c	4.00E-125	203/436(46.56)	377	spo	KOG3851	Sulfide:quinone oxidoreductase/flavo-binding protein	[C]	METABOLISM	Energy production and conversion
Fusarium0G101750.1	YLR348c	2.00E-72	126/277(45.49)	230	sce	KOG0759	Mitochondrial oxoglutarate/malate carrier proteins	[C]	METABOLISM	Energy production and conversion
Fusarium0G101760.1	SPCC417.10	4.00E-73	160/510(31.37)	245	spo	KOG2533	Permease of the major facilitator superfamily	[G]	METABOLISM	Carbohydrate transport and metabolism
Fusarium0G101800.1	YPR194c	5.00E-150	274/787(34.82)	468	sce	KOG2262	Sexual differentiation process protein ISP4	[T]	CELLULAR PROCESSES AND SIGNALING	Signal transduction mechanisms
Fusarium0G101810.1	Hs20538133	4.00E-50	194/736(26.36)	192	hsa	KOG0504	FOG: Ankyrin repeat	[R]	POORLY CHARACTERIZED	General function prediction only
Fusarium0G101830.1	Hs14731279	9.00E-59	158/421(37.53)	221	hsa	KOG0504	FOG: Ankyrin repeat	[R]	POORLY CHARACTERIZED	General function prediction only
Fusarium0G101860.1	YGL077c	4.00E-58	153/539(28.39)	207	sce	KOG1289	Amino acid transporters	[E]	METABOLISM	Amino acid transport and metabolism
Fusarium0G101870.1	SPBC23G7.13c	5.00E-159	269/641(41.97)	477	spo	KOG2348	Urea transporter	[E]	METABOLISM	Amino acid transport and metabolism
Fusarium0G101880.1	SPAC2E1P3.04	4.00E-123	240/665(36.09)	387	spo	KOG1186	Copper amine oxidase	[Q]	METABOLISM	Secondary metabolites biosynthesis, transport and catabolism
Fusarium0G101890.1	7293009	1.00E-59	188/622(30.23)	214	dme	KOG1238	Glucose dehydrogenase/choline dehydrogenase/mandelonitrile lyase (GMC oxidoreductase family)	[R]	POORLY CHARACTERIZED	General function prediction only
Fusarium0G101920.1	Hs10863929_1	7.00E-12	46/139(33.09)	64.3	hsa	KOG4177	Ankyrin	[M]	CELLULAR PROCESSES AND SIGNALING	Cell wall/membrane/envelope biogenesis
Fusarium0G101930.1	At2g47120	4.00E-18	67/221(30.32)	84.3	ath	KOG0725	Reductases with broad range of substrate specificities	[R]	POORLY CHARACTERIZED	General function prediction only
Fusarium0G101940.1	YIL166c	3.00E-163	236/557(42.37)	481	sce	KOG2533	Permease of the major facilitator superfamily	[G]	METABOLISM	Carbohydrate transport and metabolism
Fusarium0G101950.1	At3g44190	1.00E-11	89/334(26.65)	67	ath	KOG2495	NADH-dehydrogenase (ubiquinone)	[C]	METABOLISM	Energy production and conversion
Fusarium0G101980.1	YLR004c	2.00E-93	168/459(36.60)	299	sce	KOG2533	Permease of the major facilitator superfamily	[G]	METABOLISM	Carbohydrate transport and metabolism
Fusarium0G102020.1	7302519	2.00E-26	132/573(23.04)	117	dme	KOG2024	Beta-Glucuronidase GUSB (glycosylhydrolase superfamily 2)	[G]	METABOLISM	Carbohydrate transport and metabolism
Fusarium0G102030.1	YNR072w	8.00E-41	133/532(25.00)	157	sce	KOG0254	Predicted transporter (major facilitator superfamily)	[R]	POORLY CHARACTERIZED	General function prediction only
Fusarium0G102070.1	Hs21361456	6.00E-27	87/267(32.58)	119	hsa	KOG1066	Glucosidase II catalytic (alpha) subunit and related enzymes, glycosyl hydrolase family 31	[GMO]	--	--
Fusarium0G102090.1	SPAC1399.02	3.00E-31	119/447(26.62)	130	spo	KOG0254	Predicted transporter (major facilitator superfamily)	[R]	POORLY CHARACTERIZED	General function prediction only
Fusarium0G102100.1	SPBC36.03c	2.00E-30	75/206(36.41)	122	spo	KOG0255	Synaptic vesicle transporter SVOP and related transporters (major facilitator superfamily)	[R]	POORLY CHARACTERIZED	General function prediction only
Fusarium0G102150.1	At1g23360	4.00E-08	38/115(33.04)	54.7	ath	KOG1540	Ubiquinone biosynthesis methyltransferase COQ5	[H]	METABOLISM	Coenzyme transport and metabolism
Fusarium0G102170.1	At2g23080	1.00E-63	107/204(52.45)	204	ath	KOG0668	Casein kinase II, alpha subunit	[TDK]	--	--
Fusarium0G102180.1	SPCC162.03	1.00E-42	88/266(33.08)	151	spo	KOG1205	Predicted dehydrogenase	[Q]	METABOLISM	Secondary metabolites biosynthesis, transport and catabolism
Fusarium0G102210.1	YJR160c	1.00E-141	219/525(41.71)	428	sce	KOG0254	Predicted transporter (major facilitator superfamily)	[R]	POORLY CHARACTERIZED	General function prediction only
Fusarium0G102220.1	At5g11920	1.00E-15	127/590(21.53)	82	ath	KOG0228	Beta-fructofuranosidase (invertase)	[G]	METABOLISM	Carbohydrate transport and metabolism
Fusarium0G102240.1	SPBC16A3.17c	5.00E-42	143/548(26.09)	161	spo	KOG0254	Predicted transporter (major facilitator superfamily)	[R]	POORLY CHARACTERIZED	General function prediction only
Fusarium0G102290.1	At2g19640	2.00E-13	42/130(32.31)	72.8	ath	KOG2084	Predicted histone tail methylase containing SET domain	[B]	INFORMATION STORAGE AND PROCESSING	Chromatin structure and dynamics
Fusarium0G102320.1	At5g15240	9.00E-07	108/443(24.38)	52.4	ath	KOG1303	Amino acid transporters	[E]	METABOLISM	Amino acid transport and metabolism
Fusarium0G102340.1	SPAC6F6.04c	3.00E-31	109/388(28.09)	127	spo	KOG3098	Uncharacterized conserved protein	[S]	POORLY CHARACTERIZED	Function unknown
Fusarium0G102350.1	SPAP32A8.02	5.00E-79	125/274(45.62)	246	spo	KOG1577	Aldo/keto reductase family proteins	[R]	POORLY CHARACTERIZED	General function prediction only
Fusarium0G102360.1	YLL060c	7.00E-23	72/221(32.58)	95.5	sce	KOG0867	Glutathione S-transferase	[O]	CELLULAR PROCESSES AND SIGNALING	Posttranslational modification, protein turnover, chaperones
Fusarium0G102370.1	CE26298	3.00E-08	80/347(23.05)	56.6	cel	KOG4231	Intracellular membrane-bound Ca2+-independent phospholipase A2	[I]	METABOLISM	Lipid transport and metabolism
Fusarium0G102390.1	YCR105w	2.00E-63	133/332(40.06)	212	sce	KOG0023	Alcohol dehydrogenase, class V	[Q]	METABOLISM	Secondary metabolites biosynthesis, transport and catabolism
Fusarium0G102400.1	SPBC1773.06c	5.00E-82	155/354(43.79)	258	spo	KOG1198	Zinc-binding oxidoreductase	[CR]	--	--
Fusarium0G102410.1	CE08181	6.00E-36	101/304(33.22)	135	cel	KOG1208	Dehydrogenases with different specificities (related to short-chain alcohol dehydrogenases)	[Q]	METABOLISM	Secondary metabolites biosynthesis, transport and catabolism
Fusarium0G102430.1	SPBC1683.12	1.00E-48	135/462(29.22)	177	spo	KOG2533	Permease of the major facilitator superfamily	[G]	METABOLISM	Carbohydrate transport and metabolism
Fusarium0G102520.1	At5g63840	1.00E-39	181/724(25.00)	161	ath	KOG1066	Glucosidase II catalytic (alpha) subunit and related enzymes, glycosyl hydrolase family 31	[GMO]	--	--
Fusarium0G102540.1	YGL077c	2.00E-08	42/133(31.58)	54.3	sce	KOG1289	Amino acid transporters	[E]	METABOLISM	Amino acid transport and metabolism
Fusarium0G102570.1	YKR093w	6.00E-166	250/526(47.53)	491	sce	KOG1237	H+/oligopeptide symporter	[E]	METABOLISM	Amino acid transport and metabolism
Fusarium0G102620.1	7297268	6.00E-34	117/428(27.34)	136	dme	KOG0157	Cytochrome P450 CYP4/CYP19/CYP26 subfamilies	[QI]	--	--
Fusarium0G102680.1	Hs18556423	4.00E-52	174/565(30.80)	190	hsa	KOG1238	Glucose dehydrogenase/choline dehydrogenase/mandelonitrile lyase (GMC oxidoreductase family)	[R]	POORLY CHARACTERIZED	General function prediction only
Fusarium0G102700.1	YHR096c	2.00E-41	139/565(24.60)	159	sce	KOG0254	Predicted transporter (major facilitator superfamily)	[R]	POORLY CHARACTERIZED	General function prediction only
Fusarium0G102750.1	At1g45130	1.00E-28	91/300(30.33)	124	ath	KOG0496	Beta-galactosidase	[G]	METABOLISM	Carbohydrate transport and metabolism
Fusarium0G102760.1	CE03271	2.00E-21	57/160(35.62)	95.1	cel	KOG1515	Arylacetamide deacetylase	[V]	CELLULAR PROCESSES AND SIGNALING	Defense mechanisms
Fusarium0G102810.1	At1g52870	3.00E-06	28/104(26.92)	48.5	ath	KOG1944	Peroxisomal membrane protein MPV17 and related proteins	[R]	POORLY CHARACTERIZED	General function prediction only
Fusarium0G102860.1	7295260	4.00E-13	98/435(22.53)	73.2	dme	KOG4686	Predicted sugar transporter	[G]	METABOLISM	Carbohydrate transport and metabolism
Fusarium0G102870.1	Hs10947054	2.00E-33	196/756(25.93)	143	hsa	KOG4177	Ankyrin	[M]	CELLULAR PROCESSES AND SIGNALING	Cell wall/membrane/envelope biogenesis
Fusarium0G102880.1	CE28788	3.00E-28	116/453(25.61)	121	cel	KOG2024	Beta-Glucuronidase GUSB (glycosylhydrolase superfamily 2)	[G]	METABOLISM	Carbohydrate transport and metabolism
Fusarium0G102890.1	At3g03060	1.00E-08	47/157(29.94)	60.5	ath	KOG0742	AAA+-type ATPase	[O]	CELLULAR PROCESSES AND SIGNALING	Posttranslational modification, protein turnover, chaperones
Fusarium0G102900.1	7295487	7.00E-18	83/277(29.96)	83.6	dme	KOG0725	Reductases with broad range of substrate specificities	[R]	POORLY CHARACTERIZED	General function prediction only
Fusarium0G102920.1	7290280	3.00E-22	111/445(24.94)	101	dme	KOG0157	Cytochrome P450 CYP4/CYP19/CYP26 subfamilies	[QI]	--	--
Fusarium0G102960.1	At2g40890	2.00E-25	119/500(23.80)	110	ath	KOG0156	Cytochrome P450 CYP2 subfamily	[Q]	METABOLISM	Secondary metabolites biosynthesis, transport and catabolism
Fusarium0G102980.1	SPBC4F6.09	1.00E-77	167/571(29.25)	262	spo	KOG0254	Predicted transporter (major facilitator superfamily)	[R]	POORLY CHARACTERIZED	General function prediction only
Fusarium0G103000.1	Hs12707570	2.00E-33	86/261(32.95)	127	hsa	KOG1680	Enoyl-CoA hydratase	[I]	METABOLISM	Lipid transport and metabolism
Fusarium0G103010.1	SPAC23G3.02c	4.00E-63	251/947(26.50)	242	spo	KOG1178	Non-ribosomal peptide synthetase/alpha-aminoadipate reductase and related enzymes	[Q]	METABOLISM	Secondary metabolites biosynthesis, transport and catabolism
Fusarium0G103040.1	At1g01310	1.00E-20	52/126(41.27)	90.5	ath	KOG3017	Defense-related protein containing SCP domain	[S]	POORLY CHARACTERIZED	Function unknown
Fusarium0G103080.1	Hs20554181	2.00E-24	84/236(35.59)	108	hsa	KOG1516	Carboxylesterase and related proteins	[R]	POORLY CHARACTERIZED	General function prediction only
Fusarium0G103100.1	At3g28740	3.00E-38	105/407(25.80)	148	ath	KOG0156	Cytochrome P450 CYP2 subfamily	[Q]	METABOLISM	Secondary metabolites biosynthesis, transport and catabolism
Fusarium0G103130.1	At1g12050	1.00E-120	195/429(45.45)	365	ath	KOG2843	Fumarylacetoacetase	[G]	METABOLISM	Carbohydrate transport and metabolism
Fusarium0G103140.1	CE29602	3.00E-159	242/448(54.02)	463	cel	KOG1417	Homogentisate 1,2-dioxygenase	[E]	METABOLISM	Amino acid transport and metabolism
Fusarium0G103150.1	SPBC1198.04c	2.00E-08	46/204(22.55)	59.3	spo	KOG1721	FOG: Zn-finger	[R]	POORLY CHARACTERIZED	General function prediction only
Fusarium0G103160.1	At2g30870	3.00E-35	76/214(35.51)	128	ath	KOG0867	Glutathione S-transferase	[O]	CELLULAR PROCESSES AND SIGNALING	Posttranslational modification, protein turnover, chaperones
Fusarium0G103170.1	CE13541	8.00E-25	105/424(24.76)	108	cel	KOG0158	Cytochrome P450 CYP3/CYP5/CYP6/CYP9 subfamilies	[Q]	METABOLISM	Secondary metabolites biosynthesis, transport and catabolism
Fusarium0G103190.1	Hs13435386	2.00E-18	73/302(24.17)	86.7	hsa	KOG0158	Cytochrome P450 CYP3/CYP5/CYP6/CYP9 subfamilies	[Q]	METABOLISM	Secondary metabolites biosynthesis, transport and catabolism
Fusarium0G103200.1	At5g25140	1.00E-16	51/168(30.36)	84.3	ath	KOG0156	Cytochrome P450 CYP2 subfamily	[Q]	METABOLISM	Secondary metabolites biosynthesis, transport and catabolism
Fusarium0G103260.1	At5g67030	6.00E-11	78/339(23.01)	65.9	ath	KOG2614	Kynurenine 3-monooxygenase and related flavoprotein monooxygenases	[CR]	--	--
Fusarium0G103270.1	At1g24340	1.00E-33	155/571(27.15)	137	ath	KOG3855	Monooxygenase involved in coenzyme Q (ubiquinone) biosynthesis	[HC]	--	--
Fusarium0G103280.1	At1g73600	2.00E-09	50/158(31.65)	59.3	ath	KOG1269	SAM-dependent methyltransferases	[IR]	--	--
Fusarium0G103310.1	YDR536w	1.00E-34	121/478(25.31)	138	sce	KOG0254	Predicted transporter (major facilitator superfamily)	[R]	POORLY CHARACTERIZED	General function prediction only
Fusarium0G103350.1	CE16515	1.00E-07	58/183(31.69)	55.1	cel	KOG3873	Sphingomyelinase family protein	[T]	CELLULAR PROCESSES AND SIGNALING	Signal transduction mechanisms
Fusarium0G103360.1	SPBC21H7.03c	4.00E-16	68/224(30.36)	79.7	spo	KOG1382	Multiple inositol polyphosphate phosphatase	[R]	POORLY CHARACTERIZED	General function prediction only
Fusarium0G103370.1	YCR028c	5.00E-47	100/319(31.35)	173	sce	KOG2533	Permease of the major facilitator superfamily	[G]	METABOLISM	Carbohydrate transport and metabolism
Fusarium0G103380.1	SPBP16F5.08c	2.00E-40	141/467(30.19)	154	spo	KOG1399	Flavin-containing monooxygenase	[Q]	METABOLISM	Secondary metabolites biosynthesis, transport and catabolism
Fusarium0G103390.1	At5g67030	3.00E-14	91/385(23.64)	76.6	ath	KOG2614	Kynurenine 3-monooxygenase and related flavoprotein monooxygenases	[CR]	--	--
Fusarium0G103430.1	SPAC513.07	7.00E-27	92/302(30.46)	111	spo	KOG1502	Flavonol reductase/cinnamoyl-CoA reductase	[V]	CELLULAR PROCESSES AND SIGNALING	Defense mechanisms
Fusarium0G103510.1	Hs4557415	3.00E-124	181/327(55.35)	375	hsa	KOG1252	Cystathionine beta-synthase and related enzymes	[E]	METABOLISM	Amino acid transport and metabolism
Fusarium0G103520.1	SPAC18B11.09c	2.00E-28	74/201(36.82)	109	spo	KOG4750	Serine O-acetyltransferase	[E]	METABOLISM	Amino acid transport and metabolism
Fusarium0G008710.1	SPAC823.10c	2.00E-71	128/298(42.95)	227	spo	KOG0766	Predicted mitochondrial carrier protein	[C]	METABOLISM	Energy production and conversion
Fusarium0G008720.1	SPAC17A2.02c	2.00E-59	117/310(37.74)	197	spo	KOG4561	Uncharacterized conserved protein, contains TBC domain	[TR]	--	--
Fusarium0G008740.1	SPBC106.04	0	428/692(61.85)	852	spo	KOG1096	Adenosine monophosphate deaminase	[F]	METABOLISM	Nucleotide transport and metabolism
Fusarium0G008760.1	YEL004w	6.00E-30	62/156(39.74)	114	sce	KOG1583	UDP-N-acetylglucosamine transporter	[G]	METABOLISM	Carbohydrate transport and metabolism
Fusarium0G008770.1	SPBC1734.09	2.00E-40	78/142(54.93)	144	spo	KOG1583	UDP-N-acetylglucosamine transporter	[G]	METABOLISM	Carbohydrate transport and metabolism
Fusarium0G008780.1	SPAC227.07c	0	324/482(67.22)	659	spo	KOG1354	Serine/threonine protein phosphatase 2A, regulatory subunit	[T]	CELLULAR PROCESSES AND SIGNALING	Signal transduction mechanisms
Fusarium0G008810.1	SPCC24E4.01	5.00E-60	97/208(46.63)	192	spo	KOG3076	5'-phosphoribosylglycinamide formyltransferase	[G]	METABOLISM	Carbohydrate transport and metabolism
Fusarium0G008820.1	YDL154w	2.00E-67	165/555(29.73)	241	sce	KOG0221	Mismatch repair ATPase MSH5 (MutS family)	[L]	INFORMATION STORAGE AND PROCESSING	Replication, recombination and repair
Fusarium0G008840.1	SPBC32C12.02	3.00E-11	31/85(36.47)	67	spo	KOG0528	HMG-box transcription factor SOX5	[K]	INFORMATION STORAGE AND PROCESSING	Transcription
Fusarium0G008850.1	At1g33420	6.00E-09	42/134(31.34)	60.8	ath	KOG1844	PHD Zn-finger proteins	[R]	POORLY CHARACTERIZED	General function prediction only
Fusarium0G008860.1	YGR217w	2.00E-32	97/291(33.33)	135	sce	KOG2301	Voltage-gated Ca2+ channels, alpha1 subunits	[PT]	--	--
Fusarium0G008870.1	SPAC6F6.01	3.00E-45	93/299(31.10)	172	spo	KOG2301	Voltage-gated Ca2+ channels, alpha1 subunits	[PT]	--	--
Fusarium0G008900.1	YER055c	5.00E-118	184/326(56.44)	347	sce	KOG2831	ATP phosphoribosyltransferase	[E]	METABOLISM	Amino acid transport and metabolism
Fusarium0G008930.1	YDR047w	2.00E-156	214/363(58.95)	449	sce	KOG2872	Uroporphyrinogen decarboxylase	[H]	METABOLISM	Coenzyme transport and metabolism
Fusarium0G008940.1	SPCC1020.11c	4.00E-13	38/97(39.18)	63.5	spo	KOG4455	Uncharacterized conserved protein	[S]	POORLY CHARACTERIZED	Function unknown
Fusarium0G008950.1	Hs19923499	3.00E-39	131/466(28.11)	155	hsa	KOG1143	Predicted translation elongation factor	[J]	INFORMATION STORAGE AND PROCESSING	Translation, ribosomal structure and biogenesis
Fusarium0G008960.1	SPBC26H8.02c	1.00E-26	75/232(32.33)	112	spo	KOG3065	SNAP-25 (synaptosome-associated protein) component of SNARE complex	[U]	CELLULAR PROCESSES AND SIGNALING	Intracellular trafficking, secretion, and vesicular transport
Fusarium0G008970.1	SPAC2G11.11c	1.00E-168	269/604(44.54)	506	spo	KOG0922	DEAH-box RNA helicase	[A]	INFORMATION STORAGE AND PROCESSING	RNA processing and modification
Fusarium0G008980.1	SPBP23A10.03c	4.00E-33	56/100(56.00)	116	spo	KOG4100	Uncharacterized conserved protein	[S]	POORLY CHARACTERIZED	Function unknown
Fusarium0G008990.1	YIL110w	7.00E-49	123/353(34.84)	172	sce	KOG2920	Predicted methyltransferase	[R]	POORLY CHARACTERIZED	General function prediction only
Fusarium0G009000.1	SPAC3G9.08	2.00E-38	100/354(28.25)	142	spo	KOG1973	Chromatin remodeling protein, contains PHD Zn-finger	[B]	INFORMATION STORAGE AND PROCESSING	Chromatin structure and dynamics
Fusarium0G009010.1	SPAC3G9.07c	2.00E-145	217/427(50.82)	429	spo	KOG1342	Histone deacetylase complex, catalytic component RPD3	[B]	INFORMATION STORAGE AND PROCESSING	Chromatin structure and dynamics
Fusarium0G009050.1	YNL027w	3.00E-20	43/88(48.86)	95.9	sce	KOG1721	FOG: Zn-finger	[R]	POORLY CHARACTERIZED	General function prediction only
Fusarium0G009060.1	CE27391	4.00E-77	136/341(39.88)	250	cel	KOG0831	Acyl-CoA:diacylglycerol acyltransferase (DGAT)	[I]	METABOLISM	Lipid transport and metabolism
Fusarium0G009070.1	YKL114c	3.00E-108	169/371(45.55)	330	sce	KOG3997	Major apurinic/apyrimidinic endonuclease/3'-repair diesterase APN1	[L]	INFORMATION STORAGE AND PROCESSING	Replication, recombination and repair
Fusarium0G009080.1	YGR188c	1.00E-106	318/1189(26.75)	365	sce	KOG1166	Mitotic checkpoint serine/threonine protein kinase	[D]	CELLULAR PROCESSES AND SIGNALING	Cell cycle control, cell division, chromosome partitioning
Fusarium0G009090.1	YGR254w	0	303/434(69.82)	600	sce	KOG2670	Enolase	[G]	METABOLISM	Carbohydrate transport and metabolism
Fusarium0G009100.1	YOR145c	4.00E-91	136/204(66.67)	275	sce	KOG3273	Predicted RNA-binding protein Pno1p interacting with Nob1p and involved in 26S proteasome assembly	[O]	CELLULAR PROCESSES AND SIGNALING	Posttranslational modification, protein turnover, chaperones
Fusarium0G009120.1	7303820	1.00E-09	70/266(26.32)	59.3	dme	KOG4813	Translation initiation factor eIF3, p35 subunit	[J]	INFORMATION STORAGE AND PROCESSING	Translation, ribosomal structure and biogenesis
Fusarium0G009140.1	YNL027w	4.00E-50	73/111(65.77)	188	sce	KOG1721	FOG: Zn-finger	[R]	POORLY CHARACTERIZED	General function prediction only
Fusarium0G009170.1	Hs6005904	6.00E-16	144/590(24.41)	84.3	hsa	KOG4673	Transcription factor TMF, TATA element modulatory factor	[K]	INFORMATION STORAGE AND PROCESSING	Transcription
Fusarium0G009180.1	SPAC6C3.08	2.00E-51	87/217(40.09)	171	spo	KOG4412	26S proteasome regulatory complex, subunit PSMD10	[O]	CELLULAR PROCESSES AND SIGNALING	Posttranslational modification, protein turnover, chaperones
Fusarium0G009190.1	SPBP22H7.07	0	240/318(75.47)	522	spo	KOG0285	Pleiotropic regulator 1	[A]	INFORMATION STORAGE AND PROCESSING	RNA processing and modification
Fusarium0G009200.1	SPBC29A10.15	2.00E-102	234/683(34.26)	333	spo	KOG1514	Origin recognition complex, subunit 1, and related proteins	[L]	INFORMATION STORAGE AND PROCESSING	Replication, recombination and repair
Fusarium0G009230.1	SPBC24C6.03	6.00E-56	92/174(52.87)	194	spo	KOG2324	Prolyl-tRNA synthetase	[J]	INFORMATION STORAGE AND PROCESSING	Translation, ribosomal structure and biogenesis
Fusarium0G009240.1	YDR060w	3.00E-144	323/853(37.87)	461	sce	KOG2038	CAATT-binding transcription factor/60S ribosomal subunit biogenesis protein	[JK]	--	--
Fusarium0G009260.1	SPAPB2B4.06	9.00E-22	51/141(36.17)	90.9	spo	KOG4781	Uncharacterized conserved protein	[S]	POORLY CHARACTERIZED	Function unknown
Fusarium0G009270.1	YKL001c	1.00E-81	126/207(60.87)	246	sce	KOG0635	Adenosine 5'-phosphosulfate kinase	[P]	METABOLISM	Inorganic ion transport and metabolism
Fusarium0G009280.1	SPAPB2B4.05	3.00E-79	125/355(35.21)	254	spo	KOG2909	Vacuolar H+-ATPase V1 sector, subunit C	[C]	METABOLISM	Energy production and conversion
Fusarium0G009320.1	SPBC428.01c	1.00E-41	195/787(24.78)	166	spo	KOG1964	Nuclear pore complex, rNup107 component (sc Nup84)	[YU]	--	--
Fusarium0G009330.1	YDR510w	1.00E-28	42/76(55.26)	103	sce	KOG1769	Ubiquitin-like proteins	[O]	CELLULAR PROCESSES AND SIGNALING	Posttranslational modification, protein turnover, chaperones
Fusarium0G009340.1	SPBC4F6.12	9.00E-30	109/396(27.53)	125	spo	KOG1703	Adaptor protein Enigma and related PDZ-LIM proteins	[TZ]	--	--
Fusarium0G009350.1	YLL018c-a	6.00E-26	47/82(57.32)	96.7	sce	KOG3477	Putative cytochrome c oxidase, subunit COX19	[C]	METABOLISM	Energy production and conversion
Fusarium0G009360.1	YLL001w	0	444/826(53.75)	845	sce	KOG0446	Vacuolar sorting protein VPS1, dynamin, and related proteins	[UR]	--	--
Fusarium0G009400.1	SPBC26H8.06	1.00E-64	103/239(43.10)	206	spo	KOG0911	Glutaredoxin-related protein	[O]	CELLULAR PROCESSES AND SIGNALING	Posttranslational modification, protein turnover, chaperones
Fusarium0G009410.1	HsM7661718	2.00E-27	60/144(41.67)	118	hsa	KOG3655	Drebrins and related actin binding proteins	[Z]	CELLULAR PROCESSES AND SIGNALING	Cytoskeleton
Fusarium0G009420.1	SPAC637.07	9.00E-169	278/561(49.55)	496	spo	KOG2479	Translation initiation factor 3, subunit d (eIF-3d)	[J]	INFORMATION STORAGE AND PROCESSING	Translation, ribosomal structure and biogenesis
Fusarium0G009440.1	At3g18850	7.00E-31	85/285(29.82)	122	ath	KOG1505	Lysophosphatidic acid acyltransferase LPAAT and related acyltransferases	[I]	METABOLISM	Lipid transport and metabolism
Fusarium0G009450.1	SPCC1450.11c	2.00E-138	300/719(41.72)	470	spo	KOG0605	NDR and related serine/threonine kinases	[R]	POORLY CHARACTERIZED	General function prediction only
Fusarium0G009460.1	SPAC23D3.12	2.00E-26	80/219(36.53)	114	spo	KOG0252	Inorganic phosphate transporter	[P]	METABOLISM	Inorganic ion transport and metabolism
Fusarium0G009480.1	Hs10092615	2.00E-45	126/410(30.73)	167	hsa	KOG4720	Ethanolamine kinase	[I]	METABOLISM	Lipid transport and metabolism
Fusarium0G009490.1	SPBC543.04	8.00E-46	170/677(25.11)	174	spo	KOG3830	Uncharacterized conserved protein	[S]	POORLY CHARACTERIZED	Function unknown
Fusarium0G009500.1	CE28499	7.00E-06	19/41(46.34)	50.4	cel	KOG1318	Helix loop helix transcription factor EB	[K]	INFORMATION STORAGE AND PROCESSING	Transcription
Fusarium0G009510.1	YBL102w	3.00E-36	79/209(37.80)	130	sce	KOG2887	Membrane protein involved in ER to Golgi transport	[U]	CELLULAR PROCESSES AND SIGNALING	Intracellular trafficking, secretion, and vesicular transport
Fusarium0G009520.1	SPAC1527.03	5.00E-26	117/410(28.54)	114	spo	KOG2590	RNA-binding protein LARP/SRO9 and related La domain proteins	[OJ]	--	--
Fusarium0G009530.1	SPBC36.02c	2.00E-84	167/448(37.28)	277	spo	KOG0255	Synaptic vesicle transporter SVOP and related transporters (major facilitator superfamily)	[R]	POORLY CHARACTERIZED	General function prediction only
Fusarium0G009550.1	SPBC31F10.11c	0	378/663(57.01)	796	spo	KOG1915	Cell cycle control protein (crooked neck)	[D]	CELLULAR PROCESSES AND SIGNALING	Cell cycle control, cell division, chromosome partitioning
Fusarium0G009560.1	7294306	7.00E-85	171/466(36.70)	277	dme	KOG2574	mRNA splicing factor PRP31	[A]	INFORMATION STORAGE AND PROCESSING	RNA processing and modification
Fusarium0G009570.1	YBR066c	2.00E-11	36/106(33.96)	63.5	sce	KOG1721	FOG: Zn-finger	[R]	POORLY CHARACTERIZED	General function prediction only
Fusarium0G103550.1	7293019	2.00E-66	201/621(32.37)	232	dme	KOG1238	Glucose dehydrogenase/choline dehydrogenase/mandelonitrile lyase (GMC oxidoreductase family)	[R]	POORLY CHARACTERIZED	General function prediction only
Fusarium0G103560.1	7296403	6.00E-11	39/119(32.77)	66.6	dme	KOG0195	Integrin-linked kinase	[T]	CELLULAR PROCESSES AND SIGNALING	Signal transduction mechanisms
Fusarium0G103580.1	Hs20475206	2.00E-37	81/231(35.06)	139	hsa	KOG1201	Hydroxysteroid 17-beta dehydrogenase 11	[Q]	METABOLISM	Secondary metabolites biosynthesis, transport and catabolism
Fusarium0G103610.1	SPAC3H1.06c	1.00E-54	156/570(27.37)	198	spo	KOG0254	Predicted transporter (major facilitator superfamily)	[R]	POORLY CHARACTERIZED	General function prediction only
Fusarium0G103620.1	SPBC16A3.02c	4.00E-23	94/362(25.97)	100	spo	KOG1198	Zinc-binding oxidoreductase	[CR]	--	--
Fusarium0G103650.1	SPAC11D3.05	4.00E-88	175/485(36.08)	287	spo	KOG0255	Synaptic vesicle transporter SVOP and related transporters (major facilitator superfamily)	[R]	POORLY CHARACTERIZED	General function prediction only
Fusarium0G103670.1	SPAC3H1.06c	6.00E-30	88/286(30.77)	122	spo	KOG0254	Predicted transporter (major facilitator superfamily)	[R]	POORLY CHARACTERIZED	General function prediction only
Fusarium0G103680.1	SPCC417.12	3.00E-121	203/528(38.45)	372	spo	KOG1516	Carboxylesterase and related proteins	[R]	POORLY CHARACTERIZED	General function prediction only
Fusarium0G103690.1	SPCC417.10	5.00E-102	175/492(35.57)	321	spo	KOG2533	Permease of the major facilitator superfamily	[G]	METABOLISM	Carbohydrate transport and metabolism
Fusarium0G103740.1	At5g11330	4.00E-14	96/341(28.15)	75.1	ath	KOG2614	Kynurenine 3-monooxygenase and related flavoprotein monooxygenases	[CR]	--	--
Fusarium0G103770.1	At1g18270_2	1.00E-30	67/183(36.61)	117	ath	KOG4153	Fructose 1,6-bisphosphate aldolase	[G]	METABOLISM	Carbohydrate transport and metabolism
Fusarium0G103780.1	At1g18270_1	1.00E-61	132/319(41.38)	219	ath	KOG0409	Predicted dehydrogenase	[R]	POORLY CHARACTERIZED	General function prediction only
Fusarium0G103820.1	SPBC1271.10c	2.00E-12	101/447(22.60)	70.9	spo	KOG0255	Synaptic vesicle transporter SVOP and related transporters (major facilitator superfamily)	[R]	POORLY CHARACTERIZED	General function prediction only
Fusarium0G103850.1	SPAC3H1.06c	5.00E-64	153/497(30.78)	223	spo	KOG0254	Predicted transporter (major facilitator superfamily)	[R]	POORLY CHARACTERIZED	General function prediction only
Fusarium0G103870.1	CE06703	8.00E-20	100/376(26.60)	96.3	cel	KOG4177	Ankyrin	[M]	CELLULAR PROCESSES AND SIGNALING	Cell wall/membrane/envelope biogenesis
Fusarium0G103890.1	At1g24340	1.00E-14	61/202(30.20)	79	ath	KOG3855	Monooxygenase involved in coenzyme Q (ubiquinone) biosynthesis	[HC]	--	--
Fusarium0G103910.1	7300628	2.00E-17	62/197(31.47)	86.7	dme	KOG3957	Predicted L-carnitine dehydratase/alpha-methylacyl-CoA racemase	[I]	METABOLISM	Lipid transport and metabolism
Fusarium0G103960.1	Hs4503233	5.00E-32	93/360(25.83)	129	hsa	KOG0158	Cytochrome P450 CYP3/CYP5/CYP6/CYP9 subfamilies	[Q]	METABOLISM	Secondary metabolites biosynthesis, transport and catabolism
Fusarium0G103970.1	At1g54280	4.00E-140	368/1204(30.56)	463	ath	KOG0206	P-type ATPase	[R]	POORLY CHARACTERIZED	General function prediction only
Fusarium0G103980.1	YCR094w	2.00E-55	102/308(33.12)	189	sce	KOG2952	Cell cycle control protein	[DKT]	--	--
Fusarium0G103990.1	SPCC1529.01	6.00E-91	157/468(33.55)	290	spo	KOG0255	Synaptic vesicle transporter SVOP and related transporters (major facilitator superfamily)	[R]	POORLY CHARACTERIZED	General function prediction only
Fusarium0G104030.1	Hs4503203	1.00E-22	96/400(24.00)	102	hsa	KOG0156	Cytochrome P450 CYP2 subfamily	[Q]	METABOLISM	Secondary metabolites biosynthesis, transport and catabolism
Fusarium0G104110.1	At1g74550	4.00E-49	141/502(28.09)	180	ath	KOG0156	Cytochrome P450 CYP2 subfamily	[Q]	METABOLISM	Secondary metabolites biosynthesis, transport and catabolism
Fusarium0G104120.1	At4g05160	9.00E-82	177/489(36.20)	271	ath	KOG1176	Acyl-CoA synthetase	[I]	METABOLISM	Lipid transport and metabolism
Fusarium0G104170.1	SPBC17D1.02	4.00E-72	182/513(35.48)	242	spo	KOG2648	Diphthamide biosynthesis protein	[J]	INFORMATION STORAGE AND PROCESSING	Translation, ribosomal structure and biogenesis
Fusarium0G104240.1	7291233	8.00E-15	87/359(24.23)	76.6	dme	KOG2806	Chitinase	[G]	METABOLISM	Carbohydrate transport and metabolism
Fusarium0G104250.1	SPAC1834.08	3.00E-09	27/68(39.71)	55.1	spo	KOG0519	Sensory transduction histidine kinase	[T]	CELLULAR PROCESSES AND SIGNALING	Signal transduction mechanisms
Fusarium0G104260.1	SPAC27E2.09	5.00E-11	46/134(34.33)	68.9	spo	KOG0519	Sensory transduction histidine kinase	[T]	CELLULAR PROCESSES AND SIGNALING	Signal transduction mechanisms
Fusarium0G104270.1	YPR169w	1.00E-32	130/504(25.79)	130	sce	KOG2444	WD40 repeat protein	[R]	POORLY CHARACTERIZED	General function prediction only
Fusarium0G104310.1	YGR055w	4.00E-45	149/597(24.96)	172	sce	KOG1287	Amino acid transporters	[E]	METABOLISM	Amino acid transport and metabolism
Fusarium0G104340.1	Hs4506225	0	442/1048(42.18)	803	hsa	KOG2062	26S proteasome regulatory complex, subunit RPN2/PSMD1	[O]	CELLULAR PROCESSES AND SIGNALING	Posttranslational modification, protein turnover, chaperones
Fusarium0G104350.1	CE18814_2	7.00E-100	174/410(42.44)	313	cel	KOG0535	Sulfite oxidase, molybdopterin-binding component	[C]	METABOLISM	Energy production and conversion
Fusarium0G104380.1	YHR048w	8.00E-45	119/487(24.44)	169	sce	KOG0255	Synaptic vesicle transporter SVOP and related transporters (major facilitator superfamily)	[R]	POORLY CHARACTERIZED	General function prediction only
Fusarium0G104430.1	YGR277c	1.00E-23	87/286(30.42)	101	sce	KOG3351	Predicted nucleotidyltransferase	[R]	POORLY CHARACTERIZED	General function prediction only
Fusarium0G104440.1	SPBC3E7.07c	1.00E-54	89/143(62.24)	174	spo	KOG4093	Uncharacterized conserved protein	[S]	POORLY CHARACTERIZED	Function unknown
Fusarium0G104450.1	SPBC2G5.09c	2.00E-72	160/600(26.67)	254	spo	KOG0055	Multidrug/pheromone exporter, ABC superfamily	[Q]	METABOLISM	Secondary metabolites biosynthesis, transport and catabolism
Fusarium0G104470.1	SPAPB2B4.04c	0	468/1121(41.75)	787	spo	KOG0204	Calcium transporting ATPase	[P]	METABOLISM	Inorganic ion transport and metabolism
Fusarium0G104490.1	YJL057c	4.00E-35	112/377(29.71)	143	sce	KOG0032	Ca2+/calmodulin-dependent protein kinase, EF-Hand protein superfamily	[T]	CELLULAR PROCESSES AND SIGNALING	Signal transduction mechanisms
Fusarium0G104520.1	SPCC1529.01	3.00E-88	164/462(35.50)	286	spo	KOG0255	Synaptic vesicle transporter SVOP and related transporters (major facilitator superfamily)	[R]	POORLY CHARACTERIZED	General function prediction only
Fusarium0G104530.1	YAL038w	0	287/485(59.18)	551	sce	KOG2323	Pyruvate kinase	[G]	METABOLISM	Carbohydrate transport and metabolism
Fusarium0G104560.1	SPBC17D11.08	4.00E-71	167/406(41.13)	241	spo	KOG0290	Conserved WD40 repeat-containing protein AN11	[S]	POORLY CHARACTERIZED	Function unknown
Fusarium0G104570.1	SPAC23C4.19	0	404/853(47.36)	669	spo	KOG1999	RNA polymerase II transcription elongation factor DSIF/SUPT5H/SPT5	[K]	INFORMATION STORAGE AND PROCESSING	Transcription
Fusarium0G104590.1	YHL036w	5.00E-90	187/551(33.94)	291	sce	KOG1287	Amino acid transporters	[E]	METABOLISM	Amino acid transport and metabolism
Fusarium0G104610.1	At2g46110	8.00E-54	106/261(40.61)	182	ath	KOG2949	Ketopantoate hydroxymethyltransferase	[H]	METABOLISM	Coenzyme transport and metabolism
Fusarium0G104620.1	At4g18360	8.00E-91	142/319(44.51)	281	ath	KOG0538	Glycolate oxidase	[C]	METABOLISM	Energy production and conversion
Fusarium0G104640.1	At5g64440	5.00E-08	90/388(23.20)	57	ath	KOG1211	Amidases	[J]	INFORMATION STORAGE AND PROCESSING	Translation, ribosomal structure and biogenesis
Fusarium0G104660.1	At5g11320	3.00E-10	84/373(22.52)	64.3	ath	KOG1399	Flavin-containing monooxygenase	[Q]	METABOLISM	Secondary metabolites biosynthesis, transport and catabolism
Fusarium0G104690.1	7294779	2.00E-06	99/480(20.62)	52	dme	KOG1304	Amino acid transporters	[E]	METABOLISM	Amino acid transport and metabolism
Fusarium0G104710.1	7293009	1.00E-43	174/669(26.01)	167	dme	KOG1238	Glucose dehydrogenase/choline dehydrogenase/mandelonitrile lyase (GMC oxidoreductase family)	[R]	POORLY CHARACTERIZED	General function prediction only
Fusarium0G104790.1	SPCC285.16c	0	500/1061(47.13)	959	spo	KOG0217	Mismatch repair ATPase MSH6 (MutS family)	[L]	INFORMATION STORAGE AND PROCESSING	Replication, recombination and repair
Fusarium0G104810.1	CE28974	1.00E-23	97/356(27.25)	101	cel	KOG2772	Transaldolase	[G]	METABOLISM	Carbohydrate transport and metabolism
Fusarium0G104820.1	YPL172c	3.00E-81	150/338(44.38)	265	sce	KOG1380	Heme A farnesyltransferase	[H]	METABOLISM	Coenzyme transport and metabolism
Fusarium0G104840.1	Hs4757852	1.00E-56	137/432(31.71)	198	hsa	KOG0743	AAA+-type ATPase	[O]	CELLULAR PROCESSES AND SIGNALING	Posttranslational modification, protein turnover, chaperones
Fusarium0G104860.1	YMR011w	5.00E-47	128/487(26.28)	174	sce	KOG0254	Predicted transporter (major facilitator superfamily)	[R]	POORLY CHARACTERIZED	General function prediction only
Fusarium0G104890.1	YDR434w	3.00E-39	137/541(25.32)	152	sce	KOG2459	GPI transamidase complex, GPI17/PIG-S component, involved in glycosylphosphatidylinositol anchor biosynthesis	[MO]	--	--
Fusarium0G104900.1	Hs4503653	6.00E-121	223/582(38.32)	377	hsa	KOG1179	Very long-chain acyl-CoA synthetase/fatty acid transporter	[I]	METABOLISM	Lipid transport and metabolism
Fusarium0G104910.1	SPBC21.05c	2.00E-36	132/494(26.72)	148	spo	KOG0379	Kelch repeat-containing proteins	[R]	POORLY CHARACTERIZED	General function prediction only
Fusarium0G104940.1	YBL064c	1.00E-84	121/211(57.35)	257	sce	KOG0854	Alkyl hydroperoxide reductase, thiol specific antioxidant and related enzymes	[O]	CELLULAR PROCESSES AND SIGNALING	Posttranslational modification, protein turnover, chaperones
Fusarium0G104960.1	Hs10947054	1.00E-24	150/576(26.04)	114	hsa	KOG4177	Ankyrin	[M]	CELLULAR PROCESSES AND SIGNALING	Cell wall/membrane/envelope biogenesis
Fusarium0G104970.1	YOR306c	9.00E-57	118/339(34.81)	196	sce	KOG2504	Monocarboxylate transporter	[G]	METABOLISM	Carbohydrate transport and metabolism
Fusarium0G104980.1	YKR089c	2.00E-131	226/497(45.47)	419	sce	KOG2214	Predicted esterase of the alpha-beta hydrolase superfamily	[R]	POORLY CHARACTERIZED	General function prediction only
Fusarium0G105020.1	YOR378w	5.00E-55	154/529(29.11)	197	sce	KOG0254	Predicted transporter (major facilitator superfamily)	[R]	POORLY CHARACTERIZED	General function prediction only
Fusarium0G105030.1	YDR353w	8.00E-06	45/160(28.12)	48.9	sce	KOG0404	Thioredoxin reductase	[O]	CELLULAR PROCESSES AND SIGNALING	Posttranslational modification, protein turnover, chaperones
Fusarium0G105050.1	YML051w	1.00E-29	89/305(29.18)	120	sce	KOG2741	Dimeric dihydrodiol dehydrogenase	[GQ]	--	--
Fusarium0G105060.1	SPCC794.04c	2.00E-52	142/524(27.10)	191	spo	KOG0255	Synaptic vesicle transporter SVOP and related transporters (major facilitator superfamily)	[R]	POORLY CHARACTERIZED	General function prediction only
Fusarium0G105080.1	YOR306c	1.00E-42	91/303(30.03)	156	sce	KOG2504	Monocarboxylate transporter	[G]	METABOLISM	Carbohydrate transport and metabolism
Fusarium0G105090.1	SPCC417.10	4.00E-91	165/480(34.38)	291	spo	KOG2533	Permease of the major facilitator superfamily	[G]	METABOLISM	Carbohydrate transport and metabolism
Fusarium0G105100.1	At5g06580	3.00E-130	193/413(46.73)	389	ath	KOG1231	Proteins containing the FAD binding domain	[C]	METABOLISM	Energy production and conversion
Fusarium0G105120.1	YAL067c	1.00E-113	183/447(40.94)	352	sce	KOG2533	Permease of the major facilitator superfamily	[G]	METABOLISM	Carbohydrate transport and metabolism
Fusarium0G105130.1	Hs7657591	6.00E-55	140/487(28.75)	196	hsa	KOG1287	Amino acid transporters	[E]	METABOLISM	Amino acid transport and metabolism
Fusarium0G105160.1	At5g67030	4.00E-12	88/345(25.51)	70.1	ath	KOG2614	Kynurenine 3-monooxygenase and related flavoprotein monooxygenases	[CR]	--	--
Fusarium0G105200.1	7291441_1	5.00E-30	78/213(36.62)	117	dme	KOG4176	Uncharacterized conserved protein	[S]	POORLY CHARACTERIZED	Function unknown
Fusarium0G105220.1	At1g08980	4.00E-19	60/174(34.48)	90.1	ath	KOG1211	Amidases	[J]	INFORMATION STORAGE AND PROCESSING	Translation, ribosomal structure and biogenesis
Fusarium0G105230.1	SPAC11D3.15	0	689/1318(52.28)	1267	spo	KOG1939	Oxoprolinase	[E]	METABOLISM	Amino acid transport and metabolism
Fusarium0G105240.1	SPCC757.13	5.00E-60	149/533(27.95)	209	spo	KOG2533	Permease of the major facilitator superfamily	[G]	METABOLISM	Carbohydrate transport and metabolism
Fusarium0G105290.1	YBR132c	1.00E-102	189/529(35.73)	326	sce	KOG1286	Amino acid transporters	[E]	METABOLISM	Amino acid transport and metabolism
Fusarium0G105300.1	YAL067c	1.00E-19	99/422(23.46)	92.8	sce	KOG2533	Permease of the major facilitator superfamily	[G]	METABOLISM	Carbohydrate transport and metabolism
Fusarium0G105320.1	CE29585	4.00E-08	51/192(26.56)	58.2	cel	KOG1840	Kinesin light chain	[Z]	CELLULAR PROCESSES AND SIGNALING	Cytoskeleton
Fusarium0G105340.1	7299808	3.00E-25	87/341(25.51)	113	dme	KOG2806	Chitinase	[G]	METABOLISM	Carbohydrate transport and metabolism
Fusarium0G105350.1	SPAC1039.07c	8.00E-70	109/234(46.58)	229	spo	KOG1404	Alanine-glyoxylate aminotransferase AGT2	[E]	METABOLISM	Amino acid transport and metabolism
Fusarium0G105370.1	At5g66120	2.00E-29	99/390(25.38)	120	ath	KOG0692	Pentafunctional AROM protein	[E]	METABOLISM	Amino acid transport and metabolism
Fusarium0G105400.1	YGR289c	7.00E-45	140/542(25.83)	169	sce	KOG0254	Predicted transporter (major facilitator superfamily)	[R]	POORLY CHARACTERIZED	General function prediction only
Fusarium0G105420.1	Hs7427509	6.00E-29	79/225(35.11)	115	hsa	KOG3947	Phosphoesterases	[R]	POORLY CHARACTERIZED	General function prediction only
Fusarium0G105450.1	SPBC4F6.09	4.00E-37	134/496(27.02)	145	spo	KOG0254	Predicted transporter (major facilitator superfamily)	[R]	POORLY CHARACTERIZED	General function prediction only
Fusarium0G105490.1	YOL156w	3.00E-32	139/557(24.96)	132	sce	KOG0254	Predicted transporter (major facilitator superfamily)	[R]	POORLY CHARACTERIZED	General function prediction only
Fusarium0G105520.1	SPBC1271.10c	2.00E-35	131/523(25.05)	140	spo	KOG0255	Synaptic vesicle transporter SVOP and related transporters (major facilitator superfamily)	[R]	POORLY CHARACTERIZED	General function prediction only
Fusarium0G105530.1	At5g07990	6.00E-29	109/380(28.68)	119	ath	KOG0156	Cytochrome P450 CYP2 subfamily	[Q]	METABOLISM	Secondary metabolites biosynthesis, transport and catabolism
Fusarium0G105540.1	Hs7705907	7.00E-06	28/68(41.18)	45.4	hsa	KOG0725	Reductases with broad range of substrate specificities	[R]	POORLY CHARACTERIZED	General function prediction only
Fusarium0G105560.1	7293189	3.00E-14	62/191(32.46)	75.1	dme	KOG1206	Peroxisomal multifunctional beta-oxidation protein and related enzymes	[I]	METABOLISM	Lipid transport and metabolism
Fusarium0G105580.1	At3g06810	4.00E-147	209/393(53.18)	432	ath	KOG1469	Predicted acyl-CoA dehydrogenase	[R]	POORLY CHARACTERIZED	General function prediction only
Fusarium0G105590.1	SPBC1198.01	6.00E-34	104/380(27.37)	132	spo	KOG0024	Sorbitol dehydrogenase	[Q]	METABOLISM	Secondary metabolites biosynthesis, transport and catabolism
Fusarium0G105620.1	At5g25620	2.00E-13	91/366(24.86)	74.3	ath	KOG1399	Flavin-containing monooxygenase	[Q]	METABOLISM	Secondary metabolites biosynthesis, transport and catabolism
Fusarium0G105630.1	Hs10835045	3.00E-139	218/462(47.19)	417	hsa	KOG2450	Aldehyde dehydrogenase	[C]	METABOLISM	Energy production and conversion
Fusarium0G105650.1	YDR536w	5.00E-73	151/515(29.32)	245	sce	KOG0254	Predicted transporter (major facilitator superfamily)	[R]	POORLY CHARACTERIZED	General function prediction only
Fusarium0G105660.1	YMR303c	1.00E-45	113/362(31.22)	164	sce	KOG0023	Alcohol dehydrogenase, class V	[Q]	METABOLISM	Secondary metabolites biosynthesis, transport and catabolism
Fusarium0G105690.1	SPBC354.15	7.00E-56	135/412(32.77)	194	spo	KOG2820	FAD-dependent oxidoreductase	[R]	POORLY CHARACTERIZED	General function prediction only
Fusarium0G105700.1	SPBC1271.10c	6.00E-73	171/572(29.90)	250	spo	KOG0255	Synaptic vesicle transporter SVOP and related transporters (major facilitator superfamily)	[R]	POORLY CHARACTERIZED	General function prediction only
Fusarium0G105720.1	SPAC2E1P3.01	6.00E-15	91/373(24.40)	76.3	spo	KOG1198	Zinc-binding oxidoreductase	[CR]	--	--
Fusarium0G105740.1	7295260	2.00E-13	107/503(21.27)	73.9	dme	KOG4686	Predicted sugar transporter	[G]	METABOLISM	Carbohydrate transport and metabolism
Fusarium0G105780.1	Hs8922428	3.00E-58	145/391(37.08)	212	hsa	KOG0271	Notchless-like WD40 repeat-containing protein	[S]	POORLY CHARACTERIZED	Function unknown
Fusarium0G105790.1	YCR023c	2.00E-58	147/559(26.30)	209	sce	KOG2615	Permease of the major facilitator superfamily	[R]	POORLY CHARACTERIZED	General function prediction only
Fusarium0G105810.1	YPL171c	2.00E-84	157/389(40.36)	267	sce	KOG0134	NADH:flavin oxidoreductase/12-oxophytodienoate reductase	[CR]	--	--
Fusarium0G105820.1	SPBC16A3.02c	3.00E-29	61/184(33.15)	115	spo	KOG1198	Zinc-binding oxidoreductase	[CR]	--	--
Fusarium0G105840.1	YDR345c	3.00E-29	122/551(22.14)	122	sce	KOG0254	Predicted transporter (major facilitator superfamily)	[R]	POORLY CHARACTERIZED	General function prediction only
Fusarium0G105890.1	Hs7657212	5.00E-52	133/388(34.28)	181	hsa	KOG2741	Dimeric dihydrodiol dehydrogenase	[GQ]	--	--
Fusarium0G105920.1	SPBC4B4.08	1.00E-137	217/528(41.10)	416	spo	KOG0254	Predicted transporter (major facilitator superfamily)	[R]	POORLY CHARACTERIZED	General function prediction only
Fusarium0G105930.1	7304338	4.00E-07	124/500(24.80)	56.6	dme	KOG4177	Ankyrin	[M]	CELLULAR PROCESSES AND SIGNALING	Cell wall/membrane/envelope biogenesis
Fusarium0G105940.1	CE06138	1.00E-24	85/261(32.57)	109	cel	KOG1399	Flavin-containing monooxygenase	[Q]	METABOLISM	Secondary metabolites biosynthesis, transport and catabolism
Fusarium0G105950.1	CE09540	1.00E-28	115/362(31.77)	117	cel	KOG1339	Aspartyl protease	[O]	CELLULAR PROCESSES AND SIGNALING	Posttranslational modification, protein turnover, chaperones
Fusarium0G105960.1	At1g73600	3.00E-06	36/99(36.36)	49.7	ath	KOG1269	SAM-dependent methyltransferases	[IR]	--	--
Fusarium0G105970.1	YDL174c	1.00E-09	62/244(25.41)	62.4	sce	KOG1231	Proteins containing the FAD binding domain	[C]	METABOLISM	Energy production and conversion
Fusarium0G105990.1	7292307	7.00E-40	96/292(32.88)	149	dme	KOG2806	Chitinase	[G]	METABOLISM	Carbohydrate transport and metabolism
Fusarium0G106010.1	CE09229	3.00E-09	75/332(22.59)	60.5	cel	KOG2806	Chitinase	[G]	METABOLISM	Carbohydrate transport and metabolism
Fusarium0G106050.1	YGL096w	3.00E-08	29/57(50.88)	57.4	sce	KOG0773	Transcription factor MEIS1 and related HOX domain proteins	[K]	INFORMATION STORAGE AND PROCESSING	Transcription
Fusarium0G106060.1	CE10962	2.00E-15	58/216(26.85)	80.9	cel	KOG1399	Flavin-containing monooxygenase	[Q]	METABOLISM	Secondary metabolites biosynthesis, transport and catabolism
Fusarium0G106080.1	YML054c_2	7.00E-64	131/355(36.90)	213	sce	KOG0538	Glycolate oxidase	[C]	METABOLISM	Energy production and conversion
Fusarium0G106100.1	YLL050c	2.00E-24	55/143(38.46)	95.5	sce	KOG1735	Actin depolymerizing factor	[Z]	CELLULAR PROCESSES AND SIGNALING	Cytoskeleton
Fusarium0G106110.1	SPBC32H8.12c	0	283/332(85.24)	618	spo	KOG0676	Actin and related proteins	[Z]	CELLULAR PROCESSES AND SIGNALING	Cytoskeleton
Fusarium0G106120.1	Hs4503583	1.00E-47	137/417(32.85)	172	hsa	KOG2565	Predicted hydrolases or acyltransferases (alpha/beta hydrolase superfamily)	[R]	POORLY CHARACTERIZED	General function prediction only
Fusarium0G106150.1	YBR298c	7.00E-49	151/526(28.71)	181	sce	KOG0254	Predicted transporter (major facilitator superfamily)	[R]	POORLY CHARACTERIZED	General function prediction only
Fusarium0G106170.1	CE26900	2.00E-33	69/194(35.57)	129	cel	KOG1201	Hydroxysteroid 17-beta dehydrogenase 11	[Q]	METABOLISM	Secondary metabolites biosynthesis, transport and catabolism
Fusarium0G106180.1	At1g48910	2.00E-09	57/257(22.18)	61.2	ath	KOG1399	Flavin-containing monooxygenase	[Q]	METABOLISM	Secondary metabolites biosynthesis, transport and catabolism
Fusarium0G106200.1	SPCC663.09c	5.00E-13	68/270(25.19)	68.9	spo	KOG1611	Predicted short chain-type dehydrogenase	[R]	POORLY CHARACTERIZED	General function prediction only
Fusarium0G106210.1	SPCC191.09c	1.00E-31	79/207(38.16)	120	spo	KOG0867	Glutathione S-transferase	[O]	CELLULAR PROCESSES AND SIGNALING	Posttranslational modification, protein turnover, chaperones
Fusarium0G106240.1	SPAC11D3.18c	1.00E-77	154/476(32.35)	256	spo	KOG2533	Permease of the major facilitator superfamily	[G]	METABOLISM	Carbohydrate transport and metabolism
Fusarium0G106250.1	CE19130	2.00E-35	79/247(31.98)	132	cel	KOG1200	Mitochondrial/plastidial beta-ketoacyl-ACP reductase	[I]	METABOLISM	Lipid transport and metabolism
Fusarium0G106260.1	At4g28720	2.00E-16	80/319(25.08)	83.2	ath	KOG1399	Flavin-containing monooxygenase	[Q]	METABOLISM	Secondary metabolites biosynthesis, transport and catabolism
Fusarium0G106290.1	YOL011w	3.00E-157	259/571(45.36)	473	sce	KOG1325	Lysophospholipase	[I]	METABOLISM	Lipid transport and metabolism
Fusarium0G106320.1	SPBC4B4.08	2.00E-16	102/416(24.52)	83.6	spo	KOG0254	Predicted transporter (major facilitator superfamily)	[R]	POORLY CHARACTERIZED	General function prediction only
Fusarium0G106350.1	YDL245c	2.00E-39	126/488(25.82)	153	sce	KOG0254	Predicted transporter (major facilitator superfamily)	[R]	POORLY CHARACTERIZED	General function prediction only
Fusarium0G106360.1	YOR348c	1.00E-77	140/386(36.27)	255	sce	KOG1286	Amino acid transporters	[E]	METABOLISM	Amino acid transport and metabolism
Fusarium0G106380.1	SPBC1683.02	5.00E-80	133/363(36.64)	254	spo	KOG1097	Adenine deaminase/adenosine deaminase	[F]	METABOLISM	Nucleotide transport and metabolism
Fusarium0G106400.1	At3g51680	3.00E-20	74/261(28.35)	89	ath	KOG0725	Reductases with broad range of substrate specificities	[R]	POORLY CHARACTERIZED	General function prediction only
Fusarium0G106420.1	At4g30220	9.00E-31	51/86(59.30)	108	ath	KOG3482	Small nuclear ribonucleoprotein (snRNP) SMF	[A]	INFORMATION STORAGE AND PROCESSING	RNA processing and modification
Fusarium0G106440.1	SPAC3H1.09c	3.00E-124	227/562(40.39)	386	spo	KOG1304	Amino acid transporters	[E]	METABOLISM	Amino acid transport and metabolism
Fusarium0G106450.1	SPAC8E11.10	4.00E-31	76/180(42.22)	120	spo	KOG0725	Reductases with broad range of substrate specificities	[R]	POORLY CHARACTERIZED	General function prediction only
Fusarium0G106480.1	YMR083w	8.00E-76	127/324(39.20)	243	sce	KOG0023	Alcohol dehydrogenase, class V	[Q]	METABOLISM	Secondary metabolites biosynthesis, transport and catabolism
Fusarium0G106490.1	7303455	2.00E-11	53/184(28.80)	64.7	dme	KOG3981	Deoxyribose-phosphate aldolase	[F]	METABOLISM	Nucleotide transport and metabolism
Fusarium0G106500.1	7295202	7.00E-10	65/222(29.28)	63.5	dme	KOG4177	Ankyrin	[M]	CELLULAR PROCESSES AND SIGNALING	Cell wall/membrane/envelope biogenesis
Fusarium0G106510.1	YNR053c	0	306/478(64.02)	620	sce	KOG2423	Nucleolar GTPase	[R]	POORLY CHARACTERIZED	General function prediction only
Fusarium0G106530.1	YCR011c	0	453/1060(42.74)	815	sce	KOG0061	Transporter, ABC superfamily (Breast cancer resistance protein)	[Q]	METABOLISM	Secondary metabolites biosynthesis, transport and catabolism
Fusarium0G106540.1	Hs4507369	6.00E-07	41/135(30.37)	52.8	hsa	KOG0259	Tyrosine aminotransferase	[E]	METABOLISM	Amino acid transport and metabolism
Fusarium0G106550.1	YLR121c	1.00E-33	106/315(33.65)	132	sce	KOG1339	Aspartyl protease	[O]	CELLULAR PROCESSES AND SIGNALING	Posttranslational modification, protein turnover, chaperones
Fusarium0G106560.1	YLR069c	0	461/745(61.88)	989	sce	KOG0465	Mitochondrial elongation factor	[J]	INFORMATION STORAGE AND PROCESSING	Translation, ribosomal structure and biogenesis
Fusarium0G106570.1	SPAC31G5.04	2.00E-137	208/353(58.92)	399	spo	KOG0785	Isocitrate dehydrogenase, alpha subunit	[E]	METABOLISM	Amino acid transport and metabolism
Fusarium0G106600.1	Hs4504891	1.00E-67	156/453(34.44)	228	hsa	KOG2614	Kynurenine 3-monooxygenase and related flavoprotein monooxygenases	[CR]	--	--
Fusarium0G106610.1	SPBC3E7.10	2.00E-158	224/391(57.29)	456	spo	KOG2738	Putative methionine aminopeptidase	[O]	CELLULAR PROCESSES AND SIGNALING	Posttranslational modification, protein turnover, chaperones
Fusarium0G106620.1	YGL054c	1.00E-57	84/134(62.69)	180	sce	KOG2729	ER vesicle integral membrane protein involved in establishing cell polarity, signaling and protein degradation	[OUT]	--	--
Fusarium0G106630.1	Hs7706657	6.00E-148	232/540(42.96)	442	hsa	KOG0282	mRNA splicing factor	[S]	POORLY CHARACTERIZED	Function unknown
Fusarium0G106640.1	SPCC1739.05	8.00E-10	56/160(35.00)	61.2	spo	KOG2084	Predicted histone tail methylase containing SET domain	[B]	INFORMATION STORAGE AND PROCESSING	Chromatin structure and dynamics
Fusarium0G106670.1	YCR004c	2.00E-83	121/198(61.11)	253	sce	KOG3135	1,4-benzoquinone reductase-like; Trp repressor binding protein-like/protoplast-secreted protein	[R]	POORLY CHARACTERIZED	General function prediction only
Fusarium0G106700.1	SPCC553.07c	1.00E-112	194/470(41.28)	352	spo	KOG2094	Predicted DNA damage inducible protein	[L]	INFORMATION STORAGE AND PROCESSING	Replication, recombination and repair
Fusarium0G106710.1	YKR050w	2.00E-83	166/476(34.87)	288	sce	KOG1341	Na+/K+ transporter	[P]	METABOLISM	Inorganic ion transport and metabolism
Fusarium0G106740.1	YMR109w	0	643/1172(54.86)	1236	sce	KOG0162	Myosin class I heavy chain	[Z]	CELLULAR PROCESSES AND SIGNALING	Cytoskeleton
Fusarium0G106750.1	YOL003c	5.00E-38	95/309(30.74)	144	sce	KOG1314	DHHC-type Zn-finger protein	[R]	POORLY CHARACTERIZED	General function prediction only
Fusarium0G106830.1	Hs9910346	6.00E-10	37/145(25.52)	59.3	hsa	KOG3306	Predicted membrane protein	[S]	POORLY CHARACTERIZED	Function unknown
Fusarium0G106840.1	SPBC428.11	5.00E-178	269/425(63.29)	509	spo	KOG0053	Cystathionine beta-lyases/cystathionine gamma-synthases	[E]	METABOLISM	Amino acid transport and metabolism
Fusarium0G106860.1	At5g27600	8.00E-139	250/644(38.82)	429	ath	KOG1256	Long-chain acyl-CoA synthetases (AMP-forming)	[I]	METABOLISM	Lipid transport and metabolism
Fusarium0G106880.1	YMR241w	1.00E-143	208/302(68.87)	412	sce	KOG0756	Mitochondrial tricarboxylate/dicarboxylate carrier proteins	[C]	METABOLISM	Energy production and conversion
Fusarium0G106890.1	SPAC6C3.04	0	324/469(69.08)	673	spo	KOG2617	Citrate synthase	[C]	METABOLISM	Energy production and conversion
Fusarium0G106900.1	SPAC222.09	3.00E-24	53/148(35.81)	102	spo	KOG0132	RNA polymerase II C-terminal domain-binding protein RA4, contains RPR and RRM domains	[AK]	--	--
Fusarium0G106910.1	YGL008c	0	614/889(69.07)	1212	sce	KOG0205	Plasma membrane H+-transporting ATPase	[P]	METABOLISM	Inorganic ion transport and metabolism
Fusarium0G106940.1	YFR002w	3.00E-103	265/921(28.77)	350	sce	KOG2168	Cullins	[D]	CELLULAR PROCESSES AND SIGNALING	Cell cycle control, cell division, chromosome partitioning
Fusarium0G106950.1	YDR109c	0	287/541(53.05)	582	sce	KOG2517	Ribulose kinase and related carbohydrate kinases	[G]	METABOLISM	Carbohydrate transport and metabolism
Fusarium0G106970.1	YPL019c_1	4.00E-114	207/573(36.13)	365	sce	KOG1161	Protein involved in vacuolar polyphosphate accumulation, contains SPX domain	[P]	METABOLISM	Inorganic ion transport and metabolism
Fusarium0G106980.1	SPAPB1E7.07	0	1364/2084(65.45)	2833	spo	KOG0399	Glutamate synthase	[E]	METABOLISM	Amino acid transport and metabolism
Fusarium0G106990.1	SPCC737.08	3.00E-06	63/235(26.81)	50.1	spo	KOG1808	AAA ATPase containing von Willebrand factor type A (vWA) domain	[R]	POORLY CHARACTERIZED	General function prediction only
Fusarium0G107000.1	SPAC23C4.13	4.00E-19	39/89(43.82)	80.9	spo	KOG3385	V-SNARE	[U]	CELLULAR PROCESSES AND SIGNALING	Intracellular trafficking, secretion, and vesicular transport
Fusarium0G107030.1	YOL001w	1.00E-41	74/154(48.05)	150	sce	KOG1674	Cyclin	[R]	POORLY CHARACTERIZED	General function prediction only
Fusarium0G107040.1	SPAC26H5.04	9.00E-14	43/128(33.59)	76.6	spo	KOG1293	Proteins containing armadillo/beta-catenin-like repeat	[R]	POORLY CHARACTERIZED	General function prediction only
Fusarium0G107080.1	YIR033w	5.00E-39	93/271(34.32)	160	sce	KOG3836	HLH transcription factor EBF/Olf-1 and related DNA binding proteins	[K]	INFORMATION STORAGE AND PROCESSING	Transcription
Fusarium0G107090.1	CE01984	6.00E-32	110/370(29.73)	125	cel	KOG3752	Ribonuclease H	[L]	INFORMATION STORAGE AND PROCESSING	Replication, recombination and repair
Fusarium0G107100.1	SPAP27G11.04c	3.00E-19	79/296(26.69)	89.7	spo	KOG2771	Subunit of tRNA-specific adenosine-34 deaminase	[A]	INFORMATION STORAGE AND PROCESSING	RNA processing and modification
Fusarium0G107110.1	YIL107c	5.00E-138	240/545(44.04)	426	sce	KOG0234	Fructose-6-phosphate 2-kinase/fructose-2,6-biphosphatase	[G]	METABOLISM	Carbohydrate transport and metabolism
Fusarium0G107120.1	SPBC1A4.07c	3.00E-125	201/445(45.17)	374	spo	KOG0268	Sof1-like rRNA processing protein (contains WD40 repeats)	[A]	INFORMATION STORAGE AND PROCESSING	RNA processing and modification
Fusarium0G107130.1	SPCC1442.10c	3.00E-107	158/305(51.80)	320	spo	KOG1522	RNA polymerase II, subunit POLR2C/RPB3	[K]	INFORMATION STORAGE AND PROCESSING	Transcription
Fusarium0G107140.1	YLR348c	5.00E-71	120/273(43.96)	226	sce	KOG0759	Mitochondrial oxoglutarate/malate carrier proteins	[C]	METABOLISM	Energy production and conversion
Fusarium0G107150.1	YPR047w	5.00E-143	217/458(47.38)	424	sce	KOG2783	Phenylalanyl-tRNA synthetase	[J]	INFORMATION STORAGE AND PROCESSING	Translation, ribosomal structure and biogenesis
Fusarium0G107160.1	Hs20149553	1.00E-08	35/99(35.35)	55.5	hsa	KOG4019	Calcineurin-mediated signaling pathway inhibitor DSCR1	[TR]	--	--
Fusarium0G107190.1	CE26900	2.00E-35	88/286(30.77)	134	cel	KOG1201	Hydroxysteroid 17-beta dehydrogenase 11	[Q]	METABOLISM	Secondary metabolites biosynthesis, transport and catabolism
Fusarium0G107250.1	At1g33980	3.00E-14	53/173(30.64)	77.4	ath	KOG1295	Nonsense-mediated decay protein Upf3	[A]	INFORMATION STORAGE AND PROCESSING	RNA processing and modification
Fusarium0G107260.1	SPCC1739.12	1.00E-136	176/235(74.89)	397	spo	KOG0373	Serine/threonine specific protein phosphatase involved in cell cycle control, PP2A-related	[DT]	--	--
Fusarium0G107270.1	SPAC4G8.06c	3.00E-71	139/338(41.12)	233	spo	KOG1227	Putative methyltransferase	[R]	POORLY CHARACTERIZED	General function prediction only
Fusarium0G107310.1	At3g51680	4.00E-35	100/288(34.72)	132	ath	KOG0725	Reductases with broad range of substrate specificities	[R]	POORLY CHARACTERIZED	General function prediction only
Fusarium0G107330.1	YOL151w	7.00E-63	132/344(38.37)	208	sce	KOG1502	Flavonol reductase/cinnamoyl-CoA reductase	[V]	CELLULAR PROCESSES AND SIGNALING	Defense mechanisms
Fusarium0G107340.1	YPR024w	0	309/630(49.05)	593	sce	KOG0734	AAA+-type ATPase containing the peptidase M41 domain	[O]	CELLULAR PROCESSES AND SIGNALING	Posttranslational modification, protein turnover, chaperones
Fusarium0G107350.1	Hs18874092	2.00E-31	52/113(46.02)	128	hsa	KOG1721	FOG: Zn-finger	[R]	POORLY CHARACTERIZED	General function prediction only
Fusarium0G107360.1	YPL110c_3	6.00E-134	210/396(53.03)	418	sce	KOG2421	Predicted starch-binding protein	[R]	POORLY CHARACTERIZED	General function prediction only
Fusarium0G107380.1	Hs8923541	2.00E-29	59/153(38.56)	109	hsa	KOG1296	Uncharacterized conserved protein	[S]	POORLY CHARACTERIZED	Function unknown
Fusarium0G107400.1	SPAC15A10.04c	1.00E-146	231/471(49.04)	433	spo	KOG2703	C4-type Zn-finger protein	[R]	POORLY CHARACTERIZED	General function prediction only
Fusarium0G107410.1	YBR132c	2.00E-134	222/533(41.65)	409	sce	KOG1286	Amino acid transporters	[E]	METABOLISM	Amino acid transport and metabolism
Fusarium0G107440.1	SPCC613.09	4.00E-47	134/443(30.25)	170	spo	KOG4772	Predicted tRNA-splicing endonuclease subunit	[J]	INFORMATION STORAGE AND PROCESSING	Translation, ribosomal structure and biogenesis
Fusarium0G107480.1	YGL123w	7.00E-124	170/216(78.70)	358	sce	KOG0877	40S ribosomal protein S2/30S ribosomal protein S5	[J]	INFORMATION STORAGE AND PROCESSING	Translation, ribosomal structure and biogenesis
Fusarium0G107490.1	YOR251c	3.00E-65	120/289(41.52)	213	sce	KOG1529	Mercaptopyruvate sulfurtransferase/thiosulfate sulfurtransferase	[V]	CELLULAR PROCESSES AND SIGNALING	Defense mechanisms
Fusarium0G107500.1	SPAC343.03	1.00E-28	46/81(56.79)	103	spo	KOG1493	Anaphase-promoting complex (APC), subunit 11	[DO]	--	--
Fusarium0G107510.1	SPCC1259.13	6.00E-117	200/512(39.06)	360	spo	KOG0590	Checkpoint kinase and related serine/threonine protein kinases	[D]	CELLULAR PROCESSES AND SIGNALING	Cell cycle control, cell division, chromosome partitioning
Fusarium0G107520.1	SPCC1259.15c	1.00E-72	96/151(63.58)	221	spo	KOG0421	Ubiquitin-protein ligase	[O]	CELLULAR PROCESSES AND SIGNALING	Posttranslational modification, protein turnover, chaperones
Fusarium0G107530.1	YLR406c	1.00E-47	71/110(64.55)	153	sce	KOG0893	60S ribosomal protein L31	[J]	INFORMATION STORAGE AND PROCESSING	Translation, ribosomal structure and biogenesis
Fusarium0G107550.1	Hs7705330	2.00E-31	81/208(38.94)	121	hsa	KOG3250	COP9 signalosome, subunit CSN7	[OT]	--	--
Fusarium0G107560.1	SPBC29A3.01	0	374/955(39.16)	630	spo	KOG0207	Cation transport ATPase	[P]	METABOLISM	Inorganic ion transport and metabolism
Fusarium0G107570.1	SPCC1620.06c	7.00E-152	207/319(64.89)	434	spo	KOG1448	Ribose-phosphate pyrophosphokinase	[FE]	--	--
Fusarium0G107580.1	At1g12500	1.00E-21	84/278(30.22)	96.3	ath	KOG1441	Glucose-6-phosphate/phosphate and phosphoenolpyruvate/phosphate antiporter	[GE]	--	--
Fusarium0G107590.1	SPAC12G12.15	8.00E-85	172/436(39.45)	279	spo	KOG2861	Uncharacterized conserved protein	[S]	POORLY CHARACTERIZED	Function unknown
Fusarium0G107600.1	SPAC4F8.13c	0	412/1181(34.89)	705	spo	KOG2128	Ras GTPase-activating protein family - IQGAP	[T]	CELLULAR PROCESSES AND SIGNALING	Signal transduction mechanisms
Fusarium0G107610.1	Hs6005990	2.00E-23	125/454(27.53)	104	hsa	KOG3867	Sulfatase	[R]	POORLY CHARACTERIZED	General function prediction only
Fusarium0G107650.1	At1g18180	4.00E-74	132/300(44.00)	235	ath	KOG4650	Predicted steroid reductase	[R]	POORLY CHARACTERIZED	General function prediction only
Fusarium0G107670.1	SPAC3A12.04c	3.00E-39	81/235(34.47)	141	spo	KOG2363	Protein subunit of nuclear ribonuclease P (RNase P)	[J]	INFORMATION STORAGE AND PROCESSING	Translation, ribosomal structure and biogenesis
Fusarium0G107700.1	At1g43620	8.00E-123	196/456(42.98)	399	ath	KOG1192	UDP-glucuronosyl and UDP-glucosyl transferase	[GC]	--	--
Fusarium0G107730.1	YER019c-a	7.00E-26	46/80(57.50)	96.3	sce	KOG3457	Sec61 protein translocation complex, beta subunit	[O]	CELLULAR PROCESSES AND SIGNALING	Posttranslational modification, protein turnover, chaperones
Fusarium0G107740.1	YLR019w	1.00E-92	131/182(71.98)	291	sce	KOG1605	TFIIF-interacting CTD phosphatase, including NLI-interacting factor (involved in RNA polymerase II regulation)	[K]	INFORMATION STORAGE AND PROCESSING	Transcription
Fusarium0G107750.1	YPL147w	1.00E-159	281/780(36.03)	492	sce	KOG0064	Peroxisomal long-chain acyl-CoA transporter, ABC superfamily	[I]	METABOLISM	Lipid transport and metabolism
Fusarium0G107780.1	YHR104w	3.00E-99	142/311(45.66)	302	sce	KOG1577	Aldo/keto reductase family proteins	[R]	POORLY CHARACTERIZED	General function prediction only
Fusarium0G107790.1	SPAC4A8.12c	5.00E-92	152/281(54.09)	284	spo	KOG0531	Protein phosphatase 1, regulatory subunit, and related proteins	[T]	CELLULAR PROCESSES AND SIGNALING	Signal transduction mechanisms
Fusarium0G107800.1	SPBC32H8.03	1.00E-13	69/254(27.17)	72	spo	KOG4391	Predicted alpha/beta hydrolase BEM46	[R]	POORLY CHARACTERIZED	General function prediction only
Fusarium0G107820.1	SPAC1B3.08	2.00E-71	148/449(32.96)	236	spo	KOG2688	Transcription-associated recombination protein - Thp1p	[D]	CELLULAR PROCESSES AND SIGNALING	Cell cycle control, cell division, chromosome partitioning
Fusarium0G107830.1	YMR242c	2.00E-79	113/173(65.32)	239	sce	KOG0829	60S ribosomal protein L18A	[J]	INFORMATION STORAGE AND PROCESSING	Translation, ribosomal structure and biogenesis
Fusarium0G107890.1	YDR536w	2.00E-119	200/528(37.88)	368	sce	KOG0254	Predicted transporter (major facilitator superfamily)	[R]	POORLY CHARACTERIZED	General function prediction only
Fusarium0G107900.1	YMR099c	6.00E-67	125/291(42.96)	216	sce	KOG1594	Uncharacterized enzymes related to aldose 1-epimerase	[G]	METABOLISM	Carbohydrate transport and metabolism
Fusarium0G107930.1	YML054c_2	2.00E-61	129/356(36.24)	207	sce	KOG0538	Glycolate oxidase	[C]	METABOLISM	Energy production and conversion
Fusarium0G107950.1	CE07525_1	2.00E-11	63/235(26.81)	65.1	cel	KOG2965	Arginase	[E]	METABOLISM	Amino acid transport and metabolism
Fusarium0G107960.1	SPCC1682.11c	9.00E-42	124/457(27.13)	162	spo	KOG1362	Choline transporter-like protein	[I]	METABOLISM	Lipid transport and metabolism
Fusarium0G107970.1	Hs4506365	3.00E-63	103/250(41.20)	201	hsa	KOG0098	GTPase Rab2, small G protein superfamily	[U]	CELLULAR PROCESSES AND SIGNALING	Intracellular trafficking, secretion, and vesicular transport
Fusarium0G107980.1	YAL023c	0	358/736(48.64)	719	sce	KOG3359	Dolichyl-phosphate-mannose:protein O-mannosyl transferase	[O]	CELLULAR PROCESSES AND SIGNALING	Posttranslational modification, protein turnover, chaperones
Fusarium0G107990.1	SPAC2F3.16	4.00E-86	122/238(51.26)	280	spo	KOG1940	Zn-finger protein	[R]	POORLY CHARACTERIZED	General function prediction only
Fusarium0G108010.1	SPCC188.04c	3.00E-35	69/227(30.40)	130	spo	KOG4657	Uncharacterized conserved protein	[S]	POORLY CHARACTERIZED	Function unknown
Fusarium0G108030.1	SPBP35G2.02	9.00E-32	69/175(39.43)	119	spo	KOG1730	Thioredoxin-like protein	[O]	CELLULAR PROCESSES AND SIGNALING	Posttranslational modification, protein turnover, chaperones
Fusarium0G108040.1	YGR220c	1.00E-64	112/239(46.86)	210	sce	KOG3141	Mitochondrial/chloroplast ribosomal protein L3	[J]	INFORMATION STORAGE AND PROCESSING	Translation, ribosomal structure and biogenesis
Fusarium0G108070.1	YGR233c_2	2.00E-44	131/454(28.85)	171	sce	KOG0504	FOG: Ankyrin repeat	[R]	POORLY CHARACTERIZED	General function prediction only
Fusarium0G108090.1	Hs20544129	0	330/653(50.54)	684	hsa	KOG0922	DEAH-box RNA helicase	[A]	INFORMATION STORAGE AND PROCESSING	RNA processing and modification
Fusarium0G108150.1	SPAC15E1.06	9.00E-55	94/192(48.96)	177	spo	KOG3325	Membrane coat complex Retromer, subunit VPS29/PEP11	[U]	CELLULAR PROCESSES AND SIGNALING	Intracellular trafficking, secretion, and vesicular transport
Fusarium0G108160.1	YPL012w	0	460/1232(37.34)	816	sce	KOG1248	Uncharacterized conserved protein	[S]	POORLY CHARACTERIZED	Function unknown
Fusarium0G108210.1	YER169w_1	2.00E-79	138/298(46.31)	281	sce	KOG0958	DNA damage-responsive repressor GIS1/RPH1, jumonji superfamily	[L]	INFORMATION STORAGE AND PROCESSING	Replication, recombination and repair
Fusarium0G108230.1	YAR019c	5.00E-20	60/197(30.46)	92.8	sce	KOG0198	MEKK and related serine/threonine protein kinases	[T]	CELLULAR PROCESSES AND SIGNALING	Signal transduction mechanisms
Fusarium0G108240.1	SPAC6B12.04c	2.00E-153	209/419(49.88)	446	spo	KOG0257	Kynurenine aminotransferase, glutamine transaminase K	[E]	METABOLISM	Amino acid transport and metabolism
Fusarium0G108250.1	Hs4507933	0	651/1346(48.37)	1177	hsa	KOG0430	Xanthine dehydrogenase	[F]	METABOLISM	Nucleotide transport and metabolism
Fusarium0G108300.1	SPBC1198.02	8.00E-100	147/352(41.76)	303	spo	KOG1097	Adenine deaminase/adenosine deaminase	[F]	METABOLISM	Nucleotide transport and metabolism
Fusarium0G108310.1	SPAC20H4.10	2.00E-170	338/972(34.77)	533	spo	KOG2042	Ubiquitin fusion degradation protein-2	[O]	CELLULAR PROCESSES AND SIGNALING	Posttranslational modification, protein turnover, chaperones
Fusarium0G108320.1	Hs4759254	3.00E-20	83/296(28.04)	95.9	hsa	KOG0297	TNF receptor-associated factor	[T]	CELLULAR PROCESSES AND SIGNALING	Signal transduction mechanisms
Fusarium0G108330.1	CE25612	8.00E-35	99/312(31.73)	144	cel	KOG0045	Cytosolic Ca2+-dependent cysteine protease (calpain), large subunit (EF-Hand protein superfamily)	[OT]	--	--
Fusarium0G108370.1	7300134	8.00E-09	26/57(45.61)	58.9	dme	KOG1721	FOG: Zn-finger	[R]	POORLY CHARACTERIZED	General function prediction only
Fusarium0G108380.1	SPAC4D7.09	1.00E-28	138/545(25.32)	120	spo	KOG1462	Translation initiation factor 2B, gamma subunit (eIF-2Bgamma/GCD1)	[J]	INFORMATION STORAGE AND PROCESSING	Translation, ribosomal structure and biogenesis
Fusarium0G108420.1	YOL140w	3.00E-142	204/404(50.50)	419	sce	KOG1401	Acetylornithine aminotransferase	[E]	METABOLISM	Amino acid transport and metabolism
Fusarium0G108430.1	At5g17330	1.00E-167	249/457(54.49)	491	ath	KOG1383	Glutamate decarboxylase/sphingosine phosphate lyase	[E]	METABOLISM	Amino acid transport and metabolism
Fusarium0G108440.1	Hs21328446	3.00E-16	49/130(37.69)	85.1	hsa	KOG4388	Hormone-sensitive lipase HSL	[I]	METABOLISM	Lipid transport and metabolism
Fusarium0G108460.1	At1g14790	2.00E-82	227/730(31.10)	295	ath	KOG0988	RNA-directed RNA polymerase QDE-1 required for posttranscriptional gene silencing and RNA interference	[A]	INFORMATION STORAGE AND PROCESSING	RNA processing and modification
Fusarium0G108500.1	SPAC1399.02	4.00E-62	157/545(28.81)	219	spo	KOG0254	Predicted transporter (major facilitator superfamily)	[R]	POORLY CHARACTERIZED	General function prediction only
Fusarium0G108540.1	At4g11410	2.00E-30	92/286(32.17)	120	ath	KOG1208	Dehydrogenases with different specificities (related to short-chain alcohol dehydrogenases)	[Q]	METABOLISM	Secondary metabolites biosynthesis, transport and catabolism
Fusarium0G108560.1	CE21470	1.00E-07	123/288(42.71)	57.4	cel	KOG4297	C-type lectin	[TV]	--	--
Fusarium0G108570.1	YMR318c	4.00E-76	154/371(41.51)	245	sce	KOG0023	Alcohol dehydrogenase, class V	[Q]	METABOLISM	Secondary metabolites biosynthesis, transport and catabolism
Fusarium0G108580.1	Hs10947054	2.00E-26	208/817(25.46)	120	hsa	KOG4177	Ankyrin	[M]	CELLULAR PROCESSES AND SIGNALING	Cell wall/membrane/envelope biogenesis
Fusarium0G108600.1	YJR077c	5.00E-123	177/291(60.82)	361	sce	KOG0767	Mitochondrial phosphate carrier protein	[C]	METABOLISM	Energy production and conversion
Fusarium0G108610.1	YNL062c	2.00E-32	84/269(31.23)	131	sce	KOG1416	tRNA(1-methyladenosine) methyltransferase, subunit GCD10	[J]	INFORMATION STORAGE AND PROCESSING	Translation, ribosomal structure and biogenesis
Fusarium0G108620.1	Hs4503757	2.00E-24	132/535(24.67)	108	hsa	KOG1399	Flavin-containing monooxygenase	[Q]	METABOLISM	Secondary metabolites biosynthesis, transport and catabolism
Fusarium0G108660.1	YBR296c	3.00E-132	239/588(40.65)	402	sce	KOG2493	Na+/Pi symporter	[P]	METABOLISM	Inorganic ion transport and metabolism
Fusarium0G108680.1	SPBC106.14c	2.00E-152	290/742(39.08)	464	spo	KOG2229	Protein required for actin cytoskeleton organization and cell cycle progression	[DZ]	--	--
Fusarium0G108700.1	YLR370c	2.00E-65	102/195(52.31)	204	sce	KOG3155	Actin-related protein Arp2/3 complex, subunit ARPC3	[Z]	CELLULAR PROCESSES AND SIGNALING	Cytoskeleton
Fusarium0G108720.1	Hs4557239	5.00E-34	114/356(32.02)	138	hsa	KOG4389	Acetylcholinesterase/Butyrylcholinesterase	[T]	CELLULAR PROCESSES AND SIGNALING	Signal transduction mechanisms
Fusarium0G108730.1	YHR047c	0	348/885(39.32)	619	sce	KOG1046	Puromycin-sensitive aminopeptidase and related aminopeptidases	[EO]	--	--
Fusarium0G108740.1	Hs8922999	2.00E-16	111/521(21.31)	85.5	hsa	KOG1981	SOK1 kinase belonging to the STE20/SPS1/GC kinase family	[T]	CELLULAR PROCESSES AND SIGNALING	Signal transduction mechanisms
Fusarium0G108750.1	SPAC26F1.10c	1.00E-36	147/652(22.55)	146	spo	KOG0789	Protein tyrosine phosphatase	[T]	CELLULAR PROCESSES AND SIGNALING	Signal transduction mechanisms
Fusarium0G108760.1	YGL048c	0	299/384(77.86)	627	sce	KOG0728	26S proteasome regulatory complex, ATPase RPT6	[O]	CELLULAR PROCESSES AND SIGNALING	Posttranslational modification, protein turnover, chaperones
Fusarium0G108770.1	YNL321w	2.00E-147	249/585(42.56)	468	sce	KOG1397	Ca2+/H+ antiporter VCX1 and related proteins	[P]	METABOLISM	Inorganic ion transport and metabolism
Fusarium0G108810.1	At1g48600	3.00E-07	45/138(32.61)	53.9	ath	KOG1269	SAM-dependent methyltransferases	[IR]	--	--
Fusarium0G108820.1	Hs17978477	9.00E-98	227/760(29.87)	330	hsa	KOG2114	Vacuolar assembly/sorting protein PEP5/VPS11	[U]	CELLULAR PROCESSES AND SIGNALING	Intracellular trafficking, secretion, and vesicular transport
Fusarium0G108840.1	YPL164c	4.00E-26	82/243(33.74)	116	sce	KOG1977	DNA mismatch repair protein - MLH3 family	[L]	INFORMATION STORAGE AND PROCESSING	Replication, recombination and repair
Fusarium0G108860.1	7297332	3.00E-41	117/439(26.65)	163	dme	KOG0642	Cell-cycle nuclear protein, contains WD-40 repeats	[D]	CELLULAR PROCESSES AND SIGNALING	Cell cycle control, cell division, chromosome partitioning
Fusarium0G108870.1	SPBC649.03	7.00E-52	114/274(41.61)	179	spo	KOG4017	DNA excision repair protein XPA/XPAC/RAD14	[L]	INFORMATION STORAGE AND PROCESSING	Replication, recombination and repair
Fusarium0G108880.1	YBR106w	1.00E-58	94/184(51.09)	186	sce	KOG4554	Protein involved in inorganic phosphate transport	[P]	METABOLISM	Inorganic ion transport and metabolism
Fusarium0G108920.1	SPBC17A3.03c	1.00E-18	50/158(31.65)	85.1	spo	KOG1572	Predicted protein tyrosine phosphatase	[V]	CELLULAR PROCESSES AND SIGNALING	Defense mechanisms
Fusarium0G108970.1	Hs13376862	5.00E-53	192/665(28.87)	199	hsa	KOG4475	FOG: Immunoglobin and related proteins	[RP]	--	--
Fusarium0G108990.1	YIL166c	4.00E-168	233/516(45.16)	493	sce	KOG2533	Permease of the major facilitator superfamily	[G]	METABOLISM	Carbohydrate transport and metabolism
Fusarium0G109010.1	SPCC737.03c	6.00E-25	85/285(29.82)	111	spo	KOG4623	Uncharacterized conserved protein	[S]	POORLY CHARACTERIZED	Function unknown
Fusarium0G109030.1	SPAC6F12.16c	0	617/1132(54.51)	1186	spo	KOG0948	Nuclear exosomal RNA helicase MTR4, DEAD-box superfamily	[A]	INFORMATION STORAGE AND PROCESSING	RNA processing and modification
Fusarium0G109040.1	At1g14470	3.00E-08	79/349(22.64)	58.2	ath	KOG4197	FOG: PPR repeat	[R]	POORLY CHARACTERIZED	General function prediction only
Fusarium0G109060.1	SPAC5D6.06c	2.00E-15	62/198(31.31)	75.1	spo	KOG3339	Predicted glycosyltransferase	[R]	POORLY CHARACTERIZED	General function prediction only
Fusarium0G109070.1	Hs10835049	6.00E-11	51/141(36.17)	60.1	hsa	KOG0393	Ras-related small GTPase, Rho type	[R]	POORLY CHARACTERIZED	General function prediction only
Fusarium0G109090.1	SPCC970.08	8.00E-62	114/237(48.10)	232	spo	KOG1620	Inositol polyphosphate multikinase, component of the ARGR transcription regulatory complex	[KIT]	--	--
Fusarium0G109110.1	SPCC1739.11c	2.00E-66	150/456(32.89)	248	spo	KOG0531	Protein phosphatase 1, regulatory subunit, and related proteins	[T]	CELLULAR PROCESSES AND SIGNALING	Signal transduction mechanisms
Fusarium0G109120.1	SPAC4G8.04	2.00E-59	101/225(44.89)	216	spo	KOG2058	Ypt/Rab GTPase activating protein	[U]	CELLULAR PROCESSES AND SIGNALING	Intracellular trafficking, secretion, and vesicular transport
Fusarium0G109140.1	SPBC32H8.14	8.00E-120	201/419(47.97)	365	spo	KOG0853	Glycosyltransferase	[M]	CELLULAR PROCESSES AND SIGNALING	Cell wall/membrane/envelope biogenesis
Fusarium0G109150.1	SPCC297.03	9.00E-61	135/349(38.68)	224	spo	KOG0585	Ca2+/calmodulin-dependent protein kinase kinase beta and related serine/threonine protein kinases	[T]	CELLULAR PROCESSES AND SIGNALING	Signal transduction mechanisms
Fusarium0G109160.1	SPBC17A3.09c	1.00E-42	90/217(41.47)	155	spo	KOG3159	Lipoate-protein ligase A	[H]	METABOLISM	Coenzyme transport and metabolism
Fusarium0G109170.1	YGL148w	7.00E-50	114/291(39.18)	171	sce	KOG4492	Chorismate synthase	[E]	METABOLISM	Amino acid transport and metabolism
Fusarium0G109210.1	Hs22045305	2.00E-15	48/131(36.64)	78.6	hsa	KOG1515	Arylacetamide deacetylase	[V]	CELLULAR PROCESSES AND SIGNALING	Defense mechanisms
Fusarium0G109270.1	SPBC1773.06c	1.00E-45	118/328(35.98)	163	spo	KOG1198	Zinc-binding oxidoreductase	[CR]	--	--
Fusarium0G109280.1	SPAC12G12.03	5.00E-50	89/215(41.40)	185	spo	KOG0108	mRNA cleavage and polyadenylation factor I complex, subunit RNA15	[A]	INFORMATION STORAGE AND PROCESSING	RNA processing and modification
Fusarium0G109310.1	SPBC11B10.10c	5.00E-61	93/113(82.30)	190	spo	KOG1757	Histone 2A	[B]	INFORMATION STORAGE AND PROCESSING	Chromatin structure and dynamics
Fusarium0G109340.1	SPBC1683.12	9.00E-63	149/458(32.53)	216	spo	KOG2533	Permease of the major facilitator superfamily	[G]	METABOLISM	Carbohydrate transport and metabolism
Fusarium0G109350.1	SPAC9.08c	4.00E-37	83/252(32.94)	137	spo	KOG1638	Steroid reductase	[I]	METABOLISM	Lipid transport and metabolism
Fusarium0G109360.1	CE01106	3.00E-50	90/228(39.47)	174	cel	KOG0805	Carbon-nitrogen hydrolase	[E]	METABOLISM	Amino acid transport and metabolism
Fusarium0G109370.1	SPCC1442.07c	3.00E-37	74/159(46.54)	139	spo	KOG4842	Protein involved in sister chromatid separation and/or segregation	[D]	CELLULAR PROCESSES AND SIGNALING	Cell cycle control, cell division, chromosome partitioning
Fusarium0G109430.1	7297696	9.00E-81	122/213(57.28)	245	dme	KOG3106	ER lumen protein retaining receptor	[U]	CELLULAR PROCESSES AND SIGNALING	Intracellular trafficking, secretion, and vesicular transport
Fusarium0G109440.1	YDR167w	1.00E-27	68/169(40.24)	107	sce	KOG3423	Transcription initiation factor TFIID, subunit TAF10 (also component of histone acetyltransferase SAGA)	[K]	INFORMATION STORAGE AND PROCESSING	Transcription
Fusarium0G109450.1	YNR037c	2.00E-31	52/78(66.67)	110	sce	KOG0899	Mitochondrial/chloroplast ribosomal protein S19	[J]	INFORMATION STORAGE AND PROCESSING	Translation, ribosomal structure and biogenesis
Fusarium0G109470.1	SPBC17A3.05c	3.00E-40	114/331(34.44)	149	spo	KOG0714	Molecular chaperone (DnaJ superfamily)	[O]	CELLULAR PROCESSES AND SIGNALING	Posttranslational modification, protein turnover, chaperones
Fusarium0G109480.1	YPL191c	9.00E-31	111/365(30.41)	127	sce	KOG2427	Uncharacterized conserved protein	[S]	POORLY CHARACTERIZED	Function unknown
Fusarium0G109490.1	SPAC13C5.07	0	262/500(52.40)	547	spo	KOG2310	DNA repair exonuclease MRE11	[L]	INFORMATION STORAGE AND PROCESSING	Replication, recombination and repair
Fusarium0G109520.1	YPL265w	0	285/535(53.27)	548	sce	KOG1286	Amino acid transporters	[E]	METABOLISM	Amino acid transport and metabolism
Fusarium0G109570.1	SPCC1620.13	1.00E-20	84/264(31.82)	97.1	spo	KOG0235	Phosphoglycerate mutase	[G]	METABOLISM	Carbohydrate transport and metabolism
Fusarium0G109590.1	7297691	1.00E-75	188/493(38.13)	276	dme	KOG0244	Kinesin-like protein	[Z]	CELLULAR PROCESSES AND SIGNALING	Cytoskeleton
Fusarium0G109600.1	SPAC1250.04c	3.00E-27	53/117(45.30)	101	spo	KOG4062	6-O-methylguanine-DNA methyltransferase MGMT/MGT1, involved in DNA repair	[L]	INFORMATION STORAGE AND PROCESSING	Replication, recombination and repair
Fusarium0G109610.1	YMR318c	4.00E-67	135/328(41.16)	219	sce	KOG0023	Alcohol dehydrogenase, class V	[Q]	METABOLISM	Secondary metabolites biosynthesis, transport and catabolism
Fusarium0G109640.1	Hs6005808	1.00E-77	202/565(35.75)	263	hsa	KOG2431	1, 2-alpha-mannosidase	[G]	METABOLISM	Carbohydrate transport and metabolism
Fusarium0G109650.1	At1g09280_2	8.00E-10	63/256(24.61)	59.3	ath	KOG2551	Phospholipase/carboxyhydrolase	[E]	METABOLISM	Amino acid transport and metabolism
Fusarium0G109660.1	7301622	2.00E-64	234/878(26.65)	234	dme	KOG2220	Predicted signal transduction protein	[R]	POORLY CHARACTERIZED	General function prediction only
Fusarium0G109670.1	At4g23920	2.00E-09	56/190(29.47)	59.7	ath	KOG1371	UDP-glucose 4-epimerase/UDP-sulfoquinovose synthase	[M]	CELLULAR PROCESSES AND SIGNALING	Cell wall/membrane/envelope biogenesis
Fusarium0G109680.1	SPBC557.03c	2.00E-71	152/396(38.38)	239	spo	KOG1426	FOG: RCC1 domain	[S]	POORLY CHARACTERIZED	Function unknown
Fusarium0G109700.1	At5g25260	2.00E-27	83/269(30.86)	113	ath	KOG2668	Flotillins	[UZ]	--	--
Fusarium0G109740.1	SPCC1753.04	5.00E-55	120/347(34.58)	188	spo	KOG1528	Salt-sensitive 3'-phosphoadenosine-5'-phosphatase HAL2/SAL1	[FP]	--	--
Fusarium0G109780.1	SPCC757.13	2.00E-92	176/517(34.04)	296	spo	KOG2533	Permease of the major facilitator superfamily	[G]	METABOLISM	Carbohydrate transport and metabolism
Fusarium0G109800.1	At1g23740	8.00E-29	98/304(32.24)	117	ath	KOG1198	Zinc-binding oxidoreductase	[CR]	--	--
Fusarium0G109820.1	Hs4503585_2	1.00E-22	79/291(27.15)	97.8	hsa	KOG4178	Soluble epoxide hydrolase	[I]	METABOLISM	Lipid transport and metabolism
Fusarium0G109830.1	At3g49620	4.00E-38	94/280(33.57)	142	ath	KOG0143	Iron/ascorbate family oxidoreductases	[QR]	--	--
Fusarium0G109840.1	At2g46210	3.00E-39	81/231(35.06)	150	ath	KOG4232	Delta 6-fatty acid desaturase/delta-8 sphingolipid desaturase	[I]	METABOLISM	Lipid transport and metabolism
Fusarium0G109890.1	At5g05130	1.00E-32	81/241(33.61)	132	ath	KOG1001	Helicase-like transcription factor HLTF/DNA helicase RAD5, DEAD-box superfamily	[KL]	--	--
Fusarium0G109940.1	YDL194w	8.00E-65	165/491(33.60)	229	sce	KOG0254	Predicted transporter (major facilitator superfamily)	[R]	POORLY CHARACTERIZED	General function prediction only
Fusarium0G109960.1	Hs21361877	4.00E-09	36/133(27.07)	58.5	hsa	KOG1454	Predicted hydrolase/acyltransferase (alpha/beta hydrolase superfamily)	[R]	POORLY CHARACTERIZED	General function prediction only
Fusarium0G109970.1	YFR006w	3.00E-112	181/469(38.59)	346	sce	KOG2737	Putative metallopeptidase	[R]	POORLY CHARACTERIZED	General function prediction only
Fusarium0G109990.1	YIR028w	5.00E-91	173/494(35.02)	297	sce	KOG2466	Uridine permease/thiamine transporter/allantoin transport	[FH]	--	--
Fusarium0G110010.1	At4g37430	1.00E-21	65/219(29.68)	100	ath	KOG0156	Cytochrome P450 CYP2 subfamily	[Q]	METABOLISM	Secondary metabolites biosynthesis, transport and catabolism
Fusarium0G110020.1	SPBC23G7.10c	3.00E-120	192/395(48.61)	362	spo	KOG0134	NADH:flavin oxidoreductase/12-oxophytodienoate reductase	[CR]	--	--
Fusarium0G110030.1	Hs4503583	8.00E-27	112/419(26.73)	111	hsa	KOG2565	Predicted hydrolases or acyltransferases (alpha/beta hydrolase superfamily)	[R]	POORLY CHARACTERIZED	General function prediction only
Fusarium0G110040.1	CE28363	9.00E-08	25/44(56.82)	55.5	cel	KOG4389	Acetylcholinesterase/Butyrylcholinesterase	[T]	CELLULAR PROCESSES AND SIGNALING	Signal transduction mechanisms
Fusarium0G110070.1	SPAC2E1P3.01	3.00E-27	103/351(29.34)	111	spo	KOG1198	Zinc-binding oxidoreductase	[CR]	--	--
Fusarium0G110090.1	Hs4503583	1.00E-60	141/413(34.14)	207	hsa	KOG2565	Predicted hydrolases or acyltransferases (alpha/beta hydrolase superfamily)	[R]	POORLY CHARACTERIZED	General function prediction only
Fusarium0G110140.1	SPBC1271.10c	1.00E-77	170/582(29.21)	261	spo	KOG0255	Synaptic vesicle transporter SVOP and related transporters (major facilitator superfamily)	[R]	POORLY CHARACTERIZED	General function prediction only
Fusarium0G110150.1	YLR153c	0	394/639(61.66)	822	sce	KOG1175	Acyl-CoA synthetase	[I]	METABOLISM	Lipid transport and metabolism
Fusarium0G110170.1	YJL218w	4.00E-22	44/93(47.31)	89.7	sce	KOG4750	Serine O-acetyltransferase	[E]	METABOLISM	Amino acid transport and metabolism
Fusarium0G110180.1	YGL077c	2.00E-65	153/479(31.94)	226	sce	KOG1289	Amino acid transporters	[E]	METABOLISM	Amino acid transport and metabolism
Fusarium0G110190.1	Hs4557735	6.00E-17	110/497(22.13)	85.5	hsa	KOG0029	Amine oxidase	[Q]	METABOLISM	Secondary metabolites biosynthesis, transport and catabolism
Fusarium0G110200.1	At3g03980	4.00E-44	99/262(37.79)	154	ath	KOG0725	Reductases with broad range of substrate specificities	[R]	POORLY CHARACTERIZED	General function prediction only
Fusarium0G110220.1	At3g05190	2.00E-22	69/281(24.56)	99.4	ath	KOG0975	Branched chain aminotransferase BCAT1, pyridoxal phosphate enzymes type IV superfamily	[E]	METABOLISM	Amino acid transport and metabolism
Fusarium0G110230.1	SPCC1450.07c	8.00E-85	147/334(44.01)	266	spo	KOG3923	D-aspartate oxidase	[E]	METABOLISM	Amino acid transport and metabolism
Fusarium0G110260.1	SPCC663.06c	5.00E-22	68/264(25.76)	94.4	spo	KOG1611	Predicted short chain-type dehydrogenase	[R]	POORLY CHARACTERIZED	General function prediction only
Fusarium0G110280.1	At1g73660	5.00E-16	68/193(35.23)	85.5	ath	KOG0192	Tyrosine kinase specific for activated (GTP-bound) p21cdc42Hs	[T]	CELLULAR PROCESSES AND SIGNALING	Signal transduction mechanisms
Fusarium0G110300.1	SPAC869.10c	4.00E-145	249/562(44.31)	435	spo	KOG1286	Amino acid transporters	[E]	METABOLISM	Amino acid transport and metabolism
Fusarium0G110340.1	SPCC1529.01	8.00E-91	160/461(34.71)	291	spo	KOG0255	Synaptic vesicle transporter SVOP and related transporters (major facilitator superfamily)	[R]	POORLY CHARACTERIZED	General function prediction only
Fusarium0G110410.1	At5g67030	1.00E-06	86/363(23.69)	53.9	ath	KOG2614	Kynurenine 3-monooxygenase and related flavoprotein monooxygenases	[CR]	--	--
Fusarium0G110420.1	CE13541	2.00E-29	109/418(26.08)	122	cel	KOG0158	Cytochrome P450 CYP3/CYP5/CYP6/CYP9 subfamilies	[Q]	METABOLISM	Secondary metabolites biosynthesis, transport and catabolism
Fusarium0G110450.1	SPBC1271.10c	2.00E-39	131/539(24.30)	152	spo	KOG0255	Synaptic vesicle transporter SVOP and related transporters (major facilitator superfamily)	[R]	POORLY CHARACTERIZED	General function prediction only
Fusarium0G110460.1	At3g44320	5.00E-35	98/321(30.53)	133	ath	KOG0805	Carbon-nitrogen hydrolase	[E]	METABOLISM	Amino acid transport and metabolism
Fusarium0G110470.1	SPAC3H1.09c	8.00E-06	62/256(24.22)	50.1	spo	KOG1304	Amino acid transporters	[E]	METABOLISM	Amino acid transport and metabolism
Fusarium0G110490.1	SPCC736.13	1.00E-40	107/280(38.21)	148	spo	KOG1208	Dehydrogenases with different specificities (related to short-chain alcohol dehydrogenases)	[Q]	METABOLISM	Secondary metabolites biosynthesis, transport and catabolism
Fusarium0G110500.1	YGR289c	2.00E-108	194/530(36.60)	341	sce	KOG0254	Predicted transporter (major facilitator superfamily)	[R]	POORLY CHARACTERIZED	General function prediction only
Fusarium0G110510.1	SPBPB10D8.02c	3.00E-35	149/562(26.51)	140	spo	KOG3867	Sulfatase	[R]	POORLY CHARACTERIZED	General function prediction only
Fusarium0G110540.1	YPL265w	1.00E-116	195/518(37.64)	363	sce	KOG1286	Amino acid transporters	[E]	METABOLISM	Amino acid transport and metabolism
Fusarium0G110570.1	SPCC1529.01	1.00E-67	130/354(36.72)	224	spo	KOG0255	Synaptic vesicle transporter SVOP and related transporters (major facilitator superfamily)	[R]	POORLY CHARACTERIZED	General function prediction only
Fusarium0G110580.1	Hs21361877	7.00E-06	41/120(34.17)	48.9	hsa	KOG1454	Predicted hydrolase/acyltransferase (alpha/beta hydrolase superfamily)	[R]	POORLY CHARACTERIZED	General function prediction only
Fusarium0G110610.1	SPAC23G3.02c	1.00E-40	137/504(27.18)	166	spo	KOG1178	Non-ribosomal peptide synthetase/alpha-aminoadipate reductase and related enzymes	[Q]	METABOLISM	Secondary metabolites biosynthesis, transport and catabolism
Fusarium0G110620.1	YGR031w	1.00E-53	101/251(40.24)	183	sce	KOG2382	Predicted alpha/beta hydrolase	[R]	POORLY CHARACTERIZED	General function prediction only
Fusarium0G110630.1	YLR441c	6.00E-120	169/256(66.02)	347	sce	KOG1628	40S ribosomal protein S3A	[J]	INFORMATION STORAGE AND PROCESSING	Translation, ribosomal structure and biogenesis
Fusarium0G110650.1	SPAC1002.19	5.00E-16	36/74(48.65)	77	spo	KOG1284	Bifunctional GTP cyclohydrolase II/3,4-dihydroxy-2butanone-4-phosphate synthase	[H]	METABOLISM	Coenzyme transport and metabolism
Fusarium0G110660.1	SPAC1B3.02c	2.00E-24	45/94(47.87)	94.4	spo	KOG3214	Uncharacterized Zn ribbon-containing protein	[S]	POORLY CHARACTERIZED	Function unknown
Fusarium0G110670.1	YHR128w	4.00E-102	142/211(67.30)	302	sce	KOG4203	Armadillo/beta-Catenin/plakoglobin	[TZ]	--	--
Fusarium0G110690.1	SPBC428.16c	2.00E-73	110/185(59.46)	224	spo	KOG0395	Ras-related GTPase	[R]	POORLY CHARACTERIZED	General function prediction only
Fusarium0G110700.1	Hs21450836	2.00E-17	57/189(30.16)	83.2	hsa	KOG4696	Uncharacterized conserved protein	[S]	POORLY CHARACTERIZED	Function unknown
Fusarium0G110710.1	CE25662	6.00E-67	99/183(54.10)	207	cel	KOG3222	Inosine triphosphate pyrophosphatase	[F]	METABOLISM	Nucleotide transport and metabolism
Fusarium0G110720.1	SPCC830.11c	2.00E-55	85/170(50.00)	177	spo	KOG3347	Predicted nucleotide kinase/nuclear protein involved oxidative stress response	[F]	METABOLISM	Nucleotide transport and metabolism
Fusarium0G110730.1	YOR326w	0	732/1590(46.04)	1408	sce	KOG0160	Myosin class V heavy chain	[Z]	CELLULAR PROCESSES AND SIGNALING	Cytoskeleton
Fusarium0G110740.1	YIL074c	0	299/468(63.89)	629	sce	KOG0068	D-3-phosphoglycerate dehydrogenase, D-isomer-specific 2-hydroxy acid dehydrogenase superfamily	[E]	METABOLISM	Amino acid transport and metabolism
Fusarium0G110750.1	SPCC364.06	1.00E-118	180/350(51.43)	356	spo	KOG1507	Nucleosome assembly protein NAP-1	[BD]	--	--
Fusarium0G110760.1	SPCC1672.11c	0	637/1321(48.22)	1250	spo	KOG0208	Cation transport ATPase	[P]	METABOLISM	Inorganic ion transport and metabolism
Fusarium0G110780.1	Hs15277421	1.00E-59	112/315(35.56)	198	hsa	KOG0428	Non-canonical ubiquitin conjugating enzyme 1	[O]	CELLULAR PROCESSES AND SIGNALING	Posttranslational modification, protein turnover, chaperones
Fusarium0G110840.1	YKL172w	9.00E-70	137/260(52.69)	231	sce	KOG3080	Nucleolar protein-like/EBNA1-binding protein	[A]	INFORMATION STORAGE AND PROCESSING	RNA processing and modification
Fusarium0G110880.1	SPBC1718.06	0	380/883(43.04)	695	spo	KOG0446	Vacuolar sorting protein VPS1, dynamin, and related proteins	[UR]	--	--
Fusarium0G110890.1	YCL054w	0	419/861(48.66)	773	sce	KOG1098	Putative SAM-dependent rRNA methyltransferase SPB1	[AR]	--	--
Fusarium0G110910.1	SPBC3B9.15c	1.00E-33	215/903(23.81)	142	spo	KOG1933	Cholesterol transport protein (Niemann-Pick C disease protein)	[I]	METABOLISM	Lipid transport and metabolism
Fusarium0G110960.1	YHR119w	1.00E-82	167/358(46.65)	295	sce	KOG1080	Histone H3 (Lys4) methyltransferase complex, subunit SET1 and related methyltransferases	[BK]	--	--
Fusarium0G110970.1	YOL058w	3.00E-137	198/394(50.25)	404	sce	KOG1706	Argininosuccinate synthase	[E]	METABOLISM	Amino acid transport and metabolism
Fusarium0G110990.1	YIL138c	1.00E-29	66/161(40.99)	110	sce	KOG1003	Actin filament-coating protein tropomyosin	[Z]	CELLULAR PROCESSES AND SIGNALING	Cytoskeleton
Fusarium0G111000.1	YDR412w	8.00E-13	41/96(42.71)	66.2	sce	KOG4709	Uncharacterized conserved protein	[S]	POORLY CHARACTERIZED	Function unknown
Fusarium0G111020.1	YNR046w	3.00E-36	66/135(48.89)	125	sce	KOG1088	Uncharacterized conserved protein	[S]	POORLY CHARACTERIZED	Function unknown
Fusarium0G111030.1	SPBP8B7.25	1.00E-91	133/191(69.63)	273	spo	KOG0880	Peptidyl-prolyl cis-trans isomerase	[O]	CELLULAR PROCESSES AND SIGNALING	Posttranslational modification, protein turnover, chaperones
Fusarium0G111040.1	YNL081c	1.00E-27	52/120(43.33)	102	sce	KOG3311	Ribosomal protein S18	[J]	INFORMATION STORAGE AND PROCESSING	Translation, ribosomal structure and biogenesis
Fusarium0G111050.1	SPAC3A11.10c	5.00E-85	160/369(43.36)	269	spo	KOG4127	Renal dipeptidase	[O]	CELLULAR PROCESSES AND SIGNALING	Posttranslational modification, protein turnover, chaperones
Fusarium0G111060.1	YGR185c	1.00E-132	195/369(52.85)	390	sce	KOG2144	Tyrosyl-tRNA synthetase, cytoplasmic	[J]	INFORMATION STORAGE AND PROCESSING	Translation, ribosomal structure and biogenesis
Fusarium0G111100.1	SPAC144.06	9.00E-143	297/791(37.55)	452	spo	KOG1059	Vesicle coat complex AP-3, delta subunit	[U]	CELLULAR PROCESSES AND SIGNALING	Intracellular trafficking, secretion, and vesicular transport
Fusarium0G111110.1	CE27954	8.00E-07	129/466(27.68)	55.1	cel	KOG0613	Projectin/twitchin and related proteins	[Z]	CELLULAR PROCESSES AND SIGNALING	Cytoskeleton
Fusarium0G111120.1	SPBC14C8.18c	4.00E-35	87/261(33.33)	132	spo	KOG3060	Uncharacterized conserved protein	[S]	POORLY CHARACTERIZED	Function unknown
Fusarium0G111130.1	YOR239w	2.00E-96	155/348(44.54)	306	sce	KOG2361	Predicted methyltransferase	[R]	POORLY CHARACTERIZED	General function prediction only
Fusarium0G111180.1	YDL108w	7.00E-97	142/297(47.81)	297	sce	KOG0659	Cdk activating kinase (CAK)/RNA polymerase II transcription initiation/nucleotide excision repair factor TFIIH/TFIIK, kinase subunit CDK7	[DKL]	--	--
Fusarium0G111190.1	SPCC18.04	3.00E-132	273/919(29.71)	423	spo	KOG3745	Exocyst subunit - Sec10p	[U]	CELLULAR PROCESSES AND SIGNALING	Intracellular trafficking, secretion, and vesicular transport
Fusarium0G111200.1	SPBC19F5.04	8.00E-163	265/511(51.86)	478	spo	KOG0456	Aspartate kinase	[E]	METABOLISM	Amino acid transport and metabolism
Fusarium0G111210.1	SPAC3G9.14	6.00E-39	112/342(32.75)	157	spo	KOG3712	RFX family transcription factor	[K]	INFORMATION STORAGE AND PROCESSING	Transcription
Fusarium0G111220.1	CE24624	2.00E-35	65/161(40.37)	126	cel	KOG1725	Protein involved in membrane traffic (YOP1/TB2/DP1/HVA22 family)	[U]	CELLULAR PROCESSES AND SIGNALING	Intracellular trafficking, secretion, and vesicular transport
Fusarium0G111270.1	SPAC144.05	1.00E-92	265/904(29.31)	330	spo	KOG0298	DEAD box-containing helicase-like transcription factor/DNA repair protein	[L]	INFORMATION STORAGE AND PROCESSING	Replication, recombination and repair
Fusarium0G111280.1	Hs4507237	2.00E-07	49/189(25.93)	52.8	hsa	KOG1631	Translocon-associated complex TRAP, alpha subunit	[U]	CELLULAR PROCESSES AND SIGNALING	Intracellular trafficking, secretion, and vesicular transport
Fusarium0G111300.1	SPBC2D10.18	7.00E-65	99/155(63.87)	213	spo	KOG1234	ABC (ATP binding cassette) 1 protein	[R]	POORLY CHARACTERIZED	General function prediction only
Fusarium0G111310.1	SPAC823.04	7.00E-34	73/164(44.51)	127	spo	KOG3190	Uncharacterized conserved protein	[S]	POORLY CHARACTERIZED	Function unknown
Fusarium0G111320.1	SPBC1271.03c	1.00E-24	68/224(30.36)	102	spo	KOG1605	TFIIF-interacting CTD phosphatase, including NLI-interacting factor (involved in RNA polymerase II regulation)	[K]	INFORMATION STORAGE AND PROCESSING	Transcription
Fusarium0G111330.1	YPL048w_1	1.00E-31	77/197(39.09)	121	sce	KOG0867	Glutathione S-transferase	[O]	CELLULAR PROCESSES AND SIGNALING	Posttranslational modification, protein turnover, chaperones
Fusarium0G111340.1	YBR146w	4.00E-55	112/291(38.49)	184	sce	KOG1697	Mitochondrial/chloroplast ribosomal protein S9	[J]	INFORMATION STORAGE AND PROCESSING	Translation, ribosomal structure and biogenesis
Fusarium0G111360.1	YKL190w	4.00E-78	109/171(63.74)	239	sce	KOG0034	Ca2+/calmodulin-dependent protein phosphatase (calcineurin subunit B), EF-Hand superfamily protein	[T]	CELLULAR PROCESSES AND SIGNALING	Signal transduction mechanisms
Fusarium0G111370.1	YFL024c	7.00E-46	113/357(31.65)	175	sce	KOG2261	Polycomb enhancer protein, EPC	[K]	INFORMATION STORAGE AND PROCESSING	Transcription
Fusarium0G111380.1	YGL208w	1.00E-29	84/247(34.01)	121	sce	KOG1616	Protein involved in Snf1 protein kinase complex assembly	[G]	METABOLISM	Carbohydrate transport and metabolism
Fusarium0G111400.1	SPBC32H8.10	2.00E-120	190/356(53.37)	373	spo	KOG0600	Cdc2-related protein kinase	[D]	CELLULAR PROCESSES AND SIGNALING	Cell cycle control, cell division, chromosome partitioning
Fusarium0G111410.1	7290456	4.00E-112	211/504(41.87)	352	dme	KOG0503	Asparaginase	[E]	METABOLISM	Amino acid transport and metabolism
Fusarium0G111430.1	7290935	7.00E-23	108/417(25.90)	102	dme	KOG2627	Nuclear protein ES2	[R]	POORLY CHARACTERIZED	General function prediction only
Fusarium0G111440.1	SPBC3F6.01c	0	250/470(53.19)	539	spo	KOG0376	Serine-threonine phosphatase 2A, catalytic subunit	[R]	POORLY CHARACTERIZED	General function prediction only
Fusarium0G111460.1	Hs4507311	1.00E-27	42/107(39.25)	102	hsa	KOG3490	Transcription elongation factor SPT4	[K]	INFORMATION STORAGE AND PROCESSING	Transcription
Fusarium0G111470.1	SPBC365.09c	2.00E-77	108/192(56.25)	244	spo	KOG2837	Protein containing a U1-type Zn-finger and implicated in RNA splicing or processing	[A]	INFORMATION STORAGE AND PROCESSING	RNA processing and modification
Fusarium0G111480.1	At1g17130	4.00E-52	97/215(45.12)	177	ath	KOG2989	Uncharacterized conserved protein	[S]	POORLY CHARACTERIZED	Function unknown
Fusarium0G111490.1	YNR074c	2.00E-16	85/323(26.32)	81.6	sce	KOG1336	Monodehydroascorbate/ferredoxin reductase	[R]	POORLY CHARACTERIZED	General function prediction only
Fusarium0G111500.1	7300387	3.00E-25	83/285(29.12)	105	dme	KOG1208	Dehydrogenases with different specificities (related to short-chain alcohol dehydrogenases)	[Q]	METABOLISM	Secondary metabolites biosynthesis, transport and catabolism
Fusarium0G111530.1	SPAC4G9.09c_2	8.00E-131	181/324(55.86)	384	spo	KOG4354	N-acetyl-gamma-glutamyl-phosphate reductase	[E]	METABOLISM	Amino acid transport and metabolism
Fusarium0G111580.1	SPAC2F3.13c_1	1.00E-49	125/403(31.02)	178	spo	KOG3909	Queuine-tRNA ribosyltransferase	[A]	INFORMATION STORAGE AND PROCESSING	RNA processing and modification
Fusarium0G111590.1	7298577	3.00E-31	117/368(31.79)	130	dme	KOG4126	Alkaline phosphatase	[P]	METABOLISM	Inorganic ion transport and metabolism
Fusarium0G111600.1	CE00391	5.00E-19	74/231(32.03)	85.5	cel	KOG4013	Predicted Cu2+ homeostasis protein CutC	[P]	METABOLISM	Inorganic ion transport and metabolism
Fusarium0G111610.1	SPBC36B7.08c	3.00E-20	75/274(27.37)	89.4	spo	KOG1508	DNA replication factor/protein phosphatase inhibitor SET/SPR-2	[L]	INFORMATION STORAGE AND PROCESSING	Replication, recombination and repair
Fusarium0G111630.1	YCR057c	0	480/856(56.07)	995	sce	KOG0291	WD40-repeat-containing subunit of the 18S rRNA processing complex	[A]	INFORMATION STORAGE AND PROCESSING	RNA processing and modification
Fusarium0G111640.1	SPAC9G1.11c	7.00E-170	221/372(59.41)	485	spo	KOG2655	Septin family protein (P-loop GTPase)	[DZU]	--	--
Fusarium0G111650.1	At3g06483	8.00E-10	24/44(54.55)	56.2	ath	KOG0787	Dehydrogenase kinase	[T]	CELLULAR PROCESSES AND SIGNALING	Signal transduction mechanisms
Fusarium0G111660.1	SPBC713.02c	0	452/1101(41.05)	835	spo	KOG1863	Ubiquitin carboxyl-terminal hydrolase	[O]	CELLULAR PROCESSES AND SIGNALING	Posttranslational modification, protein turnover, chaperones
Fusarium0G111680.1	SPAC144.03	4.00E-132	212/438(48.40)	391	spo	KOG1355	Adenylosuccinate synthase	[F]	METABOLISM	Nucleotide transport and metabolism
Fusarium0G111690.1	Hs16161844	3.00E-13	61/277(22.02)	75.9	hsa	KOG4344	Uncharacterized conserved protein	[S]	POORLY CHARACTERIZED	Function unknown
Fusarium0G111700.1	YBR199w	5.00E-107	149/327(45.57)	328	sce	KOG4472	Glycolipid 2-alpha-mannosyltransferase (alpha-1,2-mannosyltransferase)	[G]	METABOLISM	Carbohydrate transport and metabolism
Fusarium0G111710.1	Hs14150114	5.00E-61	108/298(36.24)	202	hsa	KOG0316	Conserved WD40 repeat-containing protein	[S]	POORLY CHARACTERIZED	Function unknown
Fusarium0G111740.1	YBL039c	0	320/570(56.14)	633	sce	KOG2387	CTP synthase (UTP-ammonia lyase)	[F]	METABOLISM	Nucleotide transport and metabolism
Fusarium0G111750.1	YMR010w	3.00E-18	49/156(31.41)	85.1	sce	KOG2913	Predicted membrane protein	[S]	POORLY CHARACTERIZED	Function unknown
Fusarium0G111770.1	SPAC343.10	0	309/679(45.51)	575	spo	KOG0564	5,10-methylenetetrahydrofolate reductase	[E]	METABOLISM	Amino acid transport and metabolism
Fusarium0G111780.1	YLR382c	0	370/849(43.58)	687	sce	KOG0435	Leucyl-tRNA synthetase	[J]	INFORMATION STORAGE AND PROCESSING	Translation, ribosomal structure and biogenesis
Fusarium0G111790.1	7300949	7.00E-56	100/250(40.00)	188	dme	KOG3145	Cystine transporter Cystinosin	[E]	METABOLISM	Amino acid transport and metabolism
Fusarium0G111810.1	7301942	4.00E-148	266/606(43.89)	452	dme	KOG0751	Mitochondrial aspartate/glutamate carrier protein Aralar/Citrin (contains EF-hand Ca2+-binding domains)	[C]	METABOLISM	Energy production and conversion
Fusarium0G111820.1	YLR210w	4.00E-99	142/279(50.90)	315	sce	KOG0653	Cyclin B and related kinase-activating proteins	[D]	CELLULAR PROCESSES AND SIGNALING	Cell cycle control, cell division, chromosome partitioning
Fusarium0G111840.1	YOR306c	1.00E-35	132/467(28.27)	140	sce	KOG2504	Monocarboxylate transporter	[G]	METABOLISM	Carbohydrate transport and metabolism
Fusarium0G111900.1	SPAC17H9.20_1	3.00E-64	140/407(34.40)	229	spo	KOG2011	Sister chromatid cohesion complex Cohesin, subunit STAG/IRR1/SCC3	[D]	CELLULAR PROCESSES AND SIGNALING	Cell cycle control, cell division, chromosome partitioning
Fusarium0G111910.1	SPAC26H5.06	1.00E-11	113/496(22.78)	69.3	spo	KOG4757	Predicted telomere binding protein	[R]	POORLY CHARACTERIZED	General function prediction only
Fusarium0G111920.1	SPCC962.03c	0	325/551(58.98)	655	spo	KOG0166	Karyopherin (importin) alpha	[U]	CELLULAR PROCESSES AND SIGNALING	Intracellular trafficking, secretion, and vesicular transport
Fusarium0G111930.1	SPCC895.09c	3.00E-125	263/730(36.03)	421	spo	KOG0920	ATP-dependent RNA helicase A	[A]	INFORMATION STORAGE AND PROCESSING	RNA processing and modification
Fusarium0G111940.1	SPCC18.09c	9.00E-33	81/250(32.40)	124	spo	KOG0562	Predicted hydrolase (HIT family)	[R]	POORLY CHARACTERIZED	General function prediction only
Fusarium0G111960.1	Hs19924175	3.00E-118	203/381(53.28)	387	hsa	KOG0245	Kinesin-like protein	[Z]	CELLULAR PROCESSES AND SIGNALING	Cytoskeleton
Fusarium0G111990.1	At5g18110	5.00E-18	47/141(33.33)	82	ath	KOG1669	Predicted mRNA cap-binding protein related to eIF-4E	[J]	INFORMATION STORAGE AND PROCESSING	Translation, ribosomal structure and biogenesis
Fusarium0G112000.1	Hs4757974	4.00E-18	60/176(34.09)	80.9	hsa	KOG0028	Ca2+-binding protein (centrin/caltractin), EF-Hand superfamily protein	[ZD]	--	--
Fusarium0G112010.1	SPAC824.07	2.00E-90	130/254(51.18)	273	spo	KOG0813	Glyoxylase	[R]	POORLY CHARACTERIZED	General function prediction only
Fusarium0G112020.1	SPBC16C6.12c	4.00E-24	52/124(41.94)	103	spo	KOG2425	Nuclear protein involved in cell morphogenesis and cell surface growth	[R]	POORLY CHARACTERIZED	General function prediction only
Fusarium0G112030.1	YNR050c	0	267/441(60.54)	527	sce	KOG0172	Lysine-ketoglutarate reductase/saccharopine dehydrogenase	[E]	METABOLISM	Amino acid transport and metabolism
Fusarium0G112050.1	Hs4557693	6.00E-25	98/323(30.34)	104	hsa	KOG2947	Carbohydrate kinase	[G]	METABOLISM	Carbohydrate transport and metabolism
Fusarium0G112060.1	YJR049c	1.00E-93	166/400(41.50)	301	sce	KOG2178	Predicted sugar kinase	[G]	METABOLISM	Carbohydrate transport and metabolism
Fusarium0G112070.1	Hs14211873	1.00E-29	68/174(39.08)	113	hsa	KOG4826	C-8,7 sterol isomerase	[I]	METABOLISM	Lipid transport and metabolism
Fusarium0G112100.1	YGR036c	5.00E-33	74/234(31.62)	123	sce	KOG3146	Dolichyl pyrophosphate phosphatase and related acid phosphatases	[I]	METABOLISM	Lipid transport and metabolism
Fusarium0G112110.1	SPAC1002.14	2.00E-47	136/498(27.31)	176	spo	KOG1814	Predicted E3 ubiquitin ligase	[O]	CELLULAR PROCESSES AND SIGNALING	Posttranslational modification, protein turnover, chaperones
Fusarium0G112140.1	SPBC27B12.04c	1.00E-31	136/679(20.03)	135	spo	KOG3680	Uncharacterized conserved protein	[S]	POORLY CHARACTERIZED	Function unknown
Fusarium0G112160.1	YCL064c	1.00E-62	120/316(37.97)	208	sce	KOG1250	Threonine/serine dehydratases	[E]	METABOLISM	Amino acid transport and metabolism
Fusarium0G112180.1	YJR006w	5.00E-81	162/485(33.40)	265	sce	KOG2732	DNA polymerase delta, regulatory subunit 55	[L]	INFORMATION STORAGE AND PROCESSING	Replication, recombination and repair
Fusarium0G112190.1	SPAC20G4.01	2.00E-82	132/231(57.14)	254	spo	KOG2355	Predicted ABC-type transport, ATPase component/CCR4 associated factor	[RK]	--	--
Fusarium0G112220.1	SPAC630.13c	2.00E-135	383/1395(27.46)	457	spo	KOG3687	Tuberin - Rap/ran-GTPase-activating protein	[DT]	--	--
Fusarium0G112230.1	YGL238w	6.00E-162	330/968(34.09)	502	sce	KOG1992	Nuclear export receptor CSE1/CAS (importin beta superfamily)	[YU]	--	--
Fusarium0G009600.1	YML123c	1.00E-53	151/505(29.90)	196	sce	KOG0252	Inorganic phosphate transporter	[P]	METABOLISM	Inorganic ion transport and metabolism
Fusarium0G009610.1	At2g29480	3.00E-18	50/119(42.02)	88.6	ath	KOG0406	Glutathione S-transferase	[O]	CELLULAR PROCESSES AND SIGNALING	Posttranslational modification, protein turnover, chaperones
Fusarium0G009620.1	At5g56130	2.00E-43	80/251(31.87)	154	ath	KOG1407	WD40 repeat protein	[S]	POORLY CHARACTERIZED	Function unknown
Fusarium0G009630.1	SPBC582.03	2.00E-122	209/478(43.72)	372	spo	KOG0653	Cyclin B and related kinase-activating proteins	[D]	CELLULAR PROCESSES AND SIGNALING	Cell cycle control, cell division, chromosome partitioning
Fusarium0G009640.1	SPBC409.18	3.00E-18	75/231(32.47)	86.7	spo	KOG3030	Lipid phosphate phosphatase and related enzymes of the PAP2 family	[I]	METABOLISM	Lipid transport and metabolism
Fusarium0G009650.1	SPAC1851.03	9.00E-86	128/224(57.14)	281	spo	KOG3092	Casein kinase II, beta subunit	[TDK]	--	--
Fusarium0G009660.1	SPAC56E4.03	2.00E-139	215/471(45.65)	417	spo	KOG0634	Aromatic amino acid aminotransferase and related proteins	[E]	METABOLISM	Amino acid transport and metabolism
Fusarium0G009670.1	At2g45510	1.00E-39	127/419(30.31)	153	ath	KOG0157	Cytochrome P450 CYP4/CYP19/CYP26 subfamilies	[QI]	--	--
Fusarium0G009680.1	At1g05590	8.00E-87	203/585(34.70)	285	ath	KOG2499	Beta-N-acetylhexosaminidase	[G]	METABOLISM	Carbohydrate transport and metabolism
Fusarium0G009690.1	SPAC14C4.06c	6.00E-23	89/314(28.34)	98.2	spo	KOG3702	Nuclear polyadenylated RNA binding protein	[A]	INFORMATION STORAGE AND PROCESSING	RNA processing and modification
Fusarium0G009700.1	SPAC1F5.07c	3.00E-50	157/501(31.34)	184	spo	KOG1276	Protoporphyrinogen oxidase	[H]	METABOLISM	Coenzyme transport and metabolism
Fusarium0G009710.1	Hs4758102	3.00E-17	74/267(27.72)	89.4	hsa	KOG1875	Thyroid hormone receptor-associated coactivator complex component (TRAP170)	[K]	INFORMATION STORAGE AND PROCESSING	Transcription
Fusarium0G009720.1	YNL241c	0	288/492(58.54)	597	sce	KOG0563	Glucose-6-phosphate 1-dehydrogenase	[G]	METABOLISM	Carbohydrate transport and metabolism
Fusarium0G009730.1	SPCP31B10.08c	1.00E-48	69/109(63.30)	155	spo	KOG0887	60S ribosomal protein L35A/L37	[J]	INFORMATION STORAGE AND PROCESSING	Translation, ribosomal structure and biogenesis
Fusarium0G009760.1	SPCC1235.05c	6.00E-127	273/801(34.08)	420	spo	KOG0389	SNF2 family DNA-dependent ATPase	[B]	INFORMATION STORAGE AND PROCESSING	Chromatin structure and dynamics
Fusarium0G009780.1	YBL061c	1.00E-82	157/370(42.43)	282	sce	KOG1550	Extracellular protein SEL-1 and related proteins	[MOT]	--	--
Fusarium0G009790.1	YBR023c	0	605/1175(51.49)	1141	sce	KOG2571	Chitin synthase/hyaluronan synthase (glycosyltransferases)	[M]	CELLULAR PROCESSES AND SIGNALING	Cell wall/membrane/envelope biogenesis
Fusarium0G009800.1	YMR001c	1.00E-73	146/337(43.32)	260	sce	KOG0575	Polo-like serine/threonine protein kinase	[D]	CELLULAR PROCESSES AND SIGNALING	Cell cycle control, cell division, chromosome partitioning
Fusarium0G009810.1	At1g28510	8.00E-12	56/195(28.72)	62.8	ath	KOG3335	Predicted coiled-coil protein	[R]	POORLY CHARACTERIZED	General function prediction only
Fusarium0G009860.1	CE18885	0	529/973(54.37)	1008	cel	KOG0202	Ca2+ transporting ATPase	[P]	METABOLISM	Inorganic ion transport and metabolism
Fusarium0G009870.1	YER094c	2.00E-107	147/191(76.96)	311	sce	KOG0180	20S proteasome, regulatory subunit beta type PSMB3/PUP3	[O]	CELLULAR PROCESSES AND SIGNALING	Posttranslational modification, protein turnover, chaperones
Fusarium0G009890.1	SPBC405.07	5.00E-37	66/95(69.47)	125	spo	KOG3452	60S ribosomal protein L36	[J]	INFORMATION STORAGE AND PROCESSING	Translation, ribosomal structure and biogenesis
Fusarium0G009910.1	YJR107w	2.00E-21	67/219(30.59)	95.5	sce	KOG4569	Predicted lipase	[I]	METABOLISM	Lipid transport and metabolism
Fusarium0G009920.1	SPAC8E11.02c	4.00E-127	178/260(68.46)	367	spo	KOG0841	Multifunctional chaperone (14-3-3 family)	[O]	CELLULAR PROCESSES AND SIGNALING	Posttranslational modification, protein turnover, chaperones
Fusarium0G009940.1	SPBC2G2.02	0	458/1058(43.29)	780	spo	KOG0566	Inositol-1,4,5-triphosphate 5-phosphatase (synaptojanin), INP51/INP52/INP53 family	[U]	CELLULAR PROCESSES AND SIGNALING	Intracellular trafficking, secretion, and vesicular transport
Fusarium0G009950.1	SPBC4B4.09	0	267/578(46.19)	545	spo	KOG1258	mRNA processing protein	[A]	INFORMATION STORAGE AND PROCESSING	RNA processing and modification
Fusarium0G009970.1	SPAC1F5.02	2.00E-110	186/479(38.83)	342	spo	KOG0190	Protein disulfide isomerase (prolyl 4-hydroxylase beta subunit)	[O]	CELLULAR PROCESSES AND SIGNALING	Posttranslational modification, protein turnover, chaperones
Fusarium0G009990.1	SPBC29A3.05	3.00E-06	22/47(46.81)	47.8	spo	KOG3362	Predicted BBOX Zn-finger protein	[R]	POORLY CHARACTERIZED	General function prediction only
Fusarium0G010000.1	SPBC25H2.02	0	405/671(60.36)	877	spo	KOG1637	Threonyl-tRNA synthetase	[J]	INFORMATION STORAGE AND PROCESSING	Translation, ribosomal structure and biogenesis
Fusarium0G010030.1	SPCC23B6.06	1.00E-16	91/363(25.07)	86.3	spo	KOG2102	Exosomal 3'-5' exoribonuclease complex, subunit Rrp44/Dis3	[J]	INFORMATION STORAGE AND PROCESSING	Translation, ribosomal structure and biogenesis
Fusarium0G010050.1	YHR070w	2.00E-80	169/484(34.92)	261	sce	KOG2078	tRNA modification enzyme	[A]	INFORMATION STORAGE AND PROCESSING	RNA processing and modification
Fusarium0G010070.1	YDL193w	2.00E-53	98/288(34.03)	184	sce	KOG2818	Predicted undecaprenyl diphosphate synthase	[I]	METABOLISM	Lipid transport and metabolism
Fusarium0G010080.1	SPAC13F5.06c	2.00E-47	166/656(25.30)	181	spo	KOG3745	Exocyst subunit - Sec10p	[U]	CELLULAR PROCESSES AND SIGNALING	Intracellular trafficking, secretion, and vesicular transport
Fusarium0G010090.1	Hs5902026	3.00E-34	89/288(30.90)	130	hsa	KOG2335	tRNA-dihydrouridine synthase	[J]	INFORMATION STORAGE AND PROCESSING	Translation, ribosomal structure and biogenesis
Fusarium0G010100.1	SPAC664.12c	8.00E-06	25/77(32.47)	41.6	spo	KOG4620	Uncharacterized conserved protein	[S]	POORLY CHARACTERIZED	Function unknown
Fusarium0G010130.1	SPCC285.15c	7.00E-36	61/68(89.71)	119	spo	KOG3502	40S ribosomal protein S28	[J]	INFORMATION STORAGE AND PROCESSING	Translation, ribosomal structure and biogenesis
Fusarium0G010140.1	7303991	4.00E-09	104/426(24.41)	59.7	dme	KOG3958	Putative dynamitin	[Z]	CELLULAR PROCESSES AND SIGNALING	Cytoskeleton
Fusarium0G010160.1	SPBC1683.07	0	285/543(52.49)	592	spo	KOG0471	Alpha-amylase	[G]	METABOLISM	Carbohydrate transport and metabolism
Fusarium0G010170.1	YJL005w_2	0	430/1300(33.08)	619	sce	KOG0618	Serine/threonine phosphatase 2C containing leucine-rich repeats, similar to SCN circadian oscillatory protein (SCOP)	[T]	CELLULAR PROCESSES AND SIGNALING	Signal transduction mechanisms
Fusarium0G010180.1	YNR030w	2.00E-68	168/513(32.75)	234	sce	KOG2516	Protein involved in dolichol pathway for N-glycosylation (mannosyltransferase family)	[MU]	--	--
Fusarium0G010190.1	SPAC19A8.09	1.00E-22	44/83(53.01)	86.7	spo	KOG4779	Predicted membrane protein	[S]	POORLY CHARACTERIZED	Function unknown
Fusarium0G010200.1	SPBC1703.12	4.00E-116	202/490(41.22)	367	spo	KOG1864	Ubiquitin-specific protease	[O]	CELLULAR PROCESSES AND SIGNALING	Posttranslational modification, protein turnover, chaperones
Fusarium0G010210.1	At5g14040	9.00E-117	192/315(60.95)	350	ath	KOG0767	Mitochondrial phosphate carrier protein	[C]	METABOLISM	Energy production and conversion
Fusarium0G010220.1	7301073	1.00E-86	150/379(39.58)	271	dme	KOG1430	C-3 sterol dehydrogenase/3-beta-hydroxysteroid dehydrogenase and related dehydrogenases	[IE]	--	--
Fusarium0G010230.1	Hs4826659	2.00E-104	152/284(53.52)	310	hsa	KOG3174	F-actin capping protein, beta subunit	[Z]	CELLULAR PROCESSES AND SIGNALING	Cytoskeleton
Fusarium0G010260.1	SPBC1539.03c	3.00E-80	123/239(51.46)	255	spo	KOG1316	Argininosuccinate lyase	[E]	METABOLISM	Amino acid transport and metabolism
Fusarium0G010290.1	Hs22044855	2.00E-15	54/166(32.53)	73.9	hsa	KOG1667	Zn2+-binding protein Melusin/RAR1, contains CHORD domain	[R]	POORLY CHARACTERIZED	General function prediction only
Fusarium0G010320.1	SPACUNK4.06c	3.00E-66	96/171(56.14)	205	spo	KOG3298	DNA-directed RNA polymerase subunit E'	[K]	INFORMATION STORAGE AND PROCESSING	Transcription
Fusarium0G010330.1	At1g18720	3.00E-37	80/194(41.24)	132	ath	KOG3292	Predicted membrane protein	[S]	POORLY CHARACTERIZED	Function unknown
Fusarium0G010350.1	SPBC215.08c	0	757/1107(68.38)	1558	spo	KOG0370	Multifunctional pyrimidine synthesis protein CAD (includes carbamoyl-phophate synthetase, aspartate transcarbamylase, and glutamine amidotransferase)	[R]	POORLY CHARACTERIZED	General function prediction only
Fusarium0G010380.1	YBR170c	0	269/600(44.83)	530	sce	KOG2834	Nuclear pore complex, rNpl4 component (sc Npl4)	[YU]	--	--
Fusarium0G010390.1	SPBC409.21	4.00E-33	62/176(35.23)	122	spo	KOG4699	Preprotein translocase subunit Sec66	[U]	CELLULAR PROCESSES AND SIGNALING	Intracellular trafficking, secretion, and vesicular transport
Fusarium0G010410.1	Hs6912562	5.00E-37	158/704(22.44)	149	hsa	KOG2538	Origin recognition complex, subunit 3	[L]	INFORMATION STORAGE AND PROCESSING	Replication, recombination and repair
Fusarium0G010430.1	SPAC9.03c	0	1146/2209(51.88)	2269	spo	KOG0951	RNA helicase BRR2, DEAD-box superfamily	[A]	INFORMATION STORAGE AND PROCESSING	RNA processing and modification
Fusarium0G112250.1	At5g08560	7.00E-65	149/512(29.10)	227	ath	KOG0293	WD40 repeat-containing protein	[S]	POORLY CHARACTERIZED	Function unknown
Fusarium0G112260.1	YKR001c	0	434/708(61.30)	884	sce	KOG0446	Vacuolar sorting protein VPS1, dynamin, and related proteins	[UR]	--	--
Fusarium0G112270.1	Hs14725900	1.00E-75	151/393(38.42)	243	hsa	KOG3957	Predicted L-carnitine dehydratase/alpha-methylacyl-CoA racemase	[I]	METABOLISM	Lipid transport and metabolism
Fusarium0G112280.1	YOR375c	0	299/456(65.57)	575	sce	KOG2250	Glutamate/leucine/phenylalanine/valine dehydrogenases	[E]	METABOLISM	Amino acid transport and metabolism
Fusarium0G112290.1	SPBC336.04	0	638/1023(62.37)	1343	spo	KOG0969	DNA polymerase delta, catalytic subunit	[L]	INFORMATION STORAGE AND PROCESSING	Replication, recombination and repair
Fusarium0G112300.1	At1g12750	5.00E-29	76/237(32.07)	119	ath	KOG2289	Rhomboid family proteins	[T]	CELLULAR PROCESSES AND SIGNALING	Signal transduction mechanisms
Fusarium0G112330.1	YKL034w	9.00E-58	171/629(27.19)	213	sce	KOG0828	Predicted E3 ubiquitin ligase	[O]	CELLULAR PROCESSES AND SIGNALING	Posttranslational modification, protein turnover, chaperones
Fusarium0G112340.1	Hs4557647	8.00E-06	16/39(41.03)	41.6	hsa	KOG4117	Heat shock factor binding protein	[KO]	--	--
Fusarium0G112350.1	SPAC17H9.14c	2.00E-78	142/356(39.89)	250	spo	KOG0191	Thioredoxin/protein disulfide isomerase	[O]	CELLULAR PROCESSES AND SIGNALING	Posttranslational modification, protein turnover, chaperones
Fusarium0G112360.1	YOR187w	0	288/399(72.18)	609	sce	KOG0460	Mitochondrial translation elongation factor Tu	[J]	INFORMATION STORAGE AND PROCESSING	Translation, ribosomal structure and biogenesis
Fusarium0G112390.1	SPBC1711.06	4.00E-160	222/342(64.91)	458	spo	KOG1475	Ribosomal protein RPL1/RPL2/RL4L4	[A]	INFORMATION STORAGE AND PROCESSING	RNA processing and modification
Fusarium0G112400.1	SPAC56E4.03	6.00E-64	166/588(28.23)	222	spo	KOG0634	Aromatic amino acid aminotransferase and related proteins	[E]	METABOLISM	Amino acid transport and metabolism
Fusarium0G112410.1	SPBP16F5.08c	5.00E-83	152/445(34.16)	268	spo	KOG1399	Flavin-containing monooxygenase	[Q]	METABOLISM	Secondary metabolites biosynthesis, transport and catabolism
Fusarium0G112430.1	At1g79750	7.00E-150	239/575(41.57)	453	ath	KOG1257	NADP+-dependent malic enzyme	[C]	METABOLISM	Energy production and conversion
Fusarium0G112460.1	SPAC3F10.16c	0	300/652(46.01)	536	spo	KOG1424	Predicted GTP-binding protein MMR1	[R]	POORLY CHARACTERIZED	General function prediction only
Fusarium0G112470.1	SPAC3F10.17	5.00E-51	150/428(35.05)	180	spo	KOG2637	Uncharacterized conserved protein	[S]	POORLY CHARACTERIZED	Function unknown
Fusarium0G112480.1	SPCC576.05	5.00E-63	155/462(33.55)	228	spo	KOG1860	Nuclear protein export factor	[UD]	--	--
Fusarium0G112520.1	YLR175w	0	298/400(74.50)	627	sce	KOG2529	Pseudouridine synthase	[J]	INFORMATION STORAGE AND PROCESSING	Translation, ribosomal structure and biogenesis
Fusarium0G112550.1	SPBC23E6.03c	4.00E-49	105/290(36.21)	179	spo	KOG0806	Carbon-nitrogen hydrolase	[E]	METABOLISM	Amino acid transport and metabolism
Fusarium0G112600.1	Hs7705730	1.00E-76	115/199(57.79)	233	hsa	KOG3165	Predicted nucleic-acid-binding protein, contains PIN domain	[R]	POORLY CHARACTERIZED	General function prediction only
Fusarium0G112610.1	SPAC1687.03c	0	241/340(70.88)	521	spo	KOG0991	Replication factor C, subunit RFC2	[L]	INFORMATION STORAGE AND PROCESSING	Replication, recombination and repair
Fusarium0G112630.1	Hs13236516	3.00E-16	75/254(29.53)	77	hsa	KOG0858	Predicted membrane protein	[S]	POORLY CHARACTERIZED	Function unknown
Fusarium0G112640.1	SPBC13A2.04c	3.00E-113	238/614(38.76)	357	spo	KOG1237	H+/oligopeptide symporter	[E]	METABOLISM	Amino acid transport and metabolism
Fusarium0G112660.1	YMR202w	2.00E-54	97/218(44.50)	177	sce	KOG4143	Sigma receptor and C-8 sterol isomerase	[T]	CELLULAR PROCESSES AND SIGNALING	Signal transduction mechanisms
Fusarium0G112690.1	YMR303c	5.00E-41	112/360(31.11)	150	sce	KOG0023	Alcohol dehydrogenase, class V	[Q]	METABOLISM	Secondary metabolites biosynthesis, transport and catabolism
Fusarium0G112700.1	Hs7705608	5.00E-46	89/220(40.45)	161	hsa	KOG1535	Predicted fumarylacetoacetate hydralase	[R]	POORLY CHARACTERIZED	General function prediction only
Fusarium0G112720.1	YOR164c	2.00E-56	110/308(35.71)	190	sce	KOG3024	Uncharacterized conserved protein	[S]	POORLY CHARACTERIZED	Function unknown
Fusarium0G112740.1	YOL129w	5.00E-47	77/163(47.24)	155	sce	KOG3393	Predicted membrane protein	[S]	POORLY CHARACTERIZED	Function unknown
Fusarium0G112770.1	At5g38890_1	3.00E-44	87/195(44.62)	151	ath	KOG3409	Exosomal 3'-5' exoribonuclease complex, subunit ski4 (Csl4)	[J]	INFORMATION STORAGE AND PROCESSING	Translation, ribosomal structure and biogenesis
Fusarium0G112780.1	YGR281w	0	509/1437(35.42)	862	sce	KOG0054	Multidrug resistance-associated protein/mitoxantrone resistance protein, ABC superfamily	[Q]	METABOLISM	Secondary metabolites biosynthesis, transport and catabolism
Fusarium0G112790.1	SPBC11C11.10	1.00E-56	130/369(35.23)	198	spo	KOG2529	Pseudouridine synthase	[J]	INFORMATION STORAGE AND PROCESSING	Translation, ribosomal structure and biogenesis
Fusarium0G112810.1	SPAC6G10.07	8.00E-76	173/608(28.45)	263	spo	KOG1104	Nuclear cap-binding complex, subunit NCBP1/CBP80	[A]	INFORMATION STORAGE AND PROCESSING	RNA processing and modification
Fusarium0G112820.1	SPAC1687.15	0	254/369(68.83)	543	spo	KOG0658	Glycogen synthase kinase-3	[G]	METABOLISM	Carbohydrate transport and metabolism
Fusarium0G112830.1	YLR345w	1.00E-102	172/438(39.27)	322	sce	KOG0234	Fructose-6-phosphate 2-kinase/fructose-2,6-biphosphatase	[G]	METABOLISM	Carbohydrate transport and metabolism
Fusarium0G112840.1	YMR203w	8.00E-99	166/364(45.60)	303	sce	KOG3296	Translocase of outer mitochondrial membrane complex, subunit TOM40	[U]	CELLULAR PROCESSES AND SIGNALING	Intracellular trafficking, secretion, and vesicular transport
Fusarium0G112860.1	YDR237w	2.00E-41	87/251(34.66)	150	sce	KOG0398	Mitochondrial/chloroplast ribosomal protein L5/L7	[J]	INFORMATION STORAGE AND PROCESSING	Translation, ribosomal structure and biogenesis
Fusarium0G112870.1	YBR101c	9.00E-34	78/175(44.57)	125	sce	KOG2160	Armadillo/beta-catenin-like repeat-containing protein	[O]	CELLULAR PROCESSES AND SIGNALING	Posttranslational modification, protein turnover, chaperones
Fusarium0G112880.1	SPBC32H8.12c	0	318/360(88.33)	667	spo	KOG0676	Actin and related proteins	[Z]	CELLULAR PROCESSES AND SIGNALING	Cytoskeleton
Fusarium0G112890.1	Hs14783644	6.00E-19	39/69(56.52)	82.4	hsa	KOG2726	Mitochondrial polypeptide chain release factor	[J]	INFORMATION STORAGE AND PROCESSING	Translation, ribosomal structure and biogenesis
Fusarium0G112910.1	YGR200c	2.00E-170	323/834(38.73)	518	sce	KOG1063	RNA polymerase II elongator complex, subunit ELP2, WD repeat superfamily	[BK]	--	--
Fusarium0G112920.1	Hs13569870	1.00E-25	49/103(47.57)	96.3	hsa	KOG4146	Ubiquitin-like protein	[O]	CELLULAR PROCESSES AND SIGNALING	Posttranslational modification, protein turnover, chaperones
Fusarium0G112930.1	YOR113w	2.00E-58	116/255(45.49)	209	sce	KOG1721	FOG: Zn-finger	[R]	POORLY CHARACTERIZED	General function prediction only
Fusarium0G112940.1	YIL134w	7.00E-54	112/293(38.23)	182	sce	KOG0764	Mitochondrial FAD carrier protein	[C]	METABOLISM	Energy production and conversion
Fusarium0G112950.1	7290689	3.00E-73	107/192(55.73)	236	dme	KOG0131	Splicing factor 3b, subunit 4	[A]	INFORMATION STORAGE AND PROCESSING	RNA processing and modification
Fusarium0G112980.1	SPAC9G1.06c	5.00E-78	178/562(31.67)	278	spo	KOG4575	TGc (transglutaminase/protease-like) domain-containing protein involved in cytokinesis	[D]	CELLULAR PROCESSES AND SIGNALING	Cell cycle control, cell division, chromosome partitioning
Fusarium0G112990.1	7300224	6.00E-118	172/270(63.70)	370	dme	KOG0201	Serine/threonine protein kinase	[T]	CELLULAR PROCESSES AND SIGNALING	Signal transduction mechanisms
Fusarium0G113000.1	SPAC19D5.06c	6.00E-56	114/330(34.55)	191	spo	KOG1982	Nuclear 5'-3' exoribonuclease-interacting protein, Rai1p	[L]	INFORMATION STORAGE AND PROCESSING	Replication, recombination and repair
Fusarium0G113020.1	YHR051w	3.00E-46	71/102(69.61)	150	sce	KOG4077	Cytochrome c oxidase, subunit Va/COX6	[C]	METABOLISM	Energy production and conversion
Fusarium0G113030.1	SPAC1B2.03c	4.00E-96	152/287(52.96)	293	spo	KOG3071	Fatty acyl-CoA elongase/Polyunsaturated fatty acid specific elongation enzyme	[I]	METABOLISM	Lipid transport and metabolism
Fusarium0G113060.1	YFR015c	0	447/684(65.35)	890	sce	KOG3742	Glycogen synthase	[G]	METABOLISM	Carbohydrate transport and metabolism
Fusarium0G113070.1	YOR272w	2.00E-96	188/495(37.98)	303	sce	KOG0313	Microtubule binding protein YTM1 (contains WD40 repeats)	[Z]	CELLULAR PROCESSES AND SIGNALING	Cytoskeleton
Fusarium0G113080.1	Hs5739524_1	8.00E-14	58/175(33.14)	75.5	hsa	KOG4373	Predicted 3'-5' exonuclease	[R]	POORLY CHARACTERIZED	General function prediction only
Fusarium0G113090.1	Hs6912488	8.00E-36	59/81(72.84)	120	hsa	KOG1775	U6 snRNA-associated Sm-like protein	[A]	INFORMATION STORAGE AND PROCESSING	RNA processing and modification
Fusarium0G113100.1	YOL005c	4.00E-23	45/115(39.13)	90.5	sce	KOG4392	RNA polymerase, subunit L	[K]	INFORMATION STORAGE AND PROCESSING	Transcription
Fusarium0G113110.1	YNL063w	2.00E-35	92/245(37.55)	135	sce	KOG2904	Predicted methyltransferase	[R]	POORLY CHARACTERIZED	General function prediction only
Fusarium0G113120.1	YMR089c	0	374/603(62.02)	748	sce	KOG0731	AAA+-type ATPase containing the peptidase M41 domain	[O]	CELLULAR PROCESSES AND SIGNALING	Posttranslational modification, protein turnover, chaperones
Fusarium0G113130.1	SPBC216.06c	1.00E-130	313/1008(31.05)	431	spo	KOG1974	DNA topoisomerase I-interacting protein	[L]	INFORMATION STORAGE AND PROCESSING	Replication, recombination and repair
Fusarium0G113140.1	At3g15290	1.00E-81	142/290(48.97)	254	ath	KOG2304	3-hydroxyacyl-CoA dehydrogenase	[I]	METABOLISM	Lipid transport and metabolism
Fusarium0G113220.1	SPCC1795.11	0	380/576(65.97)	725	spo	KOG0335	ATP-dependent RNA helicase	[A]	INFORMATION STORAGE AND PROCESSING	RNA processing and modification
Fusarium0G113230.1	YER012w	7.00E-70	94/171(54.97)	215	sce	KOG0177	20S proteasome, regulatory subunit beta type PSMB2/PRE1	[O]	CELLULAR PROCESSES AND SIGNALING	Posttranslational modification, protein turnover, chaperones
Fusarium0G113240.1	SPAC2E1P5.05	5.00E-128	205/472(43.43)	391	spo	KOG0299	U3 snoRNP-associated protein (contains WD40 repeats)	[A]	INFORMATION STORAGE AND PROCESSING	RNA processing and modification
Fusarium0G113260.1	SPAC17A5.07c	2.00E-40	88/269(32.71)	159	spo	KOG0779	Protease, Ulp1 family	[O]	CELLULAR PROCESSES AND SIGNALING	Posttranslational modification, protein turnover, chaperones
Fusarium0G113270.1	YLR066w	3.00E-12	59/188(31.38)	63.9	sce	KOG3372	Signal peptidase complex subunit	[U]	CELLULAR PROCESSES AND SIGNALING	Intracellular trafficking, secretion, and vesicular transport
Fusarium0G113280.1	SPAC17A5.14	0	617/1263(48.85)	1139	spo	KOG2045	5'-3' exonuclease XRN1/KEM1/SEP1 involved in DNA strand exchange and mRNA turnover	[LD]	--	--
Fusarium0G113290.1	Hs5032027	2.00E-148	204/412(49.51)	434	hsa	KOG0264	Nucleosome remodeling factor, subunit CAF1/NURF55/MSI1	[B]	INFORMATION STORAGE AND PROCESSING	Chromatin structure and dynamics
Fusarium0G113310.1	SPAC17H9.04c	2.00E-55	111/306(36.27)	193	spo	KOG4198	RNA-binding Ran Zn-finger protein and related proteins	[R]	POORLY CHARACTERIZED	General function prediction only
Fusarium0G113340.1	SPAC2F3.15	6.00E-117	169/315(53.65)	368	spo	KOG0600	Cdc2-related protein kinase	[D]	CELLULAR PROCESSES AND SIGNALING	Cell cycle control, cell division, chromosome partitioning
Fusarium0G113350.1	YMR210w	1.00E-55	127/375(33.87)	193	sce	KOG1838	Alpha/beta hydrolase	[R]	POORLY CHARACTERIZED	General function prediction only
Fusarium0G113370.1	Hs4757702	5.00E-48	85/198(42.93)	166	hsa	KOG1669	Predicted mRNA cap-binding protein related to eIF-4E	[J]	INFORMATION STORAGE AND PROCESSING	Translation, ribosomal structure and biogenesis
Fusarium0G113380.1	SPBC577.07	2.00E-172	239/451(52.99)	502	spo	KOG2026	Spindle pole body protein - Sad1p	[Z]	CELLULAR PROCESSES AND SIGNALING	Cytoskeleton
Fusarium0G113390.1	YLR222c	5.00E-147	300/901(33.30)	460	sce	KOG0319	WD40-repeat-containing subunit of the 18S rRNA processing complex	[A]	INFORMATION STORAGE AND PROCESSING	RNA processing and modification
Fusarium0G113440.1	YLR274w	0	443/776(57.09)	868	sce	KOG0481	DNA replication licensing factor, MCM5 component	[L]	INFORMATION STORAGE AND PROCESSING	Replication, recombination and repair
Fusarium0G113450.1	SPAC2F3.10	3.00E-60	240/1004(23.90)	225	spo	KOG2115	Vacuolar sorting protein VPS45	[U]	CELLULAR PROCESSES AND SIGNALING	Intracellular trafficking, secretion, and vesicular transport
Fusarium0G113480.1	SPAC6F12.14	8.00E-111	228/616(37.01)	348	spo	KOG1155	Anaphase-promoting complex (APC), Cdc23 subunit	[DO]	--	--
Fusarium0G113490.1	YJL167w	3.00E-135	195/343(56.85)	394	sce	KOG0711	Polyprenyl synthetase	[H]	METABOLISM	Coenzyme transport and metabolism
Fusarium0G113510.1	Hs11034825	9.00E-64	126/301(41.86)	209	hsa	KOG1430	C-3 sterol dehydrogenase/3-beta-hydroxysteroid dehydrogenase and related dehydrogenases	[IE]	--	--
Fusarium0G113540.1	Hs5174553	3.00E-22	89/239(37.24)	100	hsa	KOG1425	Microfibrillar-associated protein MFAP1	[Z]	CELLULAR PROCESSES AND SIGNALING	Cytoskeleton
Fusarium0G113550.1	YBL035c	6.00E-84	218/724(30.11)	282	sce	KOG1625	DNA polymerase alpha-primase complex, polymerase-associated subunit B	[L]	INFORMATION STORAGE AND PROCESSING	Replication, recombination and repair
Fusarium0G113570.1	SPBC2D10.09	8.00E-66	132/340(38.82)	221	spo	KOG1684	Enoyl-CoA hydratase	[I]	METABOLISM	Lipid transport and metabolism
Fusarium0G113580.1	SPAC2C4.03c	3.00E-54	79/107(73.83)	170	spo	KOG3459	Small nuclear ribonucleoprotein (snRNP) Sm core protein	[A]	INFORMATION STORAGE AND PROCESSING	RNA processing and modification
Fusarium0G113590.1	SPAC22A12.11	7.00E-174	277/585(47.35)	511	spo	KOG2426	Dihydroxyacetone kinase/glycerone kinase	[G]	METABOLISM	Carbohydrate transport and metabolism
Fusarium0G113650.1	YDR293c	0	418/997(41.93)	716	sce	KOG2102	Exosomal 3'-5' exoribonuclease complex, subunit Rrp44/Dis3	[J]	INFORMATION STORAGE AND PROCESSING	Translation, ribosomal structure and biogenesis
Fusarium0G113660.1	YDL207w	4.00E-19	57/190(30.00)	92.4	sce	KOG2412	Nuclear-export-signal (NES)-containing protein/polyadenylated-RNA export factor	[A]	INFORMATION STORAGE AND PROCESSING	RNA processing and modification
Fusarium0G113670.1	SPBC36B7.07	2.00E-22	64/214(29.91)	94.7	spo	KOG3202	SNARE protein TLG1/Syntaxin 6	[U]	CELLULAR PROCESSES AND SIGNALING	Intracellular trafficking, secretion, and vesicular transport
Fusarium0G113680.1	At1g16650	1.00E-19	125/524(23.85)	94.7	ath	KOG2651	rRNA adenine N-6-methyltransferase	[A]	INFORMATION STORAGE AND PROCESSING	RNA processing and modification
Fusarium0G113700.1	YCR059c	3.00E-55	108/270(40.00)	183	sce	KOG3299	Uncharacterized conserved protein	[S]	POORLY CHARACTERIZED	Function unknown
Fusarium0G113710.1	SPAC343.05	0	403/592(68.07)	868	spo	KOG1352	Vacuolar H+-ATPase V1 sector, subunit A	[C]	METABOLISM	Energy production and conversion
Fusarium0G113720.1	Hs4503757	4.00E-39	103/350(29.43)	151	hsa	KOG1399	Flavin-containing monooxygenase	[Q]	METABOLISM	Secondary metabolites biosynthesis, transport and catabolism
Fusarium0G113730.1	Hs4507093	8.00E-53	125/360(34.72)	189	hsa	KOG3770	Acid sphingomyelinase and PHM5 phosphate metabolism protein	[I]	METABOLISM	Lipid transport and metabolism
Fusarium0G113750.1	SPAC17A5.16	1.00E-98	211/619(34.09)	330	spo	KOG2226	Proteins containing regions of low-complexity	[R]	POORLY CHARACTERIZED	General function prediction only
Fusarium0G113760.1	CE14390	5.00E-16	84/378(22.22)	82.4	cel	KOG2565	Predicted hydrolases or acyltransferases (alpha/beta hydrolase superfamily)	[R]	POORLY CHARACTERIZED	General function prediction only
Fusarium0G113770.1	SPCC970.09	7.00E-49	250/1077(23.21)	191	spo	KOG3691	Exocyst complex subunit Sec8	[U]	CELLULAR PROCESSES AND SIGNALING	Intracellular trafficking, secretion, and vesicular transport
Fusarium0G113820.1	SPBP16F5.03c	0	1365/3906(34.95)	2224	spo	KOG0889	Histone acetyltransferase SAGA, TRRAP/TRA1 component, PI-3 kinase superfamily	[TBLD]	--	--
Fusarium0G113830.1	Hs12965199	1.00E-152	271/684(39.62)	464	hsa	KOG1175	Acyl-CoA synthetase	[I]	METABOLISM	Lipid transport and metabolism
Fusarium0G113850.1	SPAC6F12.15c	4.00E-157	242/547(44.24)	472	spo	KOG1173	Anaphase-promoting complex (APC), Cdc16 subunit	[DO]	--	--
Fusarium0G113860.1	YOR202w	5.00E-92	135/216(62.50)	275	sce	KOG3143	Imidazoleglycerol-phosphate dehydratase	[E]	METABOLISM	Amino acid transport and metabolism
Fusarium0G113870.1	YMR062c	3.00E-146	224/433(51.73)	430	sce	KOG2786	Putative glutamate/ornithine acetyltransferase	[E]	METABOLISM	Amino acid transport and metabolism
Fusarium0G113880.1	SPAC21E11.06	2.00E-80	171/463(36.93)	261	spo	KOG1467	Translation initiation factor 2B, delta subunit (eIF-2Bdelta/GCD2)	[J]	INFORMATION STORAGE AND PROCESSING	Translation, ribosomal structure and biogenesis
Fusarium0G113910.1	At3g52220	5.00E-22	49/94(52.13)	94.7	ath	KOG4520	Predicted coiled-coil protein	[R]	POORLY CHARACTERIZED	General function prediction only
Fusarium0G113920.1	SPAC1002.15c	2.00E-22	51/164(31.10)	95.5	spo	KOG3169	RNA polymerase II transcriptional regulation mediator	[K]	INFORMATION STORAGE AND PROCESSING	Transcription
Fusarium0G113930.1	Hs15277342	6.00E-29	91/285(31.93)	114	hsa	KOG1200	Mitochondrial/plastidial beta-ketoacyl-ACP reductase	[I]	METABOLISM	Lipid transport and metabolism
Fusarium0G113940.1	YMR128w	0	425/899(47.27)	776	sce	KOG0926	DEAH-box RNA helicase	[AJ]	--	--
Fusarium0G113960.1	SPBC1346.01c	0	382/552(69.20)	805	spo	KOG0375	Serine-threonine phosphatase 2B, catalytic subunit	[R]	POORLY CHARACTERIZED	General function prediction only
Fusarium0G113970.1	SPAC8E11.10	1.00E-70	120/265(45.28)	224	spo	KOG0725	Reductases with broad range of substrate specificities	[R]	POORLY CHARACTERIZED	General function prediction only
Fusarium0G113980.1	Hs8922625	2.00E-54	108/290(37.24)	187	hsa	KOG3889	Predicted gamma-butyrobetaine,2-oxoglutarate dioxygenase	[I]	METABOLISM	Lipid transport and metabolism
Fusarium0G114000.1	YDL122w	1.00E-26	107/343(31.20)	118	sce	KOG1867	Ubiquitin-specific protease	[O]	CELLULAR PROCESSES AND SIGNALING	Posttranslational modification, protein turnover, chaperones
Fusarium0G114010.1	At5g25400	2.00E-52	108/289(37.37)	182	ath	KOG1441	Glucose-6-phosphate/phosphate and phosphoenolpyruvate/phosphate antiporter	[GE]	--	--
Fusarium0G114050.1	YPL252c	2.00E-64	90/132(68.18)	201	sce	KOG3309	Ferredoxin	[C]	METABOLISM	Energy production and conversion
Fusarium0G114060.1	YPR143w	7.00E-10	71/219(32.42)	60.1	sce	KOG2974	Uncharacterized conserved protein	[S]	POORLY CHARACTERIZED	Function unknown
Fusarium0G114080.1	SPAC17A5.08	1.00E-47	84/203(41.38)	162	spo	KOG1693	emp24/gp25L/p24 family of membrane trafficking proteins	[U]	CELLULAR PROCESSES AND SIGNALING	Intracellular trafficking, secretion, and vesicular transport
Fusarium0G114090.1	SPCC188.11	7.00E-129	261/560(46.61)	392	spo	KOG2441	mRNA splicing factor/probable chromatin binding snw family nuclear protein	[AB]	--	--
Fusarium0G114130.1	YDL217c	2.00E-40	86/173(49.71)	140	sce	KOG3225	Mitochondrial import inner membrane translocase, subunit TIM22	[U]	CELLULAR PROCESSES AND SIGNALING	Intracellular trafficking, secretion, and vesicular transport
Fusarium0G114150.1	YHR100c	2.00E-55	91/197(46.19)	179	sce	KOG2961	Predicted hydrolase (HAD superfamily)	[R]	POORLY CHARACTERIZED	General function prediction only
Fusarium0G114160.1	SPBC685.09	3.00E-51	119/351(33.90)	187	spo	KOG2928	Origin recognition complex, subunit 2	[L]	INFORMATION STORAGE AND PROCESSING	Replication, recombination and repair
Fusarium0G114170.1	SPCC63.10c	6.00E-35	83/228(36.40)	138	spo	KOG2468	Dolichol kinase	[I]	METABOLISM	Lipid transport and metabolism
Fusarium0G114190.1	SPAC31G5.21	9.00E-11	31/66(46.97)	57.4	spo	KOG3410	Conserved alpha-helical protein	[S]	POORLY CHARACTERIZED	Function unknown
Fusarium0G114200.1	Hs4507053	2.00E-68	146/475(30.74)	232	hsa	KOG1287	Amino acid transporters	[E]	METABOLISM	Amino acid transport and metabolism
Fusarium0G114210.1	YOR388c	1.00E-155	229/374(61.23)	448	sce	KOG0069	Glyoxylate/hydroxypyruvate reductase (D-isomer-specific 2-hydroxy acid dehydrogenase superfamily)	[C]	METABOLISM	Energy production and conversion
Fusarium0G114220.1	CE06704	5.00E-19	110/466(23.61)	95.1	cel	KOG4177	Ankyrin	[M]	CELLULAR PROCESSES AND SIGNALING	Cell wall/membrane/envelope biogenesis
Fusarium0G114240.1	YKL103c	2.00E-125	204/475(42.95)	382	sce	KOG2596	Aminopeptidase I zinc metalloprotease (M18)	[E]	METABOLISM	Amino acid transport and metabolism
Fusarium0G114250.1	SPCP1E11.01c	3.00E-41	130/411(31.63)	162	spo	KOG1162	Predicted small molecule transporter	[U]	CELLULAR PROCESSES AND SIGNALING	Intracellular trafficking, secretion, and vesicular transport
Fusarium0G114270.1	YPR018w	6.00E-06	109/399(27.32)	51.2	sce	KOG4363	Putative growth response protein	[T]	CELLULAR PROCESSES AND SIGNALING	Signal transduction mechanisms
Fusarium0G114290.1	At3g60160	1.00E-100	330/1296(25.46)	354	ath	KOG0054	Multidrug resistance-associated protein/mitoxantrone resistance protein, ABC superfamily	[Q]	METABOLISM	Secondary metabolites biosynthesis, transport and catabolism
Fusarium0G114320.1	YML018c	2.00E-70	138/400(34.50)	233	sce	KOG2765	Predicted membrane protein	[S]	POORLY CHARACTERIZED	Function unknown
Fusarium0G114340.1	SPAC17H9.19c	2.00E-25	114/435(26.21)	112	spo	KOG0321	WD40 repeat-containing protein L2DTL	[S]	POORLY CHARACTERIZED	Function unknown
Fusarium0G114350.1	YNL191w	2.00E-103	174/335(51.94)	318	sce	KOG1268	Glucosamine 6-phosphate synthetases, contain amidotransferase and phosphosugar isomerase domains	[M]	CELLULAR PROCESSES AND SIGNALING	Cell wall/membrane/envelope biogenesis
Fusarium0G114380.1	At3g16060	2.00E-40	106/321(33.02)	157	ath	KOG0246	Kinesin-like protein	[Z]	CELLULAR PROCESSES AND SIGNALING	Cytoskeleton
Fusarium0G114390.1	YIR037w	2.00E-64	96/163(58.90)	200	sce	KOG1651	Glutathione peroxidase	[O]	CELLULAR PROCESSES AND SIGNALING	Posttranslational modification, protein turnover, chaperones
Fusarium0G114400.1	SPAC1F5.03c	7.00E-66	151/437(34.55)	219	spo	KOG2852	Possible oxidoreductase	[R]	POORLY CHARACTERIZED	General function prediction only
Fusarium0G114410.1	YER002w	1.00E-23	80/228(35.09)	97.4	sce	KOG4771	Nucleolar protein (NOP16) involved in 60S ribosomal subunit biogenesis	[J]	INFORMATION STORAGE AND PROCESSING	Translation, ribosomal structure and biogenesis
Fusarium0G114440.1	SPBC12C2.13c	1.00E-69	172/444(38.74)	235	spo	KOG0254	Predicted transporter (major facilitator superfamily)	[R]	POORLY CHARACTERIZED	General function prediction only
Fusarium0G114470.1	YMR283c	5.00E-71	168/504(33.33)	238	sce	KOG2634	Initiator tRNA phosphoribosyl-transferase	[A]	INFORMATION STORAGE AND PROCESSING	RNA processing and modification
Fusarium0G114480.1	At3g48420_1	1.00E-09	67/234(28.63)	58.9	ath	KOG2914	Predicted haloacid-halidohydrolase and related hydrolases	[R]	POORLY CHARACTERIZED	General function prediction only
Fusarium0G114490.1	SPCC830.07c	5.00E-80	165/392(42.09)	254	spo	KOG0714	Molecular chaperone (DnaJ superfamily)	[O]	CELLULAR PROCESSES AND SIGNALING	Posttranslational modification, protein turnover, chaperones
Fusarium0G114510.1	YDR054c	1.00E-35	86/195(44.10)	130	sce	KOG0425	Ubiquitin-protein ligase	[O]	CELLULAR PROCESSES AND SIGNALING	Posttranslational modification, protein turnover, chaperones
Fusarium0G114530.1	YDR283c	0	510/1692(30.14)	656	sce	KOG1035	eIF-2alpha kinase GCN2	[J]	INFORMATION STORAGE AND PROCESSING	Translation, ribosomal structure and biogenesis
Fusarium0G114560.1	SPAC3A12.11c	1.00E-124	185/355(52.11)	371	spo	KOG0118	FOG: RRM domain	[R]	POORLY CHARACTERIZED	General function prediction only
Fusarium0G114570.1	YGR173w	4.00E-156	227/341(66.57)	449	sce	KOG1486	GTP-binding protein DRG2 (ODN superfamily)	[T]	CELLULAR PROCESSES AND SIGNALING	Signal transduction mechanisms
Fusarium0G114580.1	At3g06810	6.00E-134	204/388(52.58)	397	ath	KOG1469	Predicted acyl-CoA dehydrogenase	[R]	POORLY CHARACTERIZED	General function prediction only
Fusarium0G114590.1	SPBC405.04c	8.00E-112	145/205(70.73)	323	spo	KOG0394	Ras-related GTPase	[R]	POORLY CHARACTERIZED	General function prediction only
Fusarium0G114610.1	YEL042w	1.00E-156	239/442(54.07)	463	sce	KOG1385	Nucleoside phosphatase	[F]	METABOLISM	Nucleotide transport and metabolism
Fusarium0G114620.1	At3g07090	6.00E-40	68/151(45.03)	149	ath	KOG0324	Uncharacterized conserved protein	[S]	POORLY CHARACTERIZED	Function unknown
Fusarium0G114640.1	At1g80480	6.00E-23	72/222(32.43)	100	ath	KOG2743	Cobalamin synthesis protein	[H]	METABOLISM	Coenzyme transport and metabolism
Fusarium0G114660.1	YBR235w	0	405/930(43.55)	729	sce	KOG1288	Amino acid transporters	[E]	METABOLISM	Amino acid transport and metabolism
Fusarium0G114670.1	SPAC3H1.09c	3.00E-164	289/666(43.39)	495	spo	KOG1304	Amino acid transporters	[E]	METABOLISM	Amino acid transport and metabolism
Fusarium0G114690.1	YIL048w	0	461/777(59.33)	932	sce	KOG0210	P-type ATPase	[P]	METABOLISM	Inorganic ion transport and metabolism
Fusarium0G114710.1	SPCC663.03	0	508/1354(37.52)	866	spo	KOG0055	Multidrug/pheromone exporter, ABC superfamily	[Q]	METABOLISM	Secondary metabolites biosynthesis, transport and catabolism
Fusarium0G114720.1	Hs22046342	3.00E-27	120/484(24.79)	122	hsa	KOG1913	Regucalcin gene promoter region-related protein (RGPR)	[K]	INFORMATION STORAGE AND PROCESSING	Transcription
Fusarium0G114730.1	SPAC20G4.04c	2.00E-59	117/342(34.21)	197	spo	KOG3999	Checkpoint 9-1-1 complex, HUS1 component	[DL]	--	--
Fusarium0G114740.1	YOR057w	6.00E-27	82/248(33.06)	113	sce	KOG1309	Suppressor of G2 allele of skp1	[T]	CELLULAR PROCESSES AND SIGNALING	Signal transduction mechanisms
Fusarium0G114750.1	7300613	1.00E-33	96/368(26.09)	132	dme	KOG3889	Predicted gamma-butyrobetaine,2-oxoglutarate dioxygenase	[I]	METABOLISM	Lipid transport and metabolism
Fusarium0G114760.1	YLR105c	5.00E-23	63/193(32.64)	102	sce	KOG4685	tRNA splicing endonuclease SEN2	[J]	INFORMATION STORAGE AND PROCESSING	Translation, ribosomal structure and biogenesis
Fusarium0G114770.1	Hs4507811	2.00E-27	108/446(24.22)	115	hsa	KOG2547	Ceramide glucosyltransferase	[IM]	--	--
Fusarium0G114780.1	SPBP16F5.05c	5.00E-21	48/139(34.53)	87.8	spo	KOG0504	FOG: Ankyrin repeat	[R]	POORLY CHARACTERIZED	General function prediction only
Fusarium0G114790.1	At4g36580	5.00E-08	43/130(33.08)	58.2	ath	KOG0742	AAA+-type ATPase	[O]	CELLULAR PROCESSES AND SIGNALING	Posttranslational modification, protein turnover, chaperones
Fusarium0G114840.1	SPBC1198.05	7.00E-60	97/180(53.89)	190	spo	KOG0707	Guanylate kinase	[F]	METABOLISM	Nucleotide transport and metabolism
Fusarium0G114860.1	7297766	9.00E-17	101/364(27.75)	82.8	dme	KOG1339	Aspartyl protease	[O]	CELLULAR PROCESSES AND SIGNALING	Posttranslational modification, protein turnover, chaperones
Fusarium0G114870.1	SPBC1347.09	2.00E-14	39/113(34.51)	72	spo	KOG1270	Methyltransferases	[H]	METABOLISM	Coenzyme transport and metabolism
Fusarium0G114880.1	SPBC106.11c	4.00E-27	125/458(27.29)	115	spo	KOG3847	Phospholipase A2 (platelet-activating factor acetylhydrolase in humans)	[I]	METABOLISM	Lipid transport and metabolism
Fusarium0G114910.1	Hs4507467	7.00E-09	50/155(32.26)	58.9	hsa	KOG1437	Fasciclin and related adhesion glycoproteins	[MW]	--	--
Fusarium0G114940.1	Hs4504565	1.00E-51	158/502(31.47)	187	hsa	KOG1516	Carboxylesterase and related proteins	[R]	POORLY CHARACTERIZED	General function prediction only
Fusarium0G115010.1	SPAC17A5.12_2	1.00E-32	65/144(45.14)	127	spo	KOG0431	Auxilin-like protein and related proteins containing DnaJ domain	[R]	POORLY CHARACTERIZED	General function prediction only
Fusarium0G115020.1	SPBP16F5.04	6.00E-80	110/163(67.48)	239	spo	KOG0426	Ubiquitin-protein ligase	[O]	CELLULAR PROCESSES AND SIGNALING	Posttranslational modification, protein turnover, chaperones
Fusarium0G115040.1	YIL166c	7.00E-59	137/444(30.86)	206	sce	KOG2533	Permease of the major facilitator superfamily	[G]	METABOLISM	Carbohydrate transport and metabolism
Fusarium0G115050.1	SPAC29E6.06c	0	340/812(41.87)	543	spo	KOG2007	Cysteinyl-tRNA synthetase	[J]	INFORMATION STORAGE AND PROCESSING	Translation, ribosomal structure and biogenesis
Fusarium0G115060.1	YJL125c	2.00E-31	60/166(36.14)	120	sce	KOG2915	tRNA(1-methyladenosine) methyltransferase, subunit GCD14	[J]	INFORMATION STORAGE AND PROCESSING	Translation, ribosomal structure and biogenesis
Fusarium0G115070.1	Hs4759160	2.00E-44	62/108(57.41)	145	hsa	KOG3172	Small nuclear ribonucleoprotein Sm D3	[A]	INFORMATION STORAGE AND PROCESSING	RNA processing and modification
Fusarium0G115150.1	YKL067w	5.00E-73	99/151(65.56)	224	sce	KOG0888	Nucleoside diphosphate kinase	[F]	METABOLISM	Nucleotide transport and metabolism
Fusarium0G115160.1	SPAC1002.03c	0	400/900(44.44)	792	spo	KOG1066	Glucosidase II catalytic (alpha) subunit and related enzymes, glycosyl hydrolase family 31	[GMO]	--	--
Fusarium0G115170.1	SPCC1183.11	3.00E-133	246/630(39.05)	427	spo	KOG4629	Predicted mechanosensitive ion channel	[M]	CELLULAR PROCESSES AND SIGNALING	Cell wall/membrane/envelope biogenesis
Fusarium0G115180.1	Hs22056697	3.00E-09	44/156(28.21)	61.6	hsa	KOG4725	Uncharacterized conserved protein	[S]	POORLY CHARACTERIZED	Function unknown
Fusarium0G115210.1	SPBC342.05	3.00E-14	49/172(28.49)	79.3	spo	KOG3548	DNA damage checkpoint protein RHP9/CRB2/53BP1	[L]	INFORMATION STORAGE AND PROCESSING	Replication, recombination and repair
Fusarium0G115260.1	SPAC630.05	3.00E-156	285/750(38.00)	478	spo	KOG2197	Ypt/Rab-specific GTPase-activating protein GYP7 and related proteins	[T]	CELLULAR PROCESSES AND SIGNALING	Signal transduction mechanisms
Fusarium0G115270.1	SPAC222.06	6.00E-88	132/201(65.67)	270	spo	KOG3064	RNA-binding nuclear protein (MAK16) containing a distinct C4 Zn-finger	[A]	INFORMATION STORAGE AND PROCESSING	RNA processing and modification
Fusarium0G115280.1	YJR044c	2.00E-29	61/123(49.59)	107	sce	KOG2174	Leptin receptor gene-related protein	[T]	CELLULAR PROCESSES AND SIGNALING	Signal transduction mechanisms
Fusarium0G115290.1	SPBP8B7.29	6.00E-21	46/100(46.00)	89.7	spo	KOG1224	Para-aminobenzoate (PABA) synthase ABZ1	[J]	INFORMATION STORAGE AND PROCESSING	Translation, ribosomal structure and biogenesis
Fusarium0G115300.1	SPAC6G10.05c	5.00E-31	172/787(21.86)	134	spo	KOG1953	Targeting complex (TRAPP) subunit	[U]	CELLULAR PROCESSES AND SIGNALING	Intracellular trafficking, secretion, and vesicular transport
Fusarium0G115310.1	Hs7657478	4.00E-16	46/143(32.17)	80.1	hsa	KOG1205	Predicted dehydrogenase	[Q]	METABOLISM	Secondary metabolites biosynthesis, transport and catabolism
Fusarium0G115320.1	SPCC1235.13	1.00E-42	144/509(28.29)	161	spo	KOG0254	Predicted transporter (major facilitator superfamily)	[R]	POORLY CHARACTERIZED	General function prediction only
Fusarium0G115360.1	SPBC2A9.08c	3.00E-58	93/189(49.21)	186	spo	KOG0862	Synaptobrevin/VAMP-like protein SEC22	[U]	CELLULAR PROCESSES AND SIGNALING	Intracellular trafficking, secretion, and vesicular transport
Fusarium0G115380.1	At5g08500	4.00E-122	207/500(41.40)	380	ath	KOG2489	Transmembrane protein	[R]	POORLY CHARACTERIZED	General function prediction only
Fusarium0G115400.1	SPAC6G10.04c	3.00E-104	144/246(58.54)	309	spo	KOG0863	20S proteasome, regulatory subunit alpha type PSMA1/PRE5	[O]	CELLULAR PROCESSES AND SIGNALING	Posttranslational modification, protein turnover, chaperones
Fusarium0G115410.1	YOR184w	3.00E-107	185/424(43.63)	327	sce	KOG2790	Phosphoserine aminotransferase	[HE]	--	--
Fusarium0G115420.1	YMR023c	2.00E-90	188/529(35.54)	293	sce	KOG1191	Mitochondrial GTPase	[J]	INFORMATION STORAGE AND PROCESSING	Translation, ribosomal structure and biogenesis
Fusarium0G115430.1	SPAC6G10.09	0	334/809(41.29)	625	spo	KOG2161	Glucosidase I	[G]	METABOLISM	Carbohydrate transport and metabolism
Fusarium0G115440.1	YNL271c	2.00E-91	205/617(33.23)	332	sce	KOG1922	Rho GTPase effector BNI1 and related formins	[TZ]	--	--
Fusarium0G115460.1	YHR072w	0	316/720(43.89)	596	sce	KOG0497	Oxidosqualene-lanosterol cyclase and related proteins	[I]	METABOLISM	Lipid transport and metabolism
Fusarium0G115510.1	7301449	4.00E-07	46/163(28.22)	53.1	dme	KOG1238	Glucose dehydrogenase/choline dehydrogenase/mandelonitrile lyase (GMC oxidoreductase family)	[R]	POORLY CHARACTERIZED	General function prediction only
Fusarium0G115540.1	Hs13929429	6.00E-13	53/220(24.09)	72.4	hsa	KOG0684	Cytochrome P450	[Q]	METABOLISM	Secondary metabolites biosynthesis, transport and catabolism
Fusarium0G115580.1	SPCC18B5.01c	0	379/938(40.41)	701	spo	KOG0065	Pleiotropic drug resistance proteins (PDR1-15), ABC superfamily	[Q]	METABOLISM	Secondary metabolites biosynthesis, transport and catabolism
Fusarium0G115610.1	Hs20485520	7.00E-53	120/400(30.00)	190	hsa	KOG0256	1-aminocyclopropane-1-carboxylate synthase, and related proteins	[T]	CELLULAR PROCESSES AND SIGNALING	Signal transduction mechanisms
Fusarium0G115650.1	YGR055w	3.00E-10	54/181(29.83)	60.8	sce	KOG1287	Amino acid transporters	[E]	METABOLISM	Amino acid transport and metabolism
Fusarium0G115670.1	SPAC1002.16c	6.00E-87	154/460(33.48)	280	spo	KOG2533	Permease of the major facilitator superfamily	[G]	METABOLISM	Carbohydrate transport and metabolism
Fusarium0G115690.1	YML054c_2	2.00E-32	99/363(27.27)	128	sce	KOG0538	Glycolate oxidase	[C]	METABOLISM	Energy production and conversion
Fusarium0G115740.1	Hs21361794	1.00E-158	407/1326(30.69)	515	hsa	KOG1824	TATA-binding protein-interacting protein	[R]	POORLY CHARACTERIZED	General function prediction only
Fusarium0G115800.1	SPBC1718.05	8.00E-57	85/193(44.04)	184	spo	KOG3315	Transport protein particle (TRAPP) complex subunit	[U]	CELLULAR PROCESSES AND SIGNALING	Intracellular trafficking, secretion, and vesicular transport
Fusarium0G115810.1	SPAC644.07	1.00E-23	71/210(33.81)	105	spo	KOG0743	AAA+-type ATPase	[O]	CELLULAR PROCESSES AND SIGNALING	Posttranslational modification, protein turnover, chaperones
Fusarium0G115820.1	SPCC23B6.04c_2	9.00E-106	159/301(52.82)	322	spo	KOG1470	Phosphatidylinositol transfer protein PDR16 and related proteins	[I]	METABOLISM	Lipid transport and metabolism
Fusarium0G115830.1	SPAC9G1.10c	3.00E-179	300/750(40.00)	557	spo	KOG0565	Inositol polyphosphate 5-phosphatase and related proteins	[U]	CELLULAR PROCESSES AND SIGNALING	Intracellular trafficking, secretion, and vesicular transport
Fusarium0G115850.1	Hs21359884	2.00E-11	43/168(25.60)	68.9	hsa	KOG4368	Predicted RNA binding protein, contains SWAP, RPR and G-patch domains	[R]	POORLY CHARACTERIZED	General function prediction only
Fusarium0G115860.1	Hs5453954	0	288/472(61.02)	615	hsa	KOG2085	Serine/threonine protein phosphatase 2A, regulatory subunit	[T]	CELLULAR PROCESSES AND SIGNALING	Signal transduction mechanisms
Fusarium0G115870.1	SPAC6F12.11c	9.00E-42	110/329(33.43)	159	spo	KOG2473	RNA polymerase III transcription factor (TF)IIIC subunit	[K]	INFORMATION STORAGE AND PROCESSING	Transcription
Fusarium0G115890.1	7297775	1.00E-29	73/236(30.93)	120	dme	KOG1311	DHHC-type Zn-finger proteins	[R]	POORLY CHARACTERIZED	General function prediction only
Fusarium0G115900.1	SPAC22F8.11	1.00E-128	278/848(32.78)	420	spo	KOG0169	Phosphoinositide-specific phospholipase C	[T]	CELLULAR PROCESSES AND SIGNALING	Signal transduction mechanisms
Fusarium0G115910.1	Hs4759344	4.00E-08	56/244(22.95)	58.5	hsa	KOG2163	Centromere/kinetochore protein zw10 involved in mitotic chromosome segregation	[D]	CELLULAR PROCESSES AND SIGNALING	Cell cycle control, cell division, chromosome partitioning
Fusarium0G115920.1	YOL098c	2.00E-164	333/1029(32.36)	516	sce	KOG0961	Predicted Zn2+-dependent endopeptidase, insulinase superfamily	[O]	CELLULAR PROCESSES AND SIGNALING	Posttranslational modification, protein turnover, chaperones
Fusarium0G115930.1	YJR117w	4.00E-68	120/270(44.44)	225	sce	KOG2719	Metalloprotease	[R]	POORLY CHARACTERIZED	General function prediction only
Fusarium0G115940.1	Hs8922940	2.00E-17	87/330(26.36)	85.9	hsa	KOG1850	Myosin-like coiled-coil protein	[Z]	CELLULAR PROCESSES AND SIGNALING	Cytoskeleton
Fusarium0G115950.1	YDR430c	0	408/991(41.17)	716	sce	KOG2019	Metalloendoprotease HMP1 (insulinase superfamily)	[RO]	--	--
Fusarium0G115960.1	YKL184w	1.00E-146	218/422(51.66)	431	sce	KOG0622	Ornithine decarboxylase	[E]	METABOLISM	Amino acid transport and metabolism
Fusarium0G115970.1	YBR114w	0	338/645(52.40)	731	sce	KOG1002	Nucleotide excision repair protein RAD16	[L]	INFORMATION STORAGE AND PROCESSING	Replication, recombination and repair
Fusarium0G115980.1	At5g18630	2.00E-24	81/282(28.72)	103	ath	KOG4569	Predicted lipase	[I]	METABOLISM	Lipid transport and metabolism
Fusarium0G116010.1	At1g60500	3.00E-16	85/341(24.93)	84.3	ath	KOG0446	Vacuolar sorting protein VPS1, dynamin, and related proteins	[UR]	--	--
Fusarium0G116030.1	SPBC577.03c	2.00E-21	65/185(35.14)	90.1	spo	KOG4135	Predicted phosphoglucosamine acetyltransferase	[G]	METABOLISM	Carbohydrate transport and metabolism
Fusarium0G116040.1	SPAC27E2.06c	2.00E-111	191/500(38.20)	348	spo	KOG0436	Methionyl-tRNA synthetase	[J]	INFORMATION STORAGE AND PROCESSING	Translation, ribosomal structure and biogenesis
Fusarium0G116060.1	SPAPB1A10.04c	1.00E-51	100/255(39.22)	181	spo	KOG0530	Protein farnesyltransferase, alpha subunit/protein geranylgeranyltransferase type I, alpha subunit	[O]	CELLULAR PROCESSES AND SIGNALING	Posttranslational modification, protein turnover, chaperones
Fusarium0G116070.1	YMR208w	5.00E-80	161/404(39.85)	260	sce	KOG1511	Mevalonate kinase MVK/ERG12	[I]	METABOLISM	Lipid transport and metabolism
Fusarium0G116100.1	SPBC577.02	4.00E-26	48/75(64.00)	95.5	spo	KOG3499	60S ribosomal protein L38	[J]	INFORMATION STORAGE AND PROCESSING	Translation, ribosomal structure and biogenesis
Fusarium0G116160.1	Hs13375618	3.00E-19	50/131(38.17)	89	hsa	KOG1262	FAD-binding protein DIMINUTO	[R]	POORLY CHARACTERIZED	General function prediction only
Fusarium0G116200.1	YLR081w	7.00E-60	161/502(32.07)	211	sce	KOG0254	Predicted transporter (major facilitator superfamily)	[R]	POORLY CHARACTERIZED	General function prediction only
Fusarium0G116220.1	SPBPB10D8.02c	2.00E-34	148/567(26.10)	137	spo	KOG3867	Sulfatase	[R]	POORLY CHARACTERIZED	General function prediction only
Fusarium0G116260.1	Hs4885053	4.00E-94	203/522(38.89)	307	hsa	KOG1037	NAD+ ADP-ribosyltransferase Parp, required for poly-ADP ribosylation of nuclear proteins	[KLO]	--	--
Fusarium0G116290.1	At4g24840	6.00E-07	59/232(25.43)	52	ath	KOG2307	Low density lipoprotein receptor	[U]	CELLULAR PROCESSES AND SIGNALING	Intracellular trafficking, secretion, and vesicular transport
Fusarium0G116300.1	At3g63490	5.00E-15	62/244(25.41)	75.9	ath	KOG1569	50S ribosomal protein L1	[J]	INFORMATION STORAGE AND PROCESSING	Translation, ribosomal structure and biogenesis
Fusarium0G116340.1	SPAC1002.04c	2.00E-20	68/220(30.91)	89.4	spo	KOG3219	Transcription initiation factor TFIID, subunit TAF11	[K]	INFORMATION STORAGE AND PROCESSING	Transcription
Fusarium0G116350.1	SPAC17A5.13	3.00E-57	102/212(48.11)	188	spo	KOG2698	GTP cyclohydrolase I	[H]	METABOLISM	Coenzyme transport and metabolism
Fusarium0G116360.1	SPBP19A11.06	3.00E-150	318/1083(29.36)	506	spo	KOG1246	DNA-binding protein jumonji/RBP2/SMCY, contains JmjC domain	[R]	POORLY CHARACTERIZED	General function prediction only
Fusarium0G116370.1	YBR228w	1.00E-30	95/309(30.74)	120	sce	KOG3005	GIY-YIG type nuclease	[R]	POORLY CHARACTERIZED	General function prediction only
Fusarium0G116380.1	SPBC36.09	2.00E-136	217/504(43.06)	408	spo	KOG2636	Splicing factor 3a, subunit 3	[A]	INFORMATION STORAGE AND PROCESSING	RNA processing and modification
Fusarium0G116390.1	SPAC1F5.10	0	322/384(83.85)	694	spo	KOG0328	Predicted ATP-dependent RNA helicase FAL1, involved in rRNA maturation, DEAD-box superfamily	[J]	INFORMATION STORAGE AND PROCESSING	Translation, ribosomal structure and biogenesis
Fusarium0G116420.1	YER154w	6.00E-30	92/307(29.97)	122	sce	KOG1239	Inner membrane protein translocase involved in respiratory chain assembly	[OU]	--	--
Fusarium0G116430.1	SPAC343.09	9.00E-41	131/403(32.51)	153	spo	KOG2086	Protein tyrosine phosphatase SHP1/Cofactor for p97 ATPase-mediated vesicle membrane fusion	[Y]	CELLULAR PROCESSES AND SIGNALING	Nuclear structure
Fusarium0G116440.1	Hs5729999	2.00E-104	165/321(51.40)	315	hsa	KOG3886	GTP-binding protein	[T]	CELLULAR PROCESSES AND SIGNALING	Signal transduction mechanisms
Fusarium0G116490.1	SPBC3E7.06c	1.00E-34	131/439(29.84)	137	spo	KOG0254	Predicted transporter (major facilitator superfamily)	[R]	POORLY CHARACTERIZED	General function prediction only
Fusarium0G116520.1	SPBC839.10	1.00E-29	168/632(26.58)	127	spo	KOG2253	U1 snRNP complex, subunit SNU71 and related PWI-motif proteins	[A]	INFORMATION STORAGE AND PROCESSING	RNA processing and modification
Fusarium0G116530.1	CE00318	1.00E-33	85/226(37.61)	125	cel	KOG1680	Enoyl-CoA hydratase	[I]	METABOLISM	Lipid transport and metabolism
Fusarium0G116560.1	SPBC16A3.02c	2.00E-27	99/369(26.83)	112	spo	KOG1198	Zinc-binding oxidoreductase	[CR]	--	--
Fusarium0G116570.1	YNL104c	0	333/585(56.92)	663	sce	KOG2367	Alpha-isopropylmalate synthase/homocitrate synthase	[E]	METABOLISM	Amino acid transport and metabolism
Fusarium0G116580.1	Hs4503233	9.00E-26	106/447(23.71)	112	hsa	KOG0158	Cytochrome P450 CYP3/CYP5/CYP6/CYP9 subfamilies	[Q]	METABOLISM	Secondary metabolites biosynthesis, transport and catabolism
Fusarium0G116620.1	Hs4502809	5.00E-38	101/318(31.76)	143	hsa	KOG2806	Chitinase	[G]	METABOLISM	Carbohydrate transport and metabolism
Fusarium0G116650.1	CE01955	2.00E-06	79/343(23.03)	51.6	cel	KOG2404	Fumarate reductase, flavoprotein subunit	[C]	METABOLISM	Energy production and conversion
Fusarium0G116660.1	At1g24340	2.00E-25	137/562(24.38)	112	ath	KOG3855	Monooxygenase involved in coenzyme Q (ubiquinone) biosynthesis	[HC]	--	--
Fusarium0G116670.1	YHR042w	2.00E-128	247/666(37.09)	400	sce	KOG1158	NADP/FAD dependent oxidoreductase	[C]	METABOLISM	Energy production and conversion
Fusarium0G116690.1	YMR011w	3.00E-36	133/488(27.25)	143	sce	KOG0254	Predicted transporter (major facilitator superfamily)	[R]	POORLY CHARACTERIZED	General function prediction only
Fusarium0G116720.1	At5g11320	2.00E-18	62/206(30.10)	89.4	ath	KOG1399	Flavin-containing monooxygenase	[Q]	METABOLISM	Secondary metabolites biosynthesis, transport and catabolism
Fusarium0G116730.1	7295487	7.00E-27	85/264(32.20)	109	dme	KOG0725	Reductases with broad range of substrate specificities	[R]	POORLY CHARACTERIZED	General function prediction only
Fusarium0G116740.1	Hs7705608	3.00E-47	85/209(40.67)	163	hsa	KOG1535	Predicted fumarylacetoacetate hydralase	[R]	POORLY CHARACTERIZED	General function prediction only
Fusarium0G116760.1	At2g45560	5.00E-36	132/523(25.24)	142	ath	KOG0156	Cytochrome P450 CYP2 subfamily	[Q]	METABOLISM	Secondary metabolites biosynthesis, transport and catabolism
Fusarium0G116780.1	YEL065w	1.00E-166	262/574(45.64)	494	sce	KOG0254	Predicted transporter (major facilitator superfamily)	[R]	POORLY CHARACTERIZED	General function prediction only
Fusarium0G116830.1	CE29489	1.00E-06	23/47(48.94)	47.4	cel	KOG4272	Predicted GTP-binding protein	[R]	POORLY CHARACTERIZED	General function prediction only
Fusarium0G116840.1	Hs4758032	0	444/815(54.48)	929	hsa	KOG0276	Vesicle coat complex COPI, beta' subunit	[U]	CELLULAR PROCESSES AND SIGNALING	Intracellular trafficking, secretion, and vesicular transport
Fusarium0G116850.1	SPCC24B10.07	0	308/609(50.57)	567	spo	KOG0598	Ribosomal protein S6 kinase and related proteins	[RT]	--	--
Fusarium0G116860.1	YBR196c	0	387/544(71.14)	785	sce	KOG2446	Glucose-6-phosphate isomerase	[G]	METABOLISM	Carbohydrate transport and metabolism
Fusarium0G116940.1	At1g11260	1.00E-26	108/503(21.47)	115	ath	KOG0254	Predicted transporter (major facilitator superfamily)	[R]	POORLY CHARACTERIZED	General function prediction only
Fusarium0G116950.1	Hs6912396	3.00E-13	31/57(54.39)	70.5	hsa	KOG0069	Glyoxylate/hydroxypyruvate reductase (D-isomer-specific 2-hydroxy acid dehydrogenase superfamily)	[C]	METABOLISM	Energy production and conversion
Fusarium0G116970.1	7295487	8.00E-23	76/272(27.94)	97.8	dme	KOG0725	Reductases with broad range of substrate specificities	[R]	POORLY CHARACTERIZED	General function prediction only
Fusarium0G116980.1	SPBC1773.05c	3.00E-51	130/388(33.51)	179	spo	KOG0024	Sorbitol dehydrogenase	[Q]	METABOLISM	Secondary metabolites biosynthesis, transport and catabolism
Fusarium0G117000.1	At2g30670	5.00E-15	68/263(25.86)	74.3	ath	KOG0725	Reductases with broad range of substrate specificities	[R]	POORLY CHARACTERIZED	General function prediction only
Fusarium0G117010.1	SPAC2E1P3.01	3.00E-16	72/271(26.57)	80.1	spo	KOG1198	Zinc-binding oxidoreductase	[CR]	--	--
Fusarium0G117080.1	Hs4557351	9.00E-25	139/531(26.18)	110	hsa	KOG4389	Acetylcholinesterase/Butyrylcholinesterase	[T]	CELLULAR PROCESSES AND SIGNALING	Signal transduction mechanisms
Fusarium0G117090.1	At1g48910	2.00E-22	84/347(24.21)	101	ath	KOG1399	Flavin-containing monooxygenase	[Q]	METABOLISM	Secondary metabolites biosynthesis, transport and catabolism
Fusarium0G117110.1	Hs20559959	1.00E-13	99/376(26.33)	73.9	hsa	KOG2504	Monocarboxylate transporter	[G]	METABOLISM	Carbohydrate transport and metabolism
Fusarium0G117140.1	7295260	5.00E-21	102/425(24.00)	97.8	dme	KOG4686	Predicted sugar transporter	[G]	METABOLISM	Carbohydrate transport and metabolism
Fusarium0G117150.1	YDR536w	7.00E-144	217/512(42.38)	431	sce	KOG0254	Predicted transporter (major facilitator superfamily)	[R]	POORLY CHARACTERIZED	General function prediction only
Fusarium0G117160.1	At5g09970	4.00E-14	60/237(25.32)	77.4	ath	KOG0156	Cytochrome P450 CYP2 subfamily	[Q]	METABOLISM	Secondary metabolites biosynthesis, transport and catabolism
Fusarium0G117170.1	At1g50180	1.00E-06	52/206(25.24)	53.5	ath	KOG4658	Apoptotic ATPase	[T]	CELLULAR PROCESSES AND SIGNALING	Signal transduction mechanisms
Fusarium0G117180.1	At1g08980	1.00E-22	69/174(39.66)	100	ath	KOG1211	Amidases	[J]	INFORMATION STORAGE AND PROCESSING	Translation, ribosomal structure and biogenesis
Fusarium0G117250.1	At1g48910	5.00E-11	88/365(24.11)	66.2	ath	KOG1399	Flavin-containing monooxygenase	[Q]	METABOLISM	Secondary metabolites biosynthesis, transport and catabolism
Fusarium0G117260.1	SPAC977.08	4.00E-30	59/163(36.20)	117	spo	KOG1205	Predicted dehydrogenase	[Q]	METABOLISM	Secondary metabolites biosynthesis, transport and catabolism
Fusarium0G117290.1	YOR153w	0	683/1435(47.60)	1379	sce	KOG0065	Pleiotropic drug resistance proteins (PDR1-15), ABC superfamily	[Q]	METABOLISM	Secondary metabolites biosynthesis, transport and catabolism
Fusarium0G117330.1	YBR271w	3.00E-13	51/186(27.42)	72.8	sce	KOG2793	Putative N2,N2-dimethylguanosine tRNA methyltransferase	[A]	INFORMATION STORAGE AND PROCESSING	RNA processing and modification
Fusarium0G117340.1	SPCPB1C11.03	4.00E-155	239/529(45.18)	458	spo	KOG2533	Permease of the major facilitator superfamily	[G]	METABOLISM	Carbohydrate transport and metabolism
Fusarium0G117360.1	SPBC359.06	1.00E-63	101/212(47.64)	206	spo	KOG3699	Cytoskeletal protein Adducin	[TZ]	--	--
Fusarium0G117380.1	At4g15500	7.00E-09	66/210(31.43)	59.7	ath	KOG1192	UDP-glucuronosyl and UDP-glucosyl transferase	[GC]	--	--
Fusarium0G117400.1	SPAC688.04c	3.00E-25	71/217(32.72)	102	spo	KOG0867	Glutathione S-transferase	[O]	CELLULAR PROCESSES AND SIGNALING	Posttranslational modification, protein turnover, chaperones
Fusarium0G117420.1	SPAC1296.03c	4.00E-34	111/411(27.01)	137	spo	KOG1282	Serine carboxypeptidases (lysosomal cathepsin A)	[OE]	--	--
Fusarium0G117450.1	At3g44320	9.00E-33	90/326(27.61)	127	ath	KOG0805	Carbon-nitrogen hydrolase	[E]	METABOLISM	Amino acid transport and metabolism
Fusarium0G117460.1	SPAPJ696.02	1.00E-36	72/188(38.30)	136	spo	KOG1843	Uncharacterized conserved protein	[S]	POORLY CHARACTERIZED	Function unknown
Fusarium0G117480.1	SPAC2E1P3.01	2.00E-22	106/369(28.73)	98.6	spo	KOG1198	Zinc-binding oxidoreductase	[CR]	--	--
Fusarium0G117490.1	CE04390	2.00E-52	122/357(34.17)	182	cel	KOG1502	Flavonol reductase/cinnamoyl-CoA reductase	[V]	CELLULAR PROCESSES AND SIGNALING	Defense mechanisms
Fusarium0G117510.1	SPCC550.07	7.00E-83	190/563(33.75)	273	spo	KOG1212	Amidases	[JIT]	--	--
Fusarium0G117530.1	YIL162w	7.00E-31	108/334(32.34)	129	sce	KOG0228	Beta-fructofuranosidase (invertase)	[G]	METABOLISM	Carbohydrate transport and metabolism
Fusarium0G117540.1	YDL194w	3.00E-125	221/518(42.66)	392	sce	KOG0254	Predicted transporter (major facilitator superfamily)	[R]	POORLY CHARACTERIZED	General function prediction only
Fusarium0G117570.1	At1g62660	5.00E-13	132/542(24.35)	73.6	ath	KOG0228	Beta-fructofuranosidase (invertase)	[G]	METABOLISM	Carbohydrate transport and metabolism
Fusarium0G117580.1	YGR289c	1.00E-38	138/481(28.69)	150	sce	KOG0254	Predicted transporter (major facilitator superfamily)	[R]	POORLY CHARACTERIZED	General function prediction only
Fusarium0G117590.1	7297766	3.00E-31	108/341(31.67)	125	dme	KOG1339	Aspartyl protease	[O]	CELLULAR PROCESSES AND SIGNALING	Posttranslational modification, protein turnover, chaperones
Fusarium0G117610.1	YDR536w	4.00E-98	179/472(37.92)	311	sce	KOG0254	Predicted transporter (major facilitator superfamily)	[R]	POORLY CHARACTERIZED	General function prediction only
Fusarium0G117630.1	At5g51970	2.00E-67	130/350(37.14)	222	ath	KOG0024	Sorbitol dehydrogenase	[Q]	METABOLISM	Secondary metabolites biosynthesis, transport and catabolism
Fusarium0G117640.1	At4g17370	2.00E-12	91/362(25.14)	69.3	ath	KOG2741	Dimeric dihydrodiol dehydrogenase	[GQ]	--	--
Fusarium0G117650.1	YPR074c	3.00E-158	258/669(38.57)	478	sce	KOG0523	Transketolase	[G]	METABOLISM	Carbohydrate transport and metabolism
Fusarium0G117660.1	YDR245w	2.00E-08	46/174(26.44)	55.1	sce	KOG4748	Subunit of Golgi mannosyltransferase complex	[GM]	--	--
Fusarium0G117680.1	At3g44320	7.00E-22	83/320(25.94)	95.1	ath	KOG0805	Carbon-nitrogen hydrolase	[E]	METABOLISM	Amino acid transport and metabolism
Fusarium0G117700.1	CE21038	2.00E-13	86/376(22.87)	74.7	cel	KOG1399	Flavin-containing monooxygenase	[Q]	METABOLISM	Secondary metabolites biosynthesis, transport and catabolism
Fusarium0G117710.1	SPBC29B5.02c	6.00E-83	224/760(29.47)	285	spo	KOG2262	Sexual differentiation process protein ISP4	[T]	CELLULAR PROCESSES AND SIGNALING	Signal transduction mechanisms
Fusarium0G117730.1	SPAC23G3.02c	3.00E-81	364/1472(24.73)	305	spo	KOG1178	Non-ribosomal peptide synthetase/alpha-aminoadipate reductase and related enzymes	[Q]	METABOLISM	Secondary metabolites biosynthesis, transport and catabolism
Fusarium0G117740.1	Hs4557481	1.00E-154	451/1565(28.82)	514	hsa	KOG0054	Multidrug resistance-associated protein/mitoxantrone resistance protein, ABC superfamily	[Q]	METABOLISM	Secondary metabolites biosynthesis, transport and catabolism
Fusarium0G117750.1	Hs4502119	3.00E-70	189/730(25.89)	249	hsa	KOG1186	Copper amine oxidase	[Q]	METABOLISM	Secondary metabolites biosynthesis, transport and catabolism
Fusarium0G117760.1	7295260	4.00E-25	107/460(23.26)	110	dme	KOG4686	Predicted sugar transporter	[G]	METABOLISM	Carbohydrate transport and metabolism
Fusarium0G117770.1	YCR023c	8.00E-60	147/549(26.78)	213	sce	KOG2615	Permease of the major facilitator superfamily	[R]	POORLY CHARACTERIZED	General function prediction only
Fusarium0G117780.1	SPBC947.05c	3.00E-26	118/463(25.49)	112	spo	KOG0039	Ferric reductase, NADH/NADPH oxidase and related proteins	[PQ]	--	--
Fusarium0G117840.1	SPBC1683.05	2.00E-89	172/509(33.79)	289	spo	KOG2466	Uridine permease/thiamine transporter/allantoin transport	[FH]	--	--
Fusarium0G117870.1	Hs4507369	1.00E-19	71/299(23.75)	90.1	hsa	KOG0259	Tyrosine aminotransferase	[E]	METABOLISM	Amino acid transport and metabolism
Fusarium0G117880.1	SPBC660.12c	9.00E-63	129/414(31.16)	212	spo	KOG1549	Cysteine desulfurase NFS1	[E]	METABOLISM	Amino acid transport and metabolism
Fusarium0G117960.1	Hs7706065	7.00E-11	67/276(24.28)	63.9	hsa	KOG2820	FAD-dependent oxidoreductase	[R]	POORLY CHARACTERIZED	General function prediction only
Fusarium0G118000.1	Hs13435386	6.00E-28	92/354(25.99)	118	hsa	KOG0158	Cytochrome P450 CYP3/CYP5/CYP6/CYP9 subfamilies	[Q]	METABOLISM	Secondary metabolites biosynthesis, transport and catabolism
Fusarium0G118030.1	At3g63520	1.00E-34	137/512(26.76)	138	ath	KOG1285	Beta, beta-carotene 15,15'-dioxygenase and related enzymes	[Q]	METABOLISM	Secondary metabolites biosynthesis, transport and catabolism
Fusarium0G118040.1	YNR072w	1.00E-14	64/235(27.23)	77	sce	KOG0254	Predicted transporter (major facilitator superfamily)	[R]	POORLY CHARACTERIZED	General function prediction only
Fusarium0G118080.1	SPAC9.10	8.00E-07	29/90(32.22)	50.4	spo	KOG1289	Amino acid transporters	[E]	METABOLISM	Amino acid transport and metabolism
Fusarium0G118090.1	SPBC1683.03c	3.00E-19	51/170(30.00)	87.8	spo	KOG0254	Predicted transporter (major facilitator superfamily)	[R]	POORLY CHARACTERIZED	General function prediction only
Fusarium0G118110.1	YIL166c	3.00E-37	97/385(25.19)	145	sce	KOG2533	Permease of the major facilitator superfamily	[G]	METABOLISM	Carbohydrate transport and metabolism
Fusarium0G118130.1	SPAPB1A11.02	1.00E-52	106/344(30.81)	182	spo	KOG1515	Arylacetamide deacetylase	[V]	CELLULAR PROCESSES AND SIGNALING	Defense mechanisms
Fusarium0G118160.1	CE21093	1.00E-32	84/266(31.58)	126	cel	KOG0725	Reductases with broad range of substrate specificities	[R]	POORLY CHARACTERIZED	General function prediction only
Fusarium0G118170.1	At5g57220	1.00E-30	105/356(29.49)	124	ath	KOG0156	Cytochrome P450 CYP2 subfamily	[Q]	METABOLISM	Secondary metabolites biosynthesis, transport and catabolism
Fusarium0G118190.1	At4g39330	3.00E-42	108/316(34.18)	154	ath	KOG0023	Alcohol dehydrogenase, class V	[Q]	METABOLISM	Secondary metabolites biosynthesis, transport and catabolism
Fusarium0G118200.1	SPAC1F8.04c	9.00E-15	113/449(25.17)	78.2	spo	KOG3968	Atrazine chlorohydrolase/guanine deaminase	[FQ]	--	--
Fusarium0G118220.1	SPBC16A3.17c	6.00E-17	140/608(23.03)	85.9	spo	KOG0254	Predicted transporter (major facilitator superfamily)	[R]	POORLY CHARACTERIZED	General function prediction only
Fusarium0G118230.1	At2g02010	3.00E-148	222/428(51.87)	436	ath	KOG1383	Glutamate decarboxylase/sphingosine phosphate lyase	[E]	METABOLISM	Amino acid transport and metabolism
Fusarium0G118250.1	SPAC1039.04	1.00E-41	125/452(27.65)	159	spo	KOG2533	Permease of the major facilitator superfamily	[G]	METABOLISM	Carbohydrate transport and metabolism
Fusarium0G118270.1	YNL141w	1.00E-37	111/348(31.90)	141	sce	KOG1097	Adenine deaminase/adenosine deaminase	[F]	METABOLISM	Nucleotide transport and metabolism
Fusarium0G118280.1	At3g18000	8.00E-06	50/179(27.93)	48.5	ath	KOG1269	SAM-dependent methyltransferases	[IR]	--	--
Fusarium0G118310.1	7302519	7.00E-26	143/603(23.71)	115	dme	KOG2024	Beta-Glucuronidase GUSB (glycosylhydrolase superfamily 2)	[G]	METABOLISM	Carbohydrate transport and metabolism
Fusarium0G118320.1	At1g65960	3.00E-79	156/430(36.28)	259	ath	KOG1383	Glutamate decarboxylase/sphingosine phosphate lyase	[E]	METABOLISM	Amino acid transport and metabolism
Fusarium0G118330.1	SPAP7G5.04c	4.00E-54	261/1060(24.62)	207	spo	KOG1178	Non-ribosomal peptide synthetase/alpha-aminoadipate reductase and related enzymes	[Q]	METABOLISM	Secondary metabolites biosynthesis, transport and catabolism
Fusarium0G118350.1	At3g05120	2.00E-13	62/219(28.31)	71.6	ath	KOG1515	Arylacetamide deacetylase	[V]	CELLULAR PROCESSES AND SIGNALING	Defense mechanisms
Fusarium0G118360.1	Hs4504565	7.00E-41	158/559(28.26)	157	hsa	KOG1516	Carboxylesterase and related proteins	[R]	POORLY CHARACTERIZED	General function prediction only
Fusarium0G118410.1	Hs4557351	6.00E-37	162/568(28.52)	146	hsa	KOG4389	Acetylcholinesterase/Butyrylcholinesterase	[T]	CELLULAR PROCESSES AND SIGNALING	Signal transduction mechanisms
Fusarium0G118440.1	SPCC757.13	5.00E-46	140/535(26.17)	171	spo	KOG2533	Permease of the major facilitator superfamily	[G]	METABOLISM	Carbohydrate transport and metabolism
Fusarium0G118460.1	At4g29210	7.00E-28	134/528(25.38)	120	ath	KOG2410	Gamma-glutamyltransferase	[E]	METABOLISM	Amino acid transport and metabolism
Fusarium0G118480.1	SPAPB1E7.08c	1.00E-92	183/553(33.09)	298	spo	KOG0253	Synaptic vesicle transporter SV2 (major facilitator superfamily)	[R]	POORLY CHARACTERIZED	General function prediction only
Fusarium0G118510.1	At5g23270	6.00E-33	107/425(25.18)	132	ath	KOG0254	Predicted transporter (major facilitator superfamily)	[R]	POORLY CHARACTERIZED	General function prediction only
Fusarium0G118530.1	SPCC1672.03c	5.00E-34	81/208(38.94)	133	spo	KOG3968	Atrazine chlorohydrolase/guanine deaminase	[FQ]	--	--
Fusarium0G118550.1	7300357	6.00E-95	160/317(50.47)	292	dme	KOG1494	NAD-dependent malate dehydrogenase	[C]	METABOLISM	Energy production and conversion
Fusarium0G118580.1	YNR072w	9.00E-46	148/514(28.79)	171	sce	KOG0254	Predicted transporter (major facilitator superfamily)	[R]	POORLY CHARACTERIZED	General function prediction only
Fusarium0G118600.1	SPAC24C9.06c	0	429/723(59.34)	917	spo	KOG0453	Aconitase/homoaconitase (aconitase superfamily)	[CE]	--	--
Fusarium0G118660.1	YMR041c	5.00E-48	109/260(41.92)	170	sce	KOG1576	Predicted oxidoreductase	[C]	METABOLISM	Energy production and conversion
Fusarium0G118690.1	At2g23190	3.00E-28	120/483(24.84)	120	ath	KOG0156	Cytochrome P450 CYP2 subfamily	[Q]	METABOLISM	Secondary metabolites biosynthesis, transport and catabolism
Fusarium0G118700.1	SPAC8E11.10	2.00E-10	51/219(23.29)	60.8	spo	KOG0725	Reductases with broad range of substrate specificities	[R]	POORLY CHARACTERIZED	General function prediction only
Fusarium0G118710.1	Hs19923523	3.00E-19	112/401(27.93)	92	hsa	KOG1211	Amidases	[J]	INFORMATION STORAGE AND PROCESSING	Translation, ribosomal structure and biogenesis
Fusarium0G118760.1	At5g26340	4.00E-32	120/482(24.90)	130	ath	KOG0254	Predicted transporter (major facilitator superfamily)	[R]	POORLY CHARACTERIZED	General function prediction only
Fusarium0G118780.1	YDR536w	9.00E-30	127/509(24.95)	124	sce	KOG0254	Predicted transporter (major facilitator superfamily)	[R]	POORLY CHARACTERIZED	General function prediction only
Fusarium0G118790.1	SPBC1773.17c	2.00E-29	59/147(40.14)	114	spo	KOG0069	Glyoxylate/hydroxypyruvate reductase (D-isomer-specific 2-hydroxy acid dehydrogenase superfamily)	[C]	METABOLISM	Energy production and conversion
Fusarium0G118830.1	CE05265	5.00E-22	69/210(32.86)	97.8	cel	KOG0735	AAA+-type ATPase	[O]	CELLULAR PROCESSES AND SIGNALING	Posttranslational modification, protein turnover, chaperones
Fusarium0G118840.1	SPCC1442.09	6.00E-29	75/257(29.18)	119	spo	KOG1223	Isochorismate synthase	[E]	METABOLISM	Amino acid transport and metabolism
Fusarium0G118850.1	Hs4502809	4.00E-06	19/40(47.50)	49.3	hsa	KOG2806	Chitinase	[G]	METABOLISM	Carbohydrate transport and metabolism
Fusarium0G118870.1	At1g18270_1	0	481/1132(42.49)	838	ath	KOG0409	Predicted dehydrogenase	[R]	POORLY CHARACTERIZED	General function prediction only
Fusarium0G118880.1	SPBC1683.12	9.00E-72	141/422(33.41)	239	spo	KOG2533	Permease of the major facilitator superfamily	[G]	METABOLISM	Carbohydrate transport and metabolism
Fusarium0G118930.1	YEL069c	1.00E-53	147/524(28.05)	194	sce	KOG0254	Predicted transporter (major facilitator superfamily)	[R]	POORLY CHARACTERIZED	General function prediction only
Fusarium0G118950.1	CE26900	2.00E-22	55/185(29.73)	95.9	cel	KOG1201	Hydroxysteroid 17-beta dehydrogenase 11	[Q]	METABOLISM	Secondary metabolites biosynthesis, transport and catabolism
Fusarium0G118990.1	YMR318c	2.00E-12	77/331(23.26)	68.2	sce	KOG0023	Alcohol dehydrogenase, class V	[Q]	METABOLISM	Secondary metabolites biosynthesis, transport and catabolism
Fusarium0G119010.1	CE09211	3.00E-25	127/446(28.48)	111	cel	KOG1516	Carboxylesterase and related proteins	[R]	POORLY CHARACTERIZED	General function prediction only
Fusarium0G119020.1	SPBC1271.10c	6.00E-48	138/559(24.69)	177	spo	KOG0255	Synaptic vesicle transporter SVOP and related transporters (major facilitator superfamily)	[R]	POORLY CHARACTERIZED	General function prediction only
Fusarium0G119040.1	YGR289c	2.00E-53	149/538(27.70)	194	sce	KOG0254	Predicted transporter (major facilitator superfamily)	[R]	POORLY CHARACTERIZED	General function prediction only
Fusarium0G119090.1	At2g35660	2.00E-10	77/278(27.70)	63.2	ath	KOG2614	Kynurenine 3-monooxygenase and related flavoprotein monooxygenases	[CR]	--	--
Fusarium0G119100.1	YOR237w	3.00E-63	133/367(36.24)	213	sce	KOG2210	Oxysterol-binding protein	[T]	CELLULAR PROCESSES AND SIGNALING	Signal transduction mechanisms
Fusarium0G119110.1	At3g44190	4.00E-22	109/379(28.76)	97.8	ath	KOG2495	NADH-dehydrogenase (ubiquinone)	[C]	METABOLISM	Energy production and conversion
Fusarium0G119150.1	SPBC887.14c	3.00E-50	160/507(31.56)	188	spo	KOG0987	DNA helicase PIF1/RRM3	[D]	CELLULAR PROCESSES AND SIGNALING	Cell cycle control, cell division, chromosome partitioning
Fusarium0G119200.1	SPAC513.07	5.00E-51	114/338(33.73)	176	spo	KOG1502	Flavonol reductase/cinnamoyl-CoA reductase	[V]	CELLULAR PROCESSES AND SIGNALING	Defense mechanisms
Fusarium0G119250.1	SPBC1271.10c	1.00E-44	152/570(26.67)	169	spo	KOG0255	Synaptic vesicle transporter SVOP and related transporters (major facilitator superfamily)	[R]	POORLY CHARACTERIZED	General function prediction only
Fusarium0G119260.1	CE04339	7.00E-10	70/247(28.34)	59.7	cel	KOG1200	Mitochondrial/plastidial beta-ketoacyl-ACP reductase	[I]	METABOLISM	Lipid transport and metabolism
Fusarium0G119270.1	CE07374	4.00E-07	40/117(34.19)	50.1	cel	KOG1516	Carboxylesterase and related proteins	[R]	POORLY CHARACTERIZED	General function prediction only
Fusarium0G119300.1	CE10962	7.00E-14	80/287(27.87)	76.3	cel	KOG1399	Flavin-containing monooxygenase	[Q]	METABOLISM	Secondary metabolites biosynthesis, transport and catabolism
Fusarium0G119320.1	At1g24340	4.00E-38	151/595(25.38)	150	ath	KOG3855	Monooxygenase involved in coenzyme Q (ubiquinone) biosynthesis	[HC]	--	--
Fusarium0G119340.1	SPCC1529.01	5.00E-99	170/442(38.46)	310	spo	KOG0255	Synaptic vesicle transporter SVOP and related transporters (major facilitator superfamily)	[R]	POORLY CHARACTERIZED	General function prediction only
Fusarium0G119360.1	YLR342w	0	1016/1873(54.24)	2071	sce	KOG0916	1,3-beta-glucan synthase/callose synthase catalytic subunit	[M]	CELLULAR PROCESSES AND SIGNALING	Cell wall/membrane/envelope biogenesis
Fusarium0G119380.1	CE00850	0	323/440(73.41)	698	cel	KOG1375	Beta tubulin	[Z]	CELLULAR PROCESSES AND SIGNALING	Cytoskeleton
Fusarium0G119390.1	YKR039w	8.00E-161	271/585(46.32)	479	sce	KOG1286	Amino acid transporters	[E]	METABOLISM	Amino acid transport and metabolism
Fusarium0G119420.1	CE01656	5.00E-17	55/173(31.79)	85.1	cel	KOG0158	Cytochrome P450 CYP3/CYP5/CYP6/CYP9 subfamilies	[Q]	METABOLISM	Secondary metabolites biosynthesis, transport and catabolism
Fusarium0G119450.1	Hs12965199	5.00E-42	90/227(39.65)	154	hsa	KOG1175	Acyl-CoA synthetase	[I]	METABOLISM	Lipid transport and metabolism
Fusarium0G119460.1	Hs12965199	1.00E-82	141/330(42.73)	268	hsa	KOG1175	Acyl-CoA synthetase	[I]	METABOLISM	Lipid transport and metabolism
Fusarium0G119490.1	YJR051w	1.00E-06	59/244(24.18)	51.6	sce	KOG2404	Fumarate reductase, flavoprotein subunit	[C]	METABOLISM	Energy production and conversion
Fusarium0G119500.1	CE28902	1.00E-64	119/306(38.89)	223	cel	KOG0506	Glutaminase (contains ankyrin repeat)	[E]	METABOLISM	Amino acid transport and metabolism
Fusarium0G119510.1	SPAC869.10c	7.00E-93	191/547(34.92)	298	spo	KOG1286	Amino acid transporters	[E]	METABOLISM	Amino acid transport and metabolism
Fusarium0G119550.1	Hs5453834	3.00E-08	76/297(25.59)	57.4	hsa	KOG1437	Fasciclin and related adhesion glycoproteins	[MW]	--	--
Fusarium0G119570.1	At3g52000	4.00E-20	105/421(24.94)	94.7	ath	KOG1282	Serine carboxypeptidases (lysosomal cathepsin A)	[OE]	--	--
Fusarium0G119580.1	At1g04610	4.00E-23	94/348(27.01)	105	ath	KOG1399	Flavin-containing monooxygenase	[Q]	METABOLISM	Secondary metabolites biosynthesis, transport and catabolism
Fusarium0G119590.1	SPBC1271.10c	5.00E-77	167/563(29.66)	259	spo	KOG0255	Synaptic vesicle transporter SVOP and related transporters (major facilitator superfamily)	[R]	POORLY CHARACTERIZED	General function prediction only
Fusarium0G119600.1	SPBC354.15	5.00E-30	133/481(27.65)	122	spo	KOG2820	FAD-dependent oxidoreductase	[R]	POORLY CHARACTERIZED	General function prediction only
Fusarium0G119670.1	SPBC3H7.15	0	242/291(83.16)	531	spo	KOG1164	Casein kinase (serine/threonine/tyrosine protein kinase)	[T]	CELLULAR PROCESSES AND SIGNALING	Signal transduction mechanisms
Fusarium0G119690.1	SPBC1773.06c	9.00E-81	150/346(43.35)	254	spo	KOG1198	Zinc-binding oxidoreductase	[CR]	--	--
Fusarium0G119710.1	SPAC869.07c	6.00E-111	176/379(46.44)	340	spo	KOG2366	Alpha-D-galactosidase (melibiase)	[G]	METABOLISM	Carbohydrate transport and metabolism
Fusarium0G119720.1	7302560	4.00E-16	57/203(28.08)	83.2	dme	KOG0159	Cytochrome P450 CYP11/CYP12/CYP24/CYP27 subfamilies	[Q]	METABOLISM	Secondary metabolites biosynthesis, transport and catabolism
Fusarium0G119760.1	SPAC1834.02	0	825/1574(52.41)	1617	spo	KOG0692	Pentafunctional AROM protein	[E]	METABOLISM	Amino acid transport and metabolism
Fusarium0G119780.1	SPBPI061	1.00E-50	86/93(92.47)	159	spo	KOG3467	Histone H4	[B]	INFORMATION STORAGE AND PROCESSING	Chromatin structure and dynamics
Fusarium0G119790.1	YNL031c	2.00E-14	37/50(74.00)	67	sce	KOG1745	Histones H3 and H4	[B]	INFORMATION STORAGE AND PROCESSING	Chromatin structure and dynamics
Fusarium0G119800.1	YOR341w	0	780/1717(45.43)	1436	sce	KOG0262	RNA polymerase I, large subunit	[K]	INFORMATION STORAGE AND PROCESSING	Transcription
Fusarium0G119810.1	SPAC29E6.02	5.00E-87	185/489(37.83)	281	spo	KOG2769	Putative u4/u6 small nuclear ribonucleoprotein	[A]	INFORMATION STORAGE AND PROCESSING	RNA processing and modification
Fusarium0G119820.1	SPAC977.14c	9.00E-102	161/329(48.94)	307	spo	KOG1575	Voltage-gated shaker-like K+ channel, subunit beta/KCNAB	[C]	METABOLISM	Energy production and conversion
Fusarium0G119830.1	Hs10835246	1.00E-14	39/105(37.14)	76.6	hsa	KOG1721	FOG: Zn-finger	[R]	POORLY CHARACTERIZED	General function prediction only
Fusarium0G119840.1	SPCC1020.13c	5.00E-84	218/687(31.73)	294	spo	KOG2308	Phosphatidic acid-preferring phospholipase A1, contains DDHD domain	[IU]	--	--
Fusarium0G119850.1	YFR021w	6.00E-89	177/518(34.17)	284	sce	KOG2110	Uncharacterized conserved protein, contains WD40 repeats	[S]	POORLY CHARACTERIZED	Function unknown
Fusarium0G119860.1	YOL141w	1.00E-88	226/695(32.52)	303	sce	KOG2918	Carboxymethyl transferase	[O]	CELLULAR PROCESSES AND SIGNALING	Posttranslational modification, protein turnover, chaperones
Fusarium0G119880.1	Hs4504085	0	314/578(54.33)	639	hsa	KOG0042	Glycerol-3-phosphate dehydrogenase	[C]	METABOLISM	Energy production and conversion
Fusarium0G119900.1	SPBC19G7.09	1.00E-15	49/187(26.20)	82.8	spo	KOG0778	Protease, Ulp1 family	[O]	CELLULAR PROCESSES AND SIGNALING	Posttranslational modification, protein turnover, chaperones
Fusarium0G119910.1	At1g24340	2.00E-12	35/62(56.45)	72.4	ath	KOG3855	Monooxygenase involved in coenzyme Q (ubiquinone) biosynthesis	[HC]	--	--
Fusarium0G119950.1	YDR267c	2.00E-54	129/363(35.54)	186	sce	KOG0645	WD40 repeat protein	[R]	POORLY CHARACTERIZED	General function prediction only
Fusarium0G119960.1	SPBC3H7.03c	0	523/789(66.29)	1137	spo	KOG0450	2-oxoglutarate dehydrogenase, E1 subunit	[G]	METABOLISM	Carbohydrate transport and metabolism
Fusarium0G119970.1	SPAC16E8.11c	4.00E-66	169/526(32.13)	229	spo	KOG2074	RNA polymerase II transcription initiation/nucleotide excision repair factor TFIIH, subunit TFB1	[KL]	--	--
Fusarium0G119980.1	At4g02470	2.00E-74	148/359(41.23)	253	ath	KOG0737	AAA+-type ATPase	[O]	CELLULAR PROCESSES AND SIGNALING	Posttranslational modification, protein turnover, chaperones
Fusarium0G120000.1	SPAC222.12c	0	401/519(77.26)	784	spo	KOG1350	F0F1-type ATP synthase, beta subunit	[C]	METABOLISM	Energy production and conversion
Fusarium0G120010.1	Hs4557619	0	411/673(61.07)	843	hsa	KOG0470	1,4-alpha-glucan branching enzyme/starch branching enzyme II	[G]	METABOLISM	Carbohydrate transport and metabolism
Fusarium0G120020.1	YBR227c	3.00E-98	185/489(37.83)	313	sce	KOG0745	Putative ATP-dependent Clp-type protease (AAA+ ATPase superfamily)	[O]	CELLULAR PROCESSES AND SIGNALING	Posttranslational modification, protein turnover, chaperones
Fusarium0G120030.1	SPCC338.10c	5.00E-35	61/132(46.21)	124	spo	KOG4075	Cytochrome c oxidase, subunit IV/COX5b	[C]	METABOLISM	Energy production and conversion
Fusarium0G120040.1	SPCC1529.01	5.00E-118	183/465(39.35)	360	spo	KOG0255	Synaptic vesicle transporter SVOP and related transporters (major facilitator superfamily)	[R]	POORLY CHARACTERIZED	General function prediction only
Fusarium0G120070.1	7298101	7.00E-34	125/494(25.30)	134	dme	KOG2543	Origin recognition complex, subunit 5	[L]	INFORMATION STORAGE AND PROCESSING	Replication, recombination and repair
Fusarium0G120080.1	SPBC83.11	3.00E-68	139/314(44.27)	229	spo	KOG1441	Glucose-6-phosphate/phosphate and phosphoenolpyruvate/phosphate antiporter	[GE]	--	--
Fusarium0G120090.1	SPAC22F8.10c	4.00E-111	176/377(46.68)	343	spo	KOG2330	Splicing factor 3b, subunit 2	[A]	INFORMATION STORAGE AND PROCESSING	RNA processing and modification
Fusarium0G120130.1	SPBC800.03	2.00E-163	269/659(40.82)	493	spo	KOG1343	Histone deacetylase complex, catalytic component HDA1	[B]	INFORMATION STORAGE AND PROCESSING	Chromatin structure and dynamics
Fusarium0G120150.1	YOL077c	2.00E-96	151/273(55.31)	291	sce	KOG2971	RNA-binding protein required for biogenesis of the ribosomal 60S subunit	[J]	INFORMATION STORAGE AND PROCESSING	Translation, ribosomal structure and biogenesis
Fusarium0G120160.1	Hs17483399	1.00E-115	167/213(78.40)	334	hsa	KOG0087	GTPase Rab11/YPT3, small G protein superfamily	[U]	CELLULAR PROCESSES AND SIGNALING	Intracellular trafficking, secretion, and vesicular transport
Fusarium0G120220.1	SPAC23G3.02c	2.00E-67	246/1024(24.02)	256	spo	KOG1178	Non-ribosomal peptide synthetase/alpha-aminoadipate reductase and related enzymes	[Q]	METABOLISM	Secondary metabolites biosynthesis, transport and catabolism
Fusarium0G120230.1	CE20812	6.00E-109	201/568(35.39)	344	cel	KOG1177	Long chain fatty acid acyl-CoA ligase	[I]	METABOLISM	Lipid transport and metabolism
Fusarium0G120250.1	SPBC4F6.09	1.00E-15	72/274(26.28)	79.7	spo	KOG0254	Predicted transporter (major facilitator superfamily)	[R]	POORLY CHARACTERIZED	General function prediction only
Fusarium0G120260.1	At3g44190	2.00E-13	97/380(25.53)	72.8	ath	KOG2495	NADH-dehydrogenase (ubiquinone)	[C]	METABOLISM	Energy production and conversion
Fusarium0G120270.1	SPCC663.03	0	460/1370(33.58)	753	spo	KOG0055	Multidrug/pheromone exporter, ABC superfamily	[Q]	METABOLISM	Secondary metabolites biosynthesis, transport and catabolism
Fusarium0G120280.1	SPBC3B8.04c	0	371/880(42.16)	661	spo	KOG1281	Na+/dicarboxylate, Na+/tricarboxylate and phosphate transporters	[P]	METABOLISM	Inorganic ion transport and metabolism
Fusarium0G120290.1	SPAC23H4.14	1.00E-43	124/443(27.99)	173	spo	KOG2063	Vacuolar assembly/sorting proteins VPS39/VAM6/VPS3	[U]	CELLULAR PROCESSES AND SIGNALING	Intracellular trafficking, secretion, and vesicular transport
Fusarium0G120350.1	YJL155c	2.00E-171	235/422(55.69)	494	sce	KOG0234	Fructose-6-phosphate 2-kinase/fructose-2,6-biphosphatase	[G]	METABOLISM	Carbohydrate transport and metabolism
Fusarium0G120360.1	CE09539	9.00E-18	102/386(26.42)	86.7	cel	KOG1339	Aspartyl protease	[O]	CELLULAR PROCESSES AND SIGNALING	Posttranslational modification, protein turnover, chaperones
Fusarium0G120370.1	Hs11276085	7.00E-10	62/253(24.51)	62.8	hsa	KOG1192	UDP-glucuronosyl and UDP-glucosyl transferase	[GC]	--	--
Fusarium0G120400.1	CE28190	5.00E-34	100/296(33.78)	137	cel	KOG1676	K-homology type RNA binding proteins	[A]	INFORMATION STORAGE AND PROCESSING	RNA processing and modification
Fusarium0G120410.1	SPAC1F7.02c	0	319/474(67.30)	632	spo	KOG0342	ATP-dependent RNA helicase pitchoune	[A]	INFORMATION STORAGE AND PROCESSING	RNA processing and modification
Fusarium0G120420.1	SPAC31A2.14	3.00E-96	213/634(33.60)	331	spo	KOG0308	Conserved WD40 repeat-containing protein	[S]	POORLY CHARACTERIZED	Function unknown
Fusarium0G120430.1	SPAC12B10.09	5.00E-88	141/271(52.03)	271	spo	KOG0768	Mitochondrial carrier protein PET8	[C]	METABOLISM	Energy production and conversion
Fusarium0G120460.1	At5g44720	2.00E-20	76/267(28.46)	91.7	ath	KOG2362	Uncharacterized Fe-S protein	[R]	POORLY CHARACTERIZED	General function prediction only
Fusarium0G120490.1	YNL025c	3.00E-48	102/338(30.18)	168	sce	KOG0794	CDK8 kinase-activating protein cyclin C	[K]	INFORMATION STORAGE AND PROCESSING	Transcription
Fusarium0G120500.1	At5g51050	3.00E-89	179/516(34.69)	286	ath	KOG0036	Predicted mitochondrial carrier protein	[F]	METABOLISM	Nucleotide transport and metabolism
Fusarium0G120520.1	YDR536w	9.00E-34	130/495(26.26)	135	sce	KOG0254	Predicted transporter (major facilitator superfamily)	[R]	POORLY CHARACTERIZED	General function prediction only
Fusarium0G120550.1	SPBC15D4.13c	3.00E-14	46/160(28.75)	69.7	spo	KOG2814	Transcription coactivator complex, P50 component (LigT RNA ligase/phosphodiesterase family)	[K]	INFORMATION STORAGE AND PROCESSING	Transcription
Fusarium0G120560.1	SPBC725.02	8.00E-32	63/127(49.61)	117	spo	KOG4747	Two-component phosphorelay intermediate involved in MAP kinase cascade regulation	[T]	CELLULAR PROCESSES AND SIGNALING	Signal transduction mechanisms
Fusarium0G120580.1	SPBC36.07	0	474/1261(37.59)	812	spo	KOG1920	IkappaB kinase complex, IKAP component	[K]	INFORMATION STORAGE AND PROCESSING	Transcription
Fusarium0G120600.1	At2g35660	2.00E-06	81/364(22.25)	51.2	ath	KOG2614	Kynurenine 3-monooxygenase and related flavoprotein monooxygenases	[CR]	--	--
Fusarium0G120610.1	SPAC20G8.03	2.00E-91	174/484(35.95)	294	spo	KOG0254	Predicted transporter (major facilitator superfamily)	[R]	POORLY CHARACTERIZED	General function prediction only
Fusarium0G120620.1	SPBC36.02c	7.00E-69	109/223(48.88)	234	spo	KOG0255	Synaptic vesicle transporter SVOP and related transporters (major facilitator superfamily)	[R]	POORLY CHARACTERIZED	General function prediction only
Fusarium0G120630.1	Hs14770818	4.00E-07	32/79(40.51)	51.6	hsa	KOG0505	Myosin phosphatase, regulatory subunit	[OT]	--	--
Fusarium0G120660.1	SPBC359.06	1.00E-70	104/257(40.47)	223	spo	KOG3699	Cytoskeletal protein Adducin	[TZ]	--	--
Fusarium0G120690.1	YGR289c	1.00E-41	149/534(27.90)	160	sce	KOG0254	Predicted transporter (major facilitator superfamily)	[R]	POORLY CHARACTERIZED	General function prediction only
Fusarium0G120720.1	7291939	3.00E-14	70/243(28.81)	78.6	dme	KOG0510	Ankyrin repeat protein	[R]	POORLY CHARACTERIZED	General function prediction only
Fusarium0G120740.1	Hs22063320	2.00E-06	33/129(25.58)	47.8	hsa	KOG4192	Uncharacterized conserved protein	[S]	POORLY CHARACTERIZED	Function unknown
Fusarium0G120750.1	SPCP31B10.06	0	377/966(39.03)	704	spo	KOG1012	Ca2+-dependent lipid-binding protein CLB1/vesicle protein vp115/Granuphilin A, contains C2 domain	[R]	POORLY CHARACTERIZED	General function prediction only
Fusarium0G120780.1	CE27362	2.00E-16	61/200(30.50)	85.1	cel	KOG1840	Kinesin light chain	[Z]	CELLULAR PROCESSES AND SIGNALING	Cytoskeleton
Fusarium0G120800.1	SPAC4G9.04c	2.00E-79	195/630(30.95)	269	spo	KOG2071	mRNA cleavage and polyadenylation factor I/II complex, subunit Pcf11	[A]	INFORMATION STORAGE AND PROCESSING	RNA processing and modification
Fusarium0G120810.1	SPAC26H5.02c	7.00E-87	163/380(42.89)	278	spo	KOG2028	ATPase related to the helicase subunit of the Holliday junction resolvase	[L]	INFORMATION STORAGE AND PROCESSING	Replication, recombination and repair
Fusarium0G120820.1	Hs4758356	6.00E-21	80/259(30.89)	96.3	hsa	KOG2519	5'-3' exonuclease	[L]	INFORMATION STORAGE AND PROCESSING	Replication, recombination and repair
Fusarium0G120830.1	Hs8923712	1.00E-14	82/385(21.30)	77.8	hsa	KOG0676	Actin and related proteins	[Z]	CELLULAR PROCESSES AND SIGNALING	Cytoskeleton
Fusarium0G120840.1	YHR011w	2.00E-91	152/362(41.99)	290	sce	KOG2509	Seryl-tRNA synthetase	[J]	INFORMATION STORAGE AND PROCESSING	Translation, ribosomal structure and biogenesis
Fusarium0G120850.1	SPAC4G8.05	0	270/394(68.53)	571	spo	KOG0610	Putative serine/threonine protein kinase	[R]	POORLY CHARACTERIZED	General function prediction only
Fusarium0G120890.1	SPCC1827.05c	6.00E-46	74/152(48.68)	162	spo	KOG4208	Nucleolar RNA-binding protein NIFK	[R]	POORLY CHARACTERIZED	General function prediction only
Fusarium0G120930.1	SPBC543.10	2.00E-23	51/166(30.72)	95.5	spo	KOG4253	Tryptophan-rich basic nuclear protein	[R]	POORLY CHARACTERIZED	General function prediction only
Fusarium0G010450.1	SPAC23D3.02	1.00E-130	197/361(54.57)	383	spo	KOG0989	Replication factor C, subunit RFC4	[L]	INFORMATION STORAGE AND PROCESSING	Replication, recombination and repair
Fusarium0G010460.1	Hs12751495	1.00E-30	78/225(34.67)	120	hsa	KOG0895	Ubiquitin-conjugating enzyme	[O]	CELLULAR PROCESSES AND SIGNALING	Posttranslational modification, protein turnover, chaperones
Fusarium0G010500.1	SPBC3F6.05_1	0	318/763(41.68)	598	spo	KOG1703	Adaptor protein Enigma and related PDZ-LIM proteins	[TZ]	--	--
Fusarium0G010510.1	YGL001c	2.00E-81	156/362(43.09)	257	sce	KOG1430	C-3 sterol dehydrogenase/3-beta-hydroxysteroid dehydrogenase and related dehydrogenases	[IE]	--	--
Fusarium0G010540.1	YFR050c	6.00E-82	129/266(48.50)	252	sce	KOG0185	20S proteasome, regulatory subunit beta type PSMB4/PRE4	[O]	CELLULAR PROCESSES AND SIGNALING	Posttranslational modification, protein turnover, chaperones
Fusarium0G010550.1	YKL104c	0	439/721(60.89)	904	sce	KOG1268	Glucosamine 6-phosphate synthetases, contain amidotransferase and phosphosugar isomerase domains	[M]	CELLULAR PROCESSES AND SIGNALING	Cell wall/membrane/envelope biogenesis
Fusarium0G010560.1	7290699	0	292/383(76.24)	605	dme	KOG0651	26S proteasome regulatory complex, ATPase RPT4	[O]	CELLULAR PROCESSES AND SIGNALING	Posttranslational modification, protein turnover, chaperones
Fusarium0G010570.1	At1g11400	2.00E-07	51/180(28.33)	50.8	ath	KOG4325	Uncharacterized conserved protein	[S]	POORLY CHARACTERIZED	Function unknown
Fusarium0G010580.1	SPAPB2B4.04c	0	533/1139(46.80)	911	spo	KOG0204	Calcium transporting ATPase	[P]	METABOLISM	Inorganic ion transport and metabolism
Fusarium0G010590.1	SPAC15A10.11	0	460/1558(29.53)	613	spo	KOG1140	N-end rule pathway, recognition component UBR1	[O]	CELLULAR PROCESSES AND SIGNALING	Posttranslational modification, protein turnover, chaperones
Fusarium0G010620.1	7302757	8.00E-09	31/66(46.97)	56.2	dme	KOG4036	Uncharacterized conserved protein	[S]	POORLY CHARACTERIZED	Function unknown
Fusarium0G010630.1	YNL161w	0	263/480(54.79)	552	sce	KOG0605	NDR and related serine/threonine kinases	[R]	POORLY CHARACTERIZED	General function prediction only
Fusarium0G010640.1	CE28910	1.00E-87	131/226(57.96)	264	cel	KOG0227	Splicing factor 3a, subunit 2	[A]	INFORMATION STORAGE AND PROCESSING	RNA processing and modification
Fusarium0G010650.1	SPCC417.11c	5.00E-133	198/441(44.90)	395	spo	KOG1401	Acetylornithine aminotransferase	[E]	METABOLISM	Amino acid transport and metabolism
Fusarium0G010660.1	YER006w	5.00E-138	250/555(45.05)	414	sce	KOG2484	GTPase	[R]	POORLY CHARACTERIZED	General function prediction only
Fusarium0G010670.1	SPBC26H8.10	0	555/994(55.84)	1144	spo	KOG2102	Exosomal 3'-5' exoribonuclease complex, subunit Rrp44/Dis3	[J]	INFORMATION STORAGE AND PROCESSING	Translation, ribosomal structure and biogenesis
Fusarium0G010690.1	SPBC3D6.09	7.00E-15	36/96(37.50)	73.6	spo	KOG0870	DNA polymerase epsilon, subunit D	[K]	INFORMATION STORAGE AND PROCESSING	Transcription
Fusarium0G010740.1	YAL012w	1.00E-173	241/385(62.60)	497	sce	KOG0053	Cystathionine beta-lyases/cystathionine gamma-synthases	[E]	METABOLISM	Amino acid transport and metabolism
Fusarium0G010750.1	7294561	1.00E-36	74/149(49.66)	135	dme	KOG2537	Phosphoglucomutase/phosphomannomutase	[G]	METABOLISM	Carbohydrate transport and metabolism
Fusarium0G010770.1	YKR081c	4.00E-96	151/318(47.48)	292	sce	KOG3031	Protein required for biogenesis of the ribosomal 60S subunit	[J]	INFORMATION STORAGE AND PROCESSING	Translation, ribosomal structure and biogenesis
Fusarium0G010780.1	YDR244w	4.00E-85	220/671(32.79)	283	sce	KOG1125	TPR repeat-containing protein	[R]	POORLY CHARACTERIZED	General function prediction only
Fusarium0G010790.1	SPAC56f8.16	3.00E-18	41/90(45.56)	86.3	spo	KOG2483	Upstream transcription factor 2/L-myc-2 protein	[K]	INFORMATION STORAGE AND PROCESSING	Transcription
[truncated: 5,060 more rows]
