# Supplementary material for: Whole-Genome Sequencing of the Entomopathogenic Fungus Fusarium solani KMZW-1 and Its Efficacy Against Bactrocera dorsalis
Source: Curr Issues Mol Biol. 2024 Oct 17;46(10):11593–612. doi: 10.3390/cimb46100688 (PMC11505816; doi:10.3390/cimb46100688)
Supplement: Supplementary file 1 [file cimb-46-00688-s001.zip › nr.anno.gff3.txt]

#NrGeneID	Database_ID	E_value	Identity	Score	Annotation
Fusarium0G086140.1	gi|302916713|ref|XP_003052167.1|	1.77E-102	147/149(98.66)	307	hypothetical protein NECHADRAFT_100084 [Nectria haematococca mpVI 77-13-4]
Fusarium0G086150.1	gi|685872355|ref|XP_009263210.1|	2.44E-99	142/175(81.14)	295	hypothetical protein FPSE_11818 [Fusarium pseudograminearum CS3096]
Fusarium0G086160.1	gi|302915825|ref|XP_003051723.1|	0	270/270(100.00)	550	predicted protein [Nectria haematococca mpVI 77-13-4]
Fusarium0G086170.1	gi|302916711|ref|XP_003052166.1|	1.48E-63	96/96(100.00)	196	hypothetical protein NECHADRAFT_102558 [Nectria haematococca mpVI 77-13-4]
Fusarium0G086180.1	gi|302915823|ref|XP_003051722.1|	0	708/722(98.06)	1337	hypothetical protein NECHADRAFT_79074 [Nectria haematococca mpVI 77-13-4]
Fusarium0G086190.1	gi|302916709|ref|XP_003052165.1|	0	452/490(92.24)	878	hypothetical protein NECHADRAFT_92726 [Nectria haematococca mpVI 77-13-4]
Fusarium0G086200.1	gi|302915821|ref|XP_003051721.1|	0	492/509(96.66)	996	predicted protein [Nectria haematococca mpVI 77-13-4]
Fusarium0G086210.1	gi|302916707|ref|XP_003052164.1|	0	383/402(95.27)	788	hypothetical protein NECHADRAFT_60144 [Nectria haematococca mpVI 77-13-4]
Fusarium0G086220.1	gi|302915819|ref|XP_003051720.1|	0	387/397(97.48)	790	predicted protein [Nectria haematococca mpVI 77-13-4]
Fusarium0G086230.1	gi|302916705|ref|XP_003052163.1|	0	426/431(98.84)	888	predicted protein [Nectria haematococca mpVI 77-13-4]
Fusarium0G086240.1	gi|302916703|ref|XP_003052162.1|	0	714/720(99.17)	1469	predicted protein [Nectria haematococca mpVI 77-13-4]
Fusarium0G086250.1	gi|302915817|ref|XP_003051719.1|	0	475/482(98.55)	977	hypothetical protein NECHADRAFT_79066 [Nectria haematococca mpVI 77-13-4]
Fusarium0G086260.1	gi|302916699|ref|XP_003052160.1|	0	457/476(96.01)	933	hypothetical protein NECHADRAFT_92718 [Nectria haematococca mpVI 77-13-4]
Fusarium0G086270.1	gi|751346576|gb|KIL84298.1|	4.50E-74	132/204(64.71)	239	hypothetical protein FAVG1_12535 [Fusarium avenaceum]
Fusarium0G086280.1	gi|302915813|ref|XP_003051717.1|	0	870/918(94.77)	1781	predicted protein [Nectria haematococca mpVI 77-13-4]
Fusarium0G086290.1	gi|302916697|ref|XP_003052159.1|	0	1140/1187(96.04)	2359	hypothetical protein NECHADRAFT_68385 [Nectria haematococca mpVI 77-13-4]
Fusarium0G086300.1	gi|302916695|ref|XP_003052158.1|	0	400/402(99.50)	835	predicted protein [Nectria haematococca mpVI 77-13-4]
Fusarium0G086310.1	gi|302915811|ref|XP_003051716.1|	0	1056/1080(97.78)	2204	glycoside hydrolase family 38 [Nectria haematococca mpVI 77-13-4]
Fusarium0G086320.1	gi|302915809|ref|XP_003051715.1|	0	336/341(98.53)	687	hypothetical protein NECHADRAFT_100075 [Nectria haematococca mpVI 77-13-4]
Fusarium0G086330.1	gi|342890201|gb|EGU89063.1|	0	633/1061(59.66)	1115	hypothetical protein FOXB_00412 [Fusarium oxysporum Fo5176]
Fusarium0G086340.1	gi|302915807|ref|XP_003051714.1|	2.39E-160	282/310(90.97)	459	60S acidic ribosomal protein P0 [Nectria haematococca mpVI 77-13-4]
Fusarium0G086350.1	gi|302916691|ref|XP_003052156.1|	0	524/540(97.04)	1078	hypothetical protein NECHADRAFT_79056 [Nectria haematococca mpVI 77-13-4]
Fusarium0G086360.1	gi|302915805|ref|XP_003051713.1|	0	416/418(99.52)	864	predicted protein [Nectria haematococca mpVI 77-13-4]
Fusarium0G086370.1	gi|302915797|ref|XP_003051709.1|	0	516/623(82.83)	991	hypothetical protein NECHADRAFT_79049 [Nectria haematococca mpVI 77-13-4]
Fusarium0G086380.1	gi|302915799|ref|XP_003051710.1|	0	727/793(91.68)	1385	hypothetical protein NECHADRAFT_38789 [Nectria haematococca mpVI 77-13-4]
Fusarium0G086390.1	gi|302916687|ref|XP_003052154.1|	0	421/437(96.34)	867	hypothetical protein NECHADRAFT_79051 [Nectria haematococca mpVI 77-13-4]
Fusarium0G086400.1	gi|302915801|ref|XP_003051711.1|	1.04E-43	94/142(66.20)	168	predicted protein [Nectria haematococca mpVI 77-13-4]
Fusarium0G086410.1	gi|751358529|gb|KIL96251.1|	9.27E-21	46/97(47.42)	98	hypothetical protein FAVG1_00995 [Fusarium avenaceum]
Fusarium0G086420.1	gi|302916689|ref|XP_003052155.1|	2.44E-124	213/341(62.46)	370	hypothetical protein NECHADRAFT_79052 [Nectria haematococca mpVI 77-13-4]
Fusarium0G086430.1	gi|302915803|ref|XP_003051712.1|	3.85E-103	158/219(72.15)	317	hypothetical protein NECHADRAFT_79054 [Nectria haematococca mpVI 77-13-4]
Fusarium0G086440.1	gi|302915801|ref|XP_003051711.1|	4.85E-68	106/128(82.81)	221	predicted protein [Nectria haematococca mpVI 77-13-4]
Fusarium0G086450.1	gi|590072326|gb|EXK99850.1|	4.64E-124	175/237(73.84)	370	hypothetical protein FOQG_00240 [Fusarium oxysporum f. sp. raphani 54005]
Fusarium0G086460.1	gi|302915801|ref|XP_003051711.1|	1.84E-23	56/130(43.08)	103	predicted protein [Nectria haematococca mpVI 77-13-4]
Fusarium0G086470.1	gi|302915795|ref|XP_003051708.1|	0	610/641(95.16)	1262	predicted protein [Nectria haematococca mpVI 77-13-4]
Fusarium0G086480.1	gi|302915795|ref|XP_003051708.1|	0	886/946(93.66)	1804	predicted protein [Nectria haematococca mpVI 77-13-4]
Fusarium0G086490.1	gi|302915793|ref|XP_003051707.1|	0	297/307(96.74)	615	hypothetical protein NECHADRAFT_100070 [Nectria haematococca mpVI 77-13-4]
Fusarium0G086500.1	gi|302915791|ref|XP_003051706.1|	2.82E-56	95/95(100.00)	179	hypothetical protein NECHADRAFT_79045 [Nectria haematococca mpVI 77-13-4]
Fusarium0G086510.1	gi|302916685|ref|XP_003052153.1|	0	859/903(95.13)	1691	hypothetical protein NECHADRAFT_60125 [Nectria haematococca mpVI 77-13-4]
Fusarium0G086520.1	gi|302915789|ref|XP_003051705.1|	3.90E-152	218/218(100.00)	431	hypothetical protein NECHADRAFT_79043 [Nectria haematococca mpVI 77-13-4]
Fusarium0G086530.1	gi|302915787|ref|XP_003051704.1|	0	1518/1526(99.48)	3161	predicted protein [Nectria haematococca mpVI 77-13-4]
Fusarium0G086540.1	gi|302916683|ref|XP_003052152.1|	0	703/774(90.83)	1435	hypothetical protein NECHADRAFT_92706 [Nectria haematococca mpVI 77-13-4]
Fusarium0G086550.1	gi|302916681|ref|XP_003052151.1|	0	402/408(98.53)	814	predicted protein [Nectria haematococca mpVI 77-13-4]
Fusarium0G086560.1	gi|302915785|ref|XP_003051703.1|	0	413/454(90.97)	807	hypothetical protein NECHADRAFT_100067 [Nectria haematococca mpVI 77-13-4]
Fusarium0G086570.1	gi|302916679|ref|XP_003052150.1|	1.27E-144	202/206(98.06)	411	predicted protein [Nectria haematococca mpVI 77-13-4]
Fusarium0G086580.1	gi|302915783|ref|XP_003051702.1|	0	324/335(96.72)	656	predicted protein [Nectria haematococca mpVI 77-13-4]
Fusarium0G086590.1	gi|302915781|ref|XP_003051701.1|	0	897/908(98.79)	1824	hypothetical protein NECHADRAFT_37909 [Nectria haematococca mpVI 77-13-4]
Fusarium0G086600.1	gi|302916677|ref|XP_003052149.1|	0	311/333(93.39)	626	hypothetical protein NECHADRAFT_68365 [Nectria haematococca mpVI 77-13-4]
Fusarium0G086610.1	gi|302915779|ref|XP_003051700.1|	0	613/709(86.46)	1273	hypothetical protein NECHADRAFT_79034 [Nectria haematococca mpVI 77-13-4]
Fusarium0G086620.1	gi|302915777|ref|XP_003051699.1|	0	513/598(85.79)	988	hypothetical protein NECHADRAFT_79033 [Nectria haematococca mpVI 77-13-4]
Fusarium0G086630.1	gi|302915775|ref|XP_003051698.1|	0	358/378(94.71)	723	hypothetical protein NECHADRAFT_79032 [Nectria haematococca mpVI 77-13-4]
Fusarium0G086640.1	gi|302916675|ref|XP_003052148.1|	6.32E-138	202/227(88.99)	399	hypothetical protein NECHADRAFT_60116 [Nectria haematococca mpVI 77-13-4]
Fusarium0G086650.1	gi|302915771|ref|XP_003051696.1|	0	598/635(94.17)	1225	predicted protein [Nectria haematococca mpVI 77-13-4]
Fusarium0G086660.1	gi|302915769|ref|XP_003051695.1|	0	1067/1089(97.98)	2197	predicted protein [Nectria haematococca mpVI 77-13-4]
Fusarium0G086670.1	gi|302916673|ref|XP_003052147.1|	0	1158/1251(92.57)	2351	predicted protein [Nectria haematococca mpVI 77-13-4]
Fusarium0G086680.1	gi|302916671|ref|XP_003052146.1|	0	1264/1321(95.69)	2557	predicted protein [Nectria haematococca mpVI 77-13-4]
Fusarium0G086690.1	gi|751353503|gb|KIL91225.1|	1.97E-145	222/260(85.38)	430	hypothetical protein FAVG1_05924 [Fusarium avenaceum]
Fusarium0G086700.1	gi|302915767|ref|XP_003051694.1|	0	791/805(98.26)	1612	hypothetical protein NECHADRAFT_38790 [Nectria haematococca mpVI 77-13-4]
Fusarium0G086710.1	gi|302916667|ref|XP_003052144.1|	0	984/1018(96.66)	1986	hypothetical protein NECHADRAFT_92694 [Nectria haematococca mpVI 77-13-4]
Fusarium0G086720.1	gi|302916665|ref|XP_003052143.1|	0	268/270(99.26)	555	predicted protein [Nectria haematococca mpVI 77-13-4]
Fusarium0G086730.1	gi|302915765|ref|XP_003051693.1|	0	1108/1231(90.01)	2114	hypothetical protein NECHADRAFT_104091 [Nectria haematococca mpVI 77-13-4]
Fusarium0G086740.1	gi|302916663|ref|XP_003052142.1|	0	1084/1100(98.55)	2243	predicted protein [Nectria haematococca mpVI 77-13-4]
Fusarium0G086750.1	gi|587676689|gb|EWY99017.1|	0	290/325(89.23)	613	geranylgeranyl transferase type-2 subunit beta [Fusarium oxysporum FOSC 3-a]
Fusarium0G086760.1	gi|302916661|ref|XP_003052141.1|	0	296/306(96.73)	622	hypothetical protein NECHADRAFT_100057 [Nectria haematococca mpVI 77-13-4]
Fusarium0G086770.1	gi|302916659|ref|XP_003052140.1|	0	407/412(98.79)	845	hypothetical protein NECHADRAFT_92688 [Nectria haematococca mpVI 77-13-4]
Fusarium0G086780.1	gi|302915759|ref|XP_003051690.1|	9.79E-126	186/201(92.54)	362	predicted protein [Nectria haematococca mpVI 77-13-4]
Fusarium0G086790.1	gi|302916657|ref|XP_003052139.1|	0	422/461(91.54)	852	predicted protein [Nectria haematococca mpVI 77-13-4]
Fusarium0G086800.1	gi|302915757|ref|XP_003051689.1|	0	792/813(97.42)	1638	predicted protein [Nectria haematococca mpVI 77-13-4]
Fusarium0G086810.1	gi|302916655|ref|XP_003052138.1|	0	662/687(96.36)	1353	predicted protein [Nectria haematococca mpVI 77-13-4]
Fusarium0G086820.1	gi|302915755|ref|XP_003051688.1|	0	351/354(99.15)	700	hypothetical protein NECHADRAFT_68335 [Nectria haematococca mpVI 77-13-4]
Fusarium0G086830.1	gi|302915753|ref|XP_003051687.1|	0	354/450(78.67)	731	predicted protein [Nectria haematococca mpVI 77-13-4]
Fusarium0G086840.1	gi|591477089|gb|EXM08241.1|	0	1132/1353(83.67)	2241	chromodomain-helicase-DNA-binding protein 1 [Fusarium oxysporum f. sp. cubense tropical race 4 54006]
Fusarium0G086850.1	gi|46125447|ref|XP_387277.1|	0	542/573(94.59)	1132	hypothetical protein FG07101.1 [Fusarium graminearum PH-1]
Fusarium0G086860.1	gi|302915749|ref|XP_003051685.1|	0	784/794(98.74)	1577	hypothetical protein NECHADRAFT_37667 [Nectria haematococca mpVI 77-13-4]
Fusarium0G086870.1	gi|302916653|ref|XP_003052137.1|	0	608/625(97.28)	1228	hypothetical protein NECHADRAFT_100052 [Nectria haematococca mpVI 77-13-4]
Fusarium0G086880.1	gi|302915747|ref|XP_003051684.1|	0	813/904(89.93)	1531	hypothetical protein NECHADRAFT_38515 [Nectria haematococca mpVI 77-13-4]
Fusarium0G086890.1	gi|302915745|ref|XP_003051683.1|	0	503/519(96.92)	1046	hypothetical protein NECHADRAFT_92678 [Nectria haematococca mpVI 77-13-4]
Fusarium0G086900.1	gi|302915743|ref|XP_003051682.1|	1.85E-170	238/240(99.17)	479	predicted protein [Nectria haematococca mpVI 77-13-4]
Fusarium0G086910.1	gi|302916651|ref|XP_003052136.1|	3.69E-170	234/240(97.50)	479	hypothetical protein NECHADRAFT_102556 [Nectria haematococca mpVI 77-13-4]
Fusarium0G086920.1	gi|302915741|ref|XP_003051681.1|	0	647/684(94.59)	1325	hypothetical protein NECHADRAFT_37884 [Nectria haematococca mpVI 77-13-4]
Fusarium0G086930.1	gi|302915739|ref|XP_003051680.1|	2.04E-108	156/173(90.17)	320	predicted protein [Nectria haematococca mpVI 77-13-4]
Fusarium0G086940.1	gi|302916649|ref|XP_003052135.1|	0	340/344(98.84)	690	predicted protein [Nectria haematococca mpVI 77-13-4]
Fusarium0G086950.1	gi|302916647|ref|XP_003052134.1|	4.90E-63	103/107(96.26)	196	predicted protein [Nectria haematococca mpVI 77-13-4]
Fusarium0G086960.1	gi|302916645|ref|XP_003052133.1|	1.16E-137	217/246(88.21)	429	hypothetical protein NECHADRAFT_78996 [Nectria haematococca mpVI 77-13-4]
Fusarium0G086970.1	gi|587676651|gb|EWY98979.1|	1.47E-40	63/78(80.77)	138	hypothetical protein FOYG_03221 [Fusarium oxysporum FOSC 3-a]
Fusarium0G086980.1	gi|302916643|ref|XP_003052132.1|	6.76E-78	117/117(100.00)	234	predicted protein [Nectria haematococca mpVI 77-13-4]
Fusarium0G086990.1	gi|302916641|ref|XP_003052131.1|	3.18E-139	202/241(83.82)	399	hypothetical protein NECHADRAFT_100046 [Nectria haematococca mpVI 77-13-4]
Fusarium0G087000.1	gi|302916639|ref|XP_003052130.1|	0	683/684(99.85)	1411	predicted protein [Nectria haematococca mpVI 77-13-4]
Fusarium0G087010.1	gi|302916637|ref|XP_003052129.1|	0	417/433(96.30)	852	hypothetical protein NECHADRAFT_78992 [Nectria haematococca mpVI 77-13-4]
Fusarium0G087020.1	gi|302915735|ref|XP_003051678.1|	0	1842/1882(97.87)	3760	predicted protein [Nectria haematococca mpVI 77-13-4]
Fusarium0G087030.1	gi|302916635|ref|XP_003052128.1|	0	538/572(94.06)	1092	predicted protein [Nectria haematococca mpVI 77-13-4]
Fusarium0G087040.1	gi|584138913|gb|EWG48253.1|	3.19E-73	118/162(72.84)	228	hypothetical protein FVEG_16246 [Fusarium verticillioides 7600]
Fusarium0G087050.1	gi|302915733|ref|XP_003051677.1|	0	547/588(93.03)	1135	hypothetical protein NECHADRAFT_104083 [Nectria haematococca mpVI 77-13-4]
Fusarium0G087060.1	gi|302916633|ref|XP_003052127.1|	0	273/286(95.45)	570	hypothetical protein NECHADRAFT_38082 [Nectria haematococca mpVI 77-13-4]
Fusarium0G087070.1	gi|302916631|ref|XP_003052126.1|	0	469/492(95.33)	972	hypothetical protein NECHADRAFT_37522 [Nectria haematococca mpVI 77-13-4]
Fusarium0G087080.1	gi|302916629|ref|XP_003052125.1|	0	360/363(99.17)	740	predicted protein [Nectria haematococca mpVI 77-13-4]
Fusarium0G087090.1	gi|302915731|ref|XP_003051676.1|	0	451/481(93.76)	914	hypothetical protein NECHADRAFT_100043 [Nectria haematococca mpVI 77-13-4]
Fusarium0G087100.1	gi|302916627|ref|XP_003052124.1|	0	323/323(100.00)	662	hypothetical protein NECHADRAFT_100042 [Nectria haematococca mpVI 77-13-4]
Fusarium0G087110.1	gi|302915729|ref|XP_003051675.1|	0	954/1098(86.89)	1724	hypothetical protein NECHADRAFT_38940 [Nectria haematococca mpVI 77-13-4]
Fusarium0G087120.1	gi|302916625|ref|XP_003052123.1|	0	383/404(94.80)	784	hypothetical protein NECHADRAFT_5407 [Nectria haematococca mpVI 77-13-4]
Fusarium0G087130.1	gi|302916623|ref|XP_003052122.1|	1.50E-69	110/138(79.71)	214	predicted protein [Nectria haematococca mpVI 77-13-4]
Fusarium0G087140.1	gi|302916621|ref|XP_003052121.1|	0	1152/1190(96.81)	2367	predicted protein [Nectria haematococca mpVI 77-13-4]
Fusarium0G087150.1	gi|302915727|ref|XP_003051674.1|	0	388/438(88.58)	777	hypothetical protein NECHADRAFT_100038 [Nectria haematococca mpVI 77-13-4]
Fusarium0G087160.1	gi|302915725|ref|XP_003051673.1|	7.87E-115	165/173(95.38)	333	hypothetical protein NECHADRAFT_102552 [Nectria haematococca mpVI 77-13-4]
Fusarium0G087170.1	gi|302915723|ref|XP_003051672.1|	3.77E-104	171/199(85.93)	307	hypothetical protein NECHADRAFT_100036 [Nectria haematococca mpVI 77-13-4]
Fusarium0G087180.1	gi|302915721|ref|XP_003051671.1|	0	364/379(96.04)	734	hypothetical protein NECHADRAFT_68312 [Nectria haematococca mpVI 77-13-4]
Fusarium0G087190.1	gi|302916619|ref|XP_003052120.1|	0	275/278(98.92)	572	predicted protein [Nectria haematococca mpVI 77-13-4]
Fusarium0G087200.1	gi|302915719|ref|XP_003051670.1|	0	818/820(99.76)	1670	hypothetical protein NECHADRAFT_92661 [Nectria haematococca mpVI 77-13-4]
Fusarium0G087210.1	gi|302916617|ref|XP_003052119.1|	0	628/632(99.37)	1311	predicted protein [Nectria haematococca mpVI 77-13-4]
Fusarium0G087220.1	gi|302916615|ref|XP_003052118.1|	0	452/454(99.56)	920	hypothetical protein NECHADRAFT_78974 [Nectria haematococca mpVI 77-13-4]
Fusarium0G087230.1	gi|302915717|ref|XP_003051669.1|	0	1072/1142(93.87)	1921	hypothetical protein NECHADRAFT_10619 [Nectria haematococca mpVI 77-13-4]
Fusarium0G087240.1	gi|587698387|gb|EWZ44992.1|	2.81E-110	159/238(66.81)	328	hypothetical protein FOZG_05524 [Fusarium oxysporum Fo47]
Fusarium0G087250.1	gi|587676583|gb|EWY98911.1|	0	344/405(84.94)	716	hypothetical protein FOYG_03184 [Fusarium oxysporum FOSC 3-a]
Fusarium0G087260.1	gi|302916609|ref|XP_003052115.1|	0	294/301(97.67)	607	predicted protein [Nectria haematococca mpVI 77-13-4]
Fusarium0G087270.1	gi|302915715|ref|XP_003051668.1|	1.92E-116	160/164(97.56)	336	predicted protein [Nectria haematococca mpVI 77-13-4]
Fusarium0G087280.1	gi|302916607|ref|XP_003052114.1|	2.14E-102	149/180(82.78)	301	predicted protein [Nectria haematococca mpVI 77-13-4]
Fusarium0G087290.1	gi|302915713|ref|XP_003051667.1|	1.98E-171	236/238(99.16)	482	predicted protein [Nectria haematococca mpVI 77-13-4]
Fusarium0G087300.1	gi|302916605|ref|XP_003052113.1|	0	492/560(87.86)	1030	hypothetical protein NECHADRAFT_78966 [Nectria haematococca mpVI 77-13-4]
Fusarium0G087310.1	gi|302915711|ref|XP_003051666.1|	0	955/960(99.48)	1966	predicted protein [Nectria haematococca mpVI 77-13-4]
Fusarium0G087320.1	gi|302916603|ref|XP_003052112.1|	0	319/319(100.00)	655	predicted protein [Nectria haematococca mpVI 77-13-4]
Fusarium0G087330.1	gi|302916601|ref|XP_003052111.1|	0	265/267(99.25)	544	hypothetical protein NECHADRAFT_78963 [Nectria haematococca mpVI 77-13-4]
Fusarium0G087340.1	gi|302916599|ref|XP_003052110.1|	0	1195/1228(97.31)	2430	hypothetical protein NECHADRAFT_78962 [Nectria haematococca mpVI 77-13-4]
Fusarium0G087350.1	gi|302916597|ref|XP_003052109.1|	0	345/373(92.49)	686	hypothetical protein NECHADRAFT_78961 [Nectria haematococca mpVI 77-13-4]
Fusarium0G087360.1	gi|302915709|ref|XP_003051665.1|	0	1196/1216(98.36)	2442	predicted protein [Nectria haematococca mpVI 77-13-4]
Fusarium0G087370.1	gi|302915707|ref|XP_003051664.1|	0	354/362(97.79)	748	hypothetical protein NECHADRAFT_5326 [Nectria haematococca mpVI 77-13-4]
Fusarium0G087380.1	gi|302916595|ref|XP_003052108.1|	0	529/544(97.24)	1060	hypothetical protein NECHADRAFT_38412 [Nectria haematococca mpVI 77-13-4]
Fusarium0G087390.1	gi|302411250|ref|XP_003003458.1|	8.72E-45	97/158(61.39)	152	40S ribosomal protein S13 [Fusarium alfalfae VaMs.102]
Fusarium0G087400.1	gi|751353054|gb|KIL90776.1|	1.20E-56	100/147(68.03)	182	hypothetical protein FAVG1_05471 [Fusarium avenaceum]
Fusarium0G087410.1	gi|302916591|ref|XP_003052106.1|	0	824/850(96.94)	1720	predicted protein [Nectria haematococca mpVI 77-13-4]
Fusarium0G087420.1	gi|302915705|ref|XP_003051663.1|	4.04E-152	227/228(99.56)	432	hypothetical protein NECHADRAFT_100025 [Nectria haematococca mpVI 77-13-4]
Fusarium0G087430.1	gi|302916589|ref|XP_003052105.1|	0	498/501(99.40)	1038	predicted protein [Nectria haematococca mpVI 77-13-4]
Fusarium0G087440.1	gi|302915703|ref|XP_003051662.1|	0	728/743(97.98)	1495	predicted protein [Nectria haematococca mpVI 77-13-4]
Fusarium0G087450.1	gi|302916587|ref|XP_003052104.1|	1.55E-129	180/181(99.45)	371	hypothetical protein NECHADRAFT_78952 [Nectria haematococca mpVI 77-13-4]
Fusarium0G087460.1	gi|302916585|ref|XP_003052103.1|	0	287/293(97.95)	568	predicted protein [Nectria haematococca mpVI 77-13-4]
Fusarium0G087470.1	gi|302915701|ref|XP_003051661.1|	0	457/460(99.35)	939	hypothetical protein NECHADRAFT_60041 [Nectria haematococca mpVI 77-13-4]
Fusarium0G087480.1	gi|302915699|ref|XP_003051660.1|	0	413/453(91.17)	811	hypothetical protein NECHADRAFT_100020 [Nectria haematococca mpVI 77-13-4]
Fusarium0G087490.1	gi|302915697|ref|XP_003051659.1|	0	730/768(95.05)	1480	predicted protein [Nectria haematococca mpVI 77-13-4]
Fusarium0G087500.1	gi|302915695|ref|XP_003051658.1|	0	486/493(98.58)	1009	predicted protein [Nectria haematococca mpVI 77-13-4]
Fusarium0G087510.1	gi|302916583|ref|XP_003052102.1|	0	257/258(99.61)	528	predicted protein [Nectria haematococca mpVI 77-13-4]
Fusarium0G087520.1	gi|302915693|ref|XP_003051657.1|	1.19E-177	242/246(98.37)	498	predicted protein [Nectria haematococca mpVI 77-13-4]
Fusarium0G087530.1	gi|302916581|ref|XP_003052101.1|	0	353/359(98.33)	732	predicted protein [Nectria haematococca mpVI 77-13-4]
Fusarium0G087540.1	gi|302916579|ref|XP_003052100.1|	0	805/813(99.02)	1682	hypothetical protein NECHADRAFT_78943 [Nectria haematococca mpVI 77-13-4]
Fusarium0G087550.1	gi|302915691|ref|XP_003051656.1|	0	263/267(98.50)	538	hypothetical protein NECHADRAFT_78942 [Nectria haematococca mpVI 77-13-4]
Fusarium0G087560.1	gi|302916577|ref|XP_003052099.1|	6.81E-165	227/227(100.00)	464	predicted protein [Nectria haematococca mpVI 77-13-4]
Fusarium0G087570.1	gi|302916575|ref|XP_003052098.1|	0	290/295(98.31)	580	hypothetical protein NECHADRAFT_78940 [Nectria haematococca mpVI 77-13-4]
Fusarium0G087580.1	gi|302916573|ref|XP_003052097.1|	0	1137/1312(86.66)	2302	hypothetical protein NECHADRAFT_78939 [Nectria haematococca mpVI 77-13-4]
Fusarium0G087590.1	gi|302916571|ref|XP_003052096.1|	0	306/310(98.71)	633	hypothetical protein NECHADRAFT_38130 [Nectria haematococca mpVI 77-13-4]
Fusarium0G087600.1	gi|302915689|ref|XP_003051655.1|	0	337/352(95.74)	702	hypothetical protein NECHADRAFT_92636 [Nectria haematococca mpVI 77-13-4]
Fusarium0G087610.1	gi|302915689|ref|XP_003051655.1|	1.51E-103	150/152(98.68)	315	hypothetical protein NECHADRAFT_92636 [Nectria haematococca mpVI 77-13-4]
Fusarium0G087620.1	gi|302915687|ref|XP_003051654.1|	0	525/528(99.43)	1077	hypothetical protein NECHADRAFT_78936 [Nectria haematococca mpVI 77-13-4]
Fusarium0G087630.1	gi|302915685|ref|XP_003051653.1|	0	392/393(99.75)	799	predicted protein [Nectria haematococca mpVI 77-13-4]
Fusarium0G087640.1	gi|302916569|ref|XP_003052095.1|	0	490/498(98.39)	1015	hypothetical protein NECHADRAFT_38358 [Nectria haematococca mpVI 77-13-4]
Fusarium0G087650.1	gi|302915683|ref|XP_003051652.1|	0	325/326(99.69)	672	hypothetical protein NECHADRAFT_38020 [Nectria haematococca mpVI 77-13-4]
Fusarium0G087660.1	gi|302916567|ref|XP_003052094.1|	0	500/515(97.09)	1023	hypothetical protein NECHADRAFT_78932 [Nectria haematococca mpVI 77-13-4]
Fusarium0G087670.1	gi|302915681|ref|XP_003051651.1|	0	436/438(99.54)	904	hypothetical protein NECHADRAFT_92631 [Nectria haematococca mpVI 77-13-4]
Fusarium0G087680.1	gi|302916565|ref|XP_003052093.1|	0	1339/1411(94.90)	2702	hypothetical protein NECHADRAFT_38032 [Nectria haematococca mpVI 77-13-4]
Fusarium0G087690.1	gi|302915679|ref|XP_003051650.1|	5.60E-142	198/200(99.00)	404	bacterial-type extracellular deoxyribonuclease [Nectria haematococca mpVI 77-13-4]
Fusarium0G087700.1	gi|302915677|ref|XP_003051649.1|	0	367/458(80.13)	759	hypothetical protein NECHADRAFT_78928 [Nectria haematococca mpVI 77-13-4]
Fusarium0G087710.1	gi|302915675|ref|XP_003051648.1|	0	489/540(90.56)	1019	hypothetical protein NECHADRAFT_78927 [Nectria haematococca mpVI 77-13-4]
Fusarium0G087720.1	gi|302915673|ref|XP_003051647.1|	2.56E-84	125/139(89.93)	254	predicted protein [Nectria haematococca mpVI 77-13-4]
Fusarium0G087730.1	gi|302915671|ref|XP_003051646.1|	0	974/998(97.60)	1982	predicted protein [Nectria haematococca mpVI 77-13-4]
Fusarium0G087740.1	gi|302916561|ref|XP_003052091.1|	0	669/699(95.71)	1399	hypothetical protein NECHADRAFT_78922 [Nectria haematococca mpVI 77-13-4]
Fusarium0G087750.1	gi|302916559|ref|XP_003052090.1|	0	1180/1277(92.40)	2385	hypothetical protein NECHADRAFT_38255 [Nectria haematococca mpVI 77-13-4]
Fusarium0G087760.1	gi|302915667|ref|XP_003051644.1|	0	310/312(99.36)	620	predicted protein [Nectria haematococca mpVI 77-13-4]
Fusarium0G087770.1	gi|302916557|ref|XP_003052089.1|	0	622/637(97.65)	1280	predicted protein [Nectria haematococca mpVI 77-13-4]
Fusarium0G087780.1	gi|302916555|ref|XP_003052088.1|	7.21E-74	119/122(97.54)	225	hypothetical protein NECHADRAFT_100013 [Nectria haematococca mpVI 77-13-4]
Fusarium0G087790.1	gi|302915665|ref|XP_003051643.1|	2.09E-157	223/225(99.11)	447	hypothetical protein NECHADRAFT_78917 [Nectria haematococca mpVI 77-13-4]
Fusarium0G087800.1	gi|302916553|ref|XP_003052087.1|	0	297/308(96.43)	617	hypothetical protein NECHADRAFT_100012 [Nectria haematococca mpVI 77-13-4]
Fusarium0G087810.1	gi|302915663|ref|XP_003051642.1|	0	609/617(98.70)	1256	predicted protein [Nectria haematococca mpVI 77-13-4]
Fusarium0G087820.1	gi|302916551|ref|XP_003052086.1|	0	461/514(89.69)	851	hypothetical protein NECHADRAFT_78914 [Nectria haematococca mpVI 77-13-4]
Fusarium0G087830.1	gi|302916549|ref|XP_003052085.1|	8.40E-164	262/278(94.24)	466	hypothetical protein NECHADRAFT_78913 [Nectria haematococca mpVI 77-13-4]
Fusarium0G087840.1	gi|302915661|ref|XP_003051641.1|	0	1315/1367(96.20)	2685	predicted protein [Nectria haematococca mpVI 77-13-4]
Fusarium0G087850.1	gi|302916547|ref|XP_003052084.1|	0	1556/1620(96.05)	3185	predicted protein [Nectria haematococca mpVI 77-13-4]
Fusarium0G087860.1	gi|302915659|ref|XP_003051640.1|	0	418/439(95.22)	865	predicted protein [Nectria haematococca mpVI 77-13-4]
Fusarium0G087870.1	gi|302916545|ref|XP_003052083.1|	6.57E-118	164/168(97.62)	340	hypothetical protein NECHADRAFT_78909 [Nectria haematococca mpVI 77-13-4]
Fusarium0G087880.1	gi|302915657|ref|XP_003051639.1|	0	298/299(99.67)	573	hypothetical protein NECHADRAFT_60026 [Nectria haematococca mpVI 77-13-4]
Fusarium0G087890.1	gi|302915655|ref|XP_003051638.1|	0	385/394(97.72)	807	predicted protein [Nectria haematococca mpVI 77-13-4]
Fusarium0G087900.1	gi|632914141|gb|KDB13812.1|	0	640/880(72.73)	1293	calcofluor white hypersensitive protein [Ustilaginoidea virens]
Fusarium0G087910.1	gi|302916541|ref|XP_003052081.1|	0	527/530(99.43)	1106	predicted protein [Nectria haematococca mpVI 77-13-4]
Fusarium0G087920.1	gi|302916539|ref|XP_003052080.1|	1.74E-79	123/133(92.48)	255	hypothetical protein NECHADRAFT_37615 [Nectria haematococca mpVI 77-13-4]
Fusarium0G087930.1	gi|302916537|ref|XP_003052079.1|	0	642/652(98.47)	1310	predicted protein [Nectria haematococca mpVI 77-13-4]
Fusarium0G087940.1	gi|751353821|gb|KIL91543.1|	0	381/494(77.13)	775	dna polymerase epsilon subunit 1 [Fusarium avenaceum]
Fusarium0G087950.1	gi|666399567|gb|KEY65399.1|	7.65E-138	237/630(37.62)	434	hypothetical protein S7711_04296 [Stachybotrys chartarum IBT 7711]
Fusarium0G087960.1	gi|302915653|ref|XP_003051637.1|	0	2074/2212(93.76)	4280	predicted protein [Nectria haematococca mpVI 77-13-4]
Fusarium0G087970.1	gi|302916535|ref|XP_003052078.1|	1.38E-117	164/168(97.62)	339	predicted protein [Nectria haematococca mpVI 77-13-4]
Fusarium0G087980.1	gi|302915651|ref|XP_003051636.1|	5.71E-177	286/298(95.97)	501	hypothetical protein NECHADRAFT_78898 [Nectria haematococca mpVI 77-13-4]
Fusarium0G087990.1	gi|302915649|ref|XP_003051635.1|	6.53E-119	169/170(99.41)	343	hypothetical protein NECHADRAFT_100005 [Nectria haematococca mpVI 77-13-4]
Fusarium0G088000.1	gi|302915647|ref|XP_003051634.1|	9.26E-132	180/184(97.83)	377	predicted protein [Nectria haematococca mpVI 77-13-4]
Fusarium0G088010.1	gi|302916529|ref|XP_003052075.1|	0	756/765(98.82)	1548	hypothetical protein NECHADRAFT_60009 [Nectria haematococca mpVI 77-13-4]
Fusarium0G088020.1	gi|302916527|ref|XP_003052074.1|	0	353/362(97.51)	733	hypothetical protein NECHADRAFT_100001 [Nectria haematococca mpVI 77-13-4]
Fusarium0G088030.1	gi|302916525|ref|XP_003052073.1|	0	479/519(92.29)	975	predicted protein [Nectria haematococca mpVI 77-13-4]
Fusarium0G088040.1	gi|302916523|ref|XP_003052072.1|	0	818/856(95.56)	1574	hypothetical protein NECHADRAFT_20803 [Nectria haematococca mpVI 77-13-4]
Fusarium0G088050.1	gi|302916521|ref|XP_003052071.1|	0	537/552(97.28)	1094	hypothetical protein NECHADRAFT_78887 [Nectria haematococca mpVI 77-13-4]
Fusarium0G088060.1	gi|302916519|ref|XP_003052070.1|	0	473/499(94.79)	979	predicted protein [Nectria haematococca mpVI 77-13-4]
Fusarium0G088070.1	gi|302915641|ref|XP_003051631.1|	0	545/550(99.09)	1135	glycosyltransferase family 20 [Nectria haematococca mpVI 77-13-4]
Fusarium0G088080.1	gi|302916517|ref|XP_003052069.1|	0	775/833(93.04)	1468	hypothetical protein NECHADRAFT_92603 [Nectria haematococca mpVI 77-13-4]
Fusarium0G088090.1	gi|302915639|ref|XP_003051630.1|	3.69E-96	147/147(100.00)	283	predicted protein [Nectria haematococca mpVI 77-13-4]
Fusarium0G088100.1	gi|302915637|ref|XP_003051629.1|	0	602/613(98.21)	1209	hypothetical protein NECHADRAFT_78882 [Nectria haematococca mpVI 77-13-4]
Fusarium0G088110.1	gi|302915635|ref|XP_003051628.1|	0	662/676(97.93)	1367	hypothetical protein NECHADRAFT_78881 [Nectria haematococca mpVI 77-13-4]
Fusarium0G088120.1	gi|302915633|ref|XP_003051627.1|	0	552/570(96.84)	1122	predicted protein [Nectria haematococca mpVI 77-13-4]
Fusarium0G088130.1	gi|302915631|ref|XP_003051626.1|	0	687/743(92.46)	1313	hypothetical protein NECHADRAFT_104053 [Nectria haematococca mpVI 77-13-4]
Fusarium0G088140.1	gi|302916515|ref|XP_003052068.1|	0	255/259(98.46)	531	predicted protein [Nectria haematococca mpVI 77-13-4]
Fusarium0G088150.1	gi|302915629|ref|XP_003051625.1|	5.34E-125	181/185(97.84)	360	predicted protein [Nectria haematococca mpVI 77-13-4]
Fusarium0G088160.1	gi|302916513|ref|XP_003052067.1|	4.87E-93	135/136(99.26)	288	hypothetical protein NECHADRAFT_59995 [Nectria haematococca mpVI 77-13-4]
Fusarium0G088170.1	gi|302916513|ref|XP_003052067.1|	2.04E-126	176/178(98.88)	372	hypothetical protein NECHADRAFT_59995 [Nectria haematococca mpVI 77-13-4]
Fusarium0G088180.1	gi|302915627|ref|XP_003051624.1|	0	589/642(91.74)	1186	predicted protein [Nectria haematococca mpVI 77-13-4]
Fusarium0G088190.1	gi|302916511|ref|XP_003052066.1|	0	474/489(96.93)	955	predicted protein [Nectria haematococca mpVI 77-13-4]
Fusarium0G088200.1	gi|302915625|ref|XP_003051623.1|	0	473/482(98.13)	978	hypothetical protein NECHADRAFT_123323 [Nectria haematococca mpVI 77-13-4]
Fusarium0G088210.1	gi|302915623|ref|XP_003051622.1|	0	330/338(97.63)	683	predicted protein [Nectria haematococca mpVI 77-13-4]
Fusarium0G088220.1	gi|302916507|ref|XP_003052064.1|	0	305/314(97.13)	615	predicted protein [Nectria haematococca mpVI 77-13-4]
Fusarium0G088230.1	gi|302916505|ref|XP_003052063.1|	2.17E-137	195/198(98.48)	392	hypothetical protein NECHADRAFT_78869 [Nectria haematococca mpVI 77-13-4]
Fusarium0G088240.1	gi|475670879|gb|EMT68232.1|	0	304/365(83.29)	624	hypothetical protein FOC4_g10012645 [Fusarium oxysporum f. sp. cubense race 4]
Fusarium0G088250.1	gi|302916503|ref|XP_003052062.1|	0	619/690(89.71)	1167	predicted protein [Nectria haematococca mpVI 77-13-4]
Fusarium0G088260.1	gi|667721552|gb|KFA63797.1|	2.44E-119	185/275(67.27)	352	hypothetical protein S40285_01954 [Stachybotrys chlorohalonata IBT 40285]
Fusarium0G088270.1	gi|302916501|ref|XP_003052061.1|	0	538/562(95.73)	1093	predicted protein [Nectria haematococca mpVI 77-13-4]
Fusarium0G088280.1	gi|302916499|ref|XP_003052060.1|	0	388/389(99.74)	792	predicted protein [Nectria haematococca mpVI 77-13-4]
Fusarium0G088290.1	gi|302916497|ref|XP_003052059.1|	0	471/482(97.72)	957	hypothetical protein NECHADRAFT_59975 [Nectria haematococca mpVI 77-13-4]
Fusarium0G088300.1	gi|302915617|ref|XP_003051619.1|	1.34E-67	111/112(99.11)	224	predicted protein [Nectria haematococca mpVI 77-13-4]
Fusarium0G088310.1	gi|302916495|ref|XP_003052058.1|	0	266/274(97.08)	546	hypothetical protein NECHADRAFT_99985 [Nectria haematococca mpVI 77-13-4]
Fusarium0G088320.1	gi|302915615|ref|XP_003051618.1|	1.48E-133	252/282(89.36)	390	hypothetical protein NECHADRAFT_78860 [Nectria haematococca mpVI 77-13-4]
Fusarium0G088330.1	gi|591504641|gb|EXM33964.1|	1.11E-49	90/136(66.18)	164	hypothetical protein FOTG_02439 [Fusarium oxysporum f. sp. vasinfectum 25433]
Fusarium0G088340.1	gi|302915613|ref|XP_003051617.1|	0	278/310(89.68)	543	ADP/ATP carrier protein [Nectria haematococca mpVI 77-13-4]
Fusarium0G088350.1	gi|302915611|ref|XP_003051616.1|	4.81E-51	82/82(100.00)	166	40S ribosomal protein S25 [Nectria haematococca mpVI 77-13-4]
Fusarium0G088360.1	gi|302916493|ref|XP_003052057.1|	3.23E-155	213/213(100.00)	439	40S ribosomal protein S5 [Nectria haematococca mpVI 77-13-4]
Fusarium0G088370.1	gi|302915609|ref|XP_003051615.1|	0	262/268(97.76)	548	hypothetical protein NECHADRAFT_78857 [Nectria haematococca mpVI 77-13-4]
Fusarium0G088380.1	gi|302915607|ref|XP_003051614.1|	7.99E-167	228/236(96.61)	470	predicted protein [Nectria haematococca mpVI 77-13-4]
Fusarium0G088390.1	gi|302916491|ref|XP_003052056.1|	0	1993/2031(98.13)	4073	predicted protein [Nectria haematococca mpVI 77-13-4]
Fusarium0G088400.1	gi|302915605|ref|XP_003051613.1|	0	513/575(89.22)	1033	predicted protein [Nectria haematococca mpVI 77-13-4]
Fusarium0G088410.1	gi|302916489|ref|XP_003052055.1|	0	582/597(97.49)	1207	hypothetical protein NECHADRAFT_99981 [Nectria haematococca mpVI 77-13-4]
Fusarium0G088420.1	gi|302916487|ref|XP_003052054.1|	6.42E-114	165/166(99.40)	345	hypothetical protein NECHADRAFT_59963 [Nectria haematococca mpVI 77-13-4]
Fusarium0G088430.1	gi|302915603|ref|XP_003051612.1|	0	628/709(88.58)	1250	predicted protein [Nectria haematococca mpVI 77-13-4]
Fusarium0G088440.1	gi|517315041|emb|CCT67026.1|	2.19E-49	77/86(89.53)	160	probable Diphthamide biosynthesis protein 3 [Fusarium fujikuroi IMI 58289]
Fusarium0G088450.1	gi|302915601|ref|XP_003051611.1|	0	1115/1121(99.46)	2315	hypothetical protein NECHADRAFT_68206 [Nectria haematococca mpVI 77-13-4]
Fusarium0G088460.1	gi|302916485|ref|XP_003052053.1|	3.55E-96	140/142(98.59)	283	predicted protein [Nectria haematococca mpVI 77-13-4]
Fusarium0G088470.1	gi|302915599|ref|XP_003051610.1|	1.50E-134	188/189(99.47)	384	predicted protein [Nectria haematococca mpVI 77-13-4]
Fusarium0G088480.1	gi|302916483|ref|XP_003052052.1|	1.81E-144	199/205(97.07)	410	hypothetical protein NECHADRAFT_78848 [Nectria haematococca mpVI 77-13-4]
Fusarium0G088490.1	gi|517315034|emb|CCT67019.1|	0	607/705(86.10)	1208	related to sugar transport protein STP1 [Fusarium fujikuroi IMI 58289]
Fusarium0G088500.1	gi|302916481|ref|XP_003052051.1|	0	275/297(92.59)	530	hypothetical protein NECHADRAFT_59951 [Nectria haematococca mpVI 77-13-4]
Fusarium0G088510.1	gi|302916479|ref|XP_003052050.1|	0	456/471(96.82)	936	predicted protein [Nectria haematococca mpVI 77-13-4]
Fusarium0G088520.1	gi|302915593|ref|XP_003051607.1|	0	419/423(99.05)	880	predicted protein [Nectria haematococca mpVI 77-13-4]
Fusarium0G088530.1	gi|302916477|ref|XP_003052049.1|	0	263/268(98.13)	541	hypothetical protein NECHADRAFT_99973 [Nectria haematococca mpVI 77-13-4]
Fusarium0G088540.1	gi|342888784|gb|EGU88003.1|	1.36E-143	217/279(77.78)	418	hypothetical protein FOXB_01486 [Fusarium oxysporum Fo5176]
Fusarium0G088550.1	gi|302916471|ref|XP_003052046.1|	0	886/930(95.27)	1855	predicted protein [Nectria haematococca mpVI 77-13-4]
Fusarium0G088560.1	gi|302916469|ref|XP_003052045.1|	8.00E-170	255/266(95.86)	491	hypothetical protein NECHADRAFT_122482 [Nectria haematococca mpVI 77-13-4]
Fusarium0G088570.1	gi|302915589|ref|XP_003051605.1|	0	1014/1066(95.12)	2027	hypothetical protein NECHADRAFT_99970 [Nectria haematococca mpVI 77-13-4]
Fusarium0G088580.1	gi|302915587|ref|XP_003051604.1|	0	809/813(99.51)	1669	predicted protein [Nectria haematococca mpVI 77-13-4]
Fusarium0G088590.1	gi|751353661|gb|KIL91383.1|	1.61E-159	217/247(87.85)	458	hypothetical protein FAVG1_04999 [Fusarium avenaceum]
Fusarium0G088600.1	gi|302916467|ref|XP_003052044.1|	1.51E-176	248/252(98.41)	496	predicted protein [Nectria haematococca mpVI 77-13-4]
Fusarium0G088610.1	gi|587680115|gb|EWZ02433.1|	0	1292/1470(87.89)	2670	hypothetical protein FOYG_01704 [Fusarium oxysporum FOSC 3-a]
Fusarium0G088620.1	gi|302915585|ref|XP_003051603.1|	0	452/482(93.78)	928	predicted protein [Nectria haematococca mpVI 77-13-4]
Fusarium0G088630.1	gi|302916465|ref|XP_003052043.1|	6.89E-144	208/212(98.11)	410	hypothetical protein NECHADRAFT_78830 [Nectria haematococca mpVI 77-13-4]
Fusarium0G088640.1	gi|302915583|ref|XP_003051602.1|	0	514/538(95.54)	1034	predicted protein [Nectria haematococca mpVI 77-13-4]
Fusarium0G088650.1	gi|302916463|ref|XP_003052042.1|	8.22E-69	113/139(81.29)	214	hypothetical protein NECHADRAFT_78828 [Nectria haematococca mpVI 77-13-4]
Fusarium0G088660.1	gi|302915581|ref|XP_003051601.1|	0	599/643(93.16)	1210	predicted protein [Nectria haematococca mpVI 77-13-4]
Fusarium0G088670.1	gi|302916461|ref|XP_003052041.1|	0	534/563(94.85)	1078	predicted protein [Nectria haematococca mpVI 77-13-4]
Fusarium0G088680.1	gi|302915579|ref|XP_003051600.1|	7.17E-107	153/155(98.71)	311	hypothetical protein NECHADRAFT_102533 [Nectria haematococca mpVI 77-13-4]
Fusarium0G088690.1	gi|302916459|ref|XP_003052040.1|	0	1171/1193(98.16)	2307	hypothetical protein NECHADRAFT_38874 [Nectria haematococca mpVI 77-13-4]
Fusarium0G088700.1	gi|302915575|ref|XP_003051598.1|	0	747/752(99.34)	1551	predicted protein [Nectria haematococca mpVI 77-13-4]
Fusarium0G088710.1	gi|302915573|ref|XP_003051597.1|	0	418/430(97.21)	865	hypothetical protein NECHADRAFT_78821 [Nectria haematococca mpVI 77-13-4]
Fusarium0G088720.1	gi|302418979|ref|XP_003007320.1|	0	634/808(78.47)	1240	DENN domain-containing protein [Fusarium alfalfae VaMs.102]
Fusarium0G088730.1	gi|302915567|ref|XP_003051594.1|	1.80E-130	179/182(98.35)	373	hypothetical protein NECHADRAFT_102532 [Nectria haematococca mpVI 77-13-4]
Fusarium0G088740.1	gi|302916457|ref|XP_003052039.1|	4.86E-161	223/237(94.09)	455	hypothetical protein NECHADRAFT_78817 [Nectria haematococca mpVI 77-13-4]
Fusarium0G088750.1	gi|302916455|ref|XP_003052038.1|	0	298/302(98.68)	616	predicted protein [Nectria haematococca mpVI 77-13-4]
Fusarium0G088760.1	gi|302915565|ref|XP_003051593.1|	0	343/359(95.54)	648	hypothetical protein NECHADRAFT_99959 [Nectria haematococca mpVI 77-13-4]
Fusarium0G088770.1	gi|302915563|ref|XP_003051592.1|	0	884/893(98.99)	1855	predicted protein [Nectria haematococca mpVI 77-13-4]
Fusarium0G088780.1	gi|302916453|ref|XP_003052037.1|	0	382/393(97.20)	759	predicted protein [Nectria haematococca mpVI 77-13-4]
Fusarium0G088790.1	gi|302915561|ref|XP_003051591.1|	0	484/508(95.28)	980	hypothetical protein NECHADRAFT_92554 [Nectria haematococca mpVI 77-13-4]
Fusarium0G088800.1	gi|302916451|ref|XP_003052036.1|	2.87E-67	102/110(92.73)	215	hypothetical protein NECHADRAFT_99958 [Nectria haematococca mpVI 77-13-4]
Fusarium0G088810.1	gi|302915557|ref|XP_003051589.1|	0	457/462(98.92)	951	predicted protein [Nectria haematococca mpVI 77-13-4]
Fusarium0G088820.1	gi|302916449|ref|XP_003052035.1|	0	301/343(87.76)	599	hypothetical protein NECHADRAFT_92552 [Nectria haematococca mpVI 77-13-4]
Fusarium0G088830.1	gi|302915555|ref|XP_003051588.1|	0	688/696(98.85)	1425	hypothetical protein NECHADRAFT_92551 [Nectria haematococca mpVI 77-13-4]
Fusarium0G088840.1	gi|302915553|ref|XP_003051587.1|	1.70E-162	227/228(99.56)	471	hypothetical protein NECHADRAFT_68161 [Nectria haematococca mpVI 77-13-4]
Fusarium0G088850.1	gi|302915551|ref|XP_003051586.1|	0	385/389(98.97)	799	hypothetical protein NECHADRAFT_68157 [Nectria haematococca mpVI 77-13-4]
Fusarium0G088860.1	gi|302916447|ref|XP_003052034.1|	0	760/781(97.31)	1556	predicted protein [Nectria haematococca mpVI 77-13-4]
Fusarium0G088870.1	gi|302915549|ref|XP_003051585.1|	0	631/659(95.75)	1278	predicted protein [Nectria haematococca mpVI 77-13-4]
Fusarium0G088880.1	gi|302916445|ref|XP_003052033.1|	0	467/473(98.73)	968	predicted protein [Nectria haematococca mpVI 77-13-4]
Fusarium0G088890.1	gi|302915547|ref|XP_003051584.1|	0	327/359(91.09)	662	predicted protein [Nectria haematococca mpVI 77-13-4]
Fusarium0G088900.1	gi|302916443|ref|XP_003052032.1|	0	550/622(88.42)	1117	predicted protein [Nectria haematococca mpVI 77-13-4]
Fusarium0G088910.1	gi|302915545|ref|XP_003051583.1|	0	298/323(92.26)	581	predicted protein [Nectria haematococca mpVI 77-13-4]
Fusarium0G088920.1	gi|302916441|ref|XP_003052031.1|	0	364/366(99.45)	761	predicted protein [Nectria haematococca mpVI 77-13-4]
Fusarium0G088930.1	gi|302916439|ref|XP_003052030.1|	0	715/726(98.48)	1486	hypothetical protein NECHADRAFT_92542 [Nectria haematococca mpVI 77-13-4]
Fusarium0G088940.1	gi|302916437|ref|XP_003052029.1|	0	445/469(94.88)	927	hypothetical protein NECHADRAFT_92541 [Nectria haematococca mpVI 77-13-4]
Fusarium0G088950.1	gi|302916435|ref|XP_003052028.1|	0	269/277(97.11)	544	predicted protein [Nectria haematococca mpVI 77-13-4]
Fusarium0G088960.1	gi|302915543|ref|XP_003051582.1|	0	1299/1334(97.38)	2630	predicted protein [Nectria haematococca mpVI 77-13-4]
Fusarium0G088970.1	gi|302915541|ref|XP_003051581.1|	0	636/665(95.64)	1289	hypothetical protein NECHADRAFT_106035 [Nectria haematococca mpVI 77-13-4]
Fusarium0G088980.1	gi|512188008|gb|EPE03783.1|	0	591/886(66.70)	1161	aaa family atpase-like protein [Ophiostoma piceae UAMH 11346]
Fusarium0G088990.1	gi|584134024|gb|EWG43397.1|	1.31E-86	136/164(82.93)	260	transcription initiation factor TFIID subunit 13 [Fusarium verticillioides 7600]
Fusarium0G089000.1	gi|302916431|ref|XP_003052026.1|	0	641/648(98.92)	1329	hypothetical protein NECHADRAFT_38663 [Nectria haematococca mpVI 77-13-4]
Fusarium0G089010.1	gi|302915533|ref|XP_003051577.1|	0	1028/1140(90.18)	1976	hypothetical protein NECHADRAFT_59892 [Nectria haematococca mpVI 77-13-4]
Fusarium0G089020.1	gi|302915531|ref|XP_003051576.1|	0	270/272(99.26)	550	hypothetical protein NECHADRAFT_78787 [Nectria haematococca mpVI 77-13-4]
Fusarium0G089030.1	gi|302916429|ref|XP_003052025.1|	0	381/426(89.44)	729	hypothetical protein NECHADRAFT_78786 [Nectria haematococca mpVI 77-13-4]
Fusarium0G089040.1	gi|302915529|ref|XP_003051575.1|	0	594/595(99.83)	1216	predicted protein [Nectria haematococca mpVI 77-13-4]
Fusarium0G089050.1	gi|302916427|ref|XP_003052024.1|	3.87E-147	213/235(90.64)	419	hypothetical protein NECHADRAFT_78784 [Nectria haematococca mpVI 77-13-4]
Fusarium0G089060.1	gi|302915527|ref|XP_003051574.1|	0	691/714(96.78)	1442	predicted protein [Nectria haematococca mpVI 77-13-4]
Fusarium0G089070.1	gi|302916425|ref|XP_003052023.1|	0	307/322(95.34)	604	hypothetical protein NECHADRAFT_78781 [Nectria haematococca mpVI 77-13-4]
Fusarium0G089080.1	gi|302916423|ref|XP_003052022.1|	0	299/302(99.01)	610	hypothetical protein NECHADRAFT_92531 [Nectria haematococca mpVI 77-13-4]
Fusarium0G089090.1	gi|302916421|ref|XP_003052021.1|	5.70E-133	188/200(94.00)	381	hypothetical protein NECHADRAFT_78779 [Nectria haematococca mpVI 77-13-4]
Fusarium0G089100.1	gi|302915523|ref|XP_003051572.1|	0	741/742(99.87)	1536	predicted protein [Nectria haematococca mpVI 77-13-4]
Fusarium0G089110.1	gi|302915521|ref|XP_003051571.1|	0	623/641(97.19)	1289	predicted protein [Nectria haematococca mpVI 77-13-4]
Fusarium0G089120.1	gi|302916419|ref|XP_003052020.1|	0	290/297(97.64)	584	predicted protein [Nectria haematococca mpVI 77-13-4]
Fusarium0G089130.1	gi|302915519|ref|XP_003051570.1|	0	351/370(94.86)	679	hypothetical protein NECHADRAFT_78775 [Nectria haematococca mpVI 77-13-4]
Fusarium0G089140.1	gi|302916417|ref|XP_003052019.1|	0	869/900(96.56)	1747	hypothetical protein NECHADRAFT_37789 [Nectria haematococca mpVI 77-13-4]
Fusarium0G089150.1	gi|302915517|ref|XP_003051569.1|	0	661/673(98.22)	1352	S-adenosylmethionine-dependent methyltransferase superfamily domain-containing protein [Nectria haematococca mpVI 77-13-4]
Fusarium0G089160.1	gi|302916415|ref|XP_003052018.1|	1.14E-140	200/203(98.52)	401	predicted protein [Nectria haematococca mpVI 77-13-4]
Fusarium0G089170.1	gi|302915515|ref|XP_003051568.1|	2.81E-102	148/153(96.73)	300	hypothetical protein NECHADRAFT_78771 [Nectria haematococca mpVI 77-13-4]
Fusarium0G089180.1	gi|302915513|ref|XP_003051567.1|	0	570/587(97.10)	1130	predicted protein [Nectria haematococca mpVI 77-13-4]
Fusarium0G089190.1	gi|302915511|ref|XP_003051566.1|	0	489/539(90.72)	898	predicted protein [Nectria haematococca mpVI 77-13-4]
Fusarium0G089200.1	gi|302915509|ref|XP_003051565.1|	0	366/384(95.31)	751	hypothetical protein NECHADRAFT_78768 [Nectria haematococca mpVI 77-13-4]
Fusarium0G089210.1	gi|302915507|ref|XP_003051564.1|	8.16E-75	144/157(91.72)	229	hypothetical protein NECHADRAFT_78767 [Nectria haematococca mpVI 77-13-4]
Fusarium0G089220.1	gi|302915505|ref|XP_003051563.1|	7.30E-86	133/139(95.68)	256	hypothetical protein NECHADRAFT_78766 [Nectria haematococca mpVI 77-13-4]
Fusarium0G089230.1	gi|302915503|ref|XP_003051562.1|	9.00E-92	136/140(97.14)	271	hypothetical protein NECHADRAFT_78765 [Nectria haematococca mpVI 77-13-4]
Fusarium0G089240.1	gi|302915501|ref|XP_003051561.1|	0	243/244(99.59)	507	hypothetical protein NECHADRAFT_99943 [Nectria haematococca mpVI 77-13-4]
Fusarium0G089250.1	gi|302916413|ref|XP_003052017.1|	1.90E-167	316/339(93.22)	496	hypothetical protein NECHADRAFT_99942 [Nectria haematococca mpVI 77-13-4]
Fusarium0G089260.1	gi|302916413|ref|XP_003052017.1|	2.47E-65	126/205(61.46)	223	hypothetical protein NECHADRAFT_99942 [Nectria haematococca mpVI 77-13-4]
Fusarium0G089270.1	gi|302916413|ref|XP_003052017.1|	9.10E-70	132/143(92.31)	233	hypothetical protein NECHADRAFT_99942 [Nectria haematococca mpVI 77-13-4]
Fusarium0G089280.1	gi|302916411|ref|XP_003052016.1|	5.48E-106	160/171(93.57)	310	hypothetical protein NECHADRAFT_78762 [Nectria haematococca mpVI 77-13-4]
Fusarium0G089290.1	gi|302915499|ref|XP_003051560.1|	0	361/369(97.83)	735	predicted protein [Nectria haematococca mpVI 77-13-4]
Fusarium0G089300.1	gi|302916409|ref|XP_003052015.1|	0	466/472(98.73)	932	hypothetical protein NECHADRAFT_38236 [Nectria haematococca mpVI 77-13-4]
Fusarium0G089310.1	gi|302916407|ref|XP_003052014.1|	0	331/338(97.93)	676	glyceraldehyde-3-phosphate dehydrogenase [Nectria haematococca mpVI 77-13-4]
Fusarium0G089320.1	gi|302915497|ref|XP_003051559.1|	0	732/748(97.86)	1473	hypothetical protein NECHADRAFT_92522 [Nectria haematococca mpVI 77-13-4]
Fusarium0G089330.1	gi|302915495|ref|XP_003051558.1|	0	601/630(95.40)	1214	hypothetical protein NECHADRAFT_99940 [Nectria haematococca mpVI 77-13-4]
Fusarium0G089340.1	gi|302412499|ref|XP_003004082.1|	1.81E-127	225/357(63.03)	378	DNA helicase [Fusarium alfalfae VaMs.102]
Fusarium0G089350.1	gi|302915493|ref|XP_003051557.1|	0	391/514(76.07)	674	predicted protein [Nectria haematococca mpVI 77-13-4]
Fusarium0G089360.1	gi|302915491|ref|XP_003051556.1|	3.21E-160	238/266(89.47)	455	predicted protein [Nectria haematococca mpVI 77-13-4]
Fusarium0G089370.1	gi|302915489|ref|XP_003051555.1|	0	386/388(99.48)	791	hypothetical protein NECHADRAFT_37658 [Nectria haematococca mpVI 77-13-4]
Fusarium0G089380.1	gi|302916403|ref|XP_003052012.1|	0	423/491(86.15)	833	predicted protein [Nectria haematococca mpVI 77-13-4]
Fusarium0G089390.1	gi|302915487|ref|XP_003051554.1|	0	324/334(97.01)	641	hypothetical protein NECHADRAFT_99937 [Nectria haematococca mpVI 77-13-4]
Fusarium0G089400.1	gi|302915485|ref|XP_003051553.1|	0	812/904(89.82)	1599	hypothetical protein NECHADRAFT_68119 [Nectria haematococca mpVI 77-13-4]
Fusarium0G089410.1	gi|302916401|ref|XP_003052011.1|	4.51E-104	150/151(99.34)	304	hypothetical protein NECHADRAFT_99935 [Nectria haematococca mpVI 77-13-4]
Fusarium0G089420.1	gi|584134121|gb|EWG43494.1|	7.46E-41	72/99(72.73)	139	hypothetical protein FVEG_04936 [Fusarium verticillioides 7600]
Fusarium0G089430.1	gi|475671186|gb|EMT68539.1|	2.18E-58	84/87(96.55)	182	Cytochrome c oxidase subunit 6B [Fusarium oxysporum f. sp. cubense race 4]
Fusarium0G089440.1	gi|302915483|ref|XP_003051552.1|	0	274/281(97.51)	548	predicted protein [Nectria haematococca mpVI 77-13-4]
Fusarium0G089450.1	gi|342874093|gb|EGU76166.1|	3.75E-115	164/165(99.39)	333	hypothetical protein FOXB_13338 [Fusarium oxysporum Fo5176]
Fusarium0G089460.1	gi|302916395|ref|XP_003052008.1|	0	399/411(97.08)	812	hypothetical protein NECHADRAFT_78747 [Nectria haematococca mpVI 77-13-4]
Fusarium0G089470.1	gi|302916393|ref|XP_003052007.1|	0	279/291(95.88)	572	hypothetical protein NECHADRAFT_99932 [Nectria haematococca mpVI 77-13-4]
Fusarium0G089480.1	gi|302916391|ref|XP_003052006.1|	0	1175/1233(95.30)	2417	hypothetical protein NECHADRAFT_38788 [Nectria haematococca mpVI 77-13-4]
Fusarium0G089490.1	gi|302915481|ref|XP_003051551.1|	9.45E-118	168/168(100.00)	341	hypothetical protein NECHADRAFT_78744 [Nectria haematococca mpVI 77-13-4]
Fusarium0G089500.1	gi|302916389|ref|XP_003052005.1|	0	709/735(96.46)	1455	predicted protein [Nectria haematococca mpVI 77-13-4]
Fusarium0G089510.1	gi|302916387|ref|XP_003052004.1|	8.07E-85	126/127(99.21)	254	expressed protein [Nectria haematococca mpVI 77-13-4]
Fusarium0G089520.1	gi|302915479|ref|XP_003051550.1|	2.86E-133	189/194(97.42)	381	hypothetical protein NECHADRAFT_102522 [Nectria haematococca mpVI 77-13-4]
Fusarium0G089530.1	gi|596554151|gb|EYB33301.1|	0	271/292(92.81)	537	hypothetical protein FG05_06277 [Fusarium graminearum]
Fusarium0G089540.1	gi|302915477|ref|XP_003051549.1|	0	549/636(86.32)	1093	hypothetical protein NECHADRAFT_92513 [Nectria haematococca mpVI 77-13-4]
Fusarium0G089550.1	gi|302916383|ref|XP_003052002.1|	0	623/669(93.12)	1123	hypothetical protein NECHADRAFT_92512 [Nectria haematococca mpVI 77-13-4]
Fusarium0G089560.1	gi|302915475|ref|XP_003051548.1|	0	826/838(98.57)	1677	hypothetical protein NECHADRAFT_37937 [Nectria haematococca mpVI 77-13-4]
Fusarium0G089570.1	gi|342874083|gb|EGU76156.1|	0	308/352(87.50)	629	hypothetical protein FOXB_13328 [Fusarium oxysporum Fo5176]
Fusarium0G089580.1	gi|302915473|ref|XP_003051547.1|	0	311/312(99.68)	634	predicted protein [Nectria haematococca mpVI 77-13-4]
Fusarium0G089590.1	gi|302916379|ref|XP_003052000.1|	0	489/492(99.39)	990	hypothetical protein NECHADRAFT_37787 [Nectria haematococca mpVI 77-13-4]
Fusarium0G089600.1	gi|302916379|ref|XP_003052000.1|	0	318/321(99.07)	658	hypothetical protein NECHADRAFT_37787 [Nectria haematococca mpVI 77-13-4]
Fusarium0G089610.1	gi|302916377|ref|XP_003051999.1|	0	1106/1167(94.77)	2240	predicted protein [Nectria haematococca mpVI 77-13-4]
Fusarium0G089620.1	gi|302915471|ref|XP_003051546.1|	0	601/657(91.48)	1196	hypothetical protein NECHADRAFT_38994 [Nectria haematococca mpVI 77-13-4]
Fusarium0G089630.1	gi|302915469|ref|XP_003051545.1|	0	533/562(94.84)	1060	hypothetical protein NECHADRAFT_92505 [Nectria haematococca mpVI 77-13-4]
Fusarium0G089640.1	gi|302916375|ref|XP_003051998.1|	0	493/500(98.60)	997	hypothetical protein NECHADRAFT_38392 [Nectria haematococca mpVI 77-13-4]
Fusarium0G089650.1	gi|302915467|ref|XP_003051544.1|	1.13E-110	155/158(98.10)	323	hypothetical protein NECHADRAFT_102521 [Nectria haematococca mpVI 77-13-4]
Fusarium0G089660.1	gi|302915465|ref|XP_003051543.1|	0	389/391(99.49)	805	60S ribosomal protein L3 [Nectria haematococca mpVI 77-13-4]
Fusarium0G089670.1	gi|302915463|ref|XP_003051542.1|	0	739/835(88.50)	1451	hypothetical protein NECHADRAFT_99925 [Nectria haematococca mpVI 77-13-4]
Fusarium0G089680.1	gi|685850717|ref|XP_009252401.1|	0	449/484(92.77)	932	hypothetical protein FPSE_01006 [Fusarium pseudograminearum CS3096]
Fusarium0G089690.1	gi|302915461|ref|XP_003051541.1|	0	952/1128(84.40)	1895	SAGA complex protein [Nectria haematococca mpVI 77-13-4]
Fusarium0G089700.1	gi|302916369|ref|XP_003051995.1|	3.30E-106	153/156(98.08)	314	predicted protein [Nectria haematococca mpVI 77-13-4]
Fusarium0G089710.1	gi|302916367|ref|XP_003051994.1|	0	929/997(93.18)	1869	hypothetical protein NECHADRAFT_38211 [Nectria haematococca mpVI 77-13-4]
Fusarium0G089720.1	gi|591496311|gb|EXM25817.1|	2.18E-148	428/1026(41.72)	481	hypothetical protein FOTG_07559 [Fusarium oxysporum f. sp. vasinfectum 25433]
Fusarium0G089730.1	gi|302915459|ref|XP_003051540.1|	0	478/481(99.38)	988	predicted protein [Nectria haematococca mpVI 77-13-4]
Fusarium0G089740.1	gi|302915457|ref|XP_003051539.1|	0	595/598(99.50)	1230	hypothetical protein NECHADRAFT_37767 [Nectria haematococca mpVI 77-13-4]
Fusarium0G089750.1	gi|302916365|ref|XP_003051993.1|	0	751/762(98.56)	1573	predicted protein [Nectria haematococca mpVI 77-13-4]
Fusarium0G089760.1	gi|302916363|ref|XP_003051992.1|	0	298/299(99.67)	613	predicted protein [Nectria haematococca mpVI 77-13-4]
Fusarium0G089770.1	gi|302915455|ref|XP_003051538.1|	0	770/784(98.21)	1576	hypothetical protein NECHADRAFT_78717 [Nectria haematococca mpVI 77-13-4]
Fusarium0G089780.1	gi|302916361|ref|XP_003051991.1|	4.77E-176	252/258(97.67)	496	predicted protein [Nectria haematococca mpVI 77-13-4]
Fusarium0G089790.1	gi|302915453|ref|XP_003051537.1|	2.85E-111	160/165(96.97)	340	predicted protein [Nectria haematococca mpVI 77-13-4]
Fusarium0G089800.1	gi|302915451|ref|XP_003051536.1|	0	304/321(94.70)	598	hypothetical protein NECHADRAFT_25359 [Nectria haematococca mpVI 77-13-4]
Fusarium0G089810.1	gi|302916359|ref|XP_003051990.1|	0	505/597(84.59)	1005	hypothetical protein NECHADRAFT_38229 [Nectria haematococca mpVI 77-13-4]
Fusarium0G089820.1	gi|302915449|ref|XP_003051535.1|	0	966/1064(90.79)	1914	hypothetical protein NECHADRAFT_106029 [Nectria haematococca mpVI 77-13-4]
Fusarium0G089830.1	gi|302916357|ref|XP_003051989.1|	0	500/529(94.52)	1030	hypothetical protein NECHADRAFT_92490 [Nectria haematococca mpVI 77-13-4]
Fusarium0G089840.1	gi|751354019|gb|KIL91741.1|	1.75E-18	65/172(37.79)	89	hypothetical protein FAVG1_05358 [Fusarium avenaceum]
Fusarium0G089850.1	gi|302916355|ref|XP_003051988.1|	6.92E-114	160/186(86.02)	332	hypothetical protein NECHADRAFT_78710 [Nectria haematococca mpVI 77-13-4]
Fusarium0G089860.1	gi|302915447|ref|XP_003051534.1|	6.18E-169	232/237(97.89)	484	hypothetical protein NECHADRAFT_38606 [Nectria haematococca mpVI 77-13-4]
Fusarium0G089870.1	gi|302916353|ref|XP_003051987.1|	0	708/771(91.83)	1423	glycoside hydrolase family 5 [Nectria haematococca mpVI 77-13-4]
Fusarium0G089880.1	gi|302916351|ref|XP_003051986.1|	0	1525/1650(92.42)	3081	hypothetical protein NECHADRAFT_68087 [Nectria haematococca mpVI 77-13-4]
Fusarium0G089890.1	gi|302916349|ref|XP_003051985.1|	0	1375/1421(96.76)	2819	predicted protein [Nectria haematococca mpVI 77-13-4]
Fusarium0G089900.1	gi|302915445|ref|XP_003051533.1|	4.33E-172	240/245(97.96)	484	hypothetical protein NECHADRAFT_38279 [Nectria haematococca mpVI 77-13-4]
Fusarium0G089910.1	gi|302916347|ref|XP_003051984.1|	0	290/296(97.97)	579	hypothetical protein NECHADRAFT_39130 [Nectria haematococca mpVI 77-13-4]
Fusarium0G089920.1	gi|302915443|ref|XP_003051532.1|	0	295/305(96.72)	604	hypothetical protein NECHADRAFT_39118 [Nectria haematococca mpVI 77-13-4]
Fusarium0G089930.1	gi|302916345|ref|XP_003051983.1|	5.52E-62	91/92(98.91)	192	predicted protein [Nectria haematococca mpVI 77-13-4]
Fusarium0G089940.1	gi|302915441|ref|XP_003051531.1|	0	739/744(99.33)	1516	predicted protein [Nectria haematococca mpVI 77-13-4]
Fusarium0G089950.1	gi|302915439|ref|XP_003051530.1|	0	653/671(97.32)	1350	predicted protein [Nectria haematococca mpVI 77-13-4]
Fusarium0G089960.1	gi|302916343|ref|XP_003051982.1|	1.43E-166	229/232(98.71)	469	hypothetical protein NECHADRAFT_59834 [Nectria haematococca mpVI 77-13-4]
Fusarium0G089970.1	gi|302915437|ref|XP_003051529.1|	0	396/400(99.00)	798	hypothetical protein NECHADRAFT_38692 [Nectria haematococca mpVI 77-13-4]
Fusarium0G089980.1	gi|302915435|ref|XP_003051528.1|	0	543/546(99.45)	1110	predicted protein [Nectria haematococca mpVI 77-13-4]
Fusarium0G089990.1	gi|302915433|ref|XP_003051527.1|	0	1147/1194(96.06)	2389	hypothetical protein NECHADRAFT_122473 [Nectria haematococca mpVI 77-13-4]
Fusarium0G090000.1	gi|302915431|ref|XP_003051526.1|	0	751/815(92.15)	1527	hypothetical protein NECHADRAFT_38204 [Nectria haematococca mpVI 77-13-4]
Fusarium0G090010.1	gi|302916341|ref|XP_003051981.1|	0	665/672(98.96)	1358	CBS/PB1 domain-containing protein [Nectria haematococca mpVI 77-13-4]
Fusarium0G090020.1	gi|302916339|ref|XP_003051980.1|	0	527/538(97.96)	1089	hypothetical protein NECHADRAFT_103997 [Nectria haematococca mpVI 77-13-4]
Fusarium0G090030.1	gi|302916337|ref|XP_003051979.1|	0	580/587(98.81)	1199	predicted protein [Nectria haematococca mpVI 77-13-4]
Fusarium0G090040.1	gi|302915429|ref|XP_003051525.1|	0	549/556(98.74)	1130	predicted protein [Nectria haematococca mpVI 77-13-4]
Fusarium0G090050.1	gi|302915427|ref|XP_003051524.1|	4.41E-107	151/156(96.79)	314	hypothetical protein NECHADRAFT_78693 [Nectria haematococca mpVI 77-13-4]
Fusarium0G090060.1	gi|302916335|ref|XP_003051978.1|	0	808/818(98.78)	1693	predicted protein [Nectria haematococca mpVI 77-13-4]
Fusarium0G090070.1	gi|302915425|ref|XP_003051523.1|	1.23E-119	175/205(85.37)	347	hypothetical protein NECHADRAFT_78691 [Nectria haematococca mpVI 77-13-4]
Fusarium0G090080.1	gi|302915423|ref|XP_003051522.1|	0	921/926(99.46)	1910	predicted protein [Nectria haematococca mpVI 77-13-4]
Fusarium0G090090.1	gi|302916333|ref|XP_003051977.1|	0	478/519(92.10)	818	hypothetical protein NECHADRAFT_38445 [Nectria haematococca mpVI 77-13-4]
Fusarium0G090100.1	gi|302915421|ref|XP_003051521.1|	0	720/761(94.61)	1464	hypothetical protein NECHADRAFT_78688 [Nectria haematococca mpVI 77-13-4]
Fusarium0G090110.1	gi|302916331|ref|XP_003051976.1|	2.89E-96	138/138(100.00)	283	hypothetical protein NECHADRAFT_68063 [Nectria haematococca mpVI 77-13-4]
Fusarium0G090120.1	gi|302915419|ref|XP_003051520.1|	0	677/711(95.22)	1361	predicted protein [Nectria haematococca mpVI 77-13-4]
Fusarium0G090130.1	gi|302916329|ref|XP_003051975.1|	0	385/390(98.72)	779	predicted protein [Nectria haematococca mpVI 77-13-4]
Fusarium0G090140.1	gi|302916327|ref|XP_003051974.1|	0	372/408(91.18)	695	predicted protein [Nectria haematococca mpVI 77-13-4]
Fusarium0G090150.1	gi|302915417|ref|XP_003051519.1|	2.38E-140	201/208(96.63)	400	hypothetical protein NECHADRAFT_59807 [Nectria haematococca mpVI 77-13-4]
Fusarium0G090160.1	gi|302916325|ref|XP_003051973.1|	0	304/307(99.02)	631	hypothetical protein NECHADRAFT_4974 [Nectria haematococca mpVI 77-13-4]
Fusarium0G090170.1	gi|302915415|ref|XP_003051518.1|	0	490/493(99.39)	1018	predicted protein [Nectria haematococca mpVI 77-13-4]
Fusarium0G090180.1	gi|302915413|ref|XP_003051517.1|	0	557/568(98.06)	1171	predicted protein [Nectria haematococca mpVI 77-13-4]
Fusarium0G090190.1	gi|302916323|ref|XP_003051972.1|	9.63E-125	174/191(91.10)	362	hypothetical protein NECHADRAFT_92458 [Nectria haematococca mpVI 77-13-4]
Fusarium0G090200.1	gi|302916321|ref|XP_003051971.1|	0	516/519(99.42)	1059	predicted protein [Nectria haematococca mpVI 77-13-4]
Fusarium0G090210.1	gi|302916319|ref|XP_003051970.1|	0	440/481(91.48)	877	hypothetical protein NECHADRAFT_78677 [Nectria haematococca mpVI 77-13-4]
Fusarium0G090220.1	gi|302916317|ref|XP_003051969.1|	2.06E-146	245/275(89.09)	422	predicted protein [Nectria haematococca mpVI 77-13-4]
Fusarium0G090230.1	gi|302916315|ref|XP_003051968.1|	8.96E-176	257/260(98.85)	494	hypothetical protein NECHADRAFT_78675 [Nectria haematococca mpVI 77-13-4]
Fusarium0G090240.1	gi|302916313|ref|XP_003051967.1|	0	523/541(96.67)	1022	hypothetical protein NECHADRAFT_99906 [Nectria haematococca mpVI 77-13-4]
Fusarium0G090250.1	gi|302915411|ref|XP_003051516.1|	0	348/349(99.71)	716	predicted protein [Nectria haematococca mpVI 77-13-4]
Fusarium0G090260.1	gi|302915409|ref|XP_003051515.1|	0	332/341(97.36)	688	hypothetical protein NECHADRAFT_92452 [Nectria haematococca mpVI 77-13-4]
Fusarium0G090270.1	gi|302916311|ref|XP_003051966.1|	0	819/876(93.49)	1504	hypothetical protein NECHADRAFT_99904 [Nectria haematococca mpVI 77-13-4]
Fusarium0G090280.1	gi|302915407|ref|XP_003051514.1|	0	363/375(96.80)	748	hypothetical protein NECHADRAFT_16258 [Nectria haematococca mpVI 77-13-4]
Fusarium0G090290.1	gi|302916309|ref|XP_003051965.1|	0	643/646(99.54)	1316	hypothetical protein NECHADRAFT_68037 [Nectria haematococca mpVI 77-13-4]
Fusarium0G090300.1	gi|302915405|ref|XP_003051513.1|	0	651/659(98.79)	1301	predicted protein [Nectria haematococca mpVI 77-13-4]
Fusarium0G090310.1	gi|302916307|ref|XP_003051964.1|	0	381/427(89.23)	754	hypothetical protein NECHADRAFT_59788 [Nectria haematococca mpVI 77-13-4]
Fusarium0G090320.1	gi|302916305|ref|XP_003051963.1|	0	376/457(82.28)	749	predicted protein [Nectria haematococca mpVI 77-13-4]
Fusarium0G090330.1	gi|302915403|ref|XP_003051512.1|	0	603/609(99.01)	1235	predicted protein [Nectria haematococca mpVI 77-13-4]
Fusarium0G090340.1	gi|302915401|ref|XP_003051511.1|	9.83E-118	163/170(95.88)	343	hypothetical protein NECHADRAFT_78664 [Nectria haematococca mpVI 77-13-4]
Fusarium0G090350.1	gi|302915399|ref|XP_003051510.1|	0	569/573(99.30)	1191	hypothetical protein NECHADRAFT_37691 [Nectria haematococca mpVI 77-13-4]
Fusarium0G090360.1	gi|558862355|gb|ESU12438.1|	9.76E-71	104/117(88.89)	216	hypothetical protein FGSG_12909 [Fusarium graminearum PH-1]
Fusarium0G090370.1	gi|302915397|ref|XP_003051509.1|	0	777/796(97.61)	1600	predicted protein [Nectria haematococca mpVI 77-13-4]
Fusarium0G090380.1	gi|302915395|ref|XP_003051508.1|	0	610/702(86.89)	1194	hypothetical protein NECHADRAFT_68025 [Nectria haematococca mpVI 77-13-4]
Fusarium0G090390.1	gi|302916301|ref|XP_003051961.1|	0	583/591(98.65)	1217	predicted protein [Nectria haematococca mpVI 77-13-4]
Fusarium0G090400.1	gi|302916299|ref|XP_003051960.1|	0	259/262(98.85)	521	hypothetical protein NECHADRAFT_5957 [Nectria haematococca mpVI 77-13-4]
Fusarium0G090410.1	gi|302915393|ref|XP_003051507.1|	0	1177/1214(96.95)	2427	predicted protein [Nectria haematococca mpVI 77-13-4]
Fusarium0G090420.1	gi|302916297|ref|XP_003051959.1|	0	358/483(74.12)	674	hypothetical protein NECHADRAFT_37933 [Nectria haematococca mpVI 77-13-4]
Fusarium0G090430.1	gi|302915391|ref|XP_003051506.1|	0	611/625(97.76)	1263	hypothetical protein NECHADRAFT_92438 [Nectria haematococca mpVI 77-13-4]
Fusarium0G090440.1	gi|477516018|gb|ENH68299.1|	0	679/1401(48.47)	1026	Spindle pole body protein pcp1 [Fusarium oxysporum f. sp. cubense race 1]
Fusarium0G090450.1	gi|302915389|ref|XP_003051505.1|	0	410/411(99.76)	841	hypothetical protein NECHADRAFT_103977 [Nectria haematococca mpVI 77-13-4]
Fusarium0G090460.1	gi|302915387|ref|XP_003051504.1|	0	512/518(98.84)	1056	predicted protein [Nectria haematococca mpVI 77-13-4]
Fusarium0G090470.1	gi|302916295|ref|XP_003051958.1|	0	596/641(92.98)	1028	hypothetical protein NECHADRAFT_78651 [Nectria haematococca mpVI 77-13-4]
Fusarium0G090480.1	gi|302916293|ref|XP_003051957.1|	6.55E-120	174/210(82.86)	350	hypothetical protein NECHADRAFT_78650 [Nectria haematococca mpVI 77-13-4]
Fusarium0G090490.1	gi|302916291|ref|XP_003051956.1|	5.88E-99	144/154(93.51)	306	hypothetical protein NECHADRAFT_18070 [Nectria haematococca mpVI 77-13-4]
Fusarium0G090500.1	gi|302915385|ref|XP_003051503.1|	0	339/353(96.03)	678	predicted protein [Nectria haematococca mpVI 77-13-4]
Fusarium0G090510.1	gi|302916289|ref|XP_003051955.1|	0	633/643(98.44)	1338	predicted protein [Nectria haematococca mpVI 77-13-4]
Fusarium0G090520.1	gi|302916285|ref|XP_003051953.1|	0	641/656(97.71)	1313	hypothetical protein NECHADRAFT_38238 [Nectria haematococca mpVI 77-13-4]
Fusarium0G090530.1	gi|302915383|ref|XP_003051502.1|	1.53E-132	211/211(100.00)	381	hypothetical protein NECHADRAFT_92430 [Nectria haematococca mpVI 77-13-4]
Fusarium0G090540.1	gi|302915381|ref|XP_003051501.1|	0	649/719(90.26)	1308	predicted protein [Nectria haematococca mpVI 77-13-4]
Fusarium0G090550.1	gi|302915379|ref|XP_003051500.1|	0	481/493(97.57)	986	predicted protein [Nectria haematococca mpVI 77-13-4]
Fusarium0G090560.1	gi|302915377|ref|XP_003051499.1|	0	615/634(97.00)	1275	predicted protein [Nectria haematococca mpVI 77-13-4]
Fusarium0G090570.1	gi|302916283|ref|XP_003051952.1|	1.22E-136	188/188(100.00)	389	predicted protein [Nectria haematococca mpVI 77-13-4]
Fusarium0G090580.1	gi|302915375|ref|XP_003051498.1|	0	292/299(97.66)	610	hypothetical protein NECHADRAFT_67998 [Nectria haematococca mpVI 77-13-4]
Fusarium0G090590.1	gi|302916281|ref|XP_003051951.1|	0	371/404(91.83)	758	hypothetical protein NECHADRAFT_92424 [Nectria haematococca mpVI 77-13-4]
Fusarium0G090600.1	gi|302916279|ref|XP_003051950.1|	0	1220/1273(95.84)	2499	predicted protein [Nectria haematococca mpVI 77-13-4]
Fusarium0G090610.1	gi|743642111|gb|KID73422.1|	2.74E-75	199/632(31.49)	268	AAA family ATPase, partial [Metarhizium brunneum ARSEF 3297]
Fusarium0G090620.1	gi|302915373|ref|XP_003051497.1|	4.74E-170	230/240(95.83)	478	hypothetical protein NECHADRAFT_38525 [Nectria haematococca mpVI 77-13-4]
Fusarium0G090630.1	gi|302916273|ref|XP_003051947.1|	0	581/589(98.64)	1216	predicted protein [Nectria haematococca mpVI 77-13-4]
Fusarium0G090640.1	gi|302916271|ref|XP_003051946.1|	0	937/941(99.57)	1931	predicted protein [Nectria haematococca mpVI 77-13-4]
Fusarium0G090650.1	gi|302916269|ref|XP_003051945.1|	0	325/327(99.39)	682	predicted protein [Nectria haematococca mpVI 77-13-4]
Fusarium0G090660.1	gi|302916267|ref|XP_003051944.1|	0	315/322(97.83)	651	hypothetical protein NECHADRAFT_99886 [Nectria haematococca mpVI 77-13-4]
Fusarium0G090670.1	gi|302915369|ref|XP_003051495.1|	0	293/313(93.61)	595	hypothetical protein NECHADRAFT_37766 [Nectria haematococca mpVI 77-13-4]
Fusarium0G090680.1	gi|302915367|ref|XP_003051494.1|	0	346/373(92.76)	720	hypothetical protein NECHADRAFT_78631 [Nectria haematococca mpVI 77-13-4]
Fusarium0G090690.1	gi|302916265|ref|XP_003051943.1|	0	472/525(89.90)	937	hypothetical protein NECHADRAFT_78630 [Nectria haematococca mpVI 77-13-4]
Fusarium0G090700.1	gi|302916263|ref|XP_003051942.1|	4.70E-129	183/197(92.89)	370	hypothetical protein NECHADRAFT_92415 [Nectria haematococca mpVI 77-13-4]
Fusarium0G090710.1	gi|302916261|ref|XP_003051941.1|	0	553/572(96.68)	1145	predicted protein [Nectria haematococca mpVI 77-13-4]
Fusarium0G090720.1	gi|302916259|ref|XP_003051940.1|	0	292/324(90.12)	588	hypothetical protein NECHADRAFT_78627 [Nectria haematococca mpVI 77-13-4]
Fusarium0G090730.1	gi|302916257|ref|XP_003051939.1|	0	433/457(94.75)	833	hypothetical protein NECHADRAFT_92412 [Nectria haematococca mpVI 77-13-4]
Fusarium0G090740.1	gi|302915365|ref|XP_003051493.1|	0	539/575(93.74)	1032	hypothetical protein NECHADRAFT_78625 [Nectria haematococca mpVI 77-13-4]
Fusarium0G090750.1	gi|302916255|ref|XP_003051938.1|	0	1134/1163(97.51)	2331	hypothetical protein NECHADRAFT_92410 [Nectria haematococca mpVI 77-13-4]
Fusarium0G090760.1	gi|302915363|ref|XP_003051492.1|	2.33E-166	234/251(93.23)	469	predicted protein [Nectria haematococca mpVI 77-13-4]
Fusarium0G090770.1	gi|302916253|ref|XP_003051937.1|	0	430/432(99.54)	850	hypothetical protein NECHADRAFT_59730 [Nectria haematococca mpVI 77-13-4]
Fusarium0G090780.1	gi|302916251|ref|XP_003051936.1|	1.28E-132	185/194(95.36)	380	hypothetical protein NECHADRAFT_37801 [Nectria haematococca mpVI 77-13-4]
Fusarium0G090790.1	gi|302915361|ref|XP_003051491.1|	2.00E-86	127/128(99.22)	257	predicted protein [Nectria haematococca mpVI 77-13-4]
Fusarium0G090800.1	gi|302916249|ref|XP_003051935.1|	0	539/548(98.36)	1115	hypothetical protein NECHADRAFT_37623 [Nectria haematococca mpVI 77-13-4]
Fusarium0G090810.1	gi|591496099|gb|EXM25605.1|	0	470/508(92.52)	951	dihydrolipoyl dehydrogenase [Fusarium oxysporum f. sp. vasinfectum 25433]
Fusarium0G090820.1	gi|302916245|ref|XP_003051933.1|	0	546/580(94.14)	1129	hypothetical protein NECHADRAFT_103962 [Nectria haematococca mpVI 77-13-4]
Fusarium0G090830.1	gi|302916243|ref|XP_003051932.1|	0	884/890(99.33)	1817	predicted protein [Nectria haematococca mpVI 77-13-4]
Fusarium0G090840.1	gi|302915359|ref|XP_003051490.1|	0	285/305(93.44)	563	hypothetical protein NECHADRAFT_38507 [Nectria haematococca mpVI 77-13-4]
Fusarium0G090850.1	gi|302916241|ref|XP_003051931.1|	0	480/515(93.20)	979	hypothetical protein NECHADRAFT_78614 [Nectria haematococca mpVI 77-13-4]
Fusarium0G090860.1	gi|667718977|gb|KFA61359.1|	0	798/1087(73.41)	1557	hypothetical protein S40285_05869 [Stachybotrys chlorohalonata IBT 40285]
Fusarium0G090870.1	gi|302916239|ref|XP_003051930.1|	0	686/695(98.71)	1399	predicted protein [Nectria haematococca mpVI 77-13-4]
Fusarium0G090880.1	gi|302916237|ref|XP_003051929.1|	0	359/360(99.72)	734	predicted protein [Nectria haematococca mpVI 77-13-4]
Fusarium0G090890.1	gi|302915353|ref|XP_003051487.1|	2.06E-116	168/168(100.00)	337	hypothetical protein NECHADRAFT_92396 [Nectria haematococca mpVI 77-13-4]
Fusarium0G090900.1	gi|302916235|ref|XP_003051928.1|	0	246/247(99.60)	509	predicted protein [Nectria haematococca mpVI 77-13-4]
Fusarium0G090910.1	gi|302916233|ref|XP_003051927.1|	0	411/422(97.39)	843	hypothetical protein NECHADRAFT_67950 [Nectria haematococca mpVI 77-13-4]
Fusarium0G090920.1	gi|302916231|ref|XP_003051926.1|	0	577/585(98.63)	1196	predicted protein [Nectria haematococca mpVI 77-13-4]
Fusarium0G090930.1	gi|302915351|ref|XP_003051486.1|	0	434/520(83.46)	862	hypothetical protein NECHADRAFT_38033 [Nectria haematococca mpVI 77-13-4]
Fusarium0G090940.1	gi|302916229|ref|XP_003051925.1|	0	468/533(87.80)	841	hypothetical protein NECHADRAFT_92391 [Nectria haematococca mpVI 77-13-4]
Fusarium0G090950.1	gi|475671359|gb|EMT68712.1|	1.70E-163	226/262(86.26)	472	Cysteine protease ATG4 [Fusarium oxysporum f. sp. cubense race 4]
Fusarium0G090960.1	gi|302914095|ref|XP_003051069.1|	1.28E-157	223/256(87.11)	452	hypothetical protein NECHADRAFT_40782 [Nectria haematococca mpVI 77-13-4]
Fusarium0G090970.1	gi|596652248|ref|XP_007273447.1|	1.73E-146	198/266(74.44)	421	aldolase citrate lyase family protein [Colletotrichum gloeosporioides Nara gc5]
Fusarium0G090980.1	gi|584126573|gb|EWG35992.1|	0	602/791(76.11)	1187	hypothetical protein FVEG_00168 [Fusarium verticillioides 7600]
Fusarium0G090990.1	gi|302914084|ref|XP_003051067.1|	7.33E-180	246/261(94.25)	505	hypothetical protein NECHADRAFT_80961 [Nectria haematococca mpVI 77-13-4]
Fusarium0G091000.1	gi|302915340|ref|XP_003051481.1|	0	394/410(96.10)	828	hypothetical protein NECHADRAFT_41234 [Nectria haematococca mpVI 77-13-4]
Fusarium0G091010.1	gi|302915338|ref|XP_003051480.1|	0	310/331(93.66)	628	hypothetical protein NECHADRAFT_41484 [Nectria haematococca mpVI 77-13-4]
Fusarium0G091020.1	gi|302915336|ref|XP_003051479.1|	2.87E-109	162/200(81.00)	322	predicted protein [Nectria haematococca mpVI 77-13-4]
Fusarium0G091030.1	gi|302915334|ref|XP_003051478.1|	7.88E-109	172/172(100.00)	318	predicted protein [Nectria haematococca mpVI 77-13-4]
Fusarium0G091040.1	gi|302914074|ref|XP_003051065.1|	0	314/327(96.02)	646	hypothetical protein NECHADRAFT_80955 [Nectria haematococca mpVI 77-13-4]
Fusarium0G091050.1	gi|302914068|ref|XP_003051064.1|	0	371/372(99.73)	769	hypothetical protein NECHADRAFT_40704 [Nectria haematococca mpVI 77-13-4]
Fusarium0G091060.1	gi|302915332|ref|XP_003051477.1|	0	476/517(92.07)	970	hypothetical protein NECHADRAFT_41596 [Nectria haematococca mpVI 77-13-4]
Fusarium0G091070.1	gi|302914058|ref|XP_003051062.1|	0	842/881(95.57)	1718	glycoside hydrolase family 3 [Nectria haematococca mpVI 77-13-4]
Fusarium0G091080.1	gi|302915328|ref|XP_003051475.1|	2.18E-79	113/113(100.00)	238	mitochondrial 37S ribosomal protein MRP2 [Nectria haematococca mpVI 77-13-4]
Fusarium0G091090.1	gi|302915326|ref|XP_003051474.1|	0	369/377(97.88)	716	hypothetical protein NECHADRAFT_100723 [Nectria haematococca mpVI 77-13-4]
Fusarium0G091100.1	gi|302915324|ref|XP_003051473.1|	1.02E-147	203/203(100.00)	419	predicted protein [Nectria haematococca mpVI 77-13-4]
Fusarium0G091110.1	gi|302915322|ref|XP_003051472.1|	1.63E-98	151/153(98.69)	290	hypothetical protein NECHADRAFT_100722 [Nectria haematococca mpVI 77-13-4]
Fusarium0G091120.1	gi|302915320|ref|XP_003051471.1|	0	533/541(98.52)	1080	predicted protein [Nectria haematococca mpVI 77-13-4]
Fusarium0G091130.1	gi|302914038|ref|XP_003051058.1|	0	416/439(94.76)	838	hypothetical protein NECHADRAFT_93960 [Nectria haematococca mpVI 77-13-4]
Fusarium0G091140.1	gi|302915318|ref|XP_003051470.1|	3.04E-111	159/177(89.83)	323	hypothetical protein NECHADRAFT_80940 [Nectria haematococca mpVI 77-13-4]
Fusarium0G091150.1	gi|302915316|ref|XP_003051469.1|	0	329/346(95.09)	656	hypothetical protein NECHADRAFT_61516 [Nectria haematococca mpVI 77-13-4]
Fusarium0G091160.1	gi|302915314|ref|XP_003051468.1|	0	554/604(91.72)	1115	hypothetical protein NECHADRAFT_69770 [Nectria haematococca mpVI 77-13-4]
Fusarium0G091170.1	gi|302914033|ref|XP_003051057.1|	0	441/462(95.45)	877	predicted protein [Nectria haematococca mpVI 77-13-4]
Fusarium0G091180.1	gi|302914029|ref|XP_003051056.1|	0	347/366(94.81)	698	hypothetical protein NECHADRAFT_41026 [Nectria haematococca mpVI 77-13-4]
Fusarium0G091190.1	gi|630009971|ref|XP_007828971.1|	0	312/375(83.20)	662	hypothetical protein PFICI_02199 [Pestalotiopsis fici W106-1]
Fusarium0G091200.1	gi|302915310|ref|XP_003051466.1|	0	296/298(99.33)	597	predicted protein [Nectria haematococca mpVI 77-13-4]
Fusarium0G091210.1	gi|302914025|ref|XP_003051055.1|	0	399/428(93.22)	826	hypothetical protein NECHADRAFT_41666 [Nectria haematococca mpVI 77-13-4]
Fusarium0G091220.1	gi|587733579|gb|EXA31295.1|	0	380/478(79.50)	763	hypothetical protein FOVG_17417 [Fusarium oxysporum f. sp. pisi HDV247]
Fusarium0G091230.1	gi|587733576|gb|EXA31292.1|	4.79E-176	284/507(56.02)	518	hypothetical protein FOVG_17416 [Fusarium oxysporum f. sp. pisi HDV247]
Fusarium0G091240.1	gi|587733575|gb|EXA31291.1|	0	643/869(73.99)	1343	hypothetical protein FOVG_17415 [Fusarium oxysporum f. sp. pisi HDV247]
Fusarium0G091250.1	gi|587731851|gb|EXA29567.1|	0	330/369(89.43)	686	aliphatic nitrilase [Fusarium oxysporum f. sp. pisi HDV247]
Fusarium0G091260.1	gi|587669989|gb|EWY92330.1|	0	883/1058(83.46)	1775	hypothetical protein FOYG_05906 [Fusarium oxysporum FOSC 3-a]
Fusarium0G091270.1	gi|302915300|ref|XP_003051461.1|	0	500/502(99.60)	1023	predicted protein [Nectria haematococca mpVI 77-13-4]
Fusarium0G091280.1	gi|302915302|ref|XP_003051462.1|	0	327/340(96.18)	657	hypothetical protein NECHADRAFT_104597 [Nectria haematococca mpVI 77-13-4]
Fusarium0G091290.1	gi|302915304|ref|XP_003051463.1|	0	324/329(98.48)	672	hypothetical protein NECHADRAFT_104598 [Nectria haematococca mpVI 77-13-4]
Fusarium0G091300.1	gi|530476427|gb|EQB56328.1|	0	401/557(71.99)	823	hypothetical protein CGLO_03680 [Colletotrichum gloeosporioides Cg-14]
Fusarium0G091310.1	gi|629675610|ref|XP_007799302.1|	1.79E-145	212/305(69.51)	425	putative nadph-dependent methylglyoxal reductase gre2 protein [Eutypa lata UCREL1]
Fusarium0G091320.1	gi|629667837|ref|XP_007795870.1|	9.74E-109	156/221(70.59)	323	putative nmra-like family protein [Eutypa lata UCREL1]
Fusarium0G091330.1	gi|302915306|ref|XP_003051464.1|	0	341/352(96.88)	692	hypothetical protein NECHADRAFT_41281 [Nectria haematococca mpVI 77-13-4]
Fusarium0G091340.1	gi|302914005|ref|XP_003051051.1|	0	631/654(96.48)	1281	hypothetical protein NECHADRAFT_93947 [Nectria haematococca mpVI 77-13-4]
Fusarium0G091350.1	gi|302914015|ref|XP_003051053.1|	1.69E-134	201/278(72.30)	391	hypothetical protein NECHADRAFT_40803 [Nectria haematococca mpVI 77-13-4]
Fusarium0G091360.1	gi|477531370|gb|ENH83081.1|	0	265/328(80.79)	565	aldo-keto reductase [Colletotrichum orbiculare MAFF 240422]
Fusarium0G091370.1	gi|302896366|ref|XP_003047063.1|	3.13E-149	232/303(76.57)	430	hypothetical protein NECHADRAFT_46205 [Nectria haematococca mpVI 77-13-4]
Fusarium0G091380.1	gi|700463294|gb|KGO52252.1|	0	293/499(58.72)	572	FAD linked oxidase, N-terminal [Penicillium expansum]
Fusarium0G091390.1	gi|682441730|gb|KFZ04371.1|	0	331/492(67.28)	671	hypothetical protein V502_10201 [Pseudogymnoascus pannorum VKM F-4520 (FW-2644)]
Fusarium0G091400.1	gi|302914001|ref|XP_003051050.1|	4.31E-104	150/169(88.76)	308	hypothetical protein NECHADRAFT_80924 [Nectria haematococca mpVI 77-13-4]
Fusarium0G091410.1	gi|302913997|ref|XP_003051049.1|	0	477/478(99.79)	963	hypothetical protein NECHADRAFT_41213 [Nectria haematococca mpVI 77-13-4]
Fusarium0G091420.1	gi|302915298|ref|XP_003051460.1|	0	301/310(97.10)	615	hypothetical protein NECHADRAFT_41150 [Nectria haematococca mpVI 77-13-4]
Fusarium0G091430.1	gi|302915296|ref|XP_003051459.1|	0	397/406(97.78)	770	hypothetical protein NECHADRAFT_80921 [Nectria haematococca mpVI 77-13-4]
Fusarium0G091440.1	gi|302915294|ref|XP_003051458.1|	0	603/683(88.29)	1226	hypothetical protein NECHADRAFT_80919 [Nectria haematococca mpVI 77-13-4]
Fusarium0G091450.1	gi|302915292|ref|XP_003051457.1|	0	507/511(99.22)	1038	hypothetical protein NECHADRAFT_93944 [Nectria haematococca mpVI 77-13-4]
Fusarium0G091460.1	gi|302915290|ref|XP_003051456.1|	0	521/576(90.45)	1086	hypothetical protein NECHADRAFT_41174 [Nectria haematococca mpVI 77-13-4]
Fusarium0G091470.1	gi|302913987|ref|XP_003051047.1|	0	457/484(94.42)	963	hypothetical protein NECHADRAFT_69762 [Nectria haematococca mpVI 77-13-4]
Fusarium0G091480.1	gi|302913979|ref|XP_003051045.1|	0	491/514(95.53)	1016	hypothetical protein NECHADRAFT_93941 [Nectria haematococca mpVI 77-13-4]
Fusarium0G091490.1	gi|302913975|ref|XP_003051044.1|	0	402/449(89.53)	813	hypothetical protein NECHADRAFT_93940 [Nectria haematococca mpVI 77-13-4]
Fusarium0G091500.1	gi|302915286|ref|XP_003051454.1|	0	1154/1265(91.23)	2349	hypothetical protein NECHADRAFT_40524 [Nectria haematococca mpVI 77-13-4]
Fusarium0G091510.1	gi|302915282|ref|XP_003051452.1|	3.28E-176	238/247(96.36)	496	predicted protein [Nectria haematococca mpVI 77-13-4]
Fusarium0G091520.1	gi|302913971|ref|XP_003051043.1|	0	397/560(70.89)	767	hypothetical protein NECHADRAFT_80908 [Nectria haematococca mpVI 77-13-4]
Fusarium0G091530.1	gi|631232903|ref|XP_007911374.1|	2.72E-38	81/211(38.39)	145	putative group protein [Togninia minima UCRPA7]
Fusarium0G091540.1	gi|302915280|ref|XP_003051451.1|	0	340/350(97.14)	695	hypothetical protein NECHADRAFT_80906 [Nectria haematococca mpVI 77-13-4]
Fusarium0G091550.1	gi|302913962|ref|XP_003051041.1|	0	308/314(98.09)	651	hypothetical protein NECHADRAFT_41005 [Nectria haematococca mpVI 77-13-4]
Fusarium0G091560.1	gi|302913958|ref|XP_003051040.1|	0	509/541(94.09)	1033	hypothetical protein NECHADRAFT_41061 [Nectria haematococca mpVI 77-13-4]
Fusarium0G091570.1	gi|302915278|ref|XP_003051450.1|	0	450/479(93.95)	937	hypothetical protein NECHADRAFT_41526 [Nectria haematococca mpVI 77-13-4]
Fusarium0G091580.1	gi|302913953|ref|XP_003051039.1|	0	472/497(94.97)	978	predicted protein [Nectria haematococca mpVI 77-13-4]
Fusarium0G091590.1	gi|302915276|ref|XP_003051449.1|	0	514/547(93.97)	1035	hypothetical protein NECHADRAFT_41544 [Nectria haematococca mpVI 77-13-4]
Fusarium0G091600.1	gi|302913948|ref|XP_003051038.1|	0	318/350(90.86)	667	hypothetical protein NECHADRAFT_93933 [Nectria haematococca mpVI 77-13-4]
Fusarium0G091610.1	gi|302913940|ref|XP_003051036.1|	0	329/372(88.44)	677	hypothetical protein NECHADRAFT_41846 [Nectria haematococca mpVI 77-13-4]
Fusarium0G091620.1	gi|302913936|ref|XP_003051035.1|	0	335/359(93.31)	702	hypothetical protein NECHADRAFT_41333 [Nectria haematococca mpVI 77-13-4]
Fusarium0G091630.1	gi|302913932|ref|XP_003051034.1|	0	561/580(96.72)	1171	hypothetical protein NECHADRAFT_40463 [Nectria haematococca mpVI 77-13-4]
Fusarium0G091640.1	gi|302915274|ref|XP_003051448.1|	0	325/364(89.29)	633	hypothetical protein NECHADRAFT_41395 [Nectria haematococca mpVI 77-13-4]
Fusarium0G091650.1	gi|302913924|ref|XP_003051032.1|	0	283/303(93.40)	572	hypothetical protein NECHADRAFT_93929 [Nectria haematococca mpVI 77-13-4]
Fusarium0G091660.1	gi|629654373|ref|XP_007792270.1|	2.24E-82	122/197(61.93)	253	putative carboxymuconolactone decarboxylase protein [Eutypa lata UCREL1]
Fusarium0G091670.1	gi|302913920|ref|XP_003051031.1|	4.33E-102	144/148(97.30)	298	hypothetical protein NECHADRAFT_80894 [Nectria haematococca mpVI 77-13-4]
Fusarium0G091680.1	gi|302915270|ref|XP_003051446.1|	6.49E-121	172/195(88.21)	357	hypothetical protein NECHADRAFT_80893 [Nectria haematococca mpVI 77-13-4]
Fusarium0G091690.1	gi|302913916|ref|XP_003051030.1|	0	362/377(96.02)	762	hypothetical protein NECHADRAFT_93926 [Nectria haematococca mpVI 77-13-4]
Fusarium0G091710.1	gi|302913908|ref|XP_003051028.1|	0	280/345(81.16)	572	hypothetical protein NECHADRAFT_80886 [Nectria haematococca mpVI 77-13-4]
Fusarium0G091720.1	gi|302915260|ref|XP_003051441.1|	3.09E-163	225/231(97.40)	460	hypothetical protein NECHADRAFT_69758 [Nectria haematococca mpVI 77-13-4]
Fusarium0G091730.1	gi|302915258|ref|XP_003051440.1|	0	367/371(98.92)	763	hypothetical protein NECHADRAFT_40651 [Nectria haematococca mpVI 77-13-4]
Fusarium0G091740.1	gi|302915256|ref|XP_003051439.1|	3.16E-115	166/191(86.91)	335	hypothetical protein NECHADRAFT_41033 [Nectria haematococca mpVI 77-13-4]
Fusarium0G091750.1	gi|302913903|ref|XP_003051027.1|	0	472/472(100.00)	974	predicted protein [Nectria haematococca mpVI 77-13-4]
Fusarium0G091760.1	gi|302915254|ref|XP_003051438.1|	0	593/599(99.00)	1241	predicted protein [Nectria haematococca mpVI 77-13-4]
Fusarium0G091770.1	gi|302913898|ref|XP_003051026.1|	0	256/278(92.09)	512	predicted protein [Nectria haematococca mpVI 77-13-4]
Fusarium0G091780.1	gi|302915252|ref|XP_003051437.1|	0	473/482(98.13)	988	hypothetical protein NECHADRAFT_104591 [Nectria haematococca mpVI 77-13-4]
Fusarium0G091790.1	gi|302913894|ref|XP_003051025.1|	0	334/338(98.82)	692	hypothetical protein NECHADRAFT_61490 [Nectria haematococca mpVI 77-13-4]
Fusarium0G091800.1	gi|477511424|gb|ENH63991.1|	0	297/490(60.61)	543	Ubiquitin thioesterase otubain-like protein [Fusarium oxysporum f. sp. cubense race 1]
Fusarium0G091810.1	gi|302913885|ref|XP_003051023.1|	0	485/500(97.00)	984	predicted protein [Nectria haematococca mpVI 77-13-4]
Fusarium0G091820.1	gi|302913881|ref|XP_003051022.1|	0	351/364(96.43)	718	hypothetical protein NECHADRAFT_69740 [Nectria haematococca mpVI 77-13-4]
Fusarium0G091830.1	gi|302915250|ref|XP_003051436.1|	0	319/323(98.76)	676	hypothetical protein NECHADRAFT_106160 [Nectria haematococca mpVI 77-13-4]
Fusarium0G091840.1	gi|302915248|ref|XP_003051435.1|	1.28E-111	172/219(78.54)	327	hypothetical protein NECHADRAFT_93915 [Nectria haematococca mpVI 77-13-4]
Fusarium0G091850.1	gi|302913876|ref|XP_003051021.1|	3.64E-173	237/238(99.58)	488	hypothetical protein NECHADRAFT_40647 [Nectria haematococca mpVI 77-13-4]
Fusarium0G091860.1	gi|302913871|ref|XP_003051020.1|	0	335/344(97.38)	695	hypothetical protein NECHADRAFT_41403 [Nectria haematococca mpVI 77-13-4]
Fusarium0G091870.1	gi|302915246|ref|XP_003051434.1|	0	445/452(98.45)	923	predicted protein [Nectria haematococca mpVI 77-13-4]
Fusarium0G091880.1	gi|302915244|ref|XP_003051433.1|	6.06E-82	118/122(96.72)	245	predicted protein [Nectria haematococca mpVI 77-13-4]
Fusarium0G091890.1	gi|302913867|ref|XP_003051019.1|	0	320/322(99.38)	598	hypothetical protein NECHADRAFT_93912 [Nectria haematococca mpVI 77-13-4]
Fusarium0G091900.1	gi|302913864|ref|XP_003051018.1|	1.21E-174	244/244(100.00)	491	hypothetical protein NECHADRAFT_80870 [Nectria haematococca mpVI 77-13-4]
Fusarium0G091910.1	gi|302913860|ref|XP_003051017.1|	0	452/458(98.69)	931	hypothetical protein NECHADRAFT_61480 [Nectria haematococca mpVI 77-13-4]
Fusarium0G091920.1	gi|302915242|ref|XP_003051432.1|	4.50E-47	76/77(98.70)	153	predicted protein [Nectria haematococca mpVI 77-13-4]
Fusarium0G091930.1	gi|302913856|ref|XP_003051016.1|	0	2446/2491(98.19)	5046	predicted protein [Nectria haematococca mpVI 77-13-4]
Fusarium0G091940.1	gi|302915240|ref|XP_003051431.1|	0	483/530(91.13)	979	predicted protein [Nectria haematococca mpVI 77-13-4]
Fusarium0G091950.1	gi|302915234|ref|XP_003051428.1|	0	647/701(92.30)	1290	hypothetical protein NECHADRAFT_80865 [Nectria haematococca mpVI 77-13-4]
Fusarium0G091960.1	gi|302913851|ref|XP_003051015.1|	0	505/521(96.93)	1042	hypothetical protein NECHADRAFT_61471 [Nectria haematococca mpVI 77-13-4]
Fusarium0G091970.1	gi|302915232|ref|XP_003051427.1|	0	350/370(94.59)	725	hypothetical protein NECHADRAFT_41488 [Nectria haematococca mpVI 77-13-4]
Fusarium0G091980.1	gi|751350299|gb|KIL88021.1|	7.96E-37	67/74(90.54)	127	conidiation-specific protein 10 [Fusarium avenaceum]
Fusarium0G091990.1	gi|302915228|ref|XP_003051425.1|	0	324/331(97.89)	661	hypothetical protein NECHADRAFT_41535 [Nectria haematococca mpVI 77-13-4]
Fusarium0G092000.1	gi|302913846|ref|XP_003051014.1|	0	449/459(97.82)	938	hypothetical protein NECHADRAFT_41769 [Nectria haematococca mpVI 77-13-4]
Fusarium0G092010.1	gi|302915226|ref|XP_003051424.1|	0	277/283(97.88)	577	hypothetical protein NECHADRAFT_41210 [Nectria haematococca mpVI 77-13-4]
Fusarium0G092020.1	gi|302913837|ref|XP_003051012.1|	0	460/499(92.18)	953	hypothetical protein NECHADRAFT_80857 [Nectria haematococca mpVI 77-13-4]
Fusarium0G092030.1	gi|302915222|ref|XP_003051422.1|	0	515/518(99.42)	1040	hypothetical protein NECHADRAFT_80856 [Nectria haematococca mpVI 77-13-4]
Fusarium0G092040.1	gi|302915220|ref|XP_003051421.1|	0	473/496(95.36)	976	predicted protein [Nectria haematococca mpVI 77-13-4]
Fusarium0G092050.1	gi|667730041|gb|KFA70714.1|	0	547/664(82.38)	1106	hypothetical protein S40288_07592 [Stachybotrys chartarum IBT 40288]
Fusarium0G092060.1	gi|302913824|ref|XP_003051009.1|	0	283/343(82.51)	570	hypothetical protein NECHADRAFT_41262 [Nectria haematococca mpVI 77-13-4]
Fusarium0G092070.1	gi|302915216|ref|XP_003051419.1|	0	620/657(94.37)	1279	hypothetical protein NECHADRAFT_80850 [Nectria haematococca mpVI 77-13-4]
Fusarium0G092080.1	gi|302913820|ref|XP_003051008.1|	0	450/469(95.95)	913	hypothetical protein NECHADRAFT_41790 [Nectria haematococca mpVI 77-13-4]
Fusarium0G092090.1	gi|302915214|ref|XP_003051418.1|	0	373/448(83.26)	712	predicted protein [Nectria haematococca mpVI 77-13-4]
Fusarium0G092100.1	gi|302913815|ref|XP_003051007.1|	0	358/390(91.79)	691	hypothetical protein NECHADRAFT_93895 [Nectria haematococca mpVI 77-13-4]
Fusarium0G092110.1	gi|302915212|ref|XP_003051417.1|	0	536/565(94.87)	1104	predicted protein [Nectria haematococca mpVI 77-13-4]
Fusarium0G092120.1	gi|302915210|ref|XP_003051416.1|	0	482/505(95.45)	1008	hypothetical protein NECHADRAFT_100697 [Nectria haematococca mpVI 77-13-4]
Fusarium0G092130.1	gi|302915208|ref|XP_003051415.1|	0	516/546(94.51)	1073	predicted protein [Nectria haematococca mpVI 77-13-4]
Fusarium0G092140.1	gi|302913800|ref|XP_003051004.1|	1.53E-60	151/445(33.93)	211	predicted protein [Nectria haematococca mpVI 77-13-4]
Fusarium0G092150.1	gi|302915204|ref|XP_003051413.1|	2.23E-98	158/248(63.71)	296	predicted protein [Nectria haematococca mpVI 77-13-4]
Fusarium0G092160.1	gi|302915200|ref|XP_003051411.1|	0	298/306(97.39)	620	hypothetical protein NECHADRAFT_100696 [Nectria haematococca mpVI 77-13-4]
Fusarium0G092170.1	gi|302913794|ref|XP_003051003.1|	0	509/599(84.97)	1038	hypothetical protein NECHADRAFT_13054 [Nectria haematococca mpVI 77-13-4]
Fusarium0G092180.1	gi|302896264|ref|XP_003047012.1|	0	464/475(97.68)	962	hypothetical protein NECHADRAFT_46286 [Nectria haematococca mpVI 77-13-4]
Fusarium0G092190.1	gi|517321672|emb|CCT72050.1|	0	467/903(51.72)	918	related to death-associated protein kinase 1 [Fusarium fujikuroi IMI 58289]
Fusarium0G092200.1	gi|302915196|ref|XP_003051409.1|	0	519/629(82.51)	1052	predicted protein [Nectria haematococca mpVI 77-13-4]
Fusarium0G092210.1	gi|302915194|ref|XP_003051408.1|	2.62E-77	127/144(88.19)	235	hypothetical protein NECHADRAFT_69715 [Nectria haematococca mpVI 77-13-4]
Fusarium0G092220.1	gi|302915192|ref|XP_003051407.1|	2.20E-174	239/270(88.52)	494	hypothetical protein NECHADRAFT_80831 [Nectria haematococca mpVI 77-13-4]
Fusarium0G092230.1	gi|302915190|ref|XP_003051406.1|	0	310/331(93.66)	653	hypothetical protein NECHADRAFT_41010 [Nectria haematococca mpVI 77-13-4]
Fusarium0G092240.1	gi|302915188|ref|XP_003051405.1|	2.32E-174	245/250(98.00)	490	hypothetical protein NECHADRAFT_40795 [Nectria haematococca mpVI 77-13-4]
Fusarium0G092250.1	gi|302915186|ref|XP_003051404.1|	0	278/306(90.85)	557	hypothetical protein NECHADRAFT_41583 [Nectria haematococca mpVI 77-13-4]
Fusarium0G092260.1	gi|302915184|ref|XP_003051403.1|	5.01E-173	238/247(96.36)	489	hypothetical protein NECHADRAFT_7350 [Nectria haematococca mpVI 77-13-4]
Fusarium0G092270.1	gi|302915182|ref|XP_003051402.1|	0	286/327(87.46)	581	hypothetical protein NECHADRAFT_93886 [Nectria haematococca mpVI 77-13-4]
Fusarium0G092280.1	gi|591436432|gb|EXL69295.1|	0	303/526(57.60)	624	hypothetical protein FOPG_14749 [Fusarium oxysporum f. sp. conglutinans race 2 54008]
Fusarium0G092290.1	gi|302913786|ref|XP_003051001.1|	7.70E-176	240/255(94.12)	494	hypothetical protein NECHADRAFT_40789 [Nectria haematococca mpVI 77-13-4]
Fusarium0G092300.1	gi|302913781|ref|XP_003051000.1|	1.72E-174	231/254(90.94)	491	predicted protein [Nectria haematococca mpVI 77-13-4]
Fusarium0G092310.1	gi|302915178|ref|XP_003051400.1|	5.15E-128	175/198(88.38)	370	hypothetical protein NECHADRAFT_41339 [Nectria haematococca mpVI 77-13-4]
Fusarium0G092320.1	gi|302915174|ref|XP_003051398.1|	0	447/454(98.46)	910	hypothetical protein NECHADRAFT_104581 [Nectria haematococca mpVI 77-13-4]
Fusarium0G092330.1	gi|302913773|ref|XP_003050998.1|	2.62E-102	152/161(94.41)	317	hypothetical protein NECHADRAFT_40529 [Nectria haematococca mpVI 77-13-4]
Fusarium0G092340.1	gi|302915172|ref|XP_003051397.1|	0	456/458(99.56)	923	predicted protein [Nectria haematococca mpVI 77-13-4]
Fusarium0G092350.1	gi|361127151|gb|EHK99127.1|	1.20E-38	108/301(35.88)	154	hypothetical protein M7I_4959 [Glarea lozoyensis 74030]
Fusarium0G092360.1	gi|302913768|ref|XP_003050997.1|	0	530/655(80.92)	1083	hypothetical protein NECHADRAFT_80816 [Nectria haematococca mpVI 77-13-4]
Fusarium0G092370.1	gi|302915170|ref|XP_003051396.1|	1.17E-72	116/167(69.46)	233	hypothetical protein NECHADRAFT_25379 [Nectria haematococca mpVI 77-13-4]
Fusarium0G092380.1	gi|302913764|ref|XP_003050996.1|	0	471/522(90.23)	972	hypothetical protein NECHADRAFT_100691 [Nectria haematococca mpVI 77-13-4]
Fusarium0G092390.1	gi|302913760|ref|XP_003050995.1|	0	433/436(99.31)	879	hypothetical protein NECHADRAFT_80813 [Nectria haematococca mpVI 77-13-4]
Fusarium0G092400.1	gi|517326092|emb|CCT75923.1|	0	306/459(66.67)	621	related to integral membrane protein PTH11 [Fusarium fujikuroi IMI 58289]
Fusarium0G092410.1	gi|302915164|ref|XP_003051393.1|	0	648/660(98.18)	1330	predicted protein [Nectria haematococca mpVI 77-13-4]
Fusarium0G092420.1	gi|302915160|ref|XP_003051391.1|	2.83E-166	228/243(93.83)	469	hypothetical protein NECHADRAFT_61453 [Nectria haematococca mpVI 77-13-4]
Fusarium0G092430.1	gi|302913750|ref|XP_003050993.1|	6.33E-75	243/301(80.73)	253	predicted protein [Nectria haematococca mpVI 77-13-4]
Fusarium0G092440.1	gi|302913745|ref|XP_003050992.1|	0	899/1056(85.13)	1825	hypothetical protein NECHADRAFT_80807 [Nectria haematococca mpVI 77-13-4]
Fusarium0G092450.1	gi|695122968|emb|CEG05473.1|	1.21E-92	155/336(46.13)	295	unnamed protein product [Fusarium sp. FIESC_5 CS3069]
Fusarium0G092460.1	gi|302915156|ref|XP_003051389.1|	1.98E-110	163/187(87.17)	322	hypothetical protein NECHADRAFT_61450 [Nectria haematococca mpVI 77-13-4]
Fusarium0G092470.1	gi|302913740|ref|XP_003050991.1|	3.61E-151	207/210(98.57)	428	hypothetical protein NECHADRAFT_69701 [Nectria haematococca mpVI 77-13-4]
Fusarium0G092480.1	gi|302915152|ref|XP_003051387.1|	0	301/310(97.10)	617	hypothetical protein NECHADRAFT_41399 [Nectria haematococca mpVI 77-13-4]
Fusarium0G092490.1	gi|302915150|ref|XP_003051386.1|	7.95E-121	173/187(92.51)	348	hypothetical protein NECHADRAFT_123164 [Nectria haematococca mpVI 77-13-4]
Fusarium0G092500.1	gi|666864118|gb|KEZ40804.1|	0	728/1038(70.13)	1411	Uncharacterized protein SAPIO_CDS8043 [Scedosporium apiospermum]
Fusarium0G092510.1	gi|407925018|gb|EKG18040.1|	1.01E-126	206/421(48.93)	382	hypothetical protein MPH_04730 [Macrophomina phaseolina MS6]
Fusarium0G092520.1	gi|672794504|gb|KFH45075.1|	5.92E-58	275/1048(26.24)	225	Serine/threonine-protein phosphatase 6 regulatory ankyrin repeat subunit C-like protein [Acremonium chrysogenum ATCC 11550]
Fusarium0G092530.1	gi|302913734|ref|XP_003050990.1|	3.36E-109	168/250(67.20)	324	hypothetical protein NECHADRAFT_41924 [Nectria haematococca mpVI 77-13-4]
Fusarium0G092540.1	gi|636758761|ref|XP_008081554.1|	6.14E-08	24/61(39.34)	58	hypothetical protein GLAREA_12582 [Glarea lozoyensis ATCC 20868]
Fusarium0G092550.1	gi|594712481|gb|EXU95445.1|	2.11E-96	160/304(52.63)	295	RNase H domain protein [Metarhizium robertsii]
Fusarium0G092560.1	gi|302915142|ref|XP_003051382.1|	1.88E-71	105/108(97.22)	218	predicted protein [Nectria haematococca mpVI 77-13-4]
Fusarium0G092570.1	gi|302915140|ref|XP_003051381.1|	5.90E-150	206/218(94.50)	426	hypothetical protein NECHADRAFT_40697 [Nectria haematococca mpVI 77-13-4]
Fusarium0G092580.1	gi|302913717|ref|XP_003050987.1|	0	1948/2075(93.88)	4059	hypothetical protein NECHADRAFT_80792 [Nectria haematococca mpVI 77-13-4]
Fusarium0G092590.1	gi|682426182|gb|KFY93576.1|	2.25E-145	278/742(37.47)	459	hypothetical protein V498_04346, partial [Pseudogymnoascus pannorum VKM F-4517 (FW-2822)]
Fusarium0G092600.1	gi|302913705|ref|XP_003050984.1|	4.45E-164	227/246(92.28)	466	hypothetical protein NECHADRAFT_104577 [Nectria haematococca mpVI 77-13-4]
Fusarium0G092610.1	gi|751346946|gb|KIL84668.1|	0	497/653(76.11)	1030	hypothetical protein FAVG1_12195 [Fusarium avenaceum]
Fusarium0G092620.1	gi|302913696|ref|XP_003050982.1|	0	611/652(93.71)	1225	hypothetical protein NECHADRAFT_61439 [Nectria haematococca mpVI 77-13-4]
Fusarium0G092630.1	gi|302913692|ref|XP_003050981.1|	6.60E-104	159/197(80.71)	330	hypothetical protein NECHADRAFT_80786 [Nectria haematococca mpVI 77-13-4]
Fusarium0G092640.1	gi|302913692|ref|XP_003050981.1|	3.17E-80	135/155(87.10)	264	hypothetical protein NECHADRAFT_80786 [Nectria haematococca mpVI 77-13-4]
Fusarium0G092650.1	gi|302913688|ref|XP_003050980.1|	0	297/309(96.12)	563	hypothetical protein NECHADRAFT_41149 [Nectria haematococca mpVI 77-13-4]
Fusarium0G092660.1	gi|302915136|ref|XP_003051379.1|	0	340/386(88.08)	698	hypothetical protein NECHADRAFT_41325 [Nectria haematococca mpVI 77-13-4]
Fusarium0G092670.1	gi|302913684|ref|XP_003050979.1|	0	276/301(91.69)	568	hypothetical protein NECHADRAFT_41481 [Nectria haematococca mpVI 77-13-4]
Fusarium0G092680.1	gi|302915134|ref|XP_003051378.1|	9.30E-153	227/253(89.72)	443	hypothetical protein NECHADRAFT_80781 [Nectria haematococca mpVI 77-13-4]
Fusarium0G092690.1	gi|685860159|ref|XP_009257112.1|	9.32E-79	121/172(70.35)	253	hypothetical protein FPSE_05719 [Fusarium pseudograminearum CS3096]
Fusarium0G092700.1	gi|302913676|ref|XP_003050977.1|	1.05E-142	228/303(75.25)	414	hypothetical protein NECHADRAFT_93865 [Nectria haematococca mpVI 77-13-4]
Fusarium0G092710.1	gi|302915130|ref|XP_003051376.1|	0	302/326(92.64)	571	hypothetical protein NECHADRAFT_80777 [Nectria haematococca mpVI 77-13-4]
Fusarium0G092720.1	gi|302913671|ref|XP_003050976.1|	1.34E-147	205/238(86.13)	421	hypothetical protein NECHADRAFT_93864 [Nectria haematococca mpVI 77-13-4]
Fusarium0G092730.1	gi|302913666|ref|XP_003050975.1|	8.72E-139	203/222(91.44)	397	hypothetical protein NECHADRAFT_106153 [Nectria haematococca mpVI 77-13-4]
Fusarium0G092740.1	gi|302915128|ref|XP_003051375.1|	0	250/256(97.66)	520	carbohydrate esterase family 4 [Nectria haematococca mpVI 77-13-4]
Fusarium0G092750.1	gi|587739719|gb|EXA37435.1|	3.50E-54	104/244(42.62)	201	hypothetical protein FOVG_11659 [Fusarium oxysporum f. sp. pisi HDV247]
Fusarium0G092760.1	gi|302913660|ref|XP_003050974.1|	0	504/537(93.85)	1042	hypothetical protein NECHADRAFT_100683 [Nectria haematococca mpVI 77-13-4]
Fusarium0G092770.1	gi|302915126|ref|XP_003051374.1|	0	490/494(99.19)	1027	hypothetical protein NECHADRAFT_41379 [Nectria haematococca mpVI 77-13-4]
Fusarium0G092780.1	gi|302915124|ref|XP_003051373.1|	0	324/358(90.50)	628	predicted protein [Nectria haematococca mpVI 77-13-4]
Fusarium0G092790.1	gi|302915122|ref|XP_003051372.1|	0	257/279(92.11)	511	hypothetical protein NECHADRAFT_40790 [Nectria haematococca mpVI 77-13-4]
Fusarium0G092800.1	gi|591465146|gb|EXL96581.1|	4.45E-121	171/216(79.17)	356	hypothetical protein FOIG_10960 [Fusarium oxysporum f. sp. cubense tropical race 4 54006]
Fusarium0G092810.1	gi|302915118|ref|XP_003051370.1|	0	1220/1293(94.35)	2487	hypothetical protein NECHADRAFT_93859 [Nectria haematococca mpVI 77-13-4]
Fusarium0G092820.1	gi|302915116|ref|XP_003051369.1|	0	319/324(98.46)	636	hypothetical protein NECHADRAFT_104574 [Nectria haematococca mpVI 77-13-4]
Fusarium0G092830.1	gi|302915114|ref|XP_003051368.1|	0	874/883(98.98)	1816	hypothetical protein NECHADRAFT_40882 [Nectria haematococca mpVI 77-13-4]
Fusarium0G092840.1	gi|302915112|ref|XP_003051367.1|	1.05E-151	239/310(77.10)	450	hypothetical protein NECHADRAFT_80765 [Nectria haematococca mpVI 77-13-4]
Fusarium0G092850.1	gi|367037795|ref|XP_003649278.1|	2.04E-35	104/346(30.06)	139	hypothetical protein THITE_154429 [Thielavia terrestris NRRL 8126]
Fusarium0G092860.1	gi|302915110|ref|XP_003051366.1|	0	431/608(70.89)	876	hypothetical protein NECHADRAFT_80764 [Nectria haematococca mpVI 77-13-4]
Fusarium0G092870.1	gi|302915110|ref|XP_003051366.1|	1.92E-98	165/193(85.49)	318	hypothetical protein NECHADRAFT_80764 [Nectria haematococca mpVI 77-13-4]
Fusarium0G092880.1	gi|302913655|ref|XP_003050973.1|	7.96E-173	237/242(97.93)	486	hypothetical protein NECHADRAFT_41392 [Nectria haematococca mpVI 77-13-4]
Fusarium0G092890.1	gi|682471210|gb|KFZ24098.1|	1.31E-109	166/320(51.88)	333	hypothetical protein V502_01421 [Pseudogymnoascus pannorum VKM F-4520 (FW-2644)]
Fusarium0G092900.1	gi|302888296|ref|XP_003043035.1|	7.27E-129	173/265(65.28)	377	hypothetical protein NECHADRAFT_37099 [Nectria haematococca mpVI 77-13-4]
Fusarium0G092910.1	gi|302913650|ref|XP_003050972.1|	0	633/650(97.38)	1304	hypothetical protein NECHADRAFT_122595 [Nectria haematococca mpVI 77-13-4]
Fusarium0G092920.1	gi|302913645|ref|XP_003050971.1|	0	398/403(98.76)	808	predicted protein [Nectria haematococca mpVI 77-13-4]
Fusarium0G092930.1	gi|302915104|ref|XP_003051363.1|	0	594/606(98.02)	1243	hypothetical protein NECHADRAFT_93853 [Nectria haematococca mpVI 77-13-4]
Fusarium0G092940.1	gi|302913636|ref|XP_003050969.1|	0	953/967(98.55)	1927	predicted protein [Nectria haematococca mpVI 77-13-4]
Fusarium0G092950.1	gi|302915102|ref|XP_003051362.1|	0	265/270(98.15)	540	hypothetical protein NECHADRAFT_80756 [Nectria haematococca mpVI 77-13-4]
Fusarium0G092960.1	gi|302913631|ref|XP_003050968.1|	0	784/851(92.13)	1011	hypothetical protein NECHADRAFT_100679 [Nectria haematococca mpVI 77-13-4]
Fusarium0G092970.1	gi|302913627|ref|XP_003050967.1|	6.53E-76	113/113(100.00)	231	predicted protein [Nectria haematococca mpVI 77-13-4]
Fusarium0G092980.1	gi|342874502|gb|EGU76505.1|	0	360/428(84.11)	759	hypothetical protein FOXB_12956 [Fusarium oxysporum Fo5176]
Fusarium0G092990.1	gi|302915100|ref|XP_003051361.1|	0	597/657(90.87)	1128	hypothetical protein NECHADRAFT_93849 [Nectria haematococca mpVI 77-13-4]
Fusarium0G093000.1	gi|302913619|ref|XP_003050965.1|	0	434/449(96.66)	905	hypothetical protein NECHADRAFT_93848 [Nectria haematococca mpVI 77-13-4]
Fusarium0G093010.1	gi|302915098|ref|XP_003051360.1|	0	380/407(93.37)	690	hypothetical protein NECHADRAFT_104571 [Nectria haematococca mpVI 77-13-4]
Fusarium0G093020.1	gi|302915096|ref|XP_003051359.1|	0	372/389(95.63)	780	hypothetical protein NECHADRAFT_80749 [Nectria haematococca mpVI 77-13-4]
Fusarium0G093030.1	gi|302913614|ref|XP_003050964.1|	0	390/392(99.49)	810	hypothetical protein NECHADRAFT_80748 [Nectria haematococca mpVI 77-13-4]
Fusarium0G093040.1	gi|302915094|ref|XP_003051358.1|	0	982/1008(97.42)	2042	hypothetical protein NECHADRAFT_93845 [Nectria haematococca mpVI 77-13-4]
Fusarium0G093050.1	gi|302915092|ref|XP_003051357.1|	0	661/693(95.38)	1370	predicted protein [Nectria haematococca mpVI 77-13-4]
Fusarium0G093060.1	gi|302913609|ref|XP_003050963.1|	2.27E-81	120/136(88.24)	263	hypothetical protein NECHADRAFT_80745 [Nectria haematococca mpVI 77-13-4]
Fusarium0G093070.1	gi|302915090|ref|XP_003051356.1|	0	519/549(94.54)	1066	predicted protein [Nectria haematococca mpVI 77-13-4]
Fusarium0G093080.1	gi|302915088|ref|XP_003051355.1|	0	351/356(98.60)	726	hypothetical protein NECHADRAFT_5675 [Nectria haematococca mpVI 77-13-4]
Fusarium0G093090.1	gi|302915086|ref|XP_003051354.1|	9.35E-141	194/195(99.49)	400	hypothetical protein NECHADRAFT_93841 [Nectria haematococca mpVI 77-13-4]
Fusarium0G093100.1	gi|302913605|ref|XP_003050962.1|	7.57E-91	249/339(73.45)	285	predicted protein [Nectria haematococca mpVI 77-13-4]
Fusarium0G093110.1	gi|302915084|ref|XP_003051353.1|	0	397/397(100.00)	818	hypothetical protein NECHADRAFT_69680 [Nectria haematococca mpVI 77-13-4]
Fusarium0G093120.1	gi|302915082|ref|XP_003051352.1|	1.37E-167	234/297(78.79)	479	hypothetical protein NECHADRAFT_93838 [Nectria haematococca mpVI 77-13-4]
Fusarium0G093130.1	gi|302913600|ref|XP_003050961.1|	0	307/311(98.71)	627	hypothetical protein NECHADRAFT_41228 [Nectria haematococca mpVI 77-13-4]
Fusarium0G093140.1	gi|302915080|ref|XP_003051351.1|	0	353/416(84.86)	632	hypothetical protein NECHADRAFT_80736 [Nectria haematococca mpVI 77-13-4]
Fusarium0G093150.1	gi|477512777|gb|ENH65306.1|	0	259/375(69.07)	522	hypothetical protein FOC1_g10005838 [Fusarium oxysporum f. sp. cubense race 1]
Fusarium0G093160.1	gi|302915078|ref|XP_003051350.1|	0	465/474(98.10)	968	hypothetical protein NECHADRAFT_41792 [Nectria haematococca mpVI 77-13-4]
Fusarium0G093170.1	gi|302915076|ref|XP_003051349.1|	1.22E-149	204/213(95.77)	426	hypothetical protein NECHADRAFT_80733 [Nectria haematococca mpVI 77-13-4]
Fusarium0G093180.1	gi|302913586|ref|XP_003050958.1|	0	296/308(96.10)	605	predicted protein [Nectria haematococca mpVI 77-13-4]
Fusarium0G093190.1	gi|302915074|ref|XP_003051348.1|	0	316/331(95.47)	637	hypothetical protein NECHADRAFT_41786 [Nectria haematococca mpVI 77-13-4]
Fusarium0G093200.1	gi|302915072|ref|XP_003051347.1|	7.88E-126	180/214(84.11)	363	hypothetical protein NECHADRAFT_100673 [Nectria haematococca mpVI 77-13-4]
Fusarium0G093210.1	gi|302915070|ref|XP_003051346.1|	0	369/395(93.42)	760	predicted protein [Nectria haematococca mpVI 77-13-4]
Fusarium0G093220.1	gi|302915068|ref|XP_003051345.1|	0	290/384(75.52)	592	hypothetical protein NECHADRAFT_80728 [Nectria haematococca mpVI 77-13-4]
Fusarium0G093230.1	gi|302913582|ref|XP_003050957.1|	4.60E-138	195/214(91.12)	395	hypothetical protein NECHADRAFT_80727 [Nectria haematococca mpVI 77-13-4]
Fusarium0G093240.1	gi|302915066|ref|XP_003051344.1|	0	268/283(94.70)	541	hypothetical protein NECHADRAFT_40931 [Nectria haematococca mpVI 77-13-4]
Fusarium0G093250.1	gi|302913578|ref|XP_003050956.1|	0	609/612(99.51)	1256	predicted protein [Nectria haematococca mpVI 77-13-4]
Fusarium0G093260.1	gi|302915064|ref|XP_003051343.1|	0	330/342(96.49)	675	hypothetical protein NECHADRAFT_40637 [Nectria haematococca mpVI 77-13-4]
Fusarium0G093270.1	gi|302913574|ref|XP_003050955.1|	1.71E-144	201/212(94.81)	419	hypothetical protein NECHADRAFT_40961 [Nectria haematococca mpVI 77-13-4]
Fusarium0G093280.1	gi|302915062|ref|XP_003051342.1|	6.66E-152	219/249(87.95)	434	hypothetical protein NECHADRAFT_41782 [Nectria haematococca mpVI 77-13-4]
Fusarium0G093290.1	gi|302915060|ref|XP_003051341.1|	1.01E-73	117/138(84.78)	225	predicted protein [Nectria haematococca mpVI 77-13-4]
Fusarium0G093300.1	gi|302915058|ref|XP_003051340.1|	0	377/421(89.55)	738	hypothetical protein NECHADRAFT_104568 [Nectria haematococca mpVI 77-13-4]
Fusarium0G093310.1	gi|302913570|ref|XP_003050954.1|	0	468/514(91.05)	956	hypothetical protein NECHADRAFT_80719 [Nectria haematococca mpVI 77-13-4]
Fusarium0G093320.1	gi|302913565|ref|XP_003050953.1|	6.42E-73	109/109(100.00)	221	hypothetical protein NECHADRAFT_80718 [Nectria haematococca mpVI 77-13-4]
Fusarium0G093330.1	gi|302915056|ref|XP_003051339.1|	0	662/742(89.22)	1107	hypothetical protein NECHADRAFT_80717 [Nectria haematococca mpVI 77-13-4]
Fusarium0G093340.1	gi|302915054|ref|XP_003051338.1|	0	318/333(95.50)	652	hypothetical protein NECHADRAFT_80716 [Nectria haematococca mpVI 77-13-4]
Fusarium0G093350.1	gi|302915052|ref|XP_003051337.1|	6.17E-178	248/274(90.51)	503	hypothetical protein NECHADRAFT_106145 [Nectria haematococca mpVI 77-13-4]
Fusarium0G093360.1	gi|302913561|ref|XP_003050952.1|	0	261/265(98.49)	537	hypothetical protein NECHADRAFT_100671 [Nectria haematococca mpVI 77-13-4]
Fusarium0G093370.1	gi|302913557|ref|XP_003050951.1|	1.95E-80	116/116(100.00)	241	predicted protein [Nectria haematococca mpVI 77-13-4]
Fusarium0G093380.1	gi|302913552|ref|XP_003050950.1|	6.60E-121	172/178(96.63)	348	hypothetical protein NECHADRAFT_80712 [Nectria haematococca mpVI 77-13-4]
Fusarium0G093390.1	gi|302915050|ref|XP_003051336.1|	0	253/256(98.83)	513	hypothetical protein NECHADRAFT_41250 [Nectria haematococca mpVI 77-13-4]
Fusarium0G093400.1	gi|302913549|ref|XP_003050949.1|	0	352/511(68.88)	659	predicted protein [Nectria haematococca mpVI 77-13-4]
Fusarium0G093410.1	gi|302915048|ref|XP_003051335.1|	0	469/494(94.94)	836	hypothetical protein NECHADRAFT_80709 [Nectria haematococca mpVI 77-13-4]
Fusarium0G093420.1	gi|302913545|ref|XP_003050948.1|	3.41E-147	213/224(95.09)	419	hypothetical protein NECHADRAFT_80708 [Nectria haematococca mpVI 77-13-4]
Fusarium0G093430.1	gi|302913542|ref|XP_003050947.1|	6.74E-52	81/81(100.00)	167	40S ribosomal protein S27 [Nectria haematococca mpVI 77-13-4]
Fusarium0G093440.1	gi|302915046|ref|XP_003051334.1|	0	258/260(99.23)	531	predicted protein [Nectria haematococca mpVI 77-13-4]
Fusarium0G093450.1	gi|302915044|ref|XP_003051333.1|	0	495/521(95.01)	1010	hypothetical protein NECHADRAFT_69670 [Nectria haematococca mpVI 77-13-4]
Fusarium0G093460.1	gi|302915042|ref|XP_003051332.1|	6.01E-140	204/232(87.93)	402	predicted protein [Nectria haematococca mpVI 77-13-4]
Fusarium0G093470.1	gi|302915040|ref|XP_003051331.1|	0	415/422(98.34)	821	predicted protein [Nectria haematococca mpVI 77-13-4]
Fusarium0G093480.1	gi|302913533|ref|XP_003050945.1|	0	393/415(94.70)	796	hypothetical protein NECHADRAFT_41594 [Nectria haematococca mpVI 77-13-4]
Fusarium0G093490.1	gi|587673676|gb|EWY96009.1|	8.95E-109	147/183(80.33)	319	large conductance mechanosensitive channel [Fusarium oxysporum FOSC 3-a]
Fusarium0G093500.1	gi|302913524|ref|XP_003050943.1|	0	300/307(97.72)	614	hypothetical protein NECHADRAFT_69663 [Nectria haematococca mpVI 77-13-4]
Fusarium0G093510.1	gi|302913520|ref|XP_003050942.1|	0	1265/1355(93.36)	2400	predicted protein [Nectria haematococca mpVI 77-13-4]
Fusarium0G093520.1	gi|302913516|ref|XP_003050941.1|	0	453/473(95.77)	888	hypothetical protein NECHADRAFT_100665 [Nectria haematococca mpVI 77-13-4]
Fusarium0G093530.1	gi|302915038|ref|XP_003051330.1|	0	674/687(98.11)	1413	hypothetical protein NECHADRAFT_40672 [Nectria haematococca mpVI 77-13-4]
Fusarium0G093540.1	gi|302915036|ref|XP_003051329.1|	1.04E-154	212/229(92.58)	440	hypothetical protein NECHADRAFT_104563 [Nectria haematococca mpVI 77-13-4]
Fusarium0G093550.1	gi|302913512|ref|XP_003050940.1|	0	315/331(95.17)	650	hypothetical protein NECHADRAFT_41099 [Nectria haematococca mpVI 77-13-4]
Fusarium0G093560.1	gi|302913508|ref|XP_003050939.1|	0	432/432(100.00)	868	predicted protein [Nectria haematococca mpVI 77-13-4]
Fusarium0G093570.1	gi|302915034|ref|XP_003051328.1|	0	512/534(95.88)	1033	predicted protein [Nectria haematococca mpVI 77-13-4]
Fusarium0G093580.1	gi|302915032|ref|XP_003051327.1|	0	289/338(85.50)	609	hypothetical protein NECHADRAFT_80693 [Nectria haematococca mpVI 77-13-4]
Fusarium0G093590.1	gi|302915030|ref|XP_003051326.1|	0	370/373(99.20)	766	predicted protein [Nectria haematococca mpVI 77-13-4]
Fusarium0G093600.1	gi|302913503|ref|XP_003050938.1|	0	280/307(91.21)	544	hypothetical protein NECHADRAFT_80691 [Nectria haematococca mpVI 77-13-4]
Fusarium0G093610.1	gi|729191372|emb|CEJ82715.1|	1.08E-112	170/296(57.43)	338	Putative Phosphoesterase [Torrubiella hemipterigena]
Fusarium0G093620.1	gi|302915028|ref|XP_003051325.1|	2.86E-173	244/256(95.31)	488	hypothetical protein NECHADRAFT_80690 [Nectria haematococca mpVI 77-13-4]
Fusarium0G093630.1	gi|302915026|ref|XP_003051324.1|	0	311/318(97.80)	620	hypothetical protein NECHADRAFT_69661 [Nectria haematococca mpVI 77-13-4]
Fusarium0G093640.1	gi|302913499|ref|XP_003050937.1|	1.06E-65	107/109(98.17)	203	60S acidic ribosomal protein P1 [Nectria haematococca mpVI 77-13-4]
Fusarium0G093650.1	gi|302915024|ref|XP_003051323.1|	0	445/477(93.29)	888	predicted protein [Nectria haematococca mpVI 77-13-4]
Fusarium0G093660.1	gi|302913494|ref|XP_003050936.1|	2.03E-60	97/116(83.62)	191	predicted protein [Nectria haematococca mpVI 77-13-4]
Fusarium0G093670.1	gi|587667902|gb|EWY90243.1|	5.19E-55	99/151(65.56)	179	hypothetical protein FOYG_07828 [Fusarium oxysporum FOSC 3-a]
Fusarium0G093680.1	gi|302913490|ref|XP_003050935.1|	0	503/517(97.29)	1037	predicted protein [Nectria haematococca mpVI 77-13-4]
Fusarium0G093690.1	gi|302915022|ref|XP_003051322.1|	0	729/735(99.18)	1516	hypothetical protein NECHADRAFT_41749 [Nectria haematococca mpVI 77-13-4]
Fusarium0G093700.1	gi|302913485|ref|XP_003050934.1|	0	312/332(93.98)	639	hypothetical protein NECHADRAFT_104560 [Nectria haematococca mpVI 77-13-4]
Fusarium0G093710.1	gi|302915020|ref|XP_003051321.1|	2.54E-116	161/166(96.99)	336	hypothetical protein NECHADRAFT_80681 [Nectria haematococca mpVI 77-13-4]
Fusarium0G093720.1	gi|302915018|ref|XP_003051320.1|	0	490/501(97.80)	991	hypothetical protein NECHADRAFT_61399 [Nectria haematococca mpVI 77-13-4]
Fusarium0G093730.1	gi|751358879|gb|KIL96601.1|	0	485/989(49.04)	630	hypothetical protein FAVG1_01345 [Fusarium avenaceum]
Fusarium0G093740.1	gi|302915016|ref|XP_003051319.1|	0	483/488(98.98)	982	hypothetical protein NECHADRAFT_93804 [Nectria haematococca mpVI 77-13-4]
Fusarium0G093750.1	gi|302913480|ref|XP_003050933.1|	2.33E-143	201/207(97.10)	408	hypothetical protein NECHADRAFT_100656 [Nectria haematococca mpVI 77-13-4]
Fusarium0G093760.1	gi|302915014|ref|XP_003051318.1|	0	316/396(79.80)	595	predicted protein [Nectria haematococca mpVI 77-13-4]
Fusarium0G093770.1	gi|302915012|ref|XP_003051317.1|	0	1063/1094(97.17)	2183	predicted protein [Nectria haematococca mpVI 77-13-4]
Fusarium0G093780.1	gi|302913475|ref|XP_003050932.1|	0	368/372(98.92)	751	predicted protein [Nectria haematococca mpVI 77-13-4]
Fusarium0G093790.1	gi|342876192|gb|EGU77848.1|	4.68E-96	139/144(96.53)	286	hypothetical protein FOXB_11612 [Fusarium oxysporum Fo5176]
Fusarium0G093800.1	gi|302915010|ref|XP_003051316.1|	0	601/628(95.70)	1219	hypothetical protein NECHADRAFT_93799 [Nectria haematococca mpVI 77-13-4]
Fusarium0G093810.1	gi|302915008|ref|XP_003051315.1|	2.60E-151	219/236(92.80)	431	hypothetical protein NECHADRAFT_80671 [Nectria haematococca mpVI 77-13-4]
Fusarium0G093820.1	gi|302915006|ref|XP_003051314.1|	0	548/557(98.38)	1085	hypothetical protein NECHADRAFT_104554 [Nectria haematococca mpVI 77-13-4]
Fusarium0G093830.1	gi|302915004|ref|XP_003051313.1|	0	462/466(99.14)	959	predicted protein [Nectria haematococca mpVI 77-13-4]
Fusarium0G093840.1	gi|302913465|ref|XP_003050930.1|	2.70E-176	250/270(92.59)	504	hypothetical protein NECHADRAFT_40941 [Nectria haematococca mpVI 77-13-4]
Fusarium0G093850.1	gi|302913461|ref|XP_003050929.1|	0	662/705(93.90)	1341	predicted protein [Nectria haematococca mpVI 77-13-4]
Fusarium0G093860.1	gi|302915002|ref|XP_003051312.1|	0	1427/1454(98.14)	2936	predicted protein [Nectria haematococca mpVI 77-13-4]
Fusarium0G093870.1	gi|302913456|ref|XP_003050928.1|	9.48E-180	247/249(99.20)	504	predicted protein [Nectria haematococca mpVI 77-13-4]
Fusarium0G093880.1	gi|302915000|ref|XP_003051311.1|	0	576/612(94.12)	1142	hypothetical protein NECHADRAFT_40968 [Nectria haematococca mpVI 77-13-4]
Fusarium0G093890.1	gi|302913451|ref|XP_003050927.1|	0	308/329(93.62)	629	hypothetical protein NECHADRAFT_93792 [Nectria haematococca mpVI 77-13-4]
Fusarium0G093900.1	gi|302913446|ref|XP_003050926.1|	0	262/281(93.24)	537	hypothetical protein NECHADRAFT_41660 [Nectria haematococca mpVI 77-13-4]
Fusarium0G093910.1	gi|302914998|ref|XP_003051310.1|	0	268/305(87.87)	556	hypothetical protein NECHADRAFT_41525 [Nectria haematococca mpVI 77-13-4]
Fusarium0G093920.1	gi|302913436|ref|XP_003050924.1|	0	588/651(90.32)	1210	hypothetical protein NECHADRAFT_40978 [Nectria haematococca mpVI 77-13-4]
Fusarium0G093930.1	gi|302914996|ref|XP_003051309.1|	0	277/300(92.33)	547	hypothetical protein NECHADRAFT_80657 [Nectria haematococca mpVI 77-13-4]
Fusarium0G093940.1	gi|134084138|emb|CAK47171.1|	5.57E-115	173/381(45.41)	352	unnamed protein product [Aspergillus niger]
Fusarium0G093950.1	gi|302913427|ref|XP_003050922.1|	0	271/285(95.09)	561	hypothetical protein NECHADRAFT_40894 [Nectria haematococca mpVI 77-13-4]
Fusarium0G093960.1	gi|302913423|ref|XP_003050921.1|	0	512/527(97.15)	1035	hypothetical protein NECHADRAFT_41614 [Nectria haematococca mpVI 77-13-4]
Fusarium0G093970.1	gi|342876299|gb|EGU77931.1|	2.84E-127	230/523(43.98)	390	hypothetical protein FOXB_11578 [Fusarium oxysporum Fo5176]
Fusarium0G093980.1	gi|302913419|ref|XP_003050920.1|	0	329/339(97.05)	676	hypothetical protein NECHADRAFT_80653 [Nectria haematococca mpVI 77-13-4]
Fusarium0G093990.1	gi|302913415|ref|XP_003050919.1|	0	396/401(98.75)	820	predicted protein [Nectria haematococca mpVI 77-13-4]
Fusarium0G094000.1	gi|302914992|ref|XP_003051307.1|	0	299/322(92.86)	581	predicted protein [Nectria haematococca mpVI 77-13-4]
Fusarium0G094010.1	gi|302913410|ref|XP_003050918.1|	1.08E-141	198/200(99.00)	403	hypothetical protein NECHADRAFT_80650 [Nectria haematococca mpVI 77-13-4]
Fusarium0G094020.1	gi|302914990|ref|XP_003051306.1|	0	318/345(92.17)	635	hypothetical protein NECHADRAFT_80649 [Nectria haematococca mpVI 77-13-4]
Fusarium0G094030.1	gi|302914988|ref|XP_003051305.1|	0	359/373(96.25)	757	hypothetical protein NECHADRAFT_80648 [Nectria haematococca mpVI 77-13-4]
Fusarium0G094040.1	gi|302914986|ref|XP_003051304.1|	0	530/571(92.82)	1062	hypothetical protein NECHADRAFT_80647 [Nectria haematococca mpVI 77-13-4]
Fusarium0G094050.1	gi|302913403|ref|XP_003050916.1|	0	898/905(99.23)	1878	glycosyltransferase family 2 [Nectria haematococca mpVI 77-13-4]
Fusarium0G094060.1	gi|302914984|ref|XP_003051303.1|	0	369/380(97.11)	766	hypothetical protein NECHADRAFT_69631 [Nectria haematococca mpVI 77-13-4]
Fusarium0G094070.1	gi|302914982|ref|XP_003051302.1|	0	315/333(94.59)	654	hypothetical protein NECHADRAFT_80644 [Nectria haematococca mpVI 77-13-4]
Fusarium0G094080.1	gi|302914980|ref|XP_003051301.1|	0	457/529(86.39)	913	hypothetical protein NECHADRAFT_106143 [Nectria haematococca mpVI 77-13-4]
Fusarium0G094090.1	gi|46137615|ref|XP_390499.1|	5.73E-57	86/122(70.49)	182	hypothetical protein FG10323.1 [Fusarium graminearum PH-1]
Fusarium0G094100.1	gi|685873425|ref|XP_009263745.1|	1.52E-145	206/236(87.29)	416	hypothetical protein FPSE_12353 [Fusarium pseudograminearum CS3096]
Fusarium0G094110.1	gi|302913399|ref|XP_003050915.1|	0	380/386(98.45)	783	hypothetical protein NECHADRAFT_69625 [Nectria haematococca mpVI 77-13-4]
Fusarium0G094120.1	gi|302914978|ref|XP_003051300.1|	0	442/445(99.33)	916	predicted protein [Nectria haematococca mpVI 77-13-4]
Fusarium0G094130.1	gi|302914976|ref|XP_003051299.1|	7.65E-135	184/185(99.46)	385	predicted protein [Nectria haematococca mpVI 77-13-4]
Fusarium0G094140.1	gi|302913395|ref|XP_003050914.1|	0	322/342(94.15)	669	hypothetical protein NECHADRAFT_80638 [Nectria haematococca mpVI 77-13-4]
Fusarium0G094150.1	gi|302913391|ref|XP_003050913.1|	1.80E-121	179/199(89.95)	351	predicted protein [Nectria haematococca mpVI 77-13-4]
Fusarium0G094160.1	gi|302914974|ref|XP_003051298.1|	4.77E-176	240/245(97.96)	494	hypothetical protein NECHADRAFT_41096 [Nectria haematococca mpVI 77-13-4]
Fusarium0G094170.1	gi|302913388|ref|XP_003050912.1|	0	338/349(96.85)	699	predicted protein [Nectria haematococca mpVI 77-13-4]
Fusarium0G094180.1	gi|302913383|ref|XP_003050911.1|	0	418/419(99.76)	874	predicted protein [Nectria haematococca mpVI 77-13-4]
Fusarium0G094190.1	gi|302913379|ref|XP_003050910.1|	8.12E-117	161/162(99.38)	337	predicted protein [Nectria haematococca mpVI 77-13-4]
Fusarium0G094200.1	gi|302914972|ref|XP_003051297.1|	2.89E-91	129/134(96.27)	270	predicted protein [Nectria haematococca mpVI 77-13-4]
Fusarium0G094210.1	gi|302914970|ref|XP_003051296.1|	0	551/555(99.28)	1129	hypothetical protein NECHADRAFT_80631 [Nectria haematococca mpVI 77-13-4]
Fusarium0G094220.1	gi|302913375|ref|XP_003050909.1|	0	468/480(97.50)	965	hypothetical protein NECHADRAFT_93772 [Nectria haematococca mpVI 77-13-4]
Fusarium0G094230.1	gi|302913372|ref|XP_003050908.1|	4.57E-171	231/232(99.57)	480	predicted protein [Nectria haematococca mpVI 77-13-4]
Fusarium0G094240.1	gi|302913367|ref|XP_003050907.1|	0	435/439(99.09)	905	hypothetical protein NECHADRAFT_40576 [Nectria haematococca mpVI 77-13-4]
Fusarium0G094250.1	gi|302914968|ref|XP_003051295.1|	0	620/668(92.81)	1236	predicted protein [Nectria haematococca mpVI 77-13-4]
Fusarium0G094260.1	gi|302913362|ref|XP_003050906.1|	0	273/278(98.20)	560	predicted protein [Nectria haematococca mpVI 77-13-4]
Fusarium0G094270.1	gi|302914966|ref|XP_003051294.1|	1.28E-67	102/113(90.27)	208	predicted protein [Nectria haematococca mpVI 77-13-4]
Fusarium0G094280.1	gi|342882065|gb|EGU82819.1|	2.21E-97	200/241(82.99)	293	hypothetical protein FOXB_06622 [Fusarium oxysporum Fo5176]
Fusarium0G094290.1	gi|302913359|ref|XP_003050905.1|	4.77E-90	138/150(92.00)	268	predicted protein [Nectria haematococca mpVI 77-13-4]
Fusarium0G094300.1	gi|302913356|ref|XP_003050904.1|	0	482/499(96.59)	983	hypothetical protein NECHADRAFT_61347 [Nectria haematococca mpVI 77-13-4]
Fusarium0G094310.1	gi|302914962|ref|XP_003051292.1|	0	439/452(97.12)	885	predicted protein [Nectria haematococca mpVI 77-13-4]
Fusarium0G094320.1	gi|302914960|ref|XP_003051291.1|	0	704/730(96.44)	1410	hypothetical protein NECHADRAFT_100637 [Nectria haematococca mpVI 77-13-4]
Fusarium0G094330.1	gi|302913352|ref|XP_003050903.1|	9.15E-154	214/223(95.96)	436	predicted protein [Nectria haematococca mpVI 77-13-4]
Fusarium0G094340.1	gi|302914958|ref|XP_003051290.1|	0	273/276(98.91)	551	hypothetical protein NECHADRAFT_80618 [Nectria haematococca mpVI 77-13-4]
Fusarium0G094350.1	gi|302914958|ref|XP_003051290.1|	1.76E-102	149/151(98.68)	312	hypothetical protein NECHADRAFT_80618 [Nectria haematococca mpVI 77-13-4]
Fusarium0G094360.1	gi|302913349|ref|XP_003050902.1|	1.69E-126	175/177(98.87)	364	predicted protein [Nectria haematococca mpVI 77-13-4]
Fusarium0G094370.1	gi|302913345|ref|XP_003050901.1|	1.19E-98	144/146(98.63)	294	hypothetical protein NECHADRAFT_8856 [Nectria haematococca mpVI 77-13-4]
Fusarium0G094380.1	gi|302913342|ref|XP_003050900.1|	0	362/379(95.51)	732	hypothetical protein NECHADRAFT_40983 [Nectria haematococca mpVI 77-13-4]
Fusarium0G094390.1	gi|302913337|ref|XP_003050899.1|	0	332/411(80.78)	659	hypothetical protein NECHADRAFT_41442 [Nectria haematococca mpVI 77-13-4]
Fusarium0G094400.1	gi|302914956|ref|XP_003051289.1|	7.33E-85	122/123(99.19)	253	predicted protein [Nectria haematococca mpVI 77-13-4]
Fusarium0G094410.1	gi|302913332|ref|XP_003050898.1|	0	895/937(95.52)	1817	hypothetical protein NECHADRAFT_41715 [Nectria haematococca mpVI 77-13-4]
Fusarium0G094420.1	gi|302913329|ref|XP_003050897.1|	0	670/695(96.40)	1370	hypothetical protein NECHADRAFT_41513 [Nectria haematococca mpVI 77-13-4]
Fusarium0G094430.1	gi|302913326|ref|XP_003050896.1|	0	445/477(93.29)	922	hypothetical protein NECHADRAFT_93757 [Nectria haematococca mpVI 77-13-4]
Fusarium0G094440.1	gi|302914954|ref|XP_003051288.1|	2.27E-168	244/273(89.38)	494	hypothetical protein NECHADRAFT_93756 [Nectria haematococca mpVI 77-13-4]
Fusarium0G094450.1	gi|302913322|ref|XP_003050895.1|	0	386/391(98.72)	780	hypothetical protein NECHADRAFT_93755 [Nectria haematococca mpVI 77-13-4]
Fusarium0G094460.1	gi|302913318|ref|XP_003050894.1|	0	617/636(97.01)	1291	hypothetical protein NECHADRAFT_40822 [Nectria haematococca mpVI 77-13-4]
Fusarium0G094470.1	gi|115387074|ref|XP_001210078.1|	3.53E-156	210/267(78.65)	446	conserved hypothetical protein [Aspergillus terreus NIH2624]
Fusarium0G094480.1	gi|302914952|ref|XP_003051287.1|	0	429/475(90.32)	874	hypothetical protein NECHADRAFT_80606 [Nectria haematococca mpVI 77-13-4]
Fusarium0G094490.1	gi|302914950|ref|XP_003051286.1|	0	327/363(90.08)	655	hypothetical protein NECHADRAFT_93753 [Nectria haematococca mpVI 77-13-4]
Fusarium0G094500.1	gi|584146299|gb|EWG55553.1|	0	346/745(46.44)	598	hypothetical protein FVEG_13540 [Fusarium verticillioides 7600]
Fusarium0G094510.1	gi|302913308|ref|XP_003050892.1|	0	486/518(93.82)	983	hypothetical protein NECHADRAFT_93751 [Nectria haematococca mpVI 77-13-4]
Fusarium0G094520.1	gi|302914946|ref|XP_003051284.1|	0	369/379(97.36)	759	hypothetical protein NECHADRAFT_41873 [Nectria haematococca mpVI 77-13-4]
Fusarium0G094530.1	gi|685873497|ref|XP_009263781.1|	3.06E-82	136/169(80.47)	249	hypothetical protein FPSE_12389 [Fusarium pseudograminearum CS3096]
Fusarium0G094540.1	gi|302913304|ref|XP_003050891.1|	0	513/514(99.81)	1075	predicted protein [Nectria haematococca mpVI 77-13-4]
Fusarium0G094550.1	gi|302914944|ref|XP_003051283.1|	0	348/374(93.05)	714	predicted protein [Nectria haematococca mpVI 77-13-4]
Fusarium0G094560.1	gi|302914942|ref|XP_003051282.1|	0	1186/1217(97.45)	2417	hypothetical protein NECHADRAFT_80599 [Nectria haematococca mpVI 77-13-4]
Fusarium0G094570.1	gi|302913301|ref|XP_003050890.1|	0	288/317(90.85)	614	hypothetical protein NECHADRAFT_41691 [Nectria haematococca mpVI 77-13-4]
Fusarium0G094580.1	gi|302914940|ref|XP_003051281.1|	2.35E-142	199/205(97.07)	405	hypothetical protein NECHADRAFT_100631 [Nectria haematococca mpVI 77-13-4]
Fusarium0G094590.1	gi|302913297|ref|XP_003050889.1|	0	353/357(98.88)	736	predicted protein [Nectria haematococca mpVI 77-13-4]
Fusarium0G094600.1	gi|302914938|ref|XP_003051280.1|	3.33E-89	134/138(97.10)	265	hypothetical protein NECHADRAFT_100629 [Nectria haematococca mpVI 77-13-4]
Fusarium0G094610.1	gi|302913292|ref|XP_003050888.1|	0	341/346(98.55)	702	hypothetical protein NECHADRAFT_41621 [Nectria haematococca mpVI 77-13-4]
Fusarium0G094620.1	gi|302913288|ref|XP_003050887.1|	0	311/327(95.11)	628	predicted protein [Nectria haematococca mpVI 77-13-4]
Fusarium0G094630.1	gi|302913283|ref|XP_003050886.1|	0	354/357(99.16)	725	predicted protein [Nectria haematococca mpVI 77-13-4]
Fusarium0G094640.1	gi|302914936|ref|XP_003051279.1|	9.97E-79	121/140(86.43)	238	hypothetical protein NECHADRAFT_69590 [Nectria haematococca mpVI 77-13-4]
Fusarium0G094650.1	gi|302913278|ref|XP_003050885.1|	1.10E-107	156/161(96.89)	321	hypothetical protein NECHADRAFT_80590 [Nectria haematococca mpVI 77-13-4]
Fusarium0G094660.1	gi|302914934|ref|XP_003051278.1|	0	419/432(96.99)	863	hypothetical protein NECHADRAFT_93741 [Nectria haematococca mpVI 77-13-4]
Fusarium0G094670.1	gi|302913274|ref|XP_003050884.1|	0	468/470(99.57)	963	hypothetical protein NECHADRAFT_104536 [Nectria haematococca mpVI 77-13-4]
Fusarium0G094680.1	gi|302913270|ref|XP_003050883.1|	0	346/352(98.30)	723	hypothetical protein NECHADRAFT_61333 [Nectria haematococca mpVI 77-13-4]
Fusarium0G094690.1	gi|302914932|ref|XP_003051277.1|	0	664/693(95.82)	1381	hypothetical protein NECHADRAFT_40969 [Nectria haematococca mpVI 77-13-4]
Fusarium0G094700.1	gi|302913267|ref|XP_003050882.1|	3.05E-139	195/212(91.98)	397	hypothetical protein NECHADRAFT_80585 [Nectria haematococca mpVI 77-13-4]
Fusarium0G094710.1	gi|302914930|ref|XP_003051276.1|	1.07E-121	173/183(94.54)	351	predicted protein [Nectria haematococca mpVI 77-13-4]
Fusarium0G094720.1	gi|302914928|ref|XP_003051275.1|	0	267/298(89.60)	536	hypothetical protein NECHADRAFT_41285 [Nectria haematococca mpVI 77-13-4]
Fusarium0G094730.1	gi|302913263|ref|XP_003050881.1|	0	971/1047(92.74)	1927	SNF2 superfamily RAD26-like protein [Nectria haematococca mpVI 77-13-4]
Fusarium0G094740.1	gi|302913254|ref|XP_003050879.1|	7.29E-171	243/249(97.59)	481	hypothetical protein NECHADRAFT_80581 [Nectria haematococca mpVI 77-13-4]
Fusarium0G094750.1	gi|302914926|ref|XP_003051274.1|	4.30E-53	84/86(97.67)	169	predicted protein [Nectria haematococca mpVI 77-13-4]
Fusarium0G094760.1	gi|302913250|ref|XP_003050878.1|	0	253/273(92.67)	521	hypothetical protein NECHADRAFT_93732 [Nectria haematococca mpVI 77-13-4]
Fusarium0G094770.1	gi|302913246|ref|XP_003050877.1|	0	690/697(99.00)	1438	predicted protein [Nectria haematococca mpVI 77-13-4]
Fusarium0G094780.1	gi|302914924|ref|XP_003051273.1|	0	366/373(98.12)	751	predicted protein [Nectria haematococca mpVI 77-13-4]
Fusarium0G094790.1	gi|302914922|ref|XP_003051272.1|	0	1060/1067(99.34)	2170	hypothetical protein NECHADRAFT_69580 [Nectria haematococca mpVI 77-13-4]
Fusarium0G094800.1	gi|302914920|ref|XP_003051271.1|	0	428/458(93.45)	861	hypothetical protein NECHADRAFT_61325 [Nectria haematococca mpVI 77-13-4]
Fusarium0G094810.1	gi|302913243|ref|XP_003050876.1|	0	556/569(97.72)	1150	hypothetical protein NECHADRAFT_93727 [Nectria haematococca mpVI 77-13-4]
Fusarium0G094820.1	gi|302914918|ref|XP_003051270.1|	3.69E-153	218/252(86.51)	437	predicted protein [Nectria haematococca mpVI 77-13-4]
Fusarium0G094830.1	gi|302913238|ref|XP_003050875.1|	0	335/354(94.63)	675	hypothetical protein NECHADRAFT_69572 [Nectria haematococca mpVI 77-13-4]
Fusarium0G007840.1	gi|302883118|ref|XP_003040461.1|	0	438/511(85.71)	896	hypothetical protein NECHADRAFT_44713 [Nectria haematococca mpVI 77-13-4]
Fusarium0G007850.1	gi|302883116|ref|XP_003040460.1|	0	461/485(95.05)	939	hypothetical protein NECHADRAFT_82376 [Nectria haematococca mpVI 77-13-4]
Fusarium0G007860.1	gi|302883170|ref|XP_003040487.1|	0	513/520(98.65)	1050	hypothetical protein NECHADRAFT_44747 [Nectria haematococca mpVI 77-13-4]
Fusarium0G007870.1	gi|302883114|ref|XP_003040459.1|	0	294/308(95.45)	611	hypothetical protein NECHADRAFT_94852 [Nectria haematococca mpVI 77-13-4]
Fusarium0G007880.1	gi|302883112|ref|XP_003040458.1|	0	712/812(87.68)	1476	hypothetical protein NECHADRAFT_122680 [Nectria haematococca mpVI 77-13-4]
Fusarium0G007890.1	gi|517312968|emb|CCT65210.1|	0	341/485(70.31)	646	related to glucose/galactose transporter [Fusarium fujikuroi IMI 58289]
Fusarium0G007900.1	gi|302883110|ref|XP_003040457.1|	0	311/329(94.53)	606	hypothetical protein NECHADRAFT_44711 [Nectria haematococca mpVI 77-13-4]
Fusarium0G007910.1	gi|302883166|ref|XP_003040485.1|	0	278/287(96.86)	580	hypothetical protein NECHADRAFT_44690 [Nectria haematococca mpVI 77-13-4]
Fusarium0G007920.1	gi|302882991|ref|XP_003040400.1|	0	273/332(82.23)	538	hypothetical protein NECHADRAFT_44669 [Nectria haematococca mpVI 77-13-4]
Fusarium0G007930.1	gi|302882993|ref|XP_003040401.1|	0	335/358(93.58)	683	hypothetical protein NECHADRAFT_94838 [Nectria haematococca mpVI 77-13-4]
Fusarium0G007940.1	gi|302882959|ref|XP_003040384.1|	0	286/332(86.14)	570	hypothetical protein NECHADRAFT_44650 [Nectria haematococca mpVI 77-13-4]
Fusarium0G007950.1	gi|302882961|ref|XP_003040385.1|	0	524/558(93.91)	964	hypothetical protein NECHADRAFT_44641 [Nectria haematococca mpVI 77-13-4]
Fusarium0G007960.1	gi|302882995|ref|XP_003040402.1|	1.75E-160	216/223(96.86)	453	hypothetical protein NECHADRAFT_44642 [Nectria haematococca mpVI 77-13-4]
Fusarium0G007970.1	gi|302882963|ref|XP_003040386.1|	2.15E-152	221/254(87.01)	434	polysaccharide lyase family 3 [Nectria haematococca mpVI 77-13-4]
Fusarium0G007980.1	gi|302883001|ref|XP_003040405.1|	0	641/681(94.13)	1282	predicted protein [Nectria haematococca mpVI 77-13-4]
Fusarium0G007990.1	gi|302883003|ref|XP_003040406.1|	0	318/327(97.25)	662	hypothetical protein NECHADRAFT_44658 [Nectria haematococca mpVI 77-13-4]
Fusarium0G008000.1	gi|302882967|ref|XP_003040388.1|	0	259/298(86.91)	540	hypothetical protein NECHADRAFT_17767 [Nectria haematococca mpVI 77-13-4]
Fusarium0G008010.1	gi|302882969|ref|XP_003040389.1|	0	542/542(100.00)	1096	predicted protein [Nectria haematococca mpVI 77-13-4]
Fusarium0G008020.1	gi|302882971|ref|XP_003040390.1|	0	443/447(99.11)	917	hypothetical protein NECHADRAFT_44605 [Nectria haematococca mpVI 77-13-4]
Fusarium0G008030.1	gi|302882973|ref|XP_003040391.1|	0	306/318(96.23)	619	hypothetical protein NECHADRAFT_44621 [Nectria haematococca mpVI 77-13-4]
Fusarium0G008040.1	gi|302883005|ref|XP_003040407.1|	1.36E-165	231/248(93.15)	479	hypothetical protein NECHADRAFT_44670 [Nectria haematococca mpVI 77-13-4]
Fusarium0G008050.1	gi|302883009|ref|XP_003040409.1|	0	405/554(73.10)	759	hypothetical protein NECHADRAFT_94848 [Nectria haematococca mpVI 77-13-4]
Fusarium0G008060.1	gi|302882975|ref|XP_003040392.1|	0	418/471(88.75)	788	hypothetical protein NECHADRAFT_101062 [Nectria haematococca mpVI 77-13-4]
Fusarium0G008070.1	gi|302883164|ref|XP_003040484.1|	0	602/659(91.35)	1249	hypothetical protein NECHADRAFT_82369 [Nectria haematococca mpVI 77-13-4]
Fusarium0G008080.1	gi|302882955|ref|XP_003040382.1|	0	262/280(93.57)	546	hypothetical protein NECHADRAFT_18537 [Nectria haematococca mpVI 77-13-4]
Fusarium0G008090.1	gi|587737080|gb|EXA34796.1|	6.04E-17	41/86(47.67)	80	hypothetical protein FOVG_14203 [Fusarium oxysporum f. sp. pisi HDV247]
Fusarium0G008100.1	gi|302417658|ref|XP_003006660.1|	3.07E-141	191/322(59.32)	412	aldehyde reductase [Fusarium alfalfae VaMs.102]
Fusarium0G008110.1	gi|302882953|ref|XP_003040381.1|	0	405/448(90.40)	803	hypothetical protein NECHADRAFT_94835 [Nectria haematococca mpVI 77-13-4]
Fusarium0G008120.1	gi|302882951|ref|XP_003040380.1|	0	299/341(87.68)	626	hypothetical protein NECHADRAFT_44608 [Nectria haematococca mpVI 77-13-4]
Fusarium0G008130.1	gi|302882987|ref|XP_003040398.1|	0	421/452(93.14)	892	hypothetical protein NECHADRAFT_44624 [Nectria haematococca mpVI 77-13-4]
Fusarium0G008140.1	gi|302882985|ref|XP_003040397.1|	0	523/564(92.73)	1072	hypothetical protein NECHADRAFT_44607 [Nectria haematococca mpVI 77-13-4]
Fusarium0G008150.1	gi|302882949|ref|XP_003040379.1|	0	561/574(97.74)	1168	hypothetical protein NECHADRAFT_44643 [Nectria haematococca mpVI 77-13-4]
Fusarium0G008160.1	gi|302882983|ref|XP_003040396.1|	0	372/403(92.31)	768	hypothetical protein NECHADRAFT_44627 [Nectria haematococca mpVI 77-13-4]
Fusarium0G008170.1	gi|302882981|ref|XP_003040395.1|	1.79E-155	226/238(94.96)	466	hypothetical protein NECHADRAFT_44636 [Nectria haematococca mpVI 77-13-4]
Fusarium0G008180.1	gi|302882947|ref|XP_003040378.1|	0	273/278(98.20)	565	predicted protein [Nectria haematococca mpVI 77-13-4]
Fusarium0G008190.1	gi|751356569|gb|KIL94291.1|	4.55E-135	178/252(70.63)	390	protein aim2 [Fusarium avenaceum]
Fusarium0G008200.1	gi|302882943|ref|XP_003040376.1|	0	346/384(90.10)	718	hypothetical protein NECHADRAFT_70605 [Nectria haematococca mpVI 77-13-4]
Fusarium0G008210.1	gi|302882867|ref|XP_003040339.1|	0	694/761(91.20)	1454	hypothetical protein NECHADRAFT_101059 [Nectria haematococca mpVI 77-13-4]
Fusarium0G008220.1	gi|302882837|ref|XP_003040324.1|	0	315/360(87.50)	660	hypothetical protein NECHADRAFT_17138 [Nectria haematococca mpVI 77-13-4]
Fusarium0G008230.1	gi|629699837|ref|XP_007815210.1|	1.26E-104	184/354(51.98)	327	hypothetical protein MAC_08870 [Metarhizium acridum CQMa 102]
Fusarium0G008240.1	gi|302882859|ref|XP_003040335.1|	3.46E-104	164/173(94.80)	308	hypothetical protein NECHADRAFT_19159 [Nectria haematococca mpVI 77-13-4]
Fusarium0G008250.1	gi|302882861|ref|XP_003040336.1|	0	393/434(90.55)	787	hypothetical protein NECHADRAFT_3907 [Nectria haematococca mpVI 77-13-4]
Fusarium0G008260.1	gi|302882829|ref|XP_003040320.1|	0	565/606(93.23)	1150	hypothetical protein NECHADRAFT_82328 [Nectria haematococca mpVI 77-13-4]
Fusarium0G008270.1	gi|302882831|ref|XP_003040321.1|	0	465/511(91.00)	915	hypothetical protein NECHADRAFT_94824 [Nectria haematococca mpVI 77-13-4]
Fusarium0G008280.1	gi|302882833|ref|XP_003040322.1|	1.52E-116	162/173(93.64)	356	hypothetical protein NECHADRAFT_19304 [Nectria haematococca mpVI 77-13-4]
Fusarium0G008290.1	gi|302882863|ref|XP_003040337.1|	0	327/342(95.61)	669	hypothetical protein NECHADRAFT_82331 [Nectria haematococca mpVI 77-13-4]
Fusarium0G008300.1	gi|302882865|ref|XP_003040338.1|	0	379/421(90.02)	686	hypothetical protein NECHADRAFT_82332 [Nectria haematococca mpVI 77-13-4]
Fusarium0G008310.1	gi|302882835|ref|XP_003040323.1|	3.86E-176	252/319(79.00)	501	hypothetical protein NECHADRAFT_82333 [Nectria haematococca mpVI 77-13-4]
Fusarium0G008320.1	gi|302882825|ref|XP_003040318.1|	0	475/489(97.14)	966	hypothetical protein NECHADRAFT_2223 [Nectria haematococca mpVI 77-13-4]
Fusarium0G008330.1	gi|46115330|ref|XP_383683.1|	0	422/551(76.59)	915	hypothetical protein FG03507.1 [Fusarium graminearum PH-1]
Fusarium0G008340.1	gi|302882855|ref|XP_003040333.1|	0	334/397(84.13)	650	hypothetical protein NECHADRAFT_82321 [Nectria haematococca mpVI 77-13-4]
Fusarium0G008350.1	gi|302882821|ref|XP_003040316.1|	0	375/385(97.40)	775	hypothetical protein NECHADRAFT_82320 [Nectria haematococca mpVI 77-13-4]
Fusarium0G008360.1	gi|302882819|ref|XP_003040315.1|	0	307/357(85.99)	622	hypothetical protein NECHADRAFT_82319 [Nectria haematococca mpVI 77-13-4]
Fusarium0G008370.1	gi|656905324|gb|KEF51077.1|	1.17E-26	55/131(41.98)	104	hypothetical protein A1O9_12859 [Exophiala aquamarina CBS 119918]
Fusarium0G008380.1	gi|628333168|ref|XP_007744988.1|	0	389/452(86.06)	823	acetyl-CoA acyltransferase [Cladophialophora psammophila CBS 110553]
Fusarium0G008390.1	gi|656911024|gb|KEF56657.1|	4.31E-131	177/262(67.56)	382	hypothetical protein A1O9_06846 [Exophiala aquamarina CBS 119918]
Fusarium0G008400.1	gi|628333108|ref|XP_007744970.1|	0	367/452(81.19)	784	acyl-CoA dehydrogenase [Cladophialophora psammophila CBS 110553]
Fusarium0G008410.1	gi|591419301|gb|EXL54438.1|	0	344/441(78.00)	694	hypothetical protein FOCG_05307 [Fusarium oxysporum f. sp. radicis-lycopersici 26381]
Fusarium0G008420.1	gi|590032671|gb|EXK34529.1|	0	610/916(66.59)	1271	peroxisomal multifunctional beta-oxidation protein [Fusarium oxysporum f. sp. melonis 26406]
Fusarium0G008430.1	gi|596701369|ref|XP_007282621.1|	3.43E-151	205/317(64.67)	437	isoflavone reductase family protein [Colletotrichum gloeosporioides Nara gc5]
Fusarium0G008440.1	gi|591419292|gb|EXL54429.1|	0	305/462(66.02)	610	hydroxymethylglutaryl-CoA lyase [Fusarium oxysporum f. sp. radicis-lycopersici 26381]
Fusarium0G008450.1	gi|342882586|gb|EGU83203.1|	0	278/494(56.28)	601	hypothetical protein FOXB_06277 [Fusarium oxysporum Fo5176]
Fusarium0G008460.1	gi|628333136|ref|XP_007744978.1|	1.82E-84	132/219(60.27)	263	hypothetical protein A1O5_06193 [Cladophialophora psammophila CBS 110553]
Fusarium0G008470.1	gi|628333160|ref|XP_007744986.1|	0	458/657(69.71)	989	hypothetical protein A1O5_06201 [Cladophialophora psammophila CBS 110553]
Fusarium0G008480.1	gi|628351846|ref|XP_007750939.1|	1.20E-127	178/245(72.65)	372	hypothetical protein A1O5_12180 [Cladophialophora psammophila CBS 110553]
Fusarium0G008490.1	gi|628333154|ref|XP_007744984.1|	0	544/695(78.27)	1177	hypothetical protein A1O5_06199 [Cladophialophora psammophila CBS 110553]
Fusarium0G008500.1	gi|628333148|ref|XP_007744982.1|	3.36E-162	216/263(82.13)	472	hypothetical protein A1O5_06197 [Cladophialophora psammophila CBS 110553]
Fusarium0G008510.1	gi|628333145|ref|XP_007744981.1|	0	494/653(75.65)	1022	hypothetical protein A1O5_06196 [Cladophialophora psammophila CBS 110553]
Fusarium0G008520.1	gi|628333184|ref|XP_007744990.1|	0	433/775(55.87)	840	hypothetical protein A1O5_06205 [Cladophialophora psammophila CBS 110553]
Fusarium0G008530.1	gi|587683649|gb|EWZ30254.1|	8.57E-168	237/361(65.65)	495	hypothetical protein FOZG_16419 [Fusarium oxysporum Fo47]
Fusarium0G008540.1	gi|631243763|ref|XP_007916803.1|	0	364/441(82.54)	759	putative acyl- dehydrogenase protein [Togninia minima UCRPA7]
Fusarium0G008550.1	gi|666864958|gb|KEZ41582.1|	0	312/428(72.90)	657	Uncharacterized protein SAPIO_CDS7757 [Scedosporium apiospermum]
Fusarium0G008560.1	gi|587683637|gb|EWZ30242.1|	3.11E-101	161/269(59.85)	318	acetoacetate-CoA ligase [Fusarium oxysporum Fo47]
Fusarium0G008570.1	gi|320594079|gb|EFX06482.1|	9.80E-100	220/601(36.61)	329	c6 zinc finger domain containing protein [Grosmannia clavigera kw1407]
Fusarium0G008580.1	gi|512186374|gb|EPE02169.1|	2.59E-68	126/329(38.30)	229	acyl- thioesterase ii [Ophiostoma piceae UAMH 11346]
Fusarium0G008590.1	gi|302882817|ref|XP_003040314.1|	3.19E-179	240/251(95.62)	503	hypothetical protein NECHADRAFT_82318 [Nectria haematococca mpVI 77-13-4]
Fusarium0G008600.1	gi|302882853|ref|XP_003040332.1|	1.88E-109	160/180(88.89)	326	hypothetical protein NECHADRAFT_19136 [Nectria haematococca mpVI 77-13-4]
Fusarium0G008610.1	gi|302882813|ref|XP_003040312.1|	0	337/378(89.15)	613	hypothetical protein NECHADRAFT_104883 [Nectria haematococca mpVI 77-13-4]
Fusarium0G008620.1	gi|302882849|ref|XP_003040330.1|	0	357/362(98.62)	742	predicted protein [Nectria haematococca mpVI 77-13-4]
Fusarium0G008630.1	gi|302882811|ref|XP_003040311.1|	0	333/336(99.11)	675	predicted protein [Nectria haematococca mpVI 77-13-4]
Fusarium0G008640.1	gi|302882847|ref|XP_003040329.1|	0	482/516(93.41)	952	hypothetical protein NECHADRAFT_82311 [Nectria haematococca mpVI 77-13-4]
Fusarium0G008650.1	gi|302882845|ref|XP_003040328.1|	0	432/454(95.15)	908	predicted protein [Nectria haematococca mpVI 77-13-4]
Fusarium0G008660.1	gi|302882841|ref|XP_003040326.1|	0	2393/2516(95.11)	4904	hypothetical protein NECHADRAFT_106233 [Nectria haematococca mpVI 77-13-4]
Fusarium0G008670.1	gi|302882839|ref|XP_003040325.1|	2.34E-117	164/165(99.39)	345	hypothetical protein NECHADRAFT_44561 [Nectria haematococca mpVI 77-13-4]
Fusarium0G008680.1	gi|302882809|ref|XP_003040310.1|	9.01E-168	236/262(90.08)	479	hypothetical protein NECHADRAFT_82306 [Nectria haematococca mpVI 77-13-4]
Fusarium0G008690.1	gi|302921853|ref|XP_003053345.1|	1.25E-77	117/118(99.15)	234	predicted protein [Nectria haematococca mpVI 77-13-4]
Fusarium0G008700.1	gi|302921858|ref|XP_003053346.1|	0	559/575(97.22)	1105	hypothetical protein NECHADRAFT_98623 [Nectria haematococca mpVI 77-13-4]
Fusarium0G094840.1	gi|302914916|ref|XP_003051269.1|	0	462/480(96.25)	946	hypothetical protein NECHADRAFT_80572 [Nectria haematococca mpVI 77-13-4]
Fusarium0G094850.1	gi|302914914|ref|XP_003051268.1|	0	776/805(96.40)	1583	predicted protein [Nectria haematococca mpVI 77-13-4]
Fusarium0G094860.1	gi|302913233|ref|XP_003050874.1|	0	290/300(96.67)	575	hypothetical protein NECHADRAFT_123159 [Nectria haematococca mpVI 77-13-4]
Fusarium0G094870.1	gi|302913229|ref|XP_003050873.1|	0	264/265(99.62)	542	predicted protein [Nectria haematococca mpVI 77-13-4]
Fusarium0G094880.1	gi|302914912|ref|XP_003051267.1|	0	854/907(94.16)	1569	hypothetical protein NECHADRAFT_40623 [Nectria haematococca mpVI 77-13-4]
Fusarium0G094890.1	gi|302914910|ref|XP_003051266.1|	0	434/457(94.97)	888	predicted protein [Nectria haematococca mpVI 77-13-4]
Fusarium0G094900.1	gi|302913225|ref|XP_003050872.1|	0	766/788(97.21)	1598	hypothetical protein NECHADRAFT_69568 [Nectria haematococca mpVI 77-13-4]
Fusarium0G094910.1	gi|302913225|ref|XP_003050872.1|	0	447/457(97.81)	926	hypothetical protein NECHADRAFT_69568 [Nectria haematococca mpVI 77-13-4]
Fusarium0G094920.1	gi|302914908|ref|XP_003051265.1|	3.28E-73	121/134(90.30)	224	hypothetical protein NECHADRAFT_102668 [Nectria haematococca mpVI 77-13-4]
Fusarium0G094930.1	gi|302421780|ref|XP_003008720.1|	0	539/741(72.74)	1014	pre-mRNA-splicing factor prp1 [Fusarium alfalfae VaMs.102]
Fusarium0G094940.1	gi|302914906|ref|XP_003051264.1|	0	308/381(80.84)	605	hypothetical protein NECHADRAFT_41763 [Nectria haematococca mpVI 77-13-4]
Fusarium0G094950.1	gi|302913217|ref|XP_003050870.1|	0	634/642(98.75)	1305	hypothetical protein NECHADRAFT_93717 [Nectria haematococca mpVI 77-13-4]
Fusarium0G094960.1	gi|302913213|ref|XP_003050869.1|	0	484/487(99.38)	957	hypothetical protein NECHADRAFT_93716 [Nectria haematococca mpVI 77-13-4]
Fusarium0G094970.1	gi|302913210|ref|XP_003050868.1|	1.16E-73	110/110(100.00)	223	60S ribosomal protein L30 [Nectria haematococca mpVI 77-13-4]
Fusarium0G094980.1	gi|302914904|ref|XP_003051263.1|	5.46E-162	220/221(99.55)	456	60S ribosomal protein L10 [Nectria haematococca mpVI 77-13-4]
Fusarium0G094990.1	gi|302914902|ref|XP_003051262.1|	0	469/490(95.71)	948	hypothetical protein NECHADRAFT_41550 [Nectria haematococca mpVI 77-13-4]
Fusarium0G095000.1	gi|302914900|ref|XP_003051261.1|	0	918/929(98.82)	1891	hypothetical protein NECHADRAFT_93712 [Nectria haematococca mpVI 77-13-4]
Fusarium0G095010.1	gi|302913207|ref|XP_003050867.1|	0	488/492(99.19)	1011	hypothetical protein NECHADRAFT_61308 [Nectria haematococca mpVI 77-13-4]
Fusarium0G095020.1	gi|302913202|ref|XP_003050866.1|	0	367/400(91.75)	727	hypothetical protein NECHADRAFT_80556 [Nectria haematococca mpVI 77-13-4]
Fusarium0G095030.1	gi|302914898|ref|XP_003051260.1|	0	268/289(92.73)	549	predicted protein [Nectria haematococca mpVI 77-13-4]
Fusarium0G095040.1	gi|302913198|ref|XP_003050865.1|	2.20E-178	250/287(87.11)	502	predicted protein [Nectria haematococca mpVI 77-13-4]
Fusarium0G095050.1	gi|302913193|ref|XP_003050864.1|	0	651/711(91.56)	1275	hypothetical protein NECHADRAFT_100612 [Nectria haematococca mpVI 77-13-4]
Fusarium0G095060.1	gi|302914896|ref|XP_003051259.1|	0	939/983(95.52)	1902	predicted protein [Nectria haematococca mpVI 77-13-4]
Fusarium0G095070.1	gi|302914894|ref|XP_003051258.1|	0	401/422(95.02)	825	glycoside hydrolase family 72 [Nectria haematococca mpVI 77-13-4]
Fusarium0G095080.1	gi|685856475|ref|XP_009255270.1|	3.07E-41	70/71(98.59)	138	hypothetical protein FPSE_03877 [Fusarium pseudograminearum CS3096]
Fusarium0G095090.1	gi|302914890|ref|XP_003051256.1|	0	1655/1711(96.73)	3342	hypothetical protein NECHADRAFT_41527 [Nectria haematococca mpVI 77-13-4]
Fusarium0G095100.1	gi|302914888|ref|XP_003051255.1|	0	317/321(98.75)	654	predicted protein [Nectria haematococca mpVI 77-13-4]
Fusarium0G095110.1	gi|46136917|ref|XP_390150.1|	1.43E-71	110/124(88.71)	219	hypothetical protein FG09974.1 [Fusarium graminearum PH-1]
Fusarium0G095120.1	gi|302913184|ref|XP_003050862.1|	6.62E-128	282/365(77.26)	382	predicted protein [Nectria haematococca mpVI 77-13-4]
Fusarium0G095130.1	gi|302913178|ref|XP_003050861.1|	0	2621/3265(80.28)	3826	predicted protein [Nectria haematococca mpVI 77-13-4]
Fusarium0G095140.1	gi|302913178|ref|XP_003050861.1|	1.47E-147	345/362(95.30)	475	predicted protein [Nectria haematococca mpVI 77-13-4]
Fusarium0G095150.1	gi|302913173|ref|XP_003050860.1|	0	489/494(98.99)	1001	predicted protein [Nectria haematococca mpVI 77-13-4]
Fusarium0G095160.1	gi|302914886|ref|XP_003051254.1|	0	438/478(91.63)	708	hypothetical protein NECHADRAFT_41503 [Nectria haematococca mpVI 77-13-4]
Fusarium0G095170.1	gi|302913168|ref|XP_003050859.1|	0	389/398(97.74)	775	hypothetical protein NECHADRAFT_61287 [Nectria haematococca mpVI 77-13-4]
Fusarium0G095180.1	gi|302913163|ref|XP_003050858.1|	0	344/361(95.29)	703	predicted protein [Nectria haematococca mpVI 77-13-4]
Fusarium0G095190.1	gi|302914884|ref|XP_003051253.1|	0	400/403(99.26)	832	glycosyltransferase family 62 [Nectria haematococca mpVI 77-13-4]
Fusarium0G095200.1	gi|302914882|ref|XP_003051252.1|	3.68E-160	222/223(99.55)	452	predicted protein [Nectria haematococca mpVI 77-13-4]
Fusarium0G095210.1	gi|302914880|ref|XP_003051251.1|	0	904/932(97.00)	1800	predicted protein [Nectria haematococca mpVI 77-13-4]
Fusarium0G095220.1	gi|587690732|gb|EWZ37337.1|	0	349/421(82.90)	702	hypothetical protein FOZG_11096 [Fusarium oxysporum Fo47]
Fusarium0G095230.1	gi|358387898|gb|EHK25492.1|	1.61E-32	59/73(80.82)	116	hypothetical protein TRIVIDRAFT_32928 [Trichoderma virens Gv29-8]
Fusarium0G095240.1	gi|302913158|ref|XP_003050857.1|	0	1336/1350(98.96)	2720	hypothetical protein NECHADRAFT_41140 [Nectria haematococca mpVI 77-13-4]
Fusarium0G095250.1	gi|302914878|ref|XP_003051250.1|	0	487/496(98.19)	991	predicted protein [Nectria haematococca mpVI 77-13-4]
Fusarium0G095260.1	gi|302913154|ref|XP_003050856.1|	6.83E-104	149/152(98.03)	313	predicted protein [Nectria haematococca mpVI 77-13-4]
Fusarium0G095270.1	gi|302914876|ref|XP_003051249.1|	0	290/291(99.66)	589	predicted protein [Nectria haematococca mpVI 77-13-4]
Fusarium0G095280.1	gi|302913151|ref|XP_003050855.1|	1.51E-90	132/133(99.25)	278	hypothetical protein NECHADRAFT_25809 [Nectria haematococca mpVI 77-13-4]
Fusarium0G095290.1	gi|587668360|gb|EWY90701.1|	6.10E-18	102/310(32.90)	94	hypothetical protein FOYG_08122 [Fusarium oxysporum FOSC 3-a]
Fusarium0G095300.1	gi|302914874|ref|XP_003051248.1|	0	274/278(98.56)	530	hypothetical protein NECHADRAFT_100598 [Nectria haematococca mpVI 77-13-4]
Fusarium0G095310.1	gi|302914872|ref|XP_003051247.1|	0	569/577(98.61)	1186	hypothetical protein NECHADRAFT_69522 [Nectria haematococca mpVI 77-13-4]
Fusarium0G095320.1	gi|302913146|ref|XP_003050854.1|	2.45E-179	281/295(95.25)	506	hypothetical protein NECHADRAFT_41438 [Nectria haematococca mpVI 77-13-4]
Fusarium0G095330.1	gi|667724649|gb|KFA66597.1|	1.11E-72	158/414(38.16)	251	hypothetical protein S40285_08274 [Stachybotrys chlorohalonata IBT 40285]
Fusarium0G095340.1	gi|302914870|ref|XP_003051246.1|	0	278/281(98.93)	569	predicted protein [Nectria haematococca mpVI 77-13-4]
Fusarium0G095350.1	gi|302421598|ref|XP_003008629.1|	1.27E-49	97/179(54.19)	167	predicted protein [Fusarium alfalfae VaMs.102]
Fusarium0G095360.1	gi|302913137|ref|XP_003050852.1|	0	775/860(90.12)	1261	hypothetical protein NECHADRAFT_93686 [Nectria haematococca mpVI 77-13-4]
Fusarium0G095370.1	gi|302913133|ref|XP_003050851.1|	0	334/369(90.51)	676	hypothetical protein NECHADRAFT_80526 [Nectria haematococca mpVI 77-13-4]
Fusarium0G095380.1	gi|302914868|ref|XP_003051245.1|	2.33E-157	227/267(85.02)	447	hypothetical protein NECHADRAFT_41372 [Nectria haematococca mpVI 77-13-4]
Fusarium0G095390.1	gi|302914866|ref|XP_003051244.1|	1.57E-172	234/234(100.00)	484	predicted protein [Nectria haematococca mpVI 77-13-4]
Fusarium0G095400.1	gi|302913129|ref|XP_003050850.1|	0	430/445(96.63)	861	hypothetical protein NECHADRAFT_61266 [Nectria haematococca mpVI 77-13-4]
Fusarium0G095410.1	gi|302914864|ref|XP_003051243.1|	0	881/906(97.24)	1817	predicted protein [Nectria haematococca mpVI 77-13-4]
Fusarium0G095420.1	gi|302914862|ref|XP_003051242.1|	2.97E-134	185/185(100.00)	383	predicted protein [Nectria haematococca mpVI 77-13-4]
Fusarium0G095430.1	gi|302914860|ref|XP_003051241.1|	0	406/406(100.00)	840	predicted protein [Nectria haematococca mpVI 77-13-4]
Fusarium0G095440.1	gi|302914858|ref|XP_003051240.1|	0	396/401(98.75)	808	predicted protein [Nectria haematococca mpVI 77-13-4]
Fusarium0G095450.1	gi|302913124|ref|XP_003050849.1|	0	545/580(93.97)	1085	predicted protein [Nectria haematococca mpVI 77-13-4]
Fusarium0G095460.1	gi|302914856|ref|XP_003051239.1|	0	438/460(95.22)	877	predicted protein [Nectria haematococca mpVI 77-13-4]
Fusarium0G095470.1	gi|302913119|ref|XP_003050848.1|	0	604/611(98.85)	1266	predicted protein [Nectria haematococca mpVI 77-13-4]
Fusarium0G095480.1	gi|302914854|ref|XP_003051238.1|	0	279/305(91.48)	561	predicted protein [Nectria haematococca mpVI 77-13-4]
Fusarium0G095490.1	gi|302913114|ref|XP_003050847.1|	0	322/327(98.47)	667	predicted protein [Nectria haematococca mpVI 77-13-4]
Fusarium0G095500.1	gi|302914852|ref|XP_003051237.1|	1.14E-94	148/150(98.67)	280	hypothetical protein NECHADRAFT_104502 [Nectria haematococca mpVI 77-13-4]
Fusarium0G095510.1	gi|302914850|ref|XP_003051236.1|	0	398/399(99.75)	816	predicted protein [Nectria haematococca mpVI 77-13-4]
Fusarium0G095520.1	gi|302913110|ref|XP_003050846.1|	1.90E-180	251/260(96.54)	507	hypothetical protein NECHADRAFT_80512 [Nectria haematococca mpVI 77-13-4]
Fusarium0G095530.1	gi|302914846|ref|XP_003051234.1|	0	618/621(99.52)	1258	hypothetical protein NECHADRAFT_41703 [Nectria haematococca mpVI 77-13-4]
Fusarium0G095540.1	gi|302914844|ref|XP_003051233.1|	0	691/703(98.29)	1388	hypothetical protein NECHADRAFT_61241 [Nectria haematococca mpVI 77-13-4]
Fusarium0G095550.1	gi|302913105|ref|XP_003050845.1|	0	344/346(99.42)	710	predicted protein [Nectria haematococca mpVI 77-13-4]
Fusarium0G095560.1	gi|302913101|ref|XP_003050844.1|	0	267/331(80.66)	520	hypothetical protein NECHADRAFT_61239 [Nectria haematococca mpVI 77-13-4]
Fusarium0G095570.1	gi|302914842|ref|XP_003051232.1|	3.51E-146	203/210(96.67)	416	predicted protein [Nectria haematococca mpVI 77-13-4]
Fusarium0G095580.1	gi|302914840|ref|XP_003051231.1|	4.37E-82	129/161(80.12)	248	hypothetical protein NECHADRAFT_80505 [Nectria haematococca mpVI 77-13-4]
Fusarium0G095590.1	gi|302913096|ref|XP_003050843.1|	9.30E-172	263/313(84.03)	487	hypothetical protein NECHADRAFT_93668 [Nectria haematococca mpVI 77-13-4]
Fusarium0G095600.1	gi|302914838|ref|XP_003051230.1|	0	967/1011(95.65)	1910	hypothetical protein NECHADRAFT_104498 [Nectria haematococca mpVI 77-13-4]
Fusarium0G095610.1	gi|302913091|ref|XP_003050842.1|	2.22E-123	202/205(98.54)	357	hypothetical protein NECHADRAFT_80502 [Nectria haematococca mpVI 77-13-4]
Fusarium0G095620.1	gi|302914836|ref|XP_003051229.1|	7.31E-159	215/218(98.62)	448	predicted protein [Nectria haematococca mpVI 77-13-4]
Fusarium0G095630.1	gi|302914834|ref|XP_003051228.1|	0	443/455(97.36)	915	predicted protein [Nectria haematococca mpVI 77-13-4]
Fusarium0G095640.1	gi|302914832|ref|XP_003051227.1|	4.70E-121	169/172(98.26)	350	hypothetical protein NECHADRAFT_8505 [Nectria haematococca mpVI 77-13-4]
Fusarium0G095650.1	gi|302913086|ref|XP_003050841.1|	0	492/521(94.43)	976	hypothetical protein NECHADRAFT_61231 [Nectria haematococca mpVI 77-13-4]
Fusarium0G095660.1	gi|302913082|ref|XP_003050840.1|	0	500/532(93.98)	983	predicted protein [Nectria haematococca mpVI 77-13-4]
Fusarium0G095670.1	gi|302913078|ref|XP_003050839.1|	0	292/333(87.69)	578	hypothetical protein NECHADRAFT_40488 [Nectria haematococca mpVI 77-13-4]
Fusarium0G095680.1	gi|591503494|gb|EXM32839.1|	0	329/470(70.00)	674	hypothetical protein FOTG_03039 [Fusarium oxysporum f. sp. vasinfectum 25433]
Fusarium0G095690.1	gi|302914830|ref|XP_003051226.1|	0	310/316(98.10)	615	hypothetical protein NECHADRAFT_40847 [Nectria haematococca mpVI 77-13-4]
Fusarium0G095700.1	gi|302913073|ref|XP_003050838.1|	0	608/613(99.18)	1267	hypothetical protein NECHADRAFT_69476 [Nectria haematococca mpVI 77-13-4]
Fusarium0G095710.1	gi|302914828|ref|XP_003051225.1|	1.96E-140	201/211(95.26)	401	predicted protein [Nectria haematococca mpVI 77-13-4]
Fusarium0G095720.1	gi|302914826|ref|XP_003051224.1|	0	312/327(95.41)	639	hypothetical protein NECHADRAFT_41740 [Nectria haematococca mpVI 77-13-4]
Fusarium0G095730.1	gi|302913068|ref|XP_003050837.1|	0	505/513(98.44)	1035	hypothetical protein NECHADRAFT_69473 [Nectria haematococca mpVI 77-13-4]
Fusarium0G095740.1	gi|751358659|gb|KIL96381.1|	4.72E-49	101/243(41.56)	171	hypothetical protein FAVG1_01125 [Fusarium avenaceum]
Fusarium0G095750.1	gi|751358658|gb|KIL96380.1|	2.73E-96	146/231(63.20)	290	hypothetical protein FAVG1_01124 [Fusarium avenaceum]
Fusarium0G095760.1	gi|302913063|ref|XP_003050836.1|	1.64E-172	239/242(98.76)	485	hypothetical protein NECHADRAFT_100574 [Nectria haematococca mpVI 77-13-4]
Fusarium0G095770.1	gi|302913058|ref|XP_003050835.1|	0	714/895(79.78)	1101	predicted protein [Nectria haematococca mpVI 77-13-4]
Fusarium0G095780.1	gi|302913054|ref|XP_003050834.1|	9.83E-134	184/186(98.92)	382	predicted protein [Nectria haematococca mpVI 77-13-4]
Fusarium0G095790.1	gi|302914824|ref|XP_003051223.1|	0	494/650(76.00)	912	hypothetical protein NECHADRAFT_93654 [Nectria haematococca mpVI 77-13-4]
Fusarium0G095800.1	gi|342887532|gb|EGU87014.1|	0	403/630(63.97)	695	hypothetical protein FOXB_02408 [Fusarium oxysporum Fo5176]
Fusarium0G095810.1	gi|302913049|ref|XP_003050833.1|	2.32E-134	192/200(96.00)	385	hypothetical protein NECHADRAFT_40695 [Nectria haematococca mpVI 77-13-4]
Fusarium0G095820.1	gi|302913045|ref|XP_003050832.1|	0	372/380(97.89)	750	hypothetical protein NECHADRAFT_40832 [Nectria haematococca mpVI 77-13-4]
Fusarium0G095830.1	gi|666404732|gb|KEY70314.1|	0	506/799(63.33)	969	hypothetical protein S7711_07010 [Stachybotrys chartarum IBT 7711]
Fusarium0G095840.1	gi|302913041|ref|XP_003050831.1|	0	518/529(97.92)	1088	predicted protein [Nectria haematococca mpVI 77-13-4]
Fusarium0G095850.1	gi|302914816|ref|XP_003051219.1|	2.68E-82	121/121(100.00)	246	predicted protein [Nectria haematococca mpVI 77-13-4]
Fusarium0G095860.1	gi|302914814|ref|XP_003051218.1|	0	666/736(90.49)	1349	hypothetical protein NECHADRAFT_41232 [Nectria haematococca mpVI 77-13-4]
Fusarium0G095870.1	gi|302914812|ref|XP_003051217.1|	0	466/486(95.88)	967	hypothetical protein NECHADRAFT_40860 [Nectria haematococca mpVI 77-13-4]
Fusarium0G095880.1	gi|302913033|ref|XP_003050829.1|	0	435/444(97.97)	855	hypothetical protein NECHADRAFT_61207 [Nectria haematococca mpVI 77-13-4]
Fusarium0G095890.1	gi|587718794|gb|EWZ90131.1|	3.44E-24	67/169(39.64)	106	hypothetical protein FOWG_07892 [Fusarium oxysporum f. sp. lycopersici MN25]
Fusarium0G095900.1	gi|302914810|ref|XP_003051216.1|	0	532/594(89.56)	1060	hypothetical protein NECHADRAFT_80474 [Nectria haematococca mpVI 77-13-4]
Fusarium0G095910.1	gi|302913029|ref|XP_003050828.1|	0	734/741(99.06)	1509	predicted protein [Nectria haematococca mpVI 77-13-4]
Fusarium0G095920.1	gi|302913024|ref|XP_003050827.1|	0	710/716(99.16)	1467	hypothetical protein NECHADRAFT_80472 [Nectria haematococca mpVI 77-13-4]
Fusarium0G095930.1	gi|302913019|ref|XP_003050826.1|	0	275/277(99.28)	564	predicted protein [Nectria haematococca mpVI 77-13-4]
Fusarium0G095940.1	gi|302914808|ref|XP_003051215.1|	0	425/438(97.03)	884	hypothetical protein NECHADRAFT_104485 [Nectria haematococca mpVI 77-13-4]
Fusarium0G095950.1	gi|302914806|ref|XP_003051214.1|	0	604/651(92.78)	1251	hypothetical protein NECHADRAFT_80469 [Nectria haematococca mpVI 77-13-4]
Fusarium0G095960.1	gi|302913014|ref|XP_003050825.1|	0	480/489(98.16)	996	hypothetical protein NECHADRAFT_41236 [Nectria haematococca mpVI 77-13-4]
Fusarium0G095970.1	gi|302913009|ref|XP_003050824.1|	0	319/330(96.67)	670	hypothetical protein NECHADRAFT_41200 [Nectria haematococca mpVI 77-13-4]
Fusarium0G095980.1	gi|302913005|ref|XP_003050823.1|	0	1471/1534(95.89)	3033	hypothetical protein NECHADRAFT_80466 [Nectria haematococca mpVI 77-13-4]
Fusarium0G095990.1	gi|302914804|ref|XP_003051213.1|	0	592/663(89.29)	1114	hypothetical protein NECHADRAFT_41813 [Nectria haematococca mpVI 77-13-4]
Fusarium0G096000.1	gi|302914802|ref|XP_003051212.1|	0	413/451(91.57)	805	hypothetical protein NECHADRAFT_69450 [Nectria haematococca mpVI 77-13-4]
Fusarium0G096010.1	gi|302913001|ref|XP_003050822.1|	8.51E-97	137/137(100.00)	284	predicted protein [Nectria haematococca mpVI 77-13-4]
Fusarium0G096020.1	gi|302912995|ref|XP_003050821.1|	0	359/388(92.53)	725	hypothetical protein NECHADRAFT_41595 [Nectria haematococca mpVI 77-13-4]
Fusarium0G096030.1	gi|302914800|ref|XP_003051211.1|	3.90E-104	150/153(98.04)	304	predicted protein [Nectria haematococca mpVI 77-13-4]
Fusarium0G096040.1	gi|302914798|ref|XP_003051210.1|	0	306/316(96.84)	641	hypothetical protein NECHADRAFT_93635 [Nectria haematococca mpVI 77-13-4]
Fusarium0G096050.1	gi|302912990|ref|XP_003050820.1|	0	292/294(99.32)	581	predicted protein [Nectria haematococca mpVI 77-13-4]
Fusarium0G096060.1	gi|302914794|ref|XP_003051209.1|	2.68E-69	106/106(100.00)	212	60S ribosomal protein L42 [Nectria haematococca mpVI 77-13-4]
Fusarium0G096070.1	gi|302912985|ref|XP_003050819.1|	0	316/323(97.83)	661	hypothetical protein NECHADRAFT_69438 [Nectria haematococca mpVI 77-13-4]
Fusarium0G096080.1	gi|302912985|ref|XP_003050819.1|	6.19E-168	237/244(97.13)	486	hypothetical protein NECHADRAFT_69438 [Nectria haematococca mpVI 77-13-4]
Fusarium0G096090.1	gi|302914789|ref|XP_003051208.1|	0	351/364(96.43)	724	hypothetical protein NECHADRAFT_93632 [Nectria haematococca mpVI 77-13-4]
Fusarium0G096100.1	gi|302914782|ref|XP_003051207.1|	0	548/593(92.41)	1105	hypothetical protein NECHADRAFT_41158 [Nectria haematococca mpVI 77-13-4]
Fusarium0G096110.1	gi|302912981|ref|XP_003050818.1|	0	450/470(95.74)	919	hypothetical protein NECHADRAFT_93630 [Nectria haematococca mpVI 77-13-4]
Fusarium0G096120.1	gi|751358210|gb|KIL95932.1|	1.08E-12	49/156(31.41)	76	hypothetical protein FAVG1_00670 [Fusarium avenaceum]
Fusarium0G096130.1	gi|302911091|ref|XP_003050416.1|	5.14E-31	69/128(53.91)	122	predicted protein [Nectria haematococca mpVI 77-13-4]
Fusarium0G096140.1	gi|477522061|gb|ENH74143.1|	0	394/749(52.60)	781	hypothetical protein FOC1_g10007309 [Fusarium oxysporum f. sp. cubense race 1]
Fusarium0G096150.1	gi|302912977|ref|XP_003050817.1|	1.29E-180	250/266(93.98)	509	hypothetical protein NECHADRAFT_93629 [Nectria haematococca mpVI 77-13-4]
Fusarium0G096160.1	gi|116180168|ref|XP_001219933.1|	3.07E-108	166/323(51.39)	326	hypothetical protein CHGG_00712 [Chaetomium globosum CBS 148.51]
Fusarium0G096170.1	gi|302912972|ref|XP_003050816.1|	0	350/355(98.59)	707	hypothetical protein NECHADRAFT_93627 [Nectria haematococca mpVI 77-13-4]
Fusarium0G096180.1	gi|302912967|ref|XP_003050815.1|	9.43E-102	149/151(98.68)	298	hypothetical protein NECHADRAFT_100558 [Nectria haematococca mpVI 77-13-4]
Fusarium0G096190.1	gi|302914771|ref|XP_003051205.1|	0	968/1012(95.65)	1986	predicted protein [Nectria haematococca mpVI 77-13-4]
Fusarium0G096200.1	gi|302912962|ref|XP_003050814.1|	0	424/456(92.98)	759	hypothetical protein NECHADRAFT_80448 [Nectria haematococca mpVI 77-13-4]
Fusarium0G096210.1	gi|302914765|ref|XP_003051204.1|	0	497/610(81.48)	967	predicted protein [Nectria haematococca mpVI 77-13-4]
Fusarium0G096220.1	gi|751358615|gb|KIL96337.1|	1.56E-62	90/117(76.92)	196	hypothetical protein FAVG1_01081 [Fusarium avenaceum]
Fusarium0G096230.1	gi|302914760|ref|XP_003051203.1|	6.44E-87	127/131(96.95)	259	hypothetical protein NECHADRAFT_102654 [Nectria haematococca mpVI 77-13-4]
Fusarium0G096240.1	gi|517317247|emb|CCT68472.1|	1.41E-69	100/108(92.59)	213	uncharacterized protein FFUJ_07258 [Fusarium fujikuroi IMI 58289]
Fusarium0G096250.1	gi|302914755|ref|XP_003051202.1|	0	1716/1781(96.35)	3537	predicted protein [Nectria haematococca mpVI 77-13-4]
Fusarium0G096260.1	gi|302914750|ref|XP_003051201.1|	3.39E-180	242/244(99.18)	509	predicted protein [Nectria haematococca mpVI 77-13-4]
Fusarium0G096270.1	gi|302912957|ref|XP_003050813.1|	6.94E-157	213/217(98.16)	445	hypothetical protein NECHADRAFT_61179 [Nectria haematococca mpVI 77-13-4]
Fusarium0G096280.1	gi|302914745|ref|XP_003051200.1|	0	322/323(99.69)	665	hypothetical protein NECHADRAFT_16073 [Nectria haematococca mpVI 77-13-4]
Fusarium0G096290.1	gi|685856083|ref|XP_009255074.1|	3.49E-50	78/84(92.86)	162	hypothetical protein FPSE_03680 [Fusarium pseudograminearum CS3096]
Fusarium0G096300.1	gi|302914740|ref|XP_003051199.1|	0	477/503(94.83)	974	predicted protein [Nectria haematococca mpVI 77-13-4]
Fusarium0G096310.1	gi|302912953|ref|XP_003050812.1|	0	748/772(96.89)	1509	predicted protein [Nectria haematococca mpVI 77-13-4]
Fusarium0G096320.1	gi|302912948|ref|XP_003050811.1|	0	335/372(90.05)	701	predicted protein [Nectria haematococca mpVI 77-13-4]
Fusarium0G096330.1	gi|302914735|ref|XP_003051198.1|	0	384/457(84.03)	732	hypothetical protein NECHADRAFT_80439 [Nectria haematococca mpVI 77-13-4]
Fusarium0G096340.1	gi|302912943|ref|XP_003050810.1|	0	809/811(99.75)	1672	predicted protein [Nectria haematococca mpVI 77-13-4]
Fusarium0G096350.1	gi|302912938|ref|XP_003050809.1|	0	1073/1094(98.08)	2209	predicted protein [Nectria haematococca mpVI 77-13-4]
Fusarium0G096360.1	gi|302914730|ref|XP_003051197.1|	0	367/385(95.32)	739	predicted protein [Nectria haematococca mpVI 77-13-4]
Fusarium0G096370.1	gi|302914726|ref|XP_003051196.1|	0	364/388(93.81)	740	hypothetical protein NECHADRAFT_41785 [Nectria haematococca mpVI 77-13-4]
Fusarium0G096380.1	gi|302912934|ref|XP_003050808.1|	1.48E-45	72/72(100.00)	149	predicted protein [Nectria haematococca mpVI 77-13-4]
Fusarium0G096390.1	gi|302914722|ref|XP_003051195.1|	0	1344/1360(98.82)	2773	predicted protein [Nectria haematococca mpVI 77-13-4]
Fusarium0G096400.1	gi|302914717|ref|XP_003051194.1|	0	315/320(98.44)	648	hypothetical protein NECHADRAFT_80433 [Nectria haematococca mpVI 77-13-4]
Fusarium0G096410.1	gi|302912929|ref|XP_003050807.1|	0	567/579(97.93)	1179	predicted protein [Nectria haematococca mpVI 77-13-4]
Fusarium0G096420.1	gi|302914713|ref|XP_003051193.1|	7.76E-122	168/171(98.25)	352	hypothetical protein NECHADRAFT_106136 [Nectria haematococca mpVI 77-13-4]
Fusarium0G096430.1	gi|302912925|ref|XP_003050806.1|	0	587/604(97.19)	1209	hypothetical protein NECHADRAFT_61163 [Nectria haematococca mpVI 77-13-4]
Fusarium0G096440.1	gi|302914708|ref|XP_003051192.1|	2.00E-114	166/169(98.22)	332	predicted protein [Nectria haematococca mpVI 77-13-4]
Fusarium0G096450.1	gi|302914704|ref|XP_003051191.1|	7.63E-106	292/424(68.87)	331	hypothetical protein NECHADRAFT_80428 [Nectria haematococca mpVI 77-13-4]
Fusarium0G096460.1	gi|302914700|ref|XP_003051190.1|	0	257/258(99.61)	521	predicted protein [Nectria haematococca mpVI 77-13-4]
Fusarium0G096470.1	gi|302912920|ref|XP_003050805.1|	0	451/479(94.15)	921	predicted protein [Nectria haematococca mpVI 77-13-4]
Fusarium0G096480.1	gi|302914696|ref|XP_003051189.1|	4.02E-150	213/220(96.82)	426	hypothetical protein NECHADRAFT_80425 [Nectria haematococca mpVI 77-13-4]
Fusarium0G096490.1	gi|302914691|ref|XP_003051188.1|	0	912/970(94.02)	1849	predicted protein [Nectria haematococca mpVI 77-13-4]
Fusarium0G096500.1	gi|302912916|ref|XP_003050804.1|	0	396/528(75.00)	750	predicted protein [Nectria haematococca mpVI 77-13-4]
Fusarium0G096510.1	gi|302912911|ref|XP_003050803.1|	0	927/952(97.37)	1868	hypothetical protein NECHADRAFT_40480 [Nectria haematococca mpVI 77-13-4]
Fusarium0G096520.1	gi|302912906|ref|XP_003050802.1|	1.41E-94	148/180(82.22)	282	predicted protein [Nectria haematococca mpVI 77-13-4]
Fusarium0G096530.1	gi|342887751|gb|EGU87184.1|	7.24E-75	114/126(90.48)	228	hypothetical protein FOXB_02301 [Fusarium oxysporum Fo5176]
Fusarium0G096540.1	gi|302912900|ref|XP_003050801.1|	7.11E-148	214/221(96.83)	427	hypothetical protein NECHADRAFT_100543 [Nectria haematococca mpVI 77-13-4]
Fusarium0G096550.1	gi|302914682|ref|XP_003051186.1|	0	451/452(99.78)	942	hypothetical protein NECHADRAFT_61152 [Nectria haematococca mpVI 77-13-4]
Fusarium0G096560.1	gi|302912895|ref|XP_003050800.1|	1.87E-160	217/219(99.09)	452	predicted protein [Nectria haematococca mpVI 77-13-4]
Fusarium0G096570.1	gi|302914676|ref|XP_003051185.1|	0	506/530(95.47)	982	SWR1-complex protein 4 [Nectria haematococca mpVI 77-13-4]
Fusarium0G096580.1	gi|587747434|gb|EXA45150.1|	0	571/653(87.44)	1127	hypothetical protein FOVG_06320 [Fusarium oxysporum f. sp. pisi HDV247]
Fusarium0G096590.1	gi|302912890|ref|XP_003050799.1|	0	603/650(92.77)	1234	hypothetical protein NECHADRAFT_41909 [Nectria haematococca mpVI 77-13-4]
Fusarium0G096600.1	gi|302912885|ref|XP_003050798.1|	0	638/669(95.37)	1324	hypothetical protein NECHADRAFT_93600 [Nectria haematococca mpVI 77-13-4]
Fusarium0G096610.1	gi|302914671|ref|XP_003051184.1|	4.61E-142	206/208(99.04)	405	hypothetical protein NECHADRAFT_80411 [Nectria haematococca mpVI 77-13-4]
Fusarium0G096620.1	gi|302914667|ref|XP_003051183.1|	0	757/784(96.56)	1498	hypothetical protein NECHADRAFT_100540 [Nectria haematococca mpVI 77-13-4]
Fusarium0G096630.1	gi|302912881|ref|XP_003050797.1|	0	349/354(98.59)	712	predicted protein [Nectria haematococca mpVI 77-13-4]
Fusarium0G096640.1	gi|302914663|ref|XP_003051182.1|	0	703/716(98.18)	1448	predicted protein [Nectria haematococca mpVI 77-13-4]
Fusarium0G096650.1	gi|302912876|ref|XP_003050796.1|	9.08E-164	225/231(97.40)	462	mitochondrial 54S ribosomal protein YmL8 [Nectria haematococca mpVI 77-13-4]
Fusarium0G096660.1	gi|302914659|ref|XP_003051181.1|	2.13E-165	230/231(99.57)	466	hypothetical protein NECHADRAFT_100537 [Nectria haematococca mpVI 77-13-4]
Fusarium0G096670.1	gi|302914654|ref|XP_003051180.1|	7.80E-138	310/420(73.81)	412	hypothetical protein NECHADRAFT_80405 [Nectria haematococca mpVI 77-13-4]
Fusarium0G096680.1	gi|475665868|gb|EMT63660.1|	4.46E-137	189/304(62.17)	400	Putative rhamnogalacturonate lyase C [Fusarium oxysporum f. sp. cubense race 4]
Fusarium0G096690.1	gi|302914649|ref|XP_003051179.1|	0	369/386(95.60)	749	predicted protein [Nectria haematococca mpVI 77-13-4]
Fusarium0G096700.1	gi|302914644|ref|XP_003051178.1|	0	397/403(98.51)	823	predicted protein [Nectria haematococca mpVI 77-13-4]
Fusarium0G096710.1	gi|302912871|ref|XP_003050795.1|	0	572/589(97.11)	1183	predicted protein [Nectria haematococca mpVI 77-13-4]
Fusarium0G096720.1	gi|302914639|ref|XP_003051177.1|	0	270/278(97.12)	540	hypothetical protein NECHADRAFT_69388 [Nectria haematococca mpVI 77-13-4]
Fusarium0G096730.1	gi|302914634|ref|XP_003051176.1|	4.68E-62	106/110(96.36)	194	predicted protein [Nectria haematococca mpVI 77-13-4]
Fusarium0G096740.1	gi|302912866|ref|XP_003050794.1|	0	578/659(87.71)	1092	hypothetical protein NECHADRAFT_93591 [Nectria haematococca mpVI 77-13-4]
Fusarium0G096750.1	gi|302914629|ref|XP_003051175.1|	7.19E-148	207/207(100.00)	421	hypothetical protein NECHADRAFT_100533 [Nectria haematococca mpVI 77-13-4]
Fusarium0G096760.1	gi|302914624|ref|XP_003051174.1|	1.88E-103	148/149(99.33)	302	hypothetical protein NECHADRAFT_80398 [Nectria haematococca mpVI 77-13-4]
Fusarium0G096770.1	gi|302914619|ref|XP_003051173.1|	2.27E-119	172/173(99.42)	344	hypothetical protein NECHADRAFT_80397 [Nectria haematococca mpVI 77-13-4]
Fusarium0G096780.1	gi|302914614|ref|XP_003051172.1|	0	307/328(93.60)	622	hypothetical protein NECHADRAFT_41007 [Nectria haematococca mpVI 77-13-4]
Fusarium0G096790.1	gi|302912857|ref|XP_003050792.1|	0	1380/1385(99.64)	2849	predicted protein [Nectria haematococca mpVI 77-13-4]
Fusarium0G096800.1	gi|302914609|ref|XP_003051171.1|	0	328/340(96.47)	689	hypothetical protein NECHADRAFT_93587 [Nectria haematococca mpVI 77-13-4]
Fusarium0G096810.1	gi|302912852|ref|XP_003050791.1|	3.10E-106	173/190(91.05)	312	predicted protein [Nectria haematococca mpVI 77-13-4]
Fusarium0G096820.1	gi|302912848|ref|XP_003050790.1|	0	398/412(96.60)	813	predicted protein [Nectria haematococca mpVI 77-13-4]
Fusarium0G096830.1	gi|302912848|ref|XP_003050790.1|	0	486/494(98.38)	996	predicted protein [Nectria haematococca mpVI 77-13-4]
Fusarium0G096840.1	gi|685856437|ref|XP_009255251.1|	4.70E-55	85/97(87.63)	175	hypothetical protein FPSE_03858 [Fusarium pseudograminearum CS3096]
Fusarium0G096850.1	gi|302912843|ref|XP_003050789.1|	0	463/520(89.04)	948	hypothetical protein NECHADRAFT_61128 [Nectria haematococca mpVI 77-13-4]
Fusarium0G096860.1	gi|302912838|ref|XP_003050788.1|	1.27E-113	169/181(93.37)	330	hypothetical protein NECHADRAFT_80387 [Nectria haematococca mpVI 77-13-4]
Fusarium0G096870.1	gi|302912834|ref|XP_003050787.1|	0	374/388(96.39)	757	hypothetical protein NECHADRAFT_80386 [Nectria haematococca mpVI 77-13-4]
Fusarium0G096880.1	gi|302914599|ref|XP_003051169.1|	1.74E-145	203/229(88.65)	414	hypothetical protein NECHADRAFT_106135 [Nectria haematococca mpVI 77-13-4]
Fusarium0G096890.1	gi|302912829|ref|XP_003050786.1|	0	603/610(98.85)	1228	predicted protein [Nectria haematococca mpVI 77-13-4]
Fusarium0G096900.1	gi|302914594|ref|XP_003051168.1|	5.52E-116	170/172(98.84)	336	hypothetical protein NECHADRAFT_100528 [Nectria haematococca mpVI 77-13-4]
Fusarium0G096910.1	gi|302912824|ref|XP_003050785.1|	0	599/630(95.08)	1217	hypothetical protein NECHADRAFT_69377 [Nectria haematococca mpVI 77-13-4]
Fusarium0G096920.1	gi|302914590|ref|XP_003051167.1|	0	364/374(97.33)	755	hypothetical protein NECHADRAFT_41166 [Nectria haematococca mpVI 77-13-4]
Fusarium0G096930.1	gi|302914585|ref|XP_003051166.1|	2.26E-135	200/208(96.15)	388	hypothetical protein NECHADRAFT_100526 [Nectria haematococca mpVI 77-13-4]
Fusarium0G096940.1	gi|302912819|ref|XP_003050784.1|	4.12E-88	129/130(99.23)	261	predicted protein [Nectria haematococca mpVI 77-13-4]
Fusarium0G096950.1	gi|302914580|ref|XP_003051165.1|	1.01E-111	155/156(99.36)	323	predicted protein [Nectria haematococca mpVI 77-13-4]
Fusarium0G096960.1	gi|302914575|ref|XP_003051164.1|	0	320/323(99.07)	663	predicted protein [Nectria haematococca mpVI 77-13-4]
Fusarium0G096970.1	gi|302912814|ref|XP_003050783.1|	0	674/709(95.06)	1387	hypothetical protein NECHADRAFT_106134 [Nectria haematococca mpVI 77-13-4]
Fusarium0G096980.1	gi|302914571|ref|XP_003051163.1|	0	407/412(98.79)	826	hypothetical protein NECHADRAFT_41459 [Nectria haematococca mpVI 77-13-4]
Fusarium0G096990.1	gi|302914567|ref|XP_003051162.1|	0	456/465(98.06)	951	predicted protein [Nectria haematococca mpVI 77-13-4]
Fusarium0G097000.1	gi|517317507|emb|CCT68708.1|	0	374/448(83.48)	792	uncharacterized protein FFUJ_07517 [Fusarium fujikuroi IMI 58289]
Fusarium0G097010.1	gi|302914563|ref|XP_003051161.1|	7.42E-80	121/122(99.18)	244	hypothetical protein NECHADRAFT_104454 [Nectria haematococca mpVI 77-13-4]
Fusarium0G097020.1	gi|302912804|ref|XP_003050781.1|	0	380/408(93.14)	791	hypothetical protein NECHADRAFT_20897 [Nectria haematococca mpVI 77-13-4]
Fusarium0G097030.1	gi|685854963|ref|XP_009254514.1|	2.95E-136	210/346(60.69)	401	hypothetical protein FPSE_03120 [Fusarium pseudograminearum CS3096]
Fusarium0G097040.1	gi|302912800|ref|XP_003050780.1|	8.14E-96	141/141(100.00)	304	hypothetical protein NECHADRAFT_80371 [Nectria haematococca mpVI 77-13-4]
Fusarium0G097050.1	gi|302912796|ref|XP_003050779.1|	0	691/702(98.43)	1404	hypothetical protein NECHADRAFT_40827 [Nectria haematococca mpVI 77-13-4]
Fusarium0G097060.1	gi|302914559|ref|XP_003051160.1|	0	540/541(99.82)	1127	predicted protein [Nectria haematococca mpVI 77-13-4]
Fusarium0G097070.1	gi|302914554|ref|XP_003051159.1|	0	1205/1270(94.88)	2385	hypothetical protein NECHADRAFT_104452 [Nectria haematococca mpVI 77-13-4]
Fusarium0G097080.1	gi|302912791|ref|XP_003050778.1|	0	300/317(94.64)	632	predicted protein [Nectria haematococca mpVI 77-13-4]
Fusarium0G097090.1	gi|302912787|ref|XP_003050777.1|	0	551/595(92.61)	1116	predicted protein [Nectria haematococca mpVI 77-13-4]
Fusarium0G097100.1	gi|685854951|ref|XP_009254508.1|	1.32E-98	159/220(72.27)	295	hypothetical protein FPSE_03114 [Fusarium pseudograminearum CS3096]
Fusarium0G097110.1	gi|302912783|ref|XP_003050776.1|	0	469/552(84.96)	668	hypothetical protein NECHADRAFT_40805 [Nectria haematococca mpVI 77-13-4]
Fusarium0G097120.1	gi|302914549|ref|XP_003051158.1|	1.64E-112	157/157(100.00)	326	predicted protein [Nectria haematococca mpVI 77-13-4]
Fusarium0G097130.1	gi|302914541|ref|XP_003051157.1|	0	578/579(99.83)	1212	predicted protein [Nectria haematococca mpVI 77-13-4]
Fusarium0G097140.1	gi|475665922|gb|EMT63714.1|	0	280/283(98.94)	563	Mitochondrial outer membrane protein porin [Fusarium oxysporum f. sp. cubense race 4]
Fusarium0G097150.1	gi|302912779|ref|XP_003050775.1|	0	303/313(96.81)	612	hypothetical protein NECHADRAFT_61102 [Nectria haematococca mpVI 77-13-4]
Fusarium0G097160.1	gi|302912774|ref|XP_003050774.1|	0	582/585(99.49)	1214	hypothetical protein NECHADRAFT_123345 [Nectria haematococca mpVI 77-13-4]
Fusarium0G097170.1	gi|584130715|gb|EWG40109.1|	0	1008/1084(92.99)	2081	regulator-nonsense transcripts 1 [Fusarium verticillioides 7600]
Fusarium0G097180.1	gi|302914527|ref|XP_003051154.1|	0	290/292(99.32)	592	hypothetical protein NECHADRAFT_41584 [Nectria haematococca mpVI 77-13-4]
Fusarium0G097190.1	gi|302912770|ref|XP_003050773.1|	0	612/613(99.84)	1266	predicted protein [Nectria haematococca mpVI 77-13-4]
Fusarium0G097200.1	gi|302914521|ref|XP_003051153.1|	3.94E-172	237/266(89.10)	487	hypothetical protein NECHADRAFT_40658 [Nectria haematococca mpVI 77-13-4]
Fusarium0G097210.1	gi|302914513|ref|XP_003051151.1|	0	631/660(95.61)	1320	hypothetical protein NECHADRAFT_80354 [Nectria haematococca mpVI 77-13-4]
Fusarium0G097220.1	gi|584130705|gb|EWG40099.1|	0	406/417(97.36)	837	GTPase [Fusarium verticillioides 7600]
Fusarium0G097230.1	gi|302914506|ref|XP_003051150.1|	0	377/429(87.88)	746	hypothetical protein NECHADRAFT_106131 [Nectria haematococca mpVI 77-13-4]
Fusarium0G097240.1	gi|302914501|ref|XP_003051149.1|	0	850/896(94.87)	1752	predicted protein [Nectria haematococca mpVI 77-13-4]
Fusarium0G097250.1	gi|302914496|ref|XP_003051148.1|	0	337/358(94.13)	681	hypothetical protein NECHADRAFT_41798 [Nectria haematococca mpVI 77-13-4]
Fusarium0G097260.1	gi|302912762|ref|XP_003050771.1|	0	599/607(98.68)	1219	hypothetical protein NECHADRAFT_41415 [Nectria haematococca mpVI 77-13-4]
Fusarium0G097270.1	gi|302914491|ref|XP_003051147.1|	2.46E-177	240/242(99.17)	497	predicted protein [Nectria haematococca mpVI 77-13-4]
Fusarium0G097280.1	gi|302912758|ref|XP_003050770.1|	0	1781/1818(97.96)	3672	predicted protein [Nectria haematococca mpVI 77-13-4]
Fusarium0G097290.1	gi|302914484|ref|XP_003051146.1|	0	604/635(95.12)	1233	hypothetical protein NECHADRAFT_41367 [Nectria haematococca mpVI 77-13-4]
Fusarium0G097300.1	gi|302914479|ref|XP_003051145.1|	0	350/354(98.87)	715	hypothetical protein NECHADRAFT_80345 [Nectria haematococca mpVI 77-13-4]
Fusarium0G097310.1	gi|302912754|ref|XP_003050769.1|	0	755/756(99.87)	1582	predicted protein [Nectria haematococca mpVI 77-13-4]
Fusarium0G097320.1	gi|302912750|ref|XP_003050768.1|	0	539/553(97.47)	1104	predicted protein [Nectria haematococca mpVI 77-13-4]
Fusarium0G097330.1	gi|302912746|ref|XP_003050767.1|	0	455/475(95.79)	928	hypothetical protein NECHADRAFT_40649 [Nectria haematococca mpVI 77-13-4]
Fusarium0G097340.1	gi|302912742|ref|XP_003050766.1|	0	618/649(95.22)	1263	predicted protein [Nectria haematococca mpVI 77-13-4]
Fusarium0G097350.1	gi|302914475|ref|XP_003051144.1|	0	432/456(94.74)	879	predicted protein [Nectria haematococca mpVI 77-13-4]
Fusarium0G097360.1	gi|302914469|ref|XP_003051143.1|	0	394/397(99.24)	805	predicted protein [Nectria haematococca mpVI 77-13-4]
Fusarium0G097370.1	gi|302912738|ref|XP_003050765.1|	6.77E-138	202/205(98.54)	394	predicted protein [Nectria haematococca mpVI 77-13-4]
Fusarium0G097380.1	gi|302912733|ref|XP_003050764.1|	1.45E-85	125/127(98.43)	255	hypothetical protein NECHADRAFT_100506 [Nectria haematococca mpVI 77-13-4]
Fusarium0G097390.1	gi|302912728|ref|XP_003050763.1|	0	1396/1409(99.08)	2870	transcription elongation factor SPT6 [Nectria haematococca mpVI 77-13-4]
Fusarium0G097400.1	gi|302914465|ref|XP_003051142.1|	0	505/507(99.61)	1036	predicted protein [Nectria haematococca mpVI 77-13-4]
Fusarium0G097410.1	gi|302912723|ref|XP_003050762.1|	2.49E-168	229/236(97.03)	474	hypothetical protein NECHADRAFT_41779 [Nectria haematococca mpVI 77-13-4]
Fusarium0G097420.1	gi|302914461|ref|XP_003051141.1|	1.03E-122	193/306(63.07)	363	hypothetical protein NECHADRAFT_80333 [Nectria haematococca mpVI 77-13-4]
Fusarium0G097430.1	gi|302914456|ref|XP_003051140.1|	0	543/546(99.45)	1103	hypothetical protein NECHADRAFT_40481 [Nectria haematococca mpVI 77-13-4]
Fusarium0G097440.1	gi|302912719|ref|XP_003050761.1|	0	292/315(92.70)	593	hypothetical protein NECHADRAFT_80332 [Nectria haematococca mpVI 77-13-4]
Fusarium0G097450.1	gi|302914452|ref|XP_003051139.1|	0	380/390(97.44)	789	hypothetical protein NECHADRAFT_40504 [Nectria haematococca mpVI 77-13-4]
Fusarium0G097460.1	gi|302914448|ref|XP_003051138.1|	0	952/1047(90.93)	1877	predicted protein [Nectria haematococca mpVI 77-13-4]
Fusarium0G097470.1	gi|302912714|ref|XP_003050760.1|	0	746/763(97.77)	1529	hypothetical protein NECHADRAFT_93537 [Nectria haematococca mpVI 77-13-4]
Fusarium0G097480.1	gi|302914444|ref|XP_003051137.1|	1.79E-159	224/233(96.14)	451	hypothetical protein NECHADRAFT_80327 [Nectria haematococca mpVI 77-13-4]
Fusarium0G097490.1	gi|302914436|ref|XP_003051136.1|	0	690/695(99.28)	1431	predicted protein [Nectria haematococca mpVI 77-13-4]
Fusarium0G097500.1	gi|302912710|ref|XP_003050759.1|	0	524/546(95.97)	1082	predicted protein [Nectria haematococca mpVI 77-13-4]
Fusarium0G097510.1	gi|302912705|ref|XP_003050758.1|	0	685/736(93.07)	1404	glycoside hydrolase family 37 [Nectria haematococca mpVI 77-13-4]
Fusarium0G097520.1	gi|302912701|ref|XP_003050757.1|	7.98E-176	238/243(97.94)	493	hypothetical protein NECHADRAFT_41896 [Nectria haematococca mpVI 77-13-4]
Fusarium0G097530.1	gi|302912695|ref|XP_003050756.1|	0	476/476(100.00)	987	predicted protein [Nectria haematococca mpVI 77-13-4]
Fusarium0G097540.1	gi|302914432|ref|XP_003051135.1|	0	615/620(99.19)	1268	hypothetical protein NECHADRAFT_104433 [Nectria haematococca mpVI 77-13-4]
Fusarium0G097550.1	gi|302912691|ref|XP_003050755.1|	0	339/339(100.00)	699	predicted protein [Nectria haematococca mpVI 77-13-4]
Fusarium0G097560.1	gi|302912687|ref|XP_003050754.1|	0	428/430(99.53)	893	hypothetical protein NECHADRAFT_69306 [Nectria haematococca mpVI 77-13-4]
Fusarium0G097570.1	gi|302914428|ref|XP_003051134.1|	3.75E-78	121/146(82.88)	237	hypothetical protein NECHADRAFT_69304 [Nectria haematococca mpVI 77-13-4]
Fusarium0G097580.1	gi|584130629|gb|EWG40023.1|	6.03E-85	132/173(76.30)	257	hypothetical protein FVEG_02604 [Fusarium verticillioides 7600]
Fusarium0G097590.1	gi|302912682|ref|XP_003050753.1|	0	1013/1035(97.87)	2074	FACT complex protein [Nectria haematococca mpVI 77-13-4]
Fusarium0G097600.1	gi|302914424|ref|XP_003051133.1|	2.11E-102	148/160(92.50)	303	predicted protein [Nectria haematococca mpVI 77-13-4]
Fusarium0G097610.1	gi|685857785|ref|XP_009255925.1|	2.02E-92	146/201(72.64)	280	hypothetical protein FPSE_04532 [Fusarium pseudograminearum CS3096]
Fusarium0G097620.1	gi|302914420|ref|XP_003051132.1|	0	253/257(98.44)	522	predicted protein [Nectria haematococca mpVI 77-13-4]
Fusarium0G097630.1	gi|302912677|ref|XP_003050752.1|	0	302/312(96.79)	618	predicted protein [Nectria haematococca mpVI 77-13-4]
Fusarium0G097640.1	gi|587747310|gb|EXA45026.1|	7.22E-107	150/161(93.17)	311	AP-1 complex subunit sigma-1 [Fusarium oxysporum f. sp. pisi HDV247]
Fusarium0G097650.1	gi|302914407|ref|XP_003051130.1|	0	331/331(100.00)	689	predicted protein [Nectria haematococca mpVI 77-13-4]
Fusarium0G097660.1	gi|302912672|ref|XP_003050751.1|	0	1030/1149(89.64)	2070	predicted protein [Nectria haematococca mpVI 77-13-4]
Fusarium0G097670.1	gi|302914403|ref|XP_003051129.1|	0	822/861(95.47)	1692	hypothetical protein NECHADRAFT_41904 [Nectria haematococca mpVI 77-13-4]
Fusarium0G097680.1	gi|302914400|ref|XP_003051128.1|	0	1233/1267(97.32)	2459	hypothetical protein NECHADRAFT_80308 [Nectria haematococca mpVI 77-13-4]
Fusarium0G097690.1	gi|302912667|ref|XP_003050750.1|	5.09E-120	175/179(97.77)	347	hypothetical protein NECHADRAFT_73679 [Nectria haematococca mpVI 77-13-4]
Fusarium0G097700.1	gi|302912662|ref|XP_003050749.1|	0	500/503(99.40)	1038	predicted protein [Nectria haematococca mpVI 77-13-4]
Fusarium0G097710.1	gi|302914396|ref|XP_003051127.1|	0	403/423(95.27)	820	predicted protein [Nectria haematococca mpVI 77-13-4]
Fusarium0G097720.1	gi|302914390|ref|XP_003051126.1|	0	435/493(88.24)	878	hypothetical protein NECHADRAFT_80304 [Nectria haematococca mpVI 77-13-4]
Fusarium0G097730.1	gi|302914386|ref|XP_003051125.1|	0	582/619(94.02)	1207	hypothetical protein NECHADRAFT_93516 [Nectria haematococca mpVI 77-13-4]
Fusarium0G097740.1	gi|302914381|ref|XP_003051124.1|	0	369/395(93.42)	742	predicted protein [Nectria haematococca mpVI 77-13-4]
Fusarium0G097750.1	gi|302914377|ref|XP_003051123.1|	0	285/362(78.73)	557	predicted protein [Nectria haematococca mpVI 77-13-4]
Fusarium0G097760.1	gi|302914373|ref|XP_003051122.1|	0	404/407(99.26)	829	hypothetical protein NECHADRAFT_61025 [Nectria haematococca mpVI 77-13-4]
Fusarium0G097770.1	gi|302912657|ref|XP_003050748.1|	0	706/755(93.51)	1462	hypothetical protein NECHADRAFT_93512 [Nectria haematococca mpVI 77-13-4]
Fusarium0G097780.1	gi|302914368|ref|XP_003051121.1|	9.37E-115	160/162(98.77)	333	hypothetical protein NECHADRAFT_93511 [Nectria haematococca mpVI 77-13-4]
Fusarium0G097790.1	gi|302914363|ref|XP_003051120.1|	0	710/781(90.91)	1366	hypothetical protein NECHADRAFT_100483 [Nectria haematococca mpVI 77-13-4]
Fusarium0G097800.1	gi|302912647|ref|XP_003050746.1|	0	682/744(91.67)	1331	hypothetical protein NECHADRAFT_41370 [Nectria haematococca mpVI 77-13-4]
Fusarium0G097810.1	gi|302912643|ref|XP_003050745.1|	0	306/313(97.76)	620	predicted protein [Nectria haematococca mpVI 77-13-4]
Fusarium0G097820.1	gi|302914358|ref|XP_003051119.1|	0	285/307(92.83)	582	predicted protein [Nectria haematococca mpVI 77-13-4]
Fusarium0G097830.1	gi|302912639|ref|XP_003050744.1|	0	373/394(94.67)	736	hypothetical protein NECHADRAFT_93506 [Nectria haematococca mpVI 77-13-4]
Fusarium0G097840.1	gi|302914354|ref|XP_003051118.1|	0	253/253(100.00)	521	predicted protein [Nectria haematococca mpVI 77-13-4]
Fusarium0G097850.1	gi|302914349|ref|XP_003051117.1|	2.57E-115	163/166(98.19)	334	predicted protein [Nectria haematococca mpVI 77-13-4]
Fusarium0G097860.1	gi|302912635|ref|XP_003050743.1|	2.80E-95	141/148(95.27)	281	hypothetical protein NECHADRAFT_80290 [Nectria haematococca mpVI 77-13-4]
Fusarium0G097870.1	gi|615473709|ref|XP_007601880.1|	1.74E-37	64/81(79.01)	129	conidiation protein 6 [Colletotrichum fioriniae PJ7]
Fusarium0G097880.1	gi|685855963|ref|XP_009255014.1|	0	312/317(98.42)	652	hypothetical protein FPSE_03620 [Fusarium pseudograminearum CS3096]
Fusarium0G097890.1	gi|302914341|ref|XP_003051116.1|	0	302/302(100.00)	621	predicted protein [Nectria haematococca mpVI 77-13-4]
Fusarium0G097900.1	gi|302912624|ref|XP_003050741.1|	0	275/294(93.54)	566	predicted protein [Nectria haematococca mpVI 77-13-4]
Fusarium0G097910.1	gi|302914336|ref|XP_003051115.1|	0	344/358(96.09)	707	predicted protein [Nectria haematococca mpVI 77-13-4]
Fusarium0G097920.1	gi|302914331|ref|XP_003051114.1|	0	344/346(99.42)	711	predicted protein [Nectria haematococca mpVI 77-13-4]
Fusarium0G097930.1	gi|302912620|ref|XP_003050740.1|	2.54E-106	153/156(98.08)	310	predicted protein [Nectria haematococca mpVI 77-13-4]
Fusarium0G097940.1	gi|302914326|ref|XP_003051113.1|	0	713/720(99.03)	1472	predicted protein [Nectria haematococca mpVI 77-13-4]
Fusarium0G097950.1	gi|302912615|ref|XP_003050739.1|	0	453/481(94.18)	885	hypothetical protein NECHADRAFT_104418 [Nectria haematococca mpVI 77-13-4]
Fusarium0G097960.1	gi|302912610|ref|XP_003050738.1|	1.69E-52	83/85(97.65)	167	hypothetical protein NECHADRAFT_102636 [Nectria haematococca mpVI 77-13-4]
Fusarium0G097970.1	gi|302912605|ref|XP_003050737.1|	0	395/462(85.50)	790	predicted protein [Nectria haematococca mpVI 77-13-4]
Fusarium0G097980.1	gi|587690790|gb|EWZ37395.1|	0	905/1233(73.40)	1631	hypothetical protein FOZG_11130 [Fusarium oxysporum Fo47]
Fusarium0G097990.1	gi|302912599|ref|XP_003050736.1|	0	821/880(93.30)	1667	hypothetical protein NECHADRAFT_41318 [Nectria haematococca mpVI 77-13-4]
Fusarium0G098000.1	gi|302912594|ref|XP_003050735.1|	0	730/735(99.32)	1449	hypothetical protein NECHADRAFT_40681 [Nectria haematococca mpVI 77-13-4]
Fusarium0G098010.1	gi|302914321|ref|XP_003051112.1|	4.30E-120	177/181(97.79)	347	hypothetical protein NECHADRAFT_102635 [Nectria haematococca mpVI 77-13-4]
Fusarium0G098020.1	gi|302912590|ref|XP_003050734.1|	0	673/676(99.56)	1399	predicted protein [Nectria haematococca mpVI 77-13-4]
Fusarium0G098030.1	gi|302914316|ref|XP_003051111.1|	0	347/393(88.30)	668	hypothetical protein NECHADRAFT_40591 [Nectria haematococca mpVI 77-13-4]
Fusarium0G098040.1	gi|302912585|ref|XP_003050733.1|	0	917/941(97.45)	1891	predicted protein [Nectria haematococca mpVI 77-13-4]
Fusarium0G098050.1	gi|302912582|ref|XP_003050732.1|	5.18E-81	120/121(99.17)	244	small nucleolar ribonucleoprotein SNU13 [Nectria haematococca mpVI 77-13-4]
Fusarium0G098060.1	gi|302914312|ref|XP_003051110.1|	4.51E-107	161/161(100.00)	312	predicted protein [Nectria haematococca mpVI 77-13-4]
Fusarium0G098070.1	gi|302912577|ref|XP_003050731.1|	0	573/580(98.79)	1191	predicted protein [Nectria haematococca mpVI 77-13-4]
Fusarium0G098080.1	gi|302914308|ref|XP_003051109.1|	0	342/564(60.64)	632	predicted protein [Nectria haematococca mpVI 77-13-4]
Fusarium0G098090.1	gi|302914303|ref|XP_003051108.1|	0	562/895(62.79)	1073	predicted protein [Nectria haematococca mpVI 77-13-4]
Fusarium0G098100.1	gi|477509089|gb|ENH62381.1|	0	745/929(80.19)	1431	C-1-tetrahydrofolate synthase, cytoplasmic [Fusarium oxysporum f. sp. cubense race 1]
Fusarium0G098110.1	gi|302914298|ref|XP_003051107.1|	0	319/337(94.66)	653	predicted protein [Nectria haematococca mpVI 77-13-4]
Fusarium0G098120.1	gi|302912567|ref|XP_003050729.1|	0	1077/1102(97.73)	2229	SWI/SNF family of DNA-dependent ATPase [Nectria haematococca mpVI 77-13-4]
Fusarium0G098130.1	gi|302914288|ref|XP_003051106.1|	2.30E-177	241/246(97.97)	498	hypothetical protein NECHADRAFT_104409 [Nectria haematococca mpVI 77-13-4]
Fusarium0G098140.1	gi|302914283|ref|XP_003051105.1|	0	792/798(99.25)	1649	predicted protein [Nectria haematococca mpVI 77-13-4]
Fusarium0G098150.1	gi|302912562|ref|XP_003050728.1|	1.09E-162	221/223(99.10)	458	hypothetical protein NECHADRAFT_60986 [Nectria haematococca mpVI 77-13-4]
Fusarium0G098160.1	gi|302914278|ref|XP_003051104.1|	0	575/613(93.80)	1172	predicted protein [Nectria haematococca mpVI 77-13-4]
Fusarium0G098170.1	gi|302912558|ref|XP_003050727.1|	0	609/613(99.35)	1275	predicted protein [Nectria haematococca mpVI 77-13-4]
Fusarium0G098180.1	gi|302912552|ref|XP_003050726.1|	8.65E-118	167/167(100.00)	342	hypothetical protein NECHADRAFT_40692 [Nectria haematococca mpVI 77-13-4]
Fusarium0G098190.1	gi|302914266|ref|XP_003051103.1|	0	511/559(91.41)	750	hypothetical protein NECHADRAFT_41418 [Nectria haematococca mpVI 77-13-4]
Fusarium0G098200.1	gi|302912547|ref|XP_003050725.1|	0	357/399(89.47)	646	hypothetical protein NECHADRAFT_41889 [Nectria haematococca mpVI 77-13-4]
Fusarium0G098210.1	gi|302914261|ref|XP_003051102.1|	0	448/456(98.25)	911	predicted protein [Nectria haematococca mpVI 77-13-4]
Fusarium0G098220.1	gi|302914252|ref|XP_003051101.1|	0	762/873(87.29)	1536	hypothetical protein NECHADRAFT_41324 [Nectria haematococca mpVI 77-13-4]
Fusarium0G098230.1	gi|302914247|ref|XP_003051100.1|	0	1098/1123(97.77)	2278	predicted protein [Nectria haematococca mpVI 77-13-4]
Fusarium0G098240.1	gi|302912542|ref|XP_003050724.1|	0	737/749(98.40)	1480	hypothetical protein NECHADRAFT_80253 [Nectria haematococca mpVI 77-13-4]
Fusarium0G098250.1	gi|302912537|ref|XP_003050723.1|	0	665/706(94.19)	1318	hypothetical protein NECHADRAFT_104404 [Nectria haematococca mpVI 77-13-4]
Fusarium0G098260.1	gi|302912531|ref|XP_003050722.1|	0	301/302(99.67)	615	60S ribosomal protein L5 [Nectria haematococca mpVI 77-13-4]
Fusarium0G098270.1	gi|302914243|ref|XP_003051099.1|	0	271/284(95.42)	573	hypothetical protein NECHADRAFT_40587 [Nectria haematococca mpVI 77-13-4]
Fusarium0G098280.1	gi|302912526|ref|XP_003050721.1|	2.25E-176	244/279(87.46)	497	hypothetical protein NECHADRAFT_69226 [Nectria haematococca mpVI 77-13-4]
Fusarium0G098290.1	gi|302914238|ref|XP_003051098.1|	0	382/407(93.86)	767	hypothetical protein NECHADRAFT_80249 [Nectria haematococca mpVI 77-13-4]
Fusarium0G098300.1	gi|751358548|gb|KIL96270.1|	3.40E-158	230/378(60.85)	485	hypothetical protein FAVG1_01014 [Fusarium avenaceum]
Fusarium0G098310.1	gi|302914234|ref|XP_003051097.1|	0	349/356(98.03)	707	hypothetical protein NECHADRAFT_41472 [Nectria haematococca mpVI 77-13-4]
Fusarium0G098320.1	gi|302912512|ref|XP_003050718.1|	0	1220/1249(97.68)	2442	hypothetical protein NECHADRAFT_80246 [Nectria haematococca mpVI 77-13-4]
Fusarium0G098330.1	gi|302912508|ref|XP_003050717.1|	0	437/441(99.09)	866	predicted protein [Nectria haematococca mpVI 77-13-4]
Fusarium0G098340.1	gi|302912503|ref|XP_003050716.1|	0	326/332(98.19)	660	predicted protein [Nectria haematococca mpVI 77-13-4]
Fusarium0G098350.1	gi|302912499|ref|XP_003050715.1|	0	556/563(98.76)	1134	predicted protein [Nectria haematococca mpVI 77-13-4]
Fusarium0G098360.1	gi|302914229|ref|XP_003051096.1|	0	389/396(98.23)	779	hypothetical protein NECHADRAFT_60964 [Nectria haematococca mpVI 77-13-4]
Fusarium0G098370.1	gi|302914224|ref|XP_003051095.1|	3.05E-92	142/172(82.56)	280	hypothetical protein NECHADRAFT_80242 [Nectria haematococca mpVI 77-13-4]
Fusarium0G098380.1	gi|302914219|ref|XP_003051094.1|	0	841/994(84.61)	1616	hypothetical protein NECHADRAFT_80241 [Nectria haematococca mpVI 77-13-4]
Fusarium0G098390.1	gi|302912494|ref|XP_003050714.1|	0	291/294(98.98)	606	predicted protein [Nectria haematococca mpVI 77-13-4]
Fusarium0G098400.1	gi|302914214|ref|XP_003051093.1|	0	304/314(96.82)	624	predicted protein [Nectria haematococca mpVI 77-13-4]
Fusarium0G098410.1	gi|302914210|ref|XP_003051092.1|	0	555/574(96.69)	1144	hypothetical protein NECHADRAFT_41555 [Nectria haematococca mpVI 77-13-4]
Fusarium0G098420.1	gi|302912490|ref|XP_003050713.1|	0	956/960(99.58)	1965	predicted protein [Nectria haematococca mpVI 77-13-4]
Fusarium0G098430.1	gi|302914205|ref|XP_003051091.1|	0	564/605(93.22)	1006	hypothetical protein NECHADRAFT_40720 [Nectria haematococca mpVI 77-13-4]
Fusarium0G098440.1	gi|302912486|ref|XP_003050712.1|	0	651/682(95.45)	1341	predicted protein [Nectria haematococca mpVI 77-13-4]
Fusarium0G098450.1	gi|302912482|ref|XP_003050711.1|	0	699/756(92.46)	1408	predicted protein [Nectria haematococca mpVI 77-13-4]
Fusarium0G098460.1	gi|302912478|ref|XP_003050710.1|	8.75E-102	142/142(100.00)	297	hypothetical protein NECHADRAFT_80233 [Nectria haematococca mpVI 77-13-4]
Fusarium0G098470.1	gi|302914200|ref|XP_003051090.1|	0	459/477(96.23)	907	hypothetical protein NECHADRAFT_3366 [Nectria haematococca mpVI 77-13-4]
Fusarium0G098480.1	gi|302912473|ref|XP_003050709.1|	0	700/705(99.29)	1399	hypothetical protein NECHADRAFT_93459 [Nectria haematococca mpVI 77-13-4]
Fusarium0G098490.1	gi|302912469|ref|XP_003050708.1|	0	640/649(98.61)	1331	predicted protein [Nectria haematococca mpVI 77-13-4]
Fusarium0G098500.1	gi|302912464|ref|XP_003050707.1|	0	619/717(86.33)	1069	hypothetical protein NECHADRAFT_104398 [Nectria haematococca mpVI 77-13-4]
Fusarium0G098510.1	gi|302912460|ref|XP_003050706.1|	2.24E-178	244/251(97.21)	500	hypothetical protein NECHADRAFT_69209 [Nectria haematococca mpVI 77-13-4]
Fusarium0G098520.1	gi|302914194|ref|XP_003051089.1|	0	339/347(97.69)	692	hypothetical protein NECHADRAFT_100455 [Nectria haematococca mpVI 77-13-4]
Fusarium0G098530.1	gi|302912455|ref|XP_003050705.1|	0	779/851(91.54)	1586	predicted protein [Nectria haematococca mpVI 77-13-4]
Fusarium0G098540.1	gi|302914189|ref|XP_003051088.1|	0	304/304(100.00)	626	predicted protein [Nectria haematococca mpVI 77-13-4]
Fusarium0G098550.1	gi|302914184|ref|XP_003051087.1|	0	272/273(99.63)	555	predicted protein [Nectria haematococca mpVI 77-13-4]
Fusarium0G098560.1	gi|302914179|ref|XP_003051086.1|	0	431/436(98.85)	895	predicted protein [Nectria haematococca mpVI 77-13-4]
Fusarium0G098570.1	gi|699044192|emb|CEF75179.1|	5.58E-121	173/241(71.78)	355	unnamed protein product [Fusarium graminearum]
Fusarium0G098580.1	gi|302914174|ref|XP_003051085.1|	6.70E-90	127/131(96.95)	266	predicted protein [Nectria haematococca mpVI 77-13-4]
Fusarium0G098590.1	gi|302914169|ref|XP_003051084.1|	0	328/337(97.33)	676	hypothetical protein NECHADRAFT_93451 [Nectria haematococca mpVI 77-13-4]
Fusarium0G098600.1	gi|302912447|ref|XP_003050703.1|	0	297/310(95.81)	581	hypothetical protein NECHADRAFT_80220 [Nectria haematococca mpVI 77-13-4]
Fusarium0G098610.1	gi|302914164|ref|XP_003051083.1|	0	1005/1059(94.90)	2075	hypothetical protein NECHADRAFT_10800 [Nectria haematococca mpVI 77-13-4]
Fusarium0G098620.1	gi|751358409|gb|KIL96131.1|	0	1193/1479(80.66)	2452	hypothetical protein FAVG1_00873 [Fusarium avenaceum]
Fusarium0G098630.1	gi|302914160|ref|XP_003051082.1|	0	2636/2684(98.21)	5340	translational activator GCN1 [Nectria haematococca mpVI 77-13-4]
Fusarium0G098640.1	gi|584130595|gb|EWG39989.1|	3.88E-126	182/187(97.33)	367	50S ribosomal protein L19e [Fusarium verticillioides 7600]
Fusarium0G098650.1	gi|302914156|ref|XP_003051081.1|	0	493/517(95.36)	1011	predicted protein [Nectria haematococca mpVI 77-13-4]
Fusarium0G098660.1	gi|302912439|ref|XP_003050701.1|	0	869/903(96.23)	1789	hypothetical protein NECHADRAFT_93446 [Nectria haematococca mpVI 77-13-4]
Fusarium0G098670.1	gi|302914152|ref|XP_003051080.1|	0	301/308(97.73)	608	predicted protein [Nectria haematococca mpVI 77-13-4]
Fusarium0G098680.1	gi|302914148|ref|XP_003051079.1|	0	297/316(93.99)	600	predicted protein [Nectria haematococca mpVI 77-13-4]
Fusarium0G098690.1	gi|302912435|ref|XP_003050700.1|	0	328/329(99.70)	671	hypothetical protein NECHADRAFT_69186 [Nectria haematococca mpVI 77-13-4]
Fusarium0G098700.1	gi|302914143|ref|XP_003051078.1|	0	484/530(91.32)	907	hypothetical protein NECHADRAFT_104389 [Nectria haematococca mpVI 77-13-4]
Fusarium0G098710.1	gi|302914138|ref|XP_003051077.1|	2.23E-96	143/163(87.73)	291	hypothetical protein NECHADRAFT_41834 [Nectria haematococca mpVI 77-13-4]
Fusarium0G098720.1	gi|302912430|ref|XP_003050699.1|	9.12E-128	183/184(99.46)	367	60S ribosomal protein L18 [Nectria haematococca mpVI 77-13-4]
Fusarium0G098730.1	gi|302912426|ref|XP_003050698.1|	0	321/332(96.69)	653	predicted protein [Nectria haematococca mpVI 77-13-4]
Fusarium0G098740.1	gi|358383819|gb|EHK21480.1|	9.15E-62	159/202(78.71)	199	hypothetical protein TRIVIDRAFT_81507 [Trichoderma virens Gv29-8]
Fusarium0G098750.1	gi|302914134|ref|XP_003051076.1|	0	498/504(98.81)	1037	hypothetical protein NECHADRAFT_41716 [Nectria haematococca mpVI 77-13-4]
Fusarium0G098760.1	gi|302912417|ref|XP_003050696.1|	0	567/569(99.65)	1169	predicted protein [Nectria haematococca mpVI 77-13-4]
Fusarium0G098770.1	gi|302914129|ref|XP_003051075.1|	0	259/263(98.48)	524	hypothetical protein NECHADRAFT_104387 [Nectria haematococca mpVI 77-13-4]
Fusarium0G098780.1	gi|302914125|ref|XP_003051074.1|	0	951/1013(93.88)	1938	hypothetical protein NECHADRAFT_104386 [Nectria haematococca mpVI 77-13-4]
Fusarium0G098790.1	gi|302914119|ref|XP_003051073.1|	0	1432/1449(98.83)	2977	hypothetical protein NECHADRAFT_41824 [Nectria haematococca mpVI 77-13-4]
Fusarium0G098800.1	gi|302914111|ref|XP_003051072.1|	1.71E-177	236/252(93.65)	504	hypothetical protein NECHADRAFT_5659 [Nectria haematococca mpVI 77-13-4]
Fusarium0G098810.1	gi|302914106|ref|XP_003051071.1|	0	527/566(93.11)	1092	hypothetical protein NECHADRAFT_41156 [Nectria haematococca mpVI 77-13-4]
Fusarium0G098820.1	gi|171681373|ref|XP_001905630.1|	0	355/494(71.86)	749	hypothetical protein [Podospora anserina S mat+]
Fusarium0G098830.1	gi|591485407|gb|EXM15301.1|	3.33E-86	140/269(52.04)	269	hypothetical protein FOTG_16324 [Fusarium oxysporum f. sp. vasinfectum 25433]
Fusarium0G098840.1	gi|302896950|ref|XP_003047354.1|	0	259/277(93.50)	558	hypothetical protein NECHADRAFT_87919 [Nectria haematococca mpVI 77-13-4]
Fusarium0G098850.1	gi|302896950|ref|XP_003047354.1|	0	477/620(76.94)	871	hypothetical protein NECHADRAFT_87919 [Nectria haematococca mpVI 77-13-4]
Fusarium0G098860.1	gi|666398461|gb|KEY64330.1|	0	1165/1682(69.26)	2402	hypothetical protein S7711_09875 [Stachybotrys chartarum IBT 7711]
Fusarium0G098870.1	gi|302896948|ref|XP_003047353.1|	8.18E-111	168/182(92.31)	328	hypothetical protein NECHADRAFT_87917 [Nectria haematococca mpVI 77-13-4]
Fusarium0G098880.1	gi|302896946|ref|XP_003047352.1|	0	455/481(94.59)	923	hypothetical protein NECHADRAFT_54099 [Nectria haematococca mpVI 77-13-4]
Fusarium0G098890.1	gi|302896942|ref|XP_003047350.1|	0	251/276(90.94)	528	hypothetical protein NECHADRAFT_106552 [Nectria haematococca mpVI 77-13-4]
Fusarium0G098900.1	gi|302897300|ref|XP_003047529.1|	0	472/532(88.72)	957	hypothetical protein NECHADRAFT_87909 [Nectria haematococca mpVI 77-13-4]
Fusarium0G098910.1	gi|302896936|ref|XP_003047347.1|	0	481/517(93.04)	957	hypothetical protein NECHADRAFT_97880 [Nectria haematococca mpVI 77-13-4]
Fusarium0G098920.1	gi|302897298|ref|XP_003047528.1|	0	402/424(94.81)	832	hypothetical protein NECHADRAFT_54138 [Nectria haematococca mpVI 77-13-4]
Fusarium0G098930.1	gi|530480539|gb|EQB59510.1|	6.22E-127	197/357(55.18)	383	hypothetical protein CGLO_00087 [Colletotrichum gloeosporioides Cg-14]
Fusarium0G098940.1	gi|667660861|ref|XP_008602262.1|	2.36E-44	76/141(53.90)	157	hypothetical protein BBA_08943 [Beauveria bassiana ARSEF 2860]
Fusarium0G098950.1	gi|302896934|ref|XP_003047346.1|	0	348/408(85.29)	659	hypothetical protein NECHADRAFT_87903 [Nectria haematococca mpVI 77-13-4]
Fusarium0G098960.1	gi|302897292|ref|XP_003047525.1|	1.13E-113	157/163(96.32)	329	hypothetical protein NECHADRAFT_54148 [Nectria haematococca mpVI 77-13-4]
Fusarium0G098970.1	gi|342888347|gb|EGU87702.1|	4.72E-115	216/479(45.09)	356	hypothetical protein FOXB_01780 [Fusarium oxysporum Fo5176]
Fusarium0G098980.1	gi|302896928|ref|XP_003047343.1|	0	449/538(83.46)	887	predicted protein [Nectria haematococca mpVI 77-13-4]
Fusarium0G098990.1	gi|302897290|ref|XP_003047524.1|	0	305/308(99.03)	624	predicted protein [Nectria haematococca mpVI 77-13-4]
Fusarium0G099000.1	gi|302897288|ref|XP_003047523.1|	0	702/723(97.10)	1474	hypothetical protein NECHADRAFT_87897 [Nectria haematococca mpVI 77-13-4]
Fusarium0G099010.1	gi|587733814|gb|EXA31530.1|	8.19E-88	143/272(52.57)	285	hypothetical protein FOVG_17152 [Fusarium oxysporum f. sp. pisi HDV247]
Fusarium0G099020.1	gi|302897286|ref|XP_003047522.1|	1.07E-173	250/268(93.28)	496	hypothetical protein NECHADRAFT_97875 [Nectria haematococca mpVI 77-13-4]
Fusarium0G099030.1	gi|302897284|ref|XP_003047521.1|	0	304/320(95.00)	613	polysaccharide lyase family 1 [Nectria haematococca mpVI 77-13-4]
Fusarium0G099040.1	gi|302897282|ref|XP_003047520.1|	5.86E-174	238/247(96.36)	489	hypothetical protein NECHADRAFT_97873 [Nectria haematococca mpVI 77-13-4]
Fusarium0G099050.1	gi|302897280|ref|XP_003047519.1|	0	626/637(98.27)	1289	hypothetical protein NECHADRAFT_87892 [Nectria haematococca mpVI 77-13-4]
Fusarium0G099060.1	gi|302897278|ref|XP_003047518.1|	1.74E-147	215/299(71.91)	426	hypothetical protein NECHADRAFT_97871 [Nectria haematococca mpVI 77-13-4]
Fusarium0G099070.1	gi|590056473|gb|EXK83997.1|	1.56E-139	226/472(47.88)	422	hypothetical protein FOQG_11726 [Fusarium oxysporum f. sp. raphani 54005]
Fusarium0G099080.1	gi|302897276|ref|XP_003047517.1|	5.65E-163	233/247(94.33)	461	hypothetical protein NECHADRAFT_87890 [Nectria haematococca mpVI 77-13-4]
Fusarium0G099090.1	gi|302897274|ref|XP_003047516.1|	0	305/351(86.89)	616	hypothetical protein NECHADRAFT_53930 [Nectria haematococca mpVI 77-13-4]
Fusarium0G099100.1	gi|302897272|ref|XP_003047515.1|	0	600/631(95.09)	1266	hypothetical protein NECHADRAFT_54320 [Nectria haematococca mpVI 77-13-4]
Fusarium0G099110.1	gi|302896924|ref|XP_003047341.1|	0	337/359(93.87)	683	hypothetical protein NECHADRAFT_53874 [Nectria haematococca mpVI 77-13-4]
Fusarium0G099120.1	gi|302896922|ref|XP_003047340.1|	4.02E-157	214/214(100.00)	443	predicted protein [Nectria haematococca mpVI 77-13-4]
Fusarium0G099130.1	gi|302896920|ref|XP_003047339.1|	2.01E-126	177/179(98.88)	363	predicted protein [Nectria haematococca mpVI 77-13-4]
Fusarium0G099140.1	gi|342879376|gb|EGU80627.1|	0	371/506(73.32)	761	hypothetical protein FOXB_08850 [Fusarium oxysporum Fo5176]
Fusarium0G099150.1	gi|115396080|ref|XP_001213679.1|	2.12E-157	209/301(69.44)	451	conserved hypothetical protein [Aspergillus terreus NIH2624]
Fusarium0G099160.1	gi|477531261|gb|ENH82972.1|	4.22E-155	234/480(48.75)	465	C6 transcription factor [Colletotrichum orbiculare MAFF 240422]
Fusarium0G099170.1	gi|295657310|ref|XP_002789225.1|	6.20E-115	169/286(59.09)	344	glyoxylate reductase [Paracoccidioides sp. &apos;lutzii&apos; Pb01]
Fusarium0G099180.1	gi|310796052|gb|EFQ31513.1|	0	361/486(74.28)	750	aminotransferase class-III [Colletotrichum graminicola M1.001]
Fusarium0G099190.1	gi|389637595|ref|XP_003716431.1|	0	330/482(68.46)	694	hypothetical protein MGG_03491 [Magnaporthe oryzae 70-15]
Fusarium0G099200.1	gi|587731612|gb|EXA29328.1|	0	335/463(72.35)	695	hypothetical protein FOVG_19173 [Fusarium oxysporum f. sp. pisi HDV247]
Fusarium0G099210.1	gi|302417516|ref|XP_003006589.1|	1.63E-156	213/341(62.46)	454	branched-chain-amino-acid aminotransferase [Fusarium alfalfae VaMs.102]
Fusarium0G099220.1	gi|358398440|gb|EHK47798.1|	0	382/540(70.74)	822	hypothetical protein TRIATDRAFT_298756 [Trichoderma atroviride IMI 206040]
Fusarium0G099230.1	gi|342886495|gb|EGU86305.1|	0	293/410(71.46)	594	hypothetical protein FOXB_03172 [Fusarium oxysporum Fo5176]
Fusarium0G099240.1	gi|302896916|ref|XP_003047337.1|	0	258/291(88.66)	542	hypothetical protein NECHADRAFT_6183 [Nectria haematococca mpVI 77-13-4]
Fusarium0G099250.1	gi|477524153|gb|ENH76096.1|	0	500/885(56.50)	1014	alpha-l-rhamnosidase [Colletotrichum orbiculare MAFF 240422]
Fusarium0G099260.1	gi|302897270|ref|XP_003047514.1|	0	627/678(92.48)	1299	hypothetical protein NECHADRAFT_87882 [Nectria haematococca mpVI 77-13-4]
Fusarium0G099270.1	gi|697066839|ref|XP_009648606.1|	2.14E-118	179/345(51.88)	355	aldehyde reductase [Fusarium dahliae VdLs.17]
Fusarium0G099280.1	gi|742075395|gb|KIA75432.1|	0	336/514(65.37)	716	hypothetical protein HK57_00076 [Aspergillus ustus]
Fusarium0G099290.1	gi|302896912|ref|XP_003047335.1|	0	572/626(91.37)	1159	hypothetical protein NECHADRAFT_87881 [Nectria haematococca mpVI 77-13-4]
Fusarium0G099300.1	gi|302896910|ref|XP_003047334.1|	0	272/277(98.19)	560	hypothetical protein NECHADRAFT_27833 [Nectria haematococca mpVI 77-13-4]
Fusarium0G099310.1	gi|302897264|ref|XP_003047511.1|	0	484/502(96.41)	990	predicted protein [Nectria haematococca mpVI 77-13-4]
Fusarium0G099320.1	gi|320593425|gb|EFX05834.1|	0	269/393(68.45)	572	arginase family protein [Grosmannia clavigera kw1407]
Fusarium0G099330.1	gi|530466831|gb|EQB48563.1|	1.05E-151	254/499(50.90)	451	hypothetical protein CGLO_12191 [Colletotrichum gloeosporioides Cg-14]
Fusarium0G099340.1	gi|530472900|gb|EQB53418.1|	0	296/459(64.49)	639	hypothetical protein CGLO_06855 [Colletotrichum gloeosporioides Cg-14]
Fusarium0G099350.1	gi|615470345|ref|XP_007600830.1|	0	301/479(62.84)	599	MatE family transporter [Colletotrichum fioriniae PJ7]
Fusarium0G099360.1	gi|302896892|ref|XP_003047325.1|	0	276/305(90.49)	583	hypothetical protein NECHADRAFT_27279 [Nectria haematococca mpVI 77-13-4]
Fusarium0G099370.1	gi|302897246|ref|XP_003047502.1|	0	440/502(87.65)	846	hypothetical protein NECHADRAFT_53935 [Nectria haematococca mpVI 77-13-4]
Fusarium0G099380.1	gi|302897248|ref|XP_003047503.1|	0	626/665(94.14)	1308	hypothetical protein NECHADRAFT_87863 [Nectria haematococca mpVI 77-13-4]
Fusarium0G099390.1	gi|302897250|ref|XP_003047504.1|	0	459/473(97.04)	947	hypothetical protein NECHADRAFT_102179 [Nectria haematococca mpVI 77-13-4]
Fusarium0G099400.1	gi|302897252|ref|XP_003047505.1|	0	337/361(93.35)	688	predicted protein [Nectria haematococca mpVI 77-13-4]
Fusarium0G099410.1	gi|302897254|ref|XP_003047506.1|	0	290/298(97.32)	607	hypothetical protein NECHADRAFT_53866 [Nectria haematococca mpVI 77-13-4]
Fusarium0G099420.1	gi|302897256|ref|XP_003047507.1|	0	507/513(98.83)	1027	hypothetical protein NECHADRAFT_87866 [Nectria haematococca mpVI 77-13-4]
Fusarium0G099430.1	gi|302896896|ref|XP_003047327.1|	0	409/431(94.90)	825	hypothetical protein NECHADRAFT_97860 [Nectria haematococca mpVI 77-13-4]
Fusarium0G099440.1	gi|302896904|ref|XP_003047331.1|	1.78E-106	172/257(66.93)	317	hypothetical protein NECHADRAFT_54231 [Nectria haematococca mpVI 77-13-4]
Fusarium0G099450.1	gi|302896906|ref|XP_003047332.1|	0	603/608(99.18)	1248	predicted protein [Nectria haematococca mpVI 77-13-4]
Fusarium0G099460.1	gi|302897260|ref|XP_003047509.1|	0	812/862(94.20)	1696	hypothetical protein NECHADRAFT_87874 [Nectria haematococca mpVI 77-13-4]
Fusarium0G099470.1	gi|302897262|ref|XP_003047510.1|	0	381/444(85.81)	795	hypothetical protein NECHADRAFT_87875 [Nectria haematococca mpVI 77-13-4]
Fusarium0G099480.1	gi|302896908|ref|XP_003047333.1|	0	414/542(76.38)	799	hypothetical protein NECHADRAFT_87876 [Nectria haematococca mpVI 77-13-4]
Fusarium0G099490.1	gi|302897240|ref|XP_003047499.1|	0	295/333(88.59)	607	predicted protein [Nectria haematococca mpVI 77-13-4]
Fusarium0G099500.1	gi|302896888|ref|XP_003047323.1|	0	344/411(83.70)	691	hypothetical protein NECHADRAFT_15428 [Nectria haematococca mpVI 77-13-4]
Fusarium0G099510.1	gi|302896886|ref|XP_003047322.1|	0	311/316(98.42)	646	predicted protein [Nectria haematococca mpVI 77-13-4]
Fusarium0G099520.1	gi|302897238|ref|XP_003047498.1|	0	588/605(97.19)	1239	hypothetical protein NECHADRAFT_97856 [Nectria haematococca mpVI 77-13-4]
Fusarium0G099530.1	gi|302896884|ref|XP_003047321.1|	9.79E-102	189/215(87.91)	303	hypothetical protein NECHADRAFT_87853 [Nectria haematococca mpVI 77-13-4]
Fusarium0G099540.1	gi|302897236|ref|XP_003047497.1|	7.70E-143	224/262(85.50)	410	hypothetical protein NECHADRAFT_87852 [Nectria haematococca mpVI 77-13-4]
Fusarium0G099550.1	gi|302896882|ref|XP_003047320.1|	0	491/531(92.47)	1000	hypothetical protein NECHADRAFT_97855 [Nectria haematococca mpVI 77-13-4]
Fusarium0G099560.1	gi|558863520|gb|ESU13603.1|	7.82E-180	241/291(82.82)	508	hypothetical protein FGSG_13135 [Fusarium graminearum PH-1]
Fusarium0G099570.1	gi|302896880|ref|XP_003047319.1|	0	504/510(98.82)	1030	predicted protein [Nectria haematococca mpVI 77-13-4]
Fusarium0G099580.1	gi|302897232|ref|XP_003047495.1|	0	466/480(97.08)	981	glycoside hydrolase family 1 [Nectria haematococca mpVI 77-13-4]
Fusarium0G099590.1	gi|477515680|gb|ENH68003.1|	3.65E-120	258/770(33.51)	393	Ankyrin repeat domain-containing protein 50 [Fusarium oxysporum f. sp. cubense race 1]
Fusarium0G099600.1	gi|302897226|ref|XP_003047492.1|	2.28E-99	140/150(93.33)	292	hypothetical protein NECHADRAFT_87846 [Nectria haematococca mpVI 77-13-4]
Fusarium0G099610.1	gi|302897224|ref|XP_003047491.1|	0	324/334(97.01)	676	hypothetical protein NECHADRAFT_87845 [Nectria haematococca mpVI 77-13-4]
Fusarium0G099620.1	gi|302897222|ref|XP_003047490.1|	0	566/576(98.26)	1165	predicted protein [Nectria haematococca mpVI 77-13-4]
Fusarium0G099630.1	gi|302896878|ref|XP_003047318.1|	0	399/411(97.08)	827	hypothetical protein NECHADRAFT_53956 [Nectria haematococca mpVI 77-13-4]
Fusarium0G099640.1	gi|302896876|ref|XP_003047317.1|	0	266/270(98.52)	521	hypothetical protein NECHADRAFT_87842 [Nectria haematococca mpVI 77-13-4]
Fusarium0G099650.1	gi|302897220|ref|XP_003047489.1|	0	502/539(93.14)	1013	hypothetical protein NECHADRAFT_73047 [Nectria haematococca mpVI 77-13-4]
Fusarium0G099660.1	gi|302897218|ref|XP_003047488.1|	0	435/475(91.58)	861	hypothetical protein NECHADRAFT_97849 [Nectria haematococca mpVI 77-13-4]
Fusarium0G099670.1	gi|599159440|gb|EYE98461.1|	0	284/598(47.49)	536	alpha/beta-hydrolase [Aspergillus ruber CBS 135680]
Fusarium0G099680.1	gi|584140761|gb|EWG50095.1|	2.61E-37	68/107(63.55)	142	hypothetical protein FVEG_09422 [Fusarium verticillioides 7600]
Fusarium0G099690.1	gi|302897216|ref|XP_003047487.1|	0	788/864(91.20)	1313	hypothetical protein NECHADRAFT_102175 [Nectria haematococca mpVI 77-13-4]
Fusarium0G099700.1	gi|302896874|ref|XP_003047316.1|	0	562/580(96.90)	1170	hypothetical protein NECHADRAFT_87838 [Nectria haematococca mpVI 77-13-4]
Fusarium0G099710.1	gi|342874305|gb|EGU76335.1|	2.19E-109	211/554(38.09)	352	hypothetical protein FOXB_13162 [Fusarium oxysporum Fo5176]
Fusarium0G099720.1	gi|302897214|ref|XP_003047486.1|	0	387/417(92.81)	791	hypothetical protein NECHADRAFT_106547 [Nectria haematococca mpVI 77-13-4]
Fusarium0G099730.1	gi|302896870|ref|XP_003047314.1|	0	501/505(99.21)	1034	hypothetical protein NECHADRAFT_54076 [Nectria haematococca mpVI 77-13-4]
Fusarium0G099740.1	gi|477511608|gb|ENH64172.1|	0	1278/1568(81.51)	2641	hypothetical protein FOC1_g10004450 [Fusarium oxysporum f. sp. cubense race 1]
Fusarium0G099750.1	gi|302897206|ref|XP_003047482.1|	3.56E-171	239/253(94.47)	502	hypothetical protein NECHADRAFT_97845 [Nectria haematococca mpVI 77-13-4]
Fusarium0G099760.1	gi|751349220|gb|KIL86942.1|	7.03E-137	192/241(79.67)	395	hypothetical protein FAVG1_09495 [Fusarium avenaceum]
Fusarium0G099770.1	gi|584139402|gb|EWG48739.1|	0	291/352(82.67)	592	hypothetical protein FVEG_16319 [Fusarium verticillioides 7600]
Fusarium0G099780.1	gi|302897204|ref|XP_003047481.1|	9.17E-77	117/132(88.64)	233	hypothetical protein NECHADRAFT_53758 [Nectria haematococca mpVI 77-13-4]
Fusarium0G099790.1	gi|302896868|ref|XP_003047313.1|	2.30E-84	130/140(92.86)	253	hypothetical protein NECHADRAFT_53945 [Nectria haematococca mpVI 77-13-4]
Fusarium0G099800.1	gi|302896866|ref|XP_003047312.1|	0	414/419(98.81)	851	hypothetical protein NECHADRAFT_73041 [Nectria haematococca mpVI 77-13-4]
Fusarium0G099810.1	gi|302896864|ref|XP_003047311.1|	3.31E-38	71/119(59.66)	145	hypothetical protein NECHADRAFT_87824 [Nectria haematococca mpVI 77-13-4]
Fusarium0G099820.1	gi|302896862|ref|XP_003047310.1|	0	434/449(96.66)	902	hypothetical protein NECHADRAFT_64756 [Nectria haematococca mpVI 77-13-4]
Fusarium0G099830.1	gi|302896858|ref|XP_003047308.1|	5.29E-61	100/123(81.30)	192	hypothetical protein NECHADRAFT_53821 [Nectria haematococca mpVI 77-13-4]
Fusarium0G099840.1	gi|302896856|ref|XP_003047307.1|	0	436/454(96.04)	909	hypothetical protein NECHADRAFT_54162 [Nectria haematococca mpVI 77-13-4]
Fusarium0G099850.1	gi|302897202|ref|XP_003047480.1|	0	523/557(93.90)	1083	hypothetical protein NECHADRAFT_53855 [Nectria haematococca mpVI 77-13-4]
Fusarium0G099860.1	gi|302896854|ref|XP_003047306.1|	0	1136/1263(89.94)	2285	hypothetical protein NECHADRAFT_97841 [Nectria haematococca mpVI 77-13-4]
Fusarium0G099870.1	gi|302897200|ref|XP_003047479.1|	0	434/511(84.93)	852	hypothetical protein NECHADRAFT_87817 [Nectria haematococca mpVI 77-13-4]
Fusarium0G099880.1	gi|302406837|ref|XP_003001254.1|	0	318/576(55.21)	635	NADPH-cytochrome P450 reductase [Fusarium alfalfae VaMs.102]
Fusarium0G099890.1	gi|587722542|gb|EWZ93879.1|	0	384/545(70.46)	774	AAT family amino acid transporter [Fusarium oxysporum f. sp. lycopersici MN25]
Fusarium0G099900.1	gi|671181900|ref|XP_008731411.1|	4.26E-111	176/358(49.16)	337	hypothetical protein G647_08883 [Cladophialophora carrionii CBS 160.54]
Fusarium0G099910.1	gi|628307130|ref|XP_007734860.1|	1.83E-144	202/333(60.66)	421	hypothetical protein A1O3_06552 [Capronia epimyces CBS 606.96]
Fusarium0G099920.1	gi|590036377|gb|EXK38235.1|	1.38E-154	216/337(64.09)	446	hypothetical protein FOMG_08659 [Fusarium oxysporum f. sp. melonis 26406]
Fusarium0G099930.1	gi|591433642|gb|EXL66856.1|	1.20E-111	153/184(83.15)	330	hypothetical protein FOPG_17000 [Fusarium oxysporum f. sp. conglutinans race 2 54008]
Fusarium0G099940.1	gi|67900656|ref|XP_680584.1|	0	328/489(67.08)	672	hypothetical protein AN7315.2 [Aspergillus nidulans FGSC A4]
Fusarium0G099950.1	gi|587732040|gb|EXA29756.1|	0	291/353(82.44)	605	hypothetical protein FOVG_18804 [Fusarium oxysporum f. sp. pisi HDV247]
Fusarium0G099960.1	gi|302894805|ref|XP_003046283.1|	1.01E-171	231/373(61.93)	493	hypothetical protein NECHADRAFT_32573 [Nectria haematococca mpVI 77-13-4]
Fusarium0G099980.1	gi|587748611|gb|EXA46327.1|	0	383/671(57.08)	738	hypothetical protein FOVG_07048 [Fusarium oxysporum f. sp. pisi HDV247]
Fusarium0G099990.1	gi|590052291|gb|EXK79815.1|	0	282/536(52.61)	586	hypothetical protein FOQG_15601 [Fusarium oxysporum f. sp. raphani 54005]
Fusarium0G100000.1	gi|590044323|gb|EXK46181.1|	3.07E-64	109/180(60.56)	215	hypothetical protein FOMG_04389 [Fusarium oxysporum f. sp. melonis 26406]
Fusarium0G100010.1	gi|591419016|gb|EXL54153.1|	4.26E-56	84/175(48.00)	184	hypothetical protein FOCG_07236 [Fusarium oxysporum f. sp. radicis-lycopersici 26381]
Fusarium0G100020.1	gi|695123856|emb|CEG04582.1|	0	333/445(74.83)	683	unnamed protein product [Fusarium sp. FIESC_5 CS3069]
Fusarium0G100030.1	gi|587680420|gb|EWZ02738.1|	0	322/423(76.12)	684	1-pyrroline-5-carboxylate dehydrogenase [Fusarium oxysporum FOSC 3-a]
Fusarium0G100040.1	gi|302420511|ref|XP_003008086.1|	1.18E-128	177/312(56.73)	379	tannase [Fusarium alfalfae VaMs.102]
Fusarium0G100050.1	gi|302897190|ref|XP_003047474.1|	0	507/542(93.54)	1046	hypothetical protein NECHADRAFT_54093 [Nectria haematococca mpVI 77-13-4]
Fusarium0G100060.1	gi|302896844|ref|XP_003047301.1|	0	413/459(89.98)	835	hypothetical protein NECHADRAFT_87808 [Nectria haematococca mpVI 77-13-4]
Fusarium0G100070.1	gi|302897192|ref|XP_003047475.1|	0	511/537(95.16)	1061	hypothetical protein NECHADRAFT_87809 [Nectria haematococca mpVI 77-13-4]
Fusarium0G100080.1	gi|302896846|ref|XP_003047302.1|	0	487/499(97.60)	1008	hypothetical protein NECHADRAFT_54204 [Nectria haematococca mpVI 77-13-4]
Fusarium0G100090.1	gi|302896848|ref|XP_003047303.1|	0	441/475(92.84)	879	hypothetical protein NECHADRAFT_54003 [Nectria haematococca mpVI 77-13-4]
Fusarium0G100100.1	gi|302897196|ref|XP_003047477.1|	0	399/408(97.79)	823	hypothetical protein NECHADRAFT_102170 [Nectria haematococca mpVI 77-13-4]
Fusarium0G100110.1	gi|302897188|ref|XP_003047473.1|	0	465/496(93.75)	937	hypothetical protein NECHADRAFT_87806 [Nectria haematococca mpVI 77-13-4]
Fusarium0G100120.1	gi|302896842|ref|XP_003047300.1|	3.86E-87	127/131(96.95)	265	hypothetical protein NECHADRAFT_53726 [Nectria haematococca mpVI 77-13-4]
Fusarium0G100130.1	gi|302897186|ref|XP_003047472.1|	4.70E-110	162/164(98.78)	320	small secreted protein [Nectria haematococca mpVI 77-13-4]
Fusarium0G100140.1	gi|302897184|ref|XP_003047471.1|	0	462/470(98.30)	944	hypothetical protein NECHADRAFT_87802 [Nectria haematococca mpVI 77-13-4]
Fusarium0G100150.1	gi|302896838|ref|XP_003047298.1|	0	340/370(91.89)	695	hypothetical protein NECHADRAFT_53870 [Nectria haematococca mpVI 77-13-4]
Fusarium0G100160.1	gi|302896836|ref|XP_003047297.1|	0	267/305(87.54)	550	hypothetical protein NECHADRAFT_54173 [Nectria haematococca mpVI 77-13-4]
Fusarium0G100170.1	gi|302897182|ref|XP_003047470.1|	1.02E-82	127/155(81.94)	259	hypothetical protein NECHADRAFT_53975 [Nectria haematococca mpVI 77-13-4]
Fusarium0G100180.1	gi|302897182|ref|XP_003047470.1|	8.25E-93	142/167(85.03)	286	hypothetical protein NECHADRAFT_53975 [Nectria haematococca mpVI 77-13-4]
Fusarium0G100190.1	gi|302896834|ref|XP_003047296.1|	0	590/595(99.16)	1228	hypothetical protein NECHADRAFT_97832 [Nectria haematococca mpVI 77-13-4]
Fusarium0G100200.1	gi|302897180|ref|XP_003047469.1|	0	477/492(96.95)	998	hypothetical protein NECHADRAFT_87797 [Nectria haematococca mpVI 77-13-4]
Fusarium0G100210.1	gi|302897178|ref|XP_003047468.1|	0	324/368(88.04)	657	hypothetical protein NECHADRAFT_53879 [Nectria haematococca mpVI 77-13-4]
Fusarium0G100220.1	gi|302896832|ref|XP_003047295.1|	4.73E-98	162/247(65.59)	310	hypothetical protein NECHADRAFT_87795 [Nectria haematococca mpVI 77-13-4]
Fusarium0G100230.1	gi|666869306|gb|KEZ45594.1|	0	646/1354(47.71)	1144	hypothetical protein SAPIO_CDS1935 [Scedosporium apiospermum]
Fusarium0G100240.1	gi|302896824|ref|XP_003047291.1|	1.63E-108	162/225(72.00)	319	hypothetical protein NECHADRAFT_54033 [Nectria haematococca mpVI 77-13-4]
Fusarium0G100250.1	gi|302896826|ref|XP_003047292.1|	0	501/508(98.62)	1044	hypothetical protein NECHADRAFT_87791 [Nectria haematococca mpVI 77-13-4]
Fusarium0G100260.1	gi|302897176|ref|XP_003047467.1|	1.05E-123	225/240(93.75)	362	predicted protein [Nectria haematococca mpVI 77-13-4]
Fusarium0G100270.1	gi|302896828|ref|XP_003047293.1|	0	427/494(86.44)	850	hypothetical protein NECHADRAFT_53807 [Nectria haematococca mpVI 77-13-4]
Fusarium0G100280.1	gi|302897174|ref|XP_003047466.1|	9.87E-126	187/276(67.75)	370	hypothetical protein NECHADRAFT_87789 [Nectria haematococca mpVI 77-13-4]
Fusarium0G100290.1	gi|347835637|emb|CCD50209.1|	1.40E-60	251/987(25.43)	233	hypothetical protein BofuT4_P091680.1 [Botrytis cinerea T4]
Fusarium0G100300.1	gi|302896820|ref|XP_003047289.1|	0	535/544(98.35)	1080	hypothetical protein NECHADRAFT_53857 [Nectria haematococca mpVI 77-13-4]
Fusarium0G100310.1	gi|302897172|ref|XP_003047465.1|	0	444/467(95.07)	923	hypothetical protein NECHADRAFT_102167 [Nectria haematococca mpVI 77-13-4]
Fusarium0G100320.1	gi|302896818|ref|XP_003047288.1|	0	373/376(99.20)	749	hypothetical protein NECHADRAFT_87786 [Nectria haematococca mpVI 77-13-4]
Fusarium0G100330.1	gi|302896816|ref|XP_003047287.1|	0	650/710(91.55)	1330	hypothetical protein NECHADRAFT_54318 [Nectria haematococca mpVI 77-13-4]
Fusarium0G100340.1	gi|302897166|ref|XP_003047462.1|	0	901/910(99.01)	1884	hypothetical protein NECHADRAFT_97825 [Nectria haematococca mpVI 77-13-4]
Fusarium0G100350.1	gi|302896814|ref|XP_003047286.1|	1.70E-82	123/129(95.35)	247	hypothetical protein NECHADRAFT_53948 [Nectria haematococca mpVI 77-13-4]
Fusarium0G100360.1	gi|302897164|ref|XP_003047461.1|	0	356/387(91.99)	735	hypothetical protein NECHADRAFT_53988 [Nectria haematococca mpVI 77-13-4]
Fusarium0G100370.1	gi|636756809|ref|XP_008080578.1|	2.25E-06	28/93(30.11)	56	hypothetical protein GLAREA_07700 [Glarea lozoyensis ATCC 20868]
Fusarium0G100380.1	gi|302896812|ref|XP_003047285.1|	0	504/627(80.38)	1005	hypothetical protein NECHADRAFT_54114 [Nectria haematococca mpVI 77-13-4]
Fusarium0G100390.1	gi|302896810|ref|XP_003047284.1|	2.17E-178	266/306(86.93)	504	hypothetical protein NECHADRAFT_64746 [Nectria haematococca mpVI 77-13-4]
Fusarium0G100400.1	gi|302897162|ref|XP_003047460.1|	0	348/441(78.91)	669	hypothetical protein NECHADRAFT_25554 [Nectria haematococca mpVI 77-13-4]
Fusarium0G100410.1	gi|302897160|ref|XP_003047459.1|	0	503/519(96.92)	1013	hypothetical protein NECHADRAFT_53916 [Nectria haematococca mpVI 77-13-4]
Fusarium0G100420.1	gi|302897156|ref|XP_003047457.1|	0	317/334(94.91)	650	predicted protein [Nectria haematococca mpVI 77-13-4]
Fusarium0G100430.1	gi|302897154|ref|XP_003047456.1|	0	608/623(97.59)	1258	hypothetical protein NECHADRAFT_54249 [Nectria haematococca mpVI 77-13-4]
Fusarium0G100440.1	gi|302896808|ref|XP_003047283.1|	0	406/433(93.76)	788	hypothetical protein NECHADRAFT_87770 [Nectria haematococca mpVI 77-13-4]
Fusarium0G100450.1	gi|646388691|gb|KDQ53519.1|	1.30E-89	258/943(27.36)	322	hypothetical protein JAAARDRAFT_209881 [Jaapia argillacea MUCL 33604]
Fusarium0G100460.1	gi|302897142|ref|XP_003047450.1|	0	322/347(92.80)	632	hypothetical protein NECHADRAFT_54176 [Nectria haematococca mpVI 77-13-4]
Fusarium0G100470.1	gi|302896802|ref|XP_003047280.1|	0	372/531(70.06)	681	hypothetical protein NECHADRAFT_54135 [Nectria haematococca mpVI 77-13-4]
Fusarium0G100480.1	gi|302897146|ref|XP_003047452.1|	0	460/546(84.25)	939	hypothetical protein NECHADRAFT_87764 [Nectria haematococca mpVI 77-13-4]
Fusarium0G100490.1	gi|590023717|gb|EXK25575.1|	0	302/347(87.03)	626	hypothetical protein FOMG_17768 [Fusarium oxysporum f. sp. melonis 26406]
Fusarium0G100500.1	gi|302896804|ref|XP_003047281.1|	0	393/407(96.56)	812	predicted protein [Nectria haematococca mpVI 77-13-4]
Fusarium0G100510.1	gi|302896806|ref|XP_003047282.1|	0	542/552(98.19)	1130	hypothetical protein NECHADRAFT_87767 [Nectria haematococca mpVI 77-13-4]
Fusarium0G100520.1	gi|302897150|ref|XP_003047454.1|	0	478/532(89.85)	989	hypothetical protein NECHADRAFT_87768 [Nectria haematococca mpVI 77-13-4]
Fusarium0G100530.1	gi|302916911|ref|XP_003052266.1|	0	342/606(56.44)	655	hypothetical protein NECHADRAFT_37523 [Nectria haematococca mpVI 77-13-4]
Fusarium0G100540.1	gi|302897140|ref|XP_003047449.1|	2.06E-97	174/340(51.18)	302	hypothetical protein NECHADRAFT_87757 [Nectria haematococca mpVI 77-13-4]
Fusarium0G100550.1	gi|302896794|ref|XP_003047276.1|	0	379/390(97.18)	791	hypothetical protein NECHADRAFT_53813 [Nectria haematococca mpVI 77-13-4]
Fusarium0G100560.1	gi|302896792|ref|XP_003047275.1|	0	575/697(82.50)	1131	hypothetical protein NECHADRAFT_87755 [Nectria haematococca mpVI 77-13-4]
Fusarium0G100570.1	gi|302896790|ref|XP_003047274.1|	0	415/438(94.75)	870	hypothetical protein NECHADRAFT_54017 [Nectria haematococca mpVI 77-13-4]
Fusarium0G100580.1	gi|302897138|ref|XP_003047448.1|	0	459/496(92.54)	939	hypothetical protein NECHADRAFT_87753 [Nectria haematococca mpVI 77-13-4]
Fusarium0G100590.1	gi|302896788|ref|XP_003047273.1|	0	449/458(98.03)	909	hypothetical protein NECHADRAFT_54043 [Nectria haematococca mpVI 77-13-4]
Fusarium0G100600.1	gi|302897134|ref|XP_003047446.1|	0	278/281(98.93)	561	hypothetical protein NECHADRAFT_6107 [Nectria haematococca mpVI 77-13-4]
Fusarium0G100610.1	gi|302896784|ref|XP_003047271.1|	0	507/572(88.64)	1038	hypothetical protein NECHADRAFT_97815 [Nectria haematococca mpVI 77-13-4]
Fusarium0G100620.1	gi|302896782|ref|XP_003047270.1|	0	514/571(90.02)	1028	hypothetical protein NECHADRAFT_102164 [Nectria haematococca mpVI 77-13-4]
Fusarium0G100630.1	gi|591484558|gb|EXM14527.1|	0	474/557(85.10)	942	hypothetical protein FOTG_17072 [Fusarium oxysporum f. sp. vasinfectum 25433]
Fusarium0G100640.1	gi|302906892|ref|XP_003049527.1|	5.81E-91	133/253(52.57)	286	hypothetical protein NECHADRAFT_73999 [Nectria haematococca mpVI 77-13-4]
Fusarium0G100650.1	gi|517323802|emb|CCT73827.1|	3.79E-119	160/238(67.23)	349	probable ycaC, hydrolase of unknown specificity [Fusarium fujikuroi IMI 58289]
Fusarium0G100660.1	gi|302896780|ref|XP_003047269.1|	0	477/501(95.21)	966	hypothetical protein NECHADRAFT_87746 [Nectria haematococca mpVI 77-13-4]
Fusarium0G100670.1	gi|302897132|ref|XP_003047445.1|	0	447/477(93.71)	887	hypothetical protein NECHADRAFT_87745 [Nectria haematococca mpVI 77-13-4]
Fusarium0G100680.1	gi|302896778|ref|XP_003047268.1|	0	619/641(96.57)	1281	hypothetical protein NECHADRAFT_87744 [Nectria haematococca mpVI 77-13-4]
Fusarium0G100690.1	gi|302897130|ref|XP_003047444.1|	0	1031/1081(95.37)	2023	predicted protein [Nectria haematococca mpVI 77-13-4]
Fusarium0G100700.1	gi|302896776|ref|XP_003047267.1|	2.27E-107	159/187(85.03)	317	predicted protein [Nectria haematococca mpVI 77-13-4]
Fusarium0G100710.1	gi|302896774|ref|XP_003047266.1|	0	536/620(86.45)	1077	predicted protein [Nectria haematococca mpVI 77-13-4]
Fusarium0G100720.1	gi|302897126|ref|XP_003047442.1|	0	503/525(95.81)	1001	hypothetical protein NECHADRAFT_87739 [Nectria haematococca mpVI 77-13-4]
Fusarium0G100730.1	gi|302896772|ref|XP_003047265.1|	0	250/276(90.58)	520	hypothetical protein NECHADRAFT_102163 [Nectria haematococca mpVI 77-13-4]
Fusarium0G100740.1	gi|302896770|ref|XP_003047264.1|	0	617/644(95.81)	1268	hypothetical protein NECHADRAFT_53796 [Nectria haematococca mpVI 77-13-4]
Fusarium0G100750.1	gi|302896768|ref|XP_003047263.1|	0	377/381(98.95)	773	hypothetical protein NECHADRAFT_64742 [Nectria haematococca mpVI 77-13-4]
Fusarium0G100760.1	gi|697089513|ref|XP_009657665.1|	5.45E-113	169/289(58.48)	338	RTA1 protein [Fusarium dahliae VdLs.17]
Fusarium0G100770.1	gi|302896766|ref|XP_003047262.1|	0	525/592(88.68)	1093	predicted protein [Nectria haematococca mpVI 77-13-4]
Fusarium0G100780.1	gi|302896764|ref|XP_003047261.1|	0	718/770(93.25)	1481	predicted protein [Nectria haematococca mpVI 77-13-4]
Fusarium0G100790.1	gi|302896762|ref|XP_003047260.1|	0	896/989(90.60)	1869	hypothetical protein NECHADRAFT_123248 [Nectria haematococca mpVI 77-13-4]
Fusarium0G100800.1	gi|302896760|ref|XP_003047259.1|	0	516/606(85.15)	1032	hypothetical protein NECHADRAFT_97808 [Nectria haematococca mpVI 77-13-4]
Fusarium0G100810.1	gi|302880329|ref|XP_003039125.1|	0	322/558(57.71)	665	hypothetical protein NECHADRAFT_106625 [Nectria haematococca mpVI 77-13-4]
Fusarium0G100820.1	gi|656913600|gb|KEF59180.1|	0	288/493(58.42)	599	hypothetical protein A1O9_04024 [Exophiala aquamarina CBS 119918]
Fusarium0G100830.1	gi|302880327|ref|XP_003039124.1|	0	353/556(63.49)	760	hypothetical protein NECHADRAFT_56685 [Nectria haematococca mpVI 77-13-4]
Fusarium0G100840.1	gi|302896758|ref|XP_003047258.1|	0	471/481(97.92)	977	hypothetical protein NECHADRAFT_87727 [Nectria haematococca mpVI 77-13-4]
Fusarium0G100850.1	gi|302897116|ref|XP_003047437.1|	0	811/944(85.91)	1433	predicted protein [Nectria haematococca mpVI 77-13-4]
Fusarium0G100860.1	gi|302896756|ref|XP_003047257.1|	0	872/896(97.32)	1786	hypothetical protein NECHADRAFT_53801 [Nectria haematococca mpVI 77-13-4]
Fusarium0G100870.1	gi|302897114|ref|XP_003047436.1|	0	476/509(93.52)	935	hypothetical protein NECHADRAFT_87724 [Nectria haematococca mpVI 77-13-4]
Fusarium0G100880.1	gi|302896754|ref|XP_003047256.1|	0	351/389(90.23)	706	hypothetical protein NECHADRAFT_16238 [Nectria haematococca mpVI 77-13-4]
Fusarium0G100890.1	gi|302897112|ref|XP_003047435.1|	0	428/442(96.83)	863	predicted protein [Nectria haematococca mpVI 77-13-4]
Fusarium0G100900.1	gi|656910071|gb|KEF55749.1|	5.40E-88	156/369(42.28)	281	hypothetical protein A1O9_08500 [Exophiala aquamarina CBS 119918]
Fusarium0G100910.1	gi|342881953|gb|EGU82731.1|	0	409/700(58.43)	751	hypothetical protein FOXB_06739 [Fusarium oxysporum Fo5176]
Fusarium0G100920.1	gi|302896750|ref|XP_003047254.1|	0	335/357(93.84)	698	hypothetical protein NECHADRAFT_97803 [Nectria haematococca mpVI 77-13-4]
Fusarium0G100930.1	gi|302897110|ref|XP_003047434.1|	0	407/414(98.31)	869	hypothetical protein NECHADRAFT_54321 [Nectria haematococca mpVI 77-13-4]
Fusarium0G100940.1	gi|302896748|ref|XP_003047253.1|	0	286/305(93.77)	560	predicted protein [Nectria haematococca mpVI 77-13-4]
Fusarium0G100950.1	gi|302897106|ref|XP_003047432.1|	0	342/408(83.82)	670	hypothetical protein NECHADRAFT_97801 [Nectria haematococca mpVI 77-13-4]
Fusarium0G100960.1	gi|302896746|ref|XP_003047252.1|	0	391/429(91.14)	801	hypothetical protein NECHADRAFT_97800 [Nectria haematococca mpVI 77-13-4]
Fusarium0G100970.1	gi|302896744|ref|XP_003047251.1|	0	951/1043(91.18)	1955	hypothetical protein NECHADRAFT_87715 [Nectria haematococca mpVI 77-13-4]
Fusarium0G100980.1	gi|302896742|ref|XP_003047250.1|	0	262/292(89.73)	538	hypothetical protein NECHADRAFT_87714 [Nectria haematococca mpVI 77-13-4]
Fusarium0G100990.1	gi|596681590|ref|XP_007278939.1|	9.70E-136	209/423(49.41)	418	C6 finger domain-containing protein [Colletotrichum gloeosporioides Nara gc5]
Fusarium0G101000.1	gi|596681585|ref|XP_007278938.1|	8.58E-156	215/282(76.24)	446	3-oxoacyl-(acyl-carrier-protein) reductase [Colletotrichum gloeosporioides Nara gc5]
Fusarium0G101010.1	gi|596681580|ref|XP_007278937.1|	5.00E-108	161/214(75.23)	321	short chain dehydrogenase reductase family [Colletotrichum gloeosporioides Nara gc5]
Fusarium0G101020.1	gi|596681575|ref|XP_007278936.1|	4.51E-94	134/209(64.11)	283	kinase-related protein [Colletotrichum gloeosporioides Nara gc5]
Fusarium0G101030.1	gi|531863397|gb|EQL00694.1|	0	497/676(73.52)	1087	transketolase [Ophiocordyceps sinensis CO18]
Fusarium0G101040.1	gi|748550392|dbj|GAM43870.1|	0	309/509(60.71)	625	alpha-glucoside transport-related protein [Talaromyces cellulolyticus]
Fusarium0G101050.1	gi|302896740|ref|XP_003047249.1|	0	319/323(98.76)	644	predicted protein [Nectria haematococca mpVI 77-13-4]
Fusarium0G101060.1	gi|302896738|ref|XP_003047248.1|	0	294/368(79.89)	575	hypothetical protein NECHADRAFT_54189 [Nectria haematococca mpVI 77-13-4]
Fusarium0G101070.1	gi|302897104|ref|XP_003047431.1|	0	352/355(99.15)	727	predicted protein [Nectria haematococca mpVI 77-13-4]
Fusarium0G101080.1	gi|302896736|ref|XP_003047247.1|	1.76E-75	114/148(77.03)	237	hypothetical protein NECHADRAFT_6315 [Nectria haematococca mpVI 77-13-4]
Fusarium0G101090.1	gi|302896734|ref|XP_003047246.1|	3.19E-160	237/302(78.48)	461	hypothetical protein NECHADRAFT_16735 [Nectria haematococca mpVI 77-13-4]
Fusarium0G101100.1	gi|302897102|ref|XP_003047430.1|	0	438/482(90.87)	892	predicted protein [Nectria haematococca mpVI 77-13-4]
Fusarium0G101110.1	gi|302896732|ref|XP_003047245.1|	0	432/494(87.45)	867	hypothetical protein NECHADRAFT_54014 [Nectria haematococca mpVI 77-13-4]
Fusarium0G101120.1	gi|302897100|ref|XP_003047429.1|	0	387/403(96.03)	804	hypothetical protein NECHADRAFT_54109 [Nectria haematococca mpVI 77-13-4]
Fusarium0G101130.1	gi|697071114|ref|XP_009650583.1|	2.12E-105	214/567(37.74)	337	ankyrin repeat domain-containing protein [Fusarium dahliae VdLs.17]
Fusarium0G101140.1	gi|302897098|ref|XP_003047428.1|	1.26E-109	188/279(67.38)	335	predicted protein [Nectria haematococca mpVI 77-13-4]
Fusarium0G101150.1	gi|302896730|ref|XP_003047244.1|	2.01E-173	242/252(96.03)	492	hypothetical protein NECHADRAFT_102159 [Nectria haematococca mpVI 77-13-4]
Fusarium0G101160.1	gi|302896728|ref|XP_003047243.1|	0	548/717(76.43)	1110	hypothetical protein NECHADRAFT_87703 [Nectria haematococca mpVI 77-13-4]
Fusarium0G101170.1	gi|302897096|ref|XP_003047427.1|	0	340/381(89.24)	690	hypothetical protein NECHADRAFT_87702 [Nectria haematococca mpVI 77-13-4]
Fusarium0G101180.1	gi|302897094|ref|XP_003047426.1|	2.26E-131	178/196(90.82)	377	hypothetical protein NECHADRAFT_54090 [Nectria haematococca mpVI 77-13-4]
Fusarium0G101190.1	gi|302897092|ref|XP_003047425.1|	0	644/664(96.99)	1305	hypothetical protein NECHADRAFT_73009 [Nectria haematococca mpVI 77-13-4]
Fusarium0G101200.1	gi|302896726|ref|XP_003047242.1|	0	327/383(85.38)	680	hypothetical protein NECHADRAFT_87699 [Nectria haematococca mpVI 77-13-4]
Fusarium0G101210.1	gi|682429787|gb|KFY96076.1|	9.92E-75	324/1166(27.79)	285	hypothetical protein V498_02930 [Pseudogymnoascus pannorum VKM F-4517 (FW-2822)]
Fusarium0G101220.1	gi|302896724|ref|XP_003047241.1|	0	412/436(94.50)	836	hypothetical protein NECHADRAFT_22507 [Nectria haematococca mpVI 77-13-4]
Fusarium0G101230.1	gi|302896722|ref|XP_003047240.1|	0	388/413(93.95)	773	hypothetical protein NECHADRAFT_53958 [Nectria haematococca mpVI 77-13-4]
Fusarium0G101240.1	gi|302896720|ref|XP_003047239.1|	0	337/360(93.61)	698	hypothetical protein NECHADRAFT_97788 [Nectria haematococca mpVI 77-13-4]
Fusarium0G101250.1	gi|302896718|ref|XP_003047238.1|	0	358/406(88.18)	720	hypothetical protein NECHADRAFT_53822 [Nectria haematococca mpVI 77-13-4]
Fusarium0G101260.1	gi|302897088|ref|XP_003047423.1|	0	291/319(91.22)	614	hypothetical protein NECHADRAFT_53709 [Nectria haematococca mpVI 77-13-4]
Fusarium0G101270.1	gi|302896714|ref|XP_003047236.1|	0	583/650(89.69)	1217	hypothetical protein NECHADRAFT_97785 [Nectria haematococca mpVI 77-13-4]
Fusarium0G101280.1	gi|751347429|gb|KIL85151.1|	2.81E-177	273/501(54.49)	516	hypothetical protein FAVG1_11580 [Fusarium avenaceum]
Fusarium0G101290.1	gi|302896712|ref|XP_003047235.1|	0	274/305(89.84)	544	hypothetical protein NECHADRAFT_11912 [Nectria haematococca mpVI 77-13-4]
Fusarium0G101300.1	gi|302897082|ref|XP_003047420.1|	0	964/999(96.50)	1971	hypothetical protein NECHADRAFT_97783 [Nectria haematococca mpVI 77-13-4]
Fusarium0G101310.1	gi|302897080|ref|XP_003047419.1|	0	285/356(80.06)	591	hypothetical protein NECHADRAFT_53900 [Nectria haematococca mpVI 77-13-4]
Fusarium0G101320.1	gi|302897078|ref|XP_003047418.1|	0	340/368(92.39)	719	hypothetical protein NECHADRAFT_54107 [Nectria haematococca mpVI 77-13-4]
Fusarium0G101330.1	gi|302896710|ref|XP_003047234.1|	0	304/317(95.90)	628	hypothetical protein NECHADRAFT_106537 [Nectria haematococca mpVI 77-13-4]
Fusarium0G101340.1	gi|302896708|ref|XP_003047233.1|	0	447/470(95.11)	909	hypothetical protein NECHADRAFT_53791 [Nectria haematococca mpVI 77-13-4]
Fusarium0G101350.1	gi|302896706|ref|XP_003047232.1|	0	299/319(93.73)	615	hypothetical protein NECHADRAFT_97778 [Nectria haematococca mpVI 77-13-4]
Fusarium0G101360.1	gi|302897076|ref|XP_003047417.1|	1.32E-96	138/142(97.18)	284	hypothetical protein NECHADRAFT_54009 [Nectria haematococca mpVI 77-13-4]
Fusarium0G101370.1	gi|590036580|gb|EXK38438.1|	9.04E-33	75/178(42.13)	134	hypothetical protein FOMG_08830 [Fusarium oxysporum f. sp. melonis 26406]
Fusarium0G101380.1	gi|302896702|ref|XP_003047230.1|	0	429/487(88.09)	871	hypothetical protein NECHADRAFT_97776 [Nectria haematococca mpVI 77-13-4]
Fusarium0G101390.1	gi|302896700|ref|XP_003047229.1|	7.93E-148	203/262(77.48)	424	hypothetical protein NECHADRAFT_87676 [Nectria haematococca mpVI 77-13-4]
Fusarium0G101400.1	gi|302897070|ref|XP_003047414.1|	9.54E-162	242/314(77.07)	461	hypothetical protein NECHADRAFT_87675 [Nectria haematococca mpVI 77-13-4]
Fusarium0G101410.1	gi|302896698|ref|XP_003047228.1|	0	319/349(91.40)	640	hypothetical protein NECHADRAFT_97774 [Nectria haematococca mpVI 77-13-4]
Fusarium0G101420.1	gi|302896696|ref|XP_003047227.1|	0	406/443(91.65)	843	hypothetical protein NECHADRAFT_54182 [Nectria haematococca mpVI 77-13-4]
Fusarium0G101430.1	gi|302896692|ref|XP_003047225.1|	1.83E-173	242/279(86.74)	490	hypothetical protein NECHADRAFT_53993 [Nectria haematococca mpVI 77-13-4]
Fusarium0G101440.1	gi|302897064|ref|XP_003047411.1|	0	645/682(94.57)	1310	predicted protein [Nectria haematococca mpVI 77-13-4]
Fusarium0G101450.1	gi|302897062|ref|XP_003047410.1|	0	1475/1664(88.64)	3037	hypothetical protein NECHADRAFT_87666 [Nectria haematococca mpVI 77-13-4]
Fusarium0G101460.1	gi|302896688|ref|XP_003047223.1|	0	255/304(83.88)	519	hypothetical protein NECHADRAFT_102157 [Nectria haematococca mpVI 77-13-4]
Fusarium0G101470.1	gi|667827556|ref|XP_007777948.1|	9.10E-47	133/425(31.29)	174	hypothetical protein W97_01855 [Coniosporium apollinis CBS 100218]
Fusarium0G101480.1	gi|587665391|gb|EWY87732.1|	0	311/476(65.34)	649	hypothetical protein FOYG_09129 [Fusarium oxysporum FOSC 3-a]
Fusarium0G101490.1	gi|302897056|ref|XP_003047407.1|	0	502/512(98.05)	1020	hypothetical protein NECHADRAFT_97771 [Nectria haematococca mpVI 77-13-4]
Fusarium0G101500.1	gi|302897054|ref|XP_003047406.1|	0	952/1027(92.70)	1932	hypothetical protein NECHADRAFT_54199 [Nectria haematococca mpVI 77-13-4]
Fusarium0G101510.1	gi|302896682|ref|XP_003047220.1|	0	909/946(96.09)	1869	hypothetical protein NECHADRAFT_54080 [Nectria haematococca mpVI 77-13-4]
Fusarium0G101520.1	gi|302897052|ref|XP_003047405.1|	3.62E-180	253/270(93.70)	506	hypothetical protein NECHADRAFT_97768 [Nectria haematococca mpVI 77-13-4]
Fusarium0G101530.1	gi|302896680|ref|XP_003047219.1|	3.11E-142	194/198(97.98)	404	hypothetical protein NECHADRAFT_87656 [Nectria haematococca mpVI 77-13-4]
Fusarium0G101540.1	gi|302896678|ref|XP_003047218.1|	0	541/554(97.65)	1128	hypothetical protein NECHADRAFT_54124 [Nectria haematococca mpVI 77-13-4]
Fusarium0G101550.1	gi|302897050|ref|XP_003047404.1|	0	506/511(99.02)	1042	hypothetical protein NECHADRAFT_53769 [Nectria haematococca mpVI 77-13-4]
Fusarium0G101560.1	gi|630019121|ref|XP_007833306.1|	0	294/508(57.87)	601	hypothetical protein PFICI_06534 [Pestalotiopsis fici W106-1]
Fusarium0G101570.1	gi|587731047|gb|EXA28763.1|	0	277/338(81.95)	550	hypothetical protein FOVG_19650 [Fusarium oxysporum f. sp. pisi HDV247]
Fusarium0G101580.1	gi|302896674|ref|XP_003047216.1|	3.02E-154	222/297(74.75)	442	hypothetical protein NECHADRAFT_54058 [Nectria haematococca mpVI 77-13-4]
Fusarium0G101590.1	gi|302896672|ref|XP_003047215.1|	0	587/596(98.49)	1197	hypothetical protein NECHADRAFT_54243 [Nectria haematococca mpVI 77-13-4]
Fusarium0G101600.1	gi|302897048|ref|XP_003047403.1|	5.09E-165	244/323(75.54)	487	hypothetical protein NECHADRAFT_87651 [Nectria haematococca mpVI 77-13-4]
Fusarium0G101610.1	gi|302896670|ref|XP_003047214.1|	2.17E-151	205/232(88.36)	431	hypothetical protein NECHADRAFT_87650 [Nectria haematococca mpVI 77-13-4]
Fusarium0G101620.1	gi|302896668|ref|XP_003047213.1|	0	321/344(93.31)	654	hypothetical protein NECHADRAFT_87648 [Nectria haematococca mpVI 77-13-4]
Fusarium0G101630.1	gi|302897044|ref|XP_003047401.1|	0	299/351(85.19)	622	predicted protein [Nectria haematococca mpVI 77-13-4]
Fusarium0G101640.1	gi|302896666|ref|XP_003047212.1|	0	483/509(94.89)	985	hypothetical protein NECHADRAFT_54159 [Nectria haematococca mpVI 77-13-4]
Fusarium0G101650.1	gi|302897042|ref|XP_003047400.1|	0	468/493(94.93)	932	hypothetical protein NECHADRAFT_53705 [Nectria haematococca mpVI 77-13-4]
Fusarium0G101660.1	gi|302896664|ref|XP_003047211.1|	0	400/422(94.79)	800	hypothetical protein NECHADRAFT_53888 [Nectria haematococca mpVI 77-13-4]
Fusarium0G101670.1	gi|302897040|ref|XP_003047399.1|	0	250/292(85.62)	532	hypothetical protein NECHADRAFT_53886 [Nectria haematococca mpVI 77-13-4]
Fusarium0G101680.1	gi|302897038|ref|XP_003047398.1|	0	561/578(97.06)	1239	hypothetical protein NECHADRAFT_73005 [Nectria haematococca mpVI 77-13-4]
Fusarium0G101690.1	gi|302896660|ref|XP_003047209.1|	0	649/681(95.30)	1340	hypothetical protein NECHADRAFT_53871 [Nectria haematococca mpVI 77-13-4]
Fusarium0G101700.1	gi|302897036|ref|XP_003047397.1|	0	460/532(86.47)	894	hypothetical protein NECHADRAFT_97753 [Nectria haematococca mpVI 77-13-4]
Fusarium0G101710.1	gi|302896656|ref|XP_003047207.1|	6.17E-107	153/179(85.47)	317	hypothetical protein NECHADRAFT_54021 [Nectria haematococca mpVI 77-13-4]
Fusarium0G101720.1	gi|302897034|ref|XP_003047396.1|	5.12E-109	161/183(87.98)	342	hypothetical protein NECHADRAFT_54322 [Nectria haematococca mpVI 77-13-4]
Fusarium0G101730.1	gi|302896654|ref|XP_003047206.1|	0	313/319(98.12)	652	hypothetical protein NECHADRAFT_53803 [Nectria haematococca mpVI 77-13-4]
Fusarium0G101740.1	gi|302897032|ref|XP_003047395.1|	0	438/476(92.02)	892	predicted protein [Nectria haematococca mpVI 77-13-4]
Fusarium0G101750.1	gi|302897030|ref|XP_003047394.1|	0	275/292(94.18)	566	hypothetical protein NECHADRAFT_54115 [Nectria haematococca mpVI 77-13-4]
Fusarium0G101760.1	gi|302896652|ref|XP_003047205.1|	0	500/531(94.16)	1025	hypothetical protein NECHADRAFT_87632 [Nectria haematococca mpVI 77-13-4]
Fusarium0G101770.1	gi|302896650|ref|XP_003047204.1|	4.04E-178	240/252(95.24)	500	hypothetical protein NECHADRAFT_53835 [Nectria haematococca mpVI 77-13-4]
Fusarium0G101780.1	gi|302897028|ref|XP_003047393.1|	0	274/343(79.88)	544	hypothetical protein NECHADRAFT_87630 [Nectria haematococca mpVI 77-13-4]
Fusarium0G101790.1	gi|302897026|ref|XP_003047392.1|	0	244/251(97.21)	516	hypothetical protein NECHADRAFT_54290 [Nectria haematococca mpVI 77-13-4]
Fusarium0G101800.1	gi|302897024|ref|XP_003047391.1|	0	829/853(97.19)	1711	predicted protein [Nectria haematococca mpVI 77-13-4]
Fusarium0G101810.1	gi|171687042|ref|XP_001908462.1|	2.35E-113	319/951(33.54)	384	hypothetical protein [Podospora anserina S mat+]
Fusarium0G101820.1	gi|171687042|ref|XP_001908462.1|	2.97E-49	91/164(55.49)	186	hypothetical protein [Podospora anserina S mat+]
Fusarium0G101830.1	gi|734837286|gb|EFY94395.2|	0	659/1330(49.55)	1192	Ankyrin repeat-containing domain protein [Metarhizium robertsii ARSEF 23]
Fusarium0G101840.1	gi|302896646|ref|XP_003047202.1|	4.38E-179	237/250(94.80)	502	hypothetical protein NECHADRAFT_102153 [Nectria haematococca mpVI 77-13-4]
Fusarium0G101850.1	gi|302897018|ref|XP_003047388.1|	0	373/382(97.64)	779	hypothetical protein NECHADRAFT_97744 [Nectria haematococca mpVI 77-13-4]
Fusarium0G101860.1	gi|302897016|ref|XP_003047387.1|	0	537/540(99.44)	1085	hypothetical protein NECHADRAFT_73000 [Nectria haematococca mpVI 77-13-4]
Fusarium0G101870.1	gi|302896644|ref|XP_003047201.1|	0	604/653(92.50)	1204	hypothetical protein NECHADRAFT_54309 [Nectria haematococca mpVI 77-13-4]
Fusarium0G101880.1	gi|302897014|ref|XP_003047386.1|	0	674/683(98.68)	1409	predicted protein [Nectria haematococca mpVI 77-13-4]
Fusarium0G101890.1	gi|302896642|ref|XP_003047200.1|	0	537/586(91.64)	1097	hypothetical protein NECHADRAFT_53917 [Nectria haematococca mpVI 77-13-4]
Fusarium0G101900.1	gi|302897010|ref|XP_003047384.1|	0	268/299(89.63)	562	hypothetical protein NECHADRAFT_53725 [Nectria haematococca mpVI 77-13-4]
Fusarium0G101910.1	gi|302896640|ref|XP_003047199.1|	0	528/544(97.06)	1098	hypothetical protein NECHADRAFT_54104 [Nectria haematococca mpVI 77-13-4]
Fusarium0G101920.1	gi|302896638|ref|XP_003047198.1|	6.67E-83	134/163(82.21)	270	hypothetical protein NECHADRAFT_87616 [Nectria haematococca mpVI 77-13-4]
Fusarium0G101930.1	gi|302897008|ref|XP_003047383.1|	0	355/360(98.61)	730	hypothetical protein NECHADRAFT_53745 [Nectria haematococca mpVI 77-13-4]
Fusarium0G101940.1	gi|302896636|ref|XP_003047197.1|	0	555/559(99.28)	1145	hypothetical protein NECHADRAFT_54161 [Nectria haematococca mpVI 77-13-4]
Fusarium0G101950.1	gi|302897006|ref|XP_003047382.1|	0	367/399(91.98)	735	hypothetical protein NECHADRAFT_15620 [Nectria haematococca mpVI 77-13-4]
Fusarium0G101960.1	gi|302897004|ref|XP_003047381.1|	1.76E-109	156/161(96.89)	322	hypothetical protein NECHADRAFT_53787 [Nectria haematococca mpVI 77-13-4]
Fusarium0G101970.1	gi|302897002|ref|XP_003047380.1|	2.52E-148	209/233(89.70)	431	predicted protein [Nectria haematococca mpVI 77-13-4]
Fusarium0G101980.1	gi|302896634|ref|XP_003047196.1|	0	504/506(99.60)	1043	predicted protein [Nectria haematococca mpVI 77-13-4]
Fusarium0G101990.1	gi|302896998|ref|XP_003047378.1|	0	359/371(96.77)	734	hypothetical protein NECHADRAFT_97733 [Nectria haematococca mpVI 77-13-4]
Fusarium0G102000.1	gi|302896996|ref|XP_003047377.1|	0	406/418(97.13)	832	hypothetical protein NECHADRAFT_97732 [Nectria haematococca mpVI 77-13-4]
Fusarium0G102010.1	gi|302896994|ref|XP_003047376.1|	0	334/350(95.43)	690	hypothetical protein NECHADRAFT_87606 [Nectria haematococca mpVI 77-13-4]
Fusarium0G102020.1	gi|302896632|ref|XP_003047195.1|	0	1003/1049(95.61)	2075	hypothetical protein NECHADRAFT_54019 [Nectria haematococca mpVI 77-13-4]
Fusarium0G102030.1	gi|302896992|ref|XP_003047375.1|	0	517/533(97.00)	1066	hypothetical protein NECHADRAFT_87604 [Nectria haematococca mpVI 77-13-4]
Fusarium0G102040.1	gi|302896990|ref|XP_003047374.1|	0	600/626(95.85)	1233	hypothetical protein NECHADRAFT_53922 [Nectria haematococca mpVI 77-13-4]
Fusarium0G102050.1	gi|302896988|ref|XP_003047373.1|	2.45E-147	220/287(76.66)	423	hypothetical protein NECHADRAFT_97727 [Nectria haematococca mpVI 77-13-4]
Fusarium0G102060.1	gi|302896986|ref|XP_003047372.1|	0	327/379(86.28)	655	hypothetical protein NECHADRAFT_54313 [Nectria haematococca mpVI 77-13-4]
Fusarium0G102070.1	gi|302423384|ref|XP_003009522.1|	0	542/755(71.79)	1141	neutral alpha-glucosidase ab [Fusarium alfalfae VaMs.102]
Fusarium0G102080.1	gi|302896984|ref|XP_003047371.1|	0	361/369(97.83)	758	predicted protein [Nectria haematococca mpVI 77-13-4]
Fusarium0G102090.1	gi|302896622|ref|XP_003047190.1|	0	566/603(93.86)	1150	hypothetical protein NECHADRAFT_54246 [Nectria haematococca mpVI 77-13-4]
Fusarium0G102100.1	gi|302896620|ref|XP_003047189.1|	1.15E-137	204/204(100.00)	409	hypothetical protein NECHADRAFT_97726 [Nectria haematococca mpVI 77-13-4]
Fusarium0G102110.1	gi|302896618|ref|XP_003047188.1|	0	278/280(99.29)	563	hypothetical protein NECHADRAFT_53847 [Nectria haematococca mpVI 77-13-4]
Fusarium0G102120.1	gi|302896982|ref|XP_003047370.1|	0	285/289(98.62)	583	hypothetical protein NECHADRAFT_87593 [Nectria haematococca mpVI 77-13-4]
Fusarium0G102130.1	gi|302896980|ref|XP_003047369.1|	6.67E-130	192/252(76.19)	379	hypothetical protein NECHADRAFT_87592 [Nectria haematococca mpVI 77-13-4]
Fusarium0G102140.1	gi|302896978|ref|XP_003047368.1|	0	1173/1213(96.70)	2353	predicted protein [Nectria haematococca mpVI 77-13-4]
Fusarium0G102150.1	gi|302896614|ref|XP_003047186.1|	1.53E-159	222/270(82.22)	453	hypothetical protein NECHADRAFT_87589 [Nectria haematococca mpVI 77-13-4]
Fusarium0G102160.1	gi|302896612|ref|XP_003047185.1|	0	434/459(94.55)	897	hypothetical protein NECHADRAFT_53974 [Nectria haematococca mpVI 77-13-4]
Fusarium0G102170.1	gi|302896610|ref|XP_003047184.1|	2.43E-110	151/203(74.38)	326	hypothetical protein NECHADRAFT_87587 [Nectria haematococca mpVI 77-13-4]
Fusarium0G102180.1	gi|302896976|ref|XP_003047367.1|	6.78E-180	256/273(93.77)	506	hypothetical protein NECHADRAFT_97722 [Nectria haematococca mpVI 77-13-4]
Fusarium0G102190.1	gi|302896974|ref|XP_003047366.1|	1.47E-147	219/247(88.66)	436	hypothetical protein NECHADRAFT_87584 [Nectria haematococca mpVI 77-13-4]
Fusarium0G102200.1	gi|302896606|ref|XP_003047182.1|	0	306/324(94.44)	649	hypothetical protein NECHADRAFT_87583 [Nectria haematococca mpVI 77-13-4]
Fusarium0G102210.1	gi|302896972|ref|XP_003047365.1|	0	510/530(96.23)	1043	hypothetical protein NECHADRAFT_105684 [Nectria haematococca mpVI 77-13-4]
Fusarium0G102220.1	gi|302896970|ref|XP_003047364.1|	0	549/590(93.05)	1130	hypothetical protein NECHADRAFT_53858 [Nectria haematococca mpVI 77-13-4]
Fusarium0G102230.1	gi|302896968|ref|XP_003047363.1|	0	296/310(95.48)	615	hypothetical protein NECHADRAFT_54174 [Nectria haematococca mpVI 77-13-4]
Fusarium0G102240.1	gi|302896604|ref|XP_003047181.1|	0	530/555(95.50)	1050	hypothetical protein NECHADRAFT_53897 [Nectria haematococca mpVI 77-13-4]
Fusarium0G102250.1	gi|302896602|ref|XP_003047180.1|	4.01E-129	200/227(88.11)	374	expressed protein [Nectria haematococca mpVI 77-13-4]
Fusarium0G102260.1	gi|302896966|ref|XP_003047362.1|	0	361/375(96.27)	737	hypothetical protein NECHADRAFT_54141 [Nectria haematococca mpVI 77-13-4]
Fusarium0G102270.1	gi|302896964|ref|XP_003047361.1|	1.73E-130	239/262(91.22)	434	predicted protein [Nectria haematococca mpVI 77-13-4]
Fusarium0G102280.1	gi|302896600|ref|XP_003047179.1|	0	584/600(97.33)	1194	hypothetical protein NECHADRAFT_54183 [Nectria haematococca mpVI 77-13-4]
Fusarium0G102290.1	gi|302896962|ref|XP_003047360.1|	0	342/354(96.61)	724	hypothetical protein NECHADRAFT_123247 [Nectria haematococca mpVI 77-13-4]
Fusarium0G102300.1	gi|302896598|ref|XP_003047178.1|	0	649/654(99.24)	1339	predicted protein [Nectria haematococca mpVI 77-13-4]
Fusarium0G102310.1	gi|302896960|ref|XP_003047359.1|	0	377/407(92.63)	768	hypothetical protein NECHADRAFT_87571 [Nectria haematococca mpVI 77-13-4]
Fusarium0G102320.1	gi|591410436|gb|EXL45573.1|	0	401/447(89.71)	800	hypothetical protein FOCG_12949 [Fusarium oxysporum f. sp. radicis-lycopersici 26381]
Fusarium0G102330.1	gi|302896956|ref|XP_003047357.1|	3.91E-89	133/160(83.12)	276	hypothetical protein NECHADRAFT_87569 [Nectria haematococca mpVI 77-13-4]
Fusarium0G102340.1	gi|302896954|ref|XP_003047356.1|	0	454/463(98.06)	915	predicted protein [Nectria haematococca mpVI 77-13-4]
Fusarium0G102350.1	gi|302896596|ref|XP_003047177.1|	0	269/281(95.73)	559	predicted protein [Nectria haematococca mpVI 77-13-4]
Fusarium0G102360.1	gi|302888914|ref|XP_003043343.1|	1.07E-124	171/178(96.07)	363	hypothetical protein NECHADRAFT_87562 [Nectria haematococca mpVI 77-13-4]
Fusarium0G102370.1	gi|302889116|ref|XP_003043444.1|	0	318/382(83.25)	639	hypothetical protein NECHADRAFT_97711 [Nectria haematococca mpVI 77-13-4]
Fusarium0G102380.1	gi|302888908|ref|XP_003043340.1|	1.41E-105	150/163(92.02)	310	hypothetical protein NECHADRAFT_87558 [Nectria haematococca mpVI 77-13-4]
Fusarium0G102390.1	gi|399166597|emb|CCE32580.1|	4.90E-145	198/340(58.24)	426	related to alcohol dehydrogenase, class C [Claviceps purpurea 20.1]
Fusarium0G102400.1	gi|517316742|emb|CCT68002.1|	1.60E-123	185/363(50.96)	369	related to alcohol dehydrogenase [Fusarium fujikuroi IMI 58289]
Fusarium0G102410.1	gi|302884027|ref|XP_003040911.1|	1.70E-164	227/331(68.58)	471	hypothetical protein NECHADRAFT_97586 [Nectria haematococca mpVI 77-13-4]
Fusarium0G102420.1	gi|302888906|ref|XP_003043339.1|	0	650/711(91.42)	1365	hypothetical protein NECHADRAFT_87557 [Nectria haematococca mpVI 77-13-4]
Fusarium0G102430.1	gi|302888904|ref|XP_003043338.1|	0	461/499(92.38)	930	predicted protein [Nectria haematococca mpVI 77-13-4]
Fusarium0G102440.1	gi|302889114|ref|XP_003043443.1|	2.03E-76	123/166(74.10)	234	hypothetical protein NECHADRAFT_102143 [Nectria haematococca mpVI 77-13-4]
Fusarium0G102450.1	gi|302889112|ref|XP_003043442.1|	0	307/335(91.64)	609	hypothetical protein NECHADRAFT_53446 [Nectria haematococca mpVI 77-13-4]
Fusarium0G102460.1	gi|342877906|gb|EGU79326.1|	4.53E-103	186/469(39.66)	332	hypothetical protein FOXB_10155 [Fusarium oxysporum Fo5176]
Fusarium0G102470.1	gi|302889108|ref|XP_003043440.1|	0	617/679(90.87)	1236	hypothetical protein NECHADRAFT_87552 [Nectria haematococca mpVI 77-13-4]
Fusarium0G102480.1	gi|302888902|ref|XP_003043337.1|	0	284/305(93.11)	579	hypothetical protein NECHADRAFT_53587 [Nectria haematococca mpVI 77-13-4]
Fusarium0G102490.1	gi|302888900|ref|XP_003043336.1|	0	538/583(92.28)	1089	hypothetical protein NECHADRAFT_87550 [Nectria haematococca mpVI 77-13-4]
Fusarium0G102500.1	gi|302889106|ref|XP_003043439.1|	0	319/331(96.37)	654	hypothetical protein NECHADRAFT_87549 [Nectria haematococca mpVI 77-13-4]
Fusarium0G102510.1	gi|596694983|ref|XP_007281470.1|	0	337/723(46.61)	585	het domain-containing protein [Colletotrichum gloeosporioides Nara gc5]
Fusarium0G102520.1	gi|302889104|ref|XP_003043438.1|	0	1035/1069(96.82)	2162	hypothetical protein NECHADRAFT_97708 [Nectria haematococca mpVI 77-13-4]
Fusarium0G102530.1	gi|302888896|ref|XP_003043334.1|	2.08E-90	141/185(76.22)	270	hypothetical protein NECHADRAFT_87546 [Nectria haematococca mpVI 77-13-4]
Fusarium0G102540.1	gi|302889102|ref|XP_003043437.1|	1.20E-88	139/154(90.26)	277	hypothetical protein NECHADRAFT_87545 [Nectria haematococca mpVI 77-13-4]
Fusarium0G102550.1	gi|596553462|gb|EYB32700.1|	6.86E-152	218/276(78.99)	435	hypothetical protein FG05_12452 [Fusarium graminearum]
Fusarium0G102560.1	gi|302408018|ref|XP_003001844.1|	1.00E-122	172/227(75.77)	357	catechol 1,2-dioxygenase [Fusarium alfalfae VaMs.102]
Fusarium0G102570.1	gi|302888894|ref|XP_003043333.1|	0	592/596(99.33)	1234	predicted protein [Nectria haematococca mpVI 77-13-4]
Fusarium0G102580.1	gi|302889096|ref|XP_003043434.1|	0	480/494(97.17)	984	predicted protein [Nectria haematococca mpVI 77-13-4]
Fusarium0G102590.1	gi|302888892|ref|XP_003043332.1|	4.30E-175	373/398(93.72)	504	predicted protein [Nectria haematococca mpVI 77-13-4]
Fusarium0G102600.1	gi|302888890|ref|XP_003043331.1|	0	318/332(95.78)	657	hypothetical protein NECHADRAFT_53460 [Nectria haematococca mpVI 77-13-4]
Fusarium0G102610.1	gi|587738302|gb|EXA36018.1|	5.18E-42	75/137(54.74)	147	hypothetical protein FOVG_13136 [Fusarium oxysporum f. sp. pisi HDV247]
Fusarium0G102620.1	gi|302888888|ref|XP_003043330.1|	0	470/520(90.38)	966	hypothetical protein NECHADRAFT_97703 [Nectria haematococca mpVI 77-13-4]
Fusarium0G102630.1	gi|302889094|ref|XP_003043433.1|	1.45E-75	109/113(96.46)	231	hypothetical protein NECHADRAFT_87537 [Nectria haematococca mpVI 77-13-4]
Fusarium0G102640.1	gi|302889092|ref|XP_003043432.1|	1.74E-166	231/240(96.25)	469	hypothetical protein NECHADRAFT_97702 [Nectria haematococca mpVI 77-13-4]
Fusarium0G102650.1	gi|302889090|ref|XP_003043431.1|	0	728/738(98.64)	1452	hypothetical protein NECHADRAFT_53608 [Nectria haematococca mpVI 77-13-4]
Fusarium0G102660.1	gi|302889088|ref|XP_003043430.1|	0	273/346(78.90)	536	hypothetical protein NECHADRAFT_87533 [Nectria haematococca mpVI 77-13-4]
Fusarium0G102670.1	gi|302888884|ref|XP_003043328.1|	1.70E-154	232/283(81.98)	447	hypothetical protein NECHADRAFT_87531 [Nectria haematococca mpVI 77-13-4]
Fusarium0G102680.1	gi|302889084|ref|XP_003043428.1|	0	529/539(98.14)	1085	hypothetical protein NECHADRAFT_87530 [Nectria haematococca mpVI 77-13-4]
Fusarium0G102690.1	gi|302889082|ref|XP_003043427.1|	0	313/335(93.43)	638	hypothetical protein NECHADRAFT_53602 [Nectria haematococca mpVI 77-13-4]
Fusarium0G102700.1	gi|302888882|ref|XP_003043327.1|	0	534/546(97.80)	1102	hypothetical protein NECHADRAFT_53594 [Nectria haematococca mpVI 77-13-4]
Fusarium0G102710.1	gi|302889080|ref|XP_003043426.1|	0	449/519(86.51)	922	hypothetical protein NECHADRAFT_87526 [Nectria haematococca mpVI 77-13-4]
Fusarium0G102720.1	gi|302889074|ref|XP_003043423.1|	0	388/503(77.14)	750	hypothetical protein NECHADRAFT_87522 [Nectria haematococca mpVI 77-13-4]
Fusarium0G102730.1	gi|302888876|ref|XP_003043324.1|	0	456/471(96.82)	929	hypothetical protein NECHADRAFT_53606 [Nectria haematococca mpVI 77-13-4]
Fusarium0G102740.1	gi|302889070|ref|XP_003043421.1|	0	362/364(99.45)	751	hypothetical protein NECHADRAFT_53388 [Nectria haematococca mpVI 77-13-4]
Fusarium0G102750.1	gi|302888874|ref|XP_003043323.1|	0	738/752(98.14)	1513	hypothetical protein NECHADRAFT_53688 [Nectria haematococca mpVI 77-13-4]
Fusarium0G102760.1	gi|302888872|ref|XP_003043322.1|	0	306/320(95.62)	605	hypothetical protein NECHADRAFT_87517 [Nectria haematococca mpVI 77-13-4]
Fusarium0G102770.1	gi|302888870|ref|XP_003043321.1|	0	335/371(90.30)	678	hypothetical protein NECHADRAFT_53536 [Nectria haematococca mpVI 77-13-4]
Fusarium0G102780.1	gi|302889068|ref|XP_003043420.1|	4.26E-165	237/257(92.22)	470	hypothetical protein NECHADRAFT_87515 [Nectria haematococca mpVI 77-13-4]
Fusarium0G102790.1	gi|517324571|emb|CCT74724.1|	0	275/393(69.97)	555	uncharacterized protein FFUJ_10788 [Fusarium fujikuroi IMI 58289]
Fusarium0G102800.1	gi|302888868|ref|XP_003043320.1|	0	312/342(91.23)	639	hypothetical protein NECHADRAFT_87513 [Nectria haematococca mpVI 77-13-4]
Fusarium0G102810.1	gi|302888866|ref|XP_003043319.1|	1.41E-140	202/210(96.19)	401	hypothetical protein NECHADRAFT_72973 [Nectria haematococca mpVI 77-13-4]
Fusarium0G102820.1	gi|302889064|ref|XP_003043418.1|	9.77E-90	149/174(85.63)	269	predicted protein [Nectria haematococca mpVI 77-13-4]
Fusarium0G102830.1	gi|302889062|ref|XP_003043417.1|	0	954/1015(93.99)	1956	hypothetical protein NECHADRAFT_53363 [Nectria haematococca mpVI 77-13-4]
Fusarium0G102840.1	gi|302888864|ref|XP_003043318.1|	0	423/432(97.92)	886	hypothetical protein NECHADRAFT_53561 [Nectria haematococca mpVI 77-13-4]
Fusarium0G102850.1	gi|302888864|ref|XP_003043318.1|	6.17E-139	197/205(96.10)	416	hypothetical protein NECHADRAFT_53561 [Nectria haematococca mpVI 77-13-4]
Fusarium0G102860.1	gi|302889060|ref|XP_003043416.1|	0	483/515(93.79)	979	predicted protein [Nectria haematococca mpVI 77-13-4]
Fusarium0G102870.1	gi|302888862|ref|XP_003043317.1|	0	1773/1916(92.54)	3692	hypothetical protein NECHADRAFT_87507 [Nectria haematococca mpVI 77-13-4]
Fusarium0G102880.1	gi|302888860|ref|XP_003043316.1|	0	576/609(94.58)	1209	hypothetical protein NECHADRAFT_106524 [Nectria haematococca mpVI 77-13-4]
Fusarium0G102890.1	gi|302888858|ref|XP_003043315.1|	0	895/909(98.46)	1853	predicted protein [Nectria haematococca mpVI 77-13-4]
Fusarium0G102900.1	gi|302888856|ref|XP_003043314.1|	0	276/292(94.52)	554	hypothetical protein NECHADRAFT_64691 [Nectria haematococca mpVI 77-13-4]
Fusarium0G102910.1	gi|302888852|ref|XP_003043312.1|	0	284/299(94.98)	601	hypothetical protein NECHADRAFT_87499 [Nectria haematococca mpVI 77-13-4]
Fusarium0G102920.1	gi|302889052|ref|XP_003043412.1|	0	476/519(91.71)	968	hypothetical protein NECHADRAFT_53387 [Nectria haematococca mpVI 77-13-4]
Fusarium0G102930.1	gi|302889050|ref|XP_003043411.1|	0	293/323(90.71)	610	hypothetical protein NECHADRAFT_97679 [Nectria haematococca mpVI 77-13-4]
Fusarium0G102940.1	gi|302888848|ref|XP_003043310.1|	0	513/538(95.35)	1050	hypothetical protein NECHADRAFT_53546 [Nectria haematococca mpVI 77-13-4]
Fusarium0G102950.1	gi|302888844|ref|XP_003043308.1|	0	285/298(95.64)	596	hypothetical protein NECHADRAFT_87494 [Nectria haematococca mpVI 77-13-4]
Fusarium0G102960.1	gi|302889048|ref|XP_003043410.1|	0	490/515(95.15)	1008	hypothetical protein NECHADRAFT_102133 [Nectria haematococca mpVI 77-13-4]
Fusarium0G102970.1	gi|302889044|ref|XP_003043408.1|	0	275/301(91.36)	566	hypothetical protein NECHADRAFT_53584 [Nectria haematococca mpVI 77-13-4]
Fusarium0G102980.1	gi|302888842|ref|XP_003043307.1|	0	584/593(98.48)	1199	hypothetical protein NECHADRAFT_53625 [Nectria haematococca mpVI 77-13-4]
Fusarium0G102990.1	gi|302888840|ref|XP_003043306.1|	0	392/431(90.95)	771	hypothetical protein NECHADRAFT_97674 [Nectria haematococca mpVI 77-13-4]
Fusarium0G103000.1	gi|302889042|ref|XP_003043407.1|	0	287/291(98.63)	594	predicted protein [Nectria haematococca mpVI 77-13-4]
Fusarium0G103010.1	gi|302889040|ref|XP_003043406.1|	0	2030/2074(97.88)	4201	hypothetical protein NECHADRAFT_53641 [Nectria haematococca mpVI 77-13-4]
Fusarium0G103020.1	gi|302888838|ref|XP_003043305.1|	0	301/308(97.73)	623	hypothetical protein NECHADRAFT_72961 [Nectria haematococca mpVI 77-13-4]
Fusarium0G103030.1	gi|302888836|ref|XP_003043304.1|	0	301/324(92.90)	612	hypothetical protein NECHADRAFT_87485 [Nectria haematococca mpVI 77-13-4]
Fusarium0G103040.1	gi|302889038|ref|XP_003043405.1|	2.09E-171	239/246(97.15)	483	hypothetical protein NECHADRAFT_102131 [Nectria haematococca mpVI 77-13-4]
Fusarium0G103050.1	gi|302888834|ref|XP_003043303.1|	6.59E-174	249/256(97.27)	496	hypothetical protein NECHADRAFT_87483 [Nectria haematococca mpVI 77-13-4]
Fusarium0G103060.1	gi|302889036|ref|XP_003043404.1|	0	496/502(98.80)	1026	hypothetical protein NECHADRAFT_53445 [Nectria haematococca mpVI 77-13-4]
Fusarium0G103070.1	gi|302889032|ref|XP_003043402.1|	0	386/396(97.47)	806	hypothetical protein NECHADRAFT_105675 [Nectria haematococca mpVI 77-13-4]
Fusarium0G103080.1	gi|302888830|ref|XP_003043301.1|	0	434/451(96.23)	907	hypothetical protein NECHADRAFT_87478 [Nectria haematococca mpVI 77-13-4]
Fusarium0G103090.1	gi|302889030|ref|XP_003043401.1|	0	276/341(80.94)	545	hypothetical protein NECHADRAFT_105674 [Nectria haematococca mpVI 77-13-4]
Fusarium0G103100.1	gi|302888828|ref|XP_003043300.1|	0	475/517(91.88)	941	predicted protein [Nectria haematococca mpVI 77-13-4]
Fusarium0G103110.1	gi|302889028|ref|XP_003043400.1|	0	663/734(90.33)	1337	hypothetical protein NECHADRAFT_72954 [Nectria haematococca mpVI 77-13-4]
Fusarium0G103120.1	gi|302888826|ref|XP_003043299.1|	4.20E-70	103/106(97.17)	214	hypothetical protein NECHADRAFT_53357 [Nectria haematococca mpVI 77-13-4]
Fusarium0G103130.1	gi|302888824|ref|XP_003043298.1|	0	423/429(98.60)	873	hypothetical protein NECHADRAFT_64674 [Nectria haematococca mpVI 77-13-4]
Fusarium0G103140.1	gi|302889026|ref|XP_003043399.1|	0	438/452(96.90)	908	predicted protein [Nectria haematococca mpVI 77-13-4]
Fusarium0G103150.1	gi|302889024|ref|XP_003043398.1|	0	745/763(97.64)	1557	hypothetical protein NECHADRAFT_87471 [Nectria haematococca mpVI 77-13-4]
Fusarium0G103160.1	gi|302889022|ref|XP_003043397.1|	1.48E-133	206/217(94.93)	384	hypothetical protein NECHADRAFT_87470 [Nectria haematococca mpVI 77-13-4]
Fusarium0G103170.1	gi|302888822|ref|XP_003043297.1|	0	452/483(93.58)	943	hypothetical protein NECHADRAFT_87469 [Nectria haematococca mpVI 77-13-4]
Fusarium0G103180.1	gi|302888820|ref|XP_003043296.1|	1.11E-70	105/109(96.33)	216	hypothetical protein NECHADRAFT_87468 [Nectria haematococca mpVI 77-13-4]
Fusarium0G103190.1	gi|302888818|ref|XP_003043295.1|	0	279/296(94.26)	549	hypothetical protein NECHADRAFT_53532 [Nectria haematococca mpVI 77-13-4]
Fusarium0G103200.1	gi|302888816|ref|XP_003043294.1|	0	445/566(78.62)	874	hypothetical protein NECHADRAFT_53495 [Nectria haematococca mpVI 77-13-4]
Fusarium0G103210.1	gi|302888814|ref|XP_003043293.1|	0	386/412(93.69)	791	hypothetical protein NECHADRAFT_53393 [Nectria haematococca mpVI 77-13-4]
Fusarium0G103220.1	gi|302888812|ref|XP_003043292.1|	0	275/279(98.57)	581	hypothetical protein NECHADRAFT_87463 [Nectria haematococca mpVI 77-13-4]
Fusarium0G103230.1	gi|302889018|ref|XP_003043395.1|	0	453/503(90.06)	882	hypothetical protein NECHADRAFT_87462 [Nectria haematococca mpVI 77-13-4]
Fusarium0G103240.1	gi|302889016|ref|XP_003043394.1|	1.34E-117	165/166(99.40)	339	hypothetical protein NECHADRAFT_87461 [Nectria haematococca mpVI 77-13-4]
Fusarium0G103250.1	gi|475671536|gb|EMT68815.1|	3.29E-81	112/132(84.85)	244	hypothetical protein FOC4_g10004903 [Fusarium oxysporum f. sp. cubense race 4]
Fusarium0G103260.1	gi|302889014|ref|XP_003043393.1|	0	319/325(98.15)	666	hypothetical protein NECHADRAFT_97659 [Nectria haematococca mpVI 77-13-4]
Fusarium0G103270.1	gi|302889012|ref|XP_003043392.1|	0	517/542(95.39)	1068	hypothetical protein NECHADRAFT_87458 [Nectria haematococca mpVI 77-13-4]
Fusarium0G103280.1	gi|302888808|ref|XP_003043290.1|	8.66E-171	242/286(84.62)	485	hypothetical protein NECHADRAFT_87457 [Nectria haematococca mpVI 77-13-4]
Fusarium0G103290.1	gi|302888806|ref|XP_003043289.1|	0	569/599(94.99)	1187	hypothetical protein NECHADRAFT_53367 [Nectria haematococca mpVI 77-13-4]
Fusarium0G103300.1	gi|302889010|ref|XP_003043391.1|	0	382/465(82.15)	717	hypothetical protein NECHADRAFT_87455 [Nectria haematococca mpVI 77-13-4]
Fusarium0G103310.1	gi|302888804|ref|XP_003043288.1|	0	499/502(99.40)	1010	hypothetical protein NECHADRAFT_53390 [Nectria haematococca mpVI 77-13-4]
Fusarium0G103320.1	gi|302423734|ref|XP_003009697.1|	0	753/1234(61.02)	1574	beta-glucosidase [Fusarium alfalfae VaMs.102]
Fusarium0G103330.1	gi|302888800|ref|XP_003043286.1|	0	341/400(85.25)	628	hypothetical protein NECHADRAFT_87451 [Nectria haematococca mpVI 77-13-4]
Fusarium0G103340.1	gi|302889006|ref|XP_003043389.1|	0	353/354(99.72)	703	hypothetical protein NECHADRAFT_53463 [Nectria haematococca mpVI 77-13-4]
Fusarium0G103350.1	gi|302889004|ref|XP_003043388.1|	0	257/303(84.82)	531	hypothetical protein NECHADRAFT_53421 [Nectria haematococca mpVI 77-13-4]
Fusarium0G103360.1	gi|302403819|ref|XP_002999748.1|	2.58E-142	203/296(68.58)	412	thiamine-repressible acid phosphatase pho4 [Fusarium alfalfae VaMs.102]
Fusarium0G103370.1	gi|302888798|ref|XP_003043285.1|	0	429/496(86.49)	859	hypothetical protein NECHADRAFT_87447 [Nectria haematococca mpVI 77-13-4]
Fusarium0G103380.1	gi|302888796|ref|XP_003043284.1|	0	487/531(91.71)	1016	hypothetical protein NECHADRAFT_87446 [Nectria haematococca mpVI 77-13-4]
Fusarium0G103390.1	gi|302889000|ref|XP_003043386.1|	0	377/418(90.19)	717	hypothetical protein NECHADRAFT_4612 [Nectria haematococca mpVI 77-13-4]
Fusarium0G103400.1	gi|629700031|ref|XP_007815307.1|	4.09E-100	185/499(37.07)	328	protein phosphatase-1, putative [Metarhizium acridum CQMa 102]
Fusarium0G103410.1	gi|629700035|ref|XP_007815309.1|	1.46E-73	124/255(48.63)	235	hypothetical protein MAC_08969 [Metarhizium acridum CQMa 102]
Fusarium0G103420.1	gi|557723572|dbj|GAD97688.1|	6.39E-31	59/107(55.14)	115	predicted protein [Byssochlamys spectabilis No. 5]
Fusarium0G103430.1	gi|302888996|ref|XP_003043384.1|	0	355/363(97.80)	735	hypothetical protein NECHADRAFT_53386 [Nectria haematococca mpVI 77-13-4]
Fusarium0G103440.1	gi|302888794|ref|XP_003043283.1|	1.11E-141	203/225(90.22)	416	hypothetical protein NECHADRAFT_102125 [Nectria haematococca mpVI 77-13-4]
Fusarium0G103450.1	gi|615474826|ref|XP_007602230.1|	2.45E-173	268/610(43.93)	519	hypothetical protein CFIO01_08782 [Colletotrichum fioriniae PJ7]
Fusarium0G103460.1	gi|302888994|ref|XP_003043383.1|	0	430/446(96.41)	850	hypothetical protein NECHADRAFT_87441 [Nectria haematococca mpVI 77-13-4]
Fusarium0G103470.1	gi|302888792|ref|XP_003043282.1|	0	392/449(87.31)	754	hypothetical protein NECHADRAFT_53468 [Nectria haematococca mpVI 77-13-4]
Fusarium0G103480.1	gi|302888992|ref|XP_003043382.1|	0	288/313(92.01)	607	hypothetical protein NECHADRAFT_53534 [Nectria haematococca mpVI 77-13-4]
Fusarium0G103490.1	gi|302888790|ref|XP_003043281.1|	1.11E-145	206/211(97.63)	431	hypothetical protein NECHADRAFT_53569 [Nectria haematococca mpVI 77-13-4]
Fusarium0G103500.1	gi|667528391|gb|KFA56414.1|	2.78E-126	181/328(55.18)	374	hypothetical protein S40293_05032 [Stachybotrys chartarum IBT 40293]
Fusarium0G103510.1	gi|302888788|ref|XP_003043280.1|	0	378/403(93.80)	757	hypothetical protein NECHADRAFT_97650 [Nectria haematococca mpVI 77-13-4]
Fusarium0G103520.1	gi|302888990|ref|XP_003043381.1|	1.14E-127	188/227(82.82)	369	hypothetical protein NECHADRAFT_53503 [Nectria haematococca mpVI 77-13-4]
Fusarium0G103530.1	gi|302888786|ref|XP_003043279.1|	5.89E-135	246/451(54.55)	412	predicted protein [Nectria haematococca mpVI 77-13-4]
Fusarium0G008710.1	gi|302925205|ref|XP_003054052.1|	0	293/297(98.65)	589	predicted protein [Nectria haematococca mpVI 77-13-4]
Fusarium0G008720.1	gi|302921863|ref|XP_003053347.1|	0	329/330(99.70)	677	predicted protein [Nectria haematococca mpVI 77-13-4]
Fusarium0G008730.1	gi|302925213|ref|XP_003054054.1|	0	1067/1121(95.18)	2137	hypothetical protein NECHADRAFT_89870 [Nectria haematococca mpVI 77-13-4]
Fusarium0G008740.1	gi|302925218|ref|XP_003054055.1|	0	892/929(96.02)	1835	predicted protein [Nectria haematococca mpVI 77-13-4]
Fusarium0G008750.1	gi|302925222|ref|XP_003054056.1|	0	586/608(96.38)	1238	hypothetical protein NECHADRAFT_89872 [Nectria haematococca mpVI 77-13-4]
Fusarium0G008760.1	gi|587672504|gb|EWY94845.1|	3.23E-92	134/162(82.72)	277	hypothetical protein FOYG_07389 [Fusarium oxysporum FOSC 3-a]
Fusarium0G008770.1	gi|517310489|emb|CCT61928.1|	1.83E-113	167/205(81.46)	340	related to UDP N-acetylglucosamine transporter (MNN2) [Fusarium fujikuroi IMI 58289]
Fusarium0G008780.1	gi|302925232|ref|XP_003054057.1|	0	479/479(100.00)	1004	predicted protein [Nectria haematococca mpVI 77-13-4]
Fusarium0G008790.1	gi|558856597|gb|ESU06680.1|	1.85E-118	193/320(60.31)	353	hypothetical protein FGSG_11942 [Fusarium graminearum PH-1]
Fusarium0G008800.1	gi|302921868|ref|XP_003053348.1|	1.06E-163	228/230(99.13)	461	hypothetical protein NECHADRAFT_74398 [Nectria haematococca mpVI 77-13-4]
Fusarium0G008810.1	gi|302921872|ref|XP_003053349.1|	4.24E-162	220/221(99.55)	457	hypothetical protein NECHADRAFT_74399 [Nectria haematococca mpVI 77-13-4]
Fusarium0G008820.1	gi|302925236|ref|XP_003054058.1|	0	418/446(93.72)	862	hypothetical protein NECHADRAFT_714 [Nectria haematococca mpVI 77-13-4]
Fusarium0G008830.1	gi|302925240|ref|XP_003054059.1|	1.56E-93	135/137(98.54)	276	hypothetical protein NECHADRAFT_98626 [Nectria haematococca mpVI 77-13-4]
Fusarium0G008840.1	gi|302925245|ref|XP_003054060.1|	0	448/497(90.14)	902	hypothetical protein NECHADRAFT_74402 [Nectria haematococca mpVI 77-13-4]
Fusarium0G008850.1	gi|302925250|ref|XP_003054061.1|	0	546/563(96.98)	1128	hypothetical protein NECHADRAFT_74403 [Nectria haematococca mpVI 77-13-4]
Fusarium0G008860.1	gi|302921878|ref|XP_003053350.1|	0	571/581(98.28)	1169	predicted protein [Nectria haematococca mpVI 77-13-4]
Fusarium0G008870.1	gi|302921878|ref|XP_003053350.1|	0	405/406(99.75)	838	predicted protein [Nectria haematococca mpVI 77-13-4]
Fusarium0G008880.1	gi|558856590|gb|ESU06673.1|	5.23E-34	78/94(82.98)	121	hypothetical protein FGSG_11939 [Fusarium graminearum PH-1]
Fusarium0G008890.1	gi|302925254|ref|XP_003054062.1|	2.58E-93	131/134(97.76)	276	hypothetical protein NECHADRAFT_98627 [Nectria haematococca mpVI 77-13-4]
Fusarium0G008900.1	gi|302925258|ref|XP_003054063.1|	0	323/325(99.38)	655	hypothetical protein NECHADRAFT_65366 [Nectria haematococca mpVI 77-13-4]
Fusarium0G008910.1	gi|302921883|ref|XP_003053351.1|	0	410/459(89.32)	628	hypothetical protein NECHADRAFT_74407 [Nectria haematococca mpVI 77-13-4]
Fusarium0G008920.1	gi|302921888|ref|XP_003053352.1|	8.61E-90	130/131(99.24)	266	hypothetical protein NECHADRAFT_98630 [Nectria haematococca mpVI 77-13-4]
Fusarium0G008930.1	gi|302925262|ref|XP_003054064.1|	0	365/366(99.73)	757	predicted protein [Nectria haematococca mpVI 77-13-4]
Fusarium0G008940.1	gi|302921892|ref|XP_003053353.1|	3.12E-76	114/119(95.80)	231	predicted protein [Nectria haematococca mpVI 77-13-4]
Fusarium0G008950.1	gi|302925267|ref|XP_003054065.1|	0	861/873(98.63)	1755	hypothetical protein NECHADRAFT_65370 [Nectria haematococca mpVI 77-13-4]
Fusarium0G008960.1	gi|584128809|gb|EWG38228.1|	0	352/429(82.05)	566	synaptosomal-associated protein, 23kDa [Fusarium verticillioides 7600]
Fusarium0G008970.1	gi|302921901|ref|XP_003053355.1|	0	638/655(97.40)	1309	predicted protein [Nectria haematococca mpVI 77-13-4]
Fusarium0G008980.1	gi|302925280|ref|XP_003054066.1|	9.12E-90	129/130(99.23)	266	predicted protein [Nectria haematococca mpVI 77-13-4]
Fusarium0G008990.1	gi|302921906|ref|XP_003053356.1|	0	346/356(97.19)	701	predicted protein [Nectria haematococca mpVI 77-13-4]
Fusarium0G009000.1	gi|302925284|ref|XP_003054067.1|	0	367/437(83.98)	697	hypothetical protein NECHADRAFT_105799 [Nectria haematococca mpVI 77-13-4]
Fusarium0G009010.1	gi|302921911|ref|XP_003053357.1|	0	494/497(99.40)	1036	histone deacetylase [Nectria haematococca mpVI 77-13-4]
Fusarium0G009020.1	gi|302921915|ref|XP_003053358.1|	0	310/333(93.09)	634	hypothetical protein NECHADRAFT_74418 [Nectria haematococca mpVI 77-13-4]
Fusarium0G009030.1	gi|302925288|ref|XP_003054068.1|	0	553/581(95.18)	1112	predicted protein [Nectria haematococca mpVI 77-13-4]
Fusarium0G009040.1	gi|302925292|ref|XP_003054069.1|	0	425/439(96.81)	869	hypothetical protein NECHADRAFT_98634 [Nectria haematococca mpVI 77-13-4]
Fusarium0G009050.1	gi|302921920|ref|XP_003053359.1|	0	455/604(75.33)	763	hypothetical protein NECHADRAFT_98635 [Nectria haematococca mpVI 77-13-4]
Fusarium0G009060.1	gi|302921924|ref|XP_003053360.1|	0	457/469(97.44)	939	hypothetical protein NECHADRAFT_74422 [Nectria haematococca mpVI 77-13-4]
Fusarium0G009070.1	gi|302921930|ref|XP_003053361.1|	0	434/448(96.88)	893	predicted protein [Nectria haematococca mpVI 77-13-4]
Fusarium0G009080.1	gi|302925297|ref|XP_003054070.1|	0	1204/1228(98.05)	2489	predicted protein [Nectria haematococca mpVI 77-13-4]
Fusarium0G009090.1	gi|302925302|ref|XP_003054071.1|	0	422/438(96.35)	852	predicted protein [Nectria haematococca mpVI 77-13-4]
Fusarium0G009100.1	gi|302925310|ref|XP_003054072.1|	2.76E-159	231/256(90.23)	451	predicted protein [Nectria haematococca mpVI 77-13-4]
Fusarium0G009110.1	gi|302921935|ref|XP_003053362.1|	0	552/556(99.28)	1148	predicted protein [Nectria haematococca mpVI 77-13-4]
Fusarium0G009120.1	gi|342884546|gb|EGU84756.1|	1.20E-113	222/257(86.38)	340	hypothetical protein FOXB_04767 [Fusarium oxysporum Fo5176]
Fusarium0G009130.1	gi|302921940|ref|XP_003053363.1|	0	327/357(91.60)	668	hypothetical protein NECHADRAFT_98640 [Nectria haematococca mpVI 77-13-4]
Fusarium0G009140.1	gi|302921950|ref|XP_003053365.1|	0	708/715(99.02)	1431	hypothetical protein NECHADRAFT_65383 [Nectria haematococca mpVI 77-13-4]
Fusarium0G009150.1	gi|302925330|ref|XP_003054074.1|	5.92E-138	191/196(97.45)	393	hypothetical protein NECHADRAFT_98642 [Nectria haematococca mpVI 77-13-4]
Fusarium0G009160.1	gi|302921955|ref|XP_003053366.1|	0	715/846(84.52)	818	predicted protein [Nectria haematococca mpVI 77-13-4]
Fusarium0G009170.1	gi|342890497|gb|EGU89315.1|	0	620/878(70.62)	1122	hypothetical protein FOXB_00268 [Fusarium oxysporum Fo5176]
Fusarium0G009180.1	gi|685855473|ref|XP_009254769.1|	7.54E-155	211/235(89.79)	439	hypothetical protein FPSE_03375 [Fusarium pseudograminearum CS3096]
Fusarium0G009190.1	gi|302921960|ref|XP_003053367.1|	0	317/317(100.00)	665	predicted protein [Nectria haematococca mpVI 77-13-4]
Fusarium0G009200.1	gi|302925339|ref|XP_003054076.1|	0	649/720(90.14)	1305	predicted protein [Nectria haematococca mpVI 77-13-4]
Fusarium0G009210.1	gi|302921966|ref|XP_003053368.1|	0	747/790(94.56)	1474	hypothetical protein NECHADRAFT_74437 [Nectria haematococca mpVI 77-13-4]
Fusarium0G009220.1	gi|302921971|ref|XP_003053369.1|	0	441/464(95.04)	923	hypothetical protein NECHADRAFT_74438 [Nectria haematococca mpVI 77-13-4]
Fusarium0G009230.1	gi|558856552|gb|ESU06635.1|	6.12E-130	191/236(80.93)	396	hypothetical protein FGSG_01333 [Fusarium graminearum PH-1]
Fusarium0G009240.1	gi|302921976|ref|XP_003053370.1|	0	949/984(96.44)	1897	hypothetical protein NECHADRAFT_98648 [Nectria haematococca mpVI 77-13-4]
Fusarium0G009250.1	gi|46108898|ref|XP_381507.1|	4.78E-73	110/147(74.83)	224	hypothetical protein FG01331.1 [Fusarium graminearum PH-1]
Fusarium0G009260.1	gi|302921981|ref|XP_003053371.1|	3.99E-102	147/147(100.00)	303	predicted protein [Nectria haematococca mpVI 77-13-4]
Fusarium0G009270.1	gi|302921986|ref|XP_003053372.1|	2.95E-128	184/207(88.89)	369	predicted protein [Nectria haematococca mpVI 77-13-4]
Fusarium0G009280.1	gi|587672409|gb|EWY94750.1|	0	355/393(90.33)	756	V-type H+-transporting ATPase subunit C [Fusarium oxysporum FOSC 3-a]
Fusarium0G009290.1	gi|302925363|ref|XP_003054080.1|	3.27E-157	220/220(100.00)	457	hypothetical protein NECHADRAFT_103049 [Nectria haematococca mpVI 77-13-4]
Fusarium0G009300.1	gi|302921996|ref|XP_003053374.1|	0	348/371(93.80)	669	hypothetical protein NECHADRAFT_74447 [Nectria haematococca mpVI 77-13-4]
Fusarium0G009310.1	gi|517310541|emb|CCT61974.1|	1.32E-142	201/241(83.40)	409	uncharacterized protein FFUJ_01520 [Fusarium fujikuroi IMI 58289]
Fusarium0G009320.1	gi|302925368|ref|XP_003054081.1|	0	899/906(99.23)	1845	hypothetical protein NECHADRAFT_31808 [Nectria haematococca mpVI 77-13-4]
Fusarium0G009330.1	gi|302922000|ref|XP_003053375.1|	5.28E-66	98/101(97.03)	203	predicted protein [Nectria haematococca mpVI 77-13-4]
Fusarium0G009340.1	gi|302925372|ref|XP_003054082.1|	0	780/809(96.42)	1587	hypothetical protein NECHADRAFT_30860 [Nectria haematococca mpVI 77-13-4]
Fusarium0G009350.1	gi|358378794|gb|EHK16475.1|	5.02E-59	91/103(88.35)	186	hypothetical protein TRIVIDRAFT_216982 [Trichoderma virens Gv29-8]
Fusarium0G009360.1	gi|302922004|ref|XP_003053376.1|	0	788/812(97.04)	1603	predicted protein [Nectria haematococca mpVI 77-13-4]
Fusarium0G009370.1	gi|302925377|ref|XP_003054083.1|	0	514/588(87.41)	1036	hypothetical protein NECHADRAFT_31285 [Nectria haematococca mpVI 77-13-4]
Fusarium0G009380.1	gi|302925377|ref|XP_003054083.1|	0	438/456(96.05)	884	hypothetical protein NECHADRAFT_31285 [Nectria haematococca mpVI 77-13-4]
Fusarium0G009390.1	gi|342890477|gb|EGU89295.1|	0	621/789(78.71)	1236	hypothetical protein FOXB_00248 [Fusarium oxysporum Fo5176]
Fusarium0G009400.1	gi|302925389|ref|XP_003054085.1|	0	253/256(98.83)	516	predicted protein [Nectria haematococca mpVI 77-13-4]
Fusarium0G009410.1	gi|302922009|ref|XP_003053377.1|	0	762/828(92.03)	1280	hypothetical protein NECHADRAFT_65405 [Nectria haematococca mpVI 77-13-4]
Fusarium0G009420.1	gi|302925393|ref|XP_003054086.1|	0	557/579(96.20)	1137	predicted protein [Nectria haematococca mpVI 77-13-4]
Fusarium0G009430.1	gi|517310554|emb|CCT63365.1|	0	275/362(75.97)	567	related to AP-1-like transcription factor [Fusarium fujikuroi IMI 58289]
Fusarium0G009440.1	gi|302922019|ref|XP_003053379.1|	0	292/303(96.37)	606	hypothetical protein NECHADRAFT_74458 [Nectria haematococca mpVI 77-13-4]
Fusarium0G009450.1	gi|302922023|ref|XP_003053380.1|	0	1846/1888(97.78)	3766	predicted protein [Nectria haematococca mpVI 77-13-4]
Fusarium0G009460.1	gi|302922028|ref|XP_003053381.1|	0	340/343(99.13)	712	predicted protein [Nectria haematococca mpVI 77-13-4]
Fusarium0G009470.1	gi|302925398|ref|XP_003054087.1|	0	942/992(94.96)	1921	hypothetical protein NECHADRAFT_31010 [Nectria haematococca mpVI 77-13-4]
Fusarium0G009480.1	gi|302925403|ref|XP_003054088.1|	0	406/430(94.42)	841	predicted protein [Nectria haematococca mpVI 77-13-4]
Fusarium0G009490.1	gi|302922032|ref|XP_003053382.1|	0	660/692(95.38)	1350	hypothetical protein NECHADRAFT_89906 [Nectria haematococca mpVI 77-13-4]
Fusarium0G009500.1	gi|302925408|ref|XP_003054089.1|	0	501/519(96.53)	1011	predicted protein [Nectria haematococca mpVI 77-13-4]
Fusarium0G009510.1	gi|302922037|ref|XP_003053383.1|	2.36E-152	214/214(100.00)	431	hypothetical protein NECHADRAFT_74464 [Nectria haematococca mpVI 77-13-4]
Fusarium0G009520.1	gi|302922042|ref|XP_003053384.1|	0	772/788(97.97)	1591	hypothetical protein NECHADRAFT_74465 [Nectria haematococca mpVI 77-13-4]
Fusarium0G009530.1	gi|302922052|ref|XP_003053386.1|	0	486/525(92.57)	961	hypothetical protein NECHADRAFT_31547 [Nectria haematococca mpVI 77-13-4]
Fusarium0G009540.1	gi|302922057|ref|XP_003053387.1|	0	603/660(91.36)	1167	hypothetical protein NECHADRAFT_98661 [Nectria haematococca mpVI 77-13-4]
Fusarium0G009550.1	gi|302925412|ref|XP_003054090.1|	0	669/673(99.41)	1371	predicted protein [Nectria haematococca mpVI 77-13-4]
Fusarium0G009560.1	gi|302922062|ref|XP_003053388.1|	0	564/595(94.79)	1133	predicted protein [Nectria haematococca mpVI 77-13-4]
Fusarium0G009570.1	gi|302922066|ref|XP_003053389.1|	0	293/294(99.66)	591	predicted protein [Nectria haematococca mpVI 77-13-4]
Fusarium0G103540.1	gi|302888988|ref|XP_003043380.1|	4.34E-152	242/325(74.46)	459	predicted protein [Nectria haematococca mpVI 77-13-4]
Fusarium0G103550.1	gi|302886009|ref|XP_003041895.1|	0	379/614(61.73)	788	hypothetical protein NECHADRAFT_87097 [Nectria haematococca mpVI 77-13-4]
Fusarium0G103560.1	gi|302888784|ref|XP_003043278.1|	0	527/624(84.46)	1089	hypothetical protein NECHADRAFT_22481 [Nectria haematococca mpVI 77-13-4]
Fusarium0G103570.1	gi|302888982|ref|XP_003043377.1|	2.40E-153	211/213(99.06)	434	hypothetical protein NECHADRAFT_72943 [Nectria haematococca mpVI 77-13-4]
Fusarium0G103580.1	gi|302888980|ref|XP_003043376.1|	4.20E-174	233/243(95.88)	493	hypothetical protein NECHADRAFT_64661 [Nectria haematococca mpVI 77-13-4]
Fusarium0G103590.1	gi|302888978|ref|XP_003043375.1|	3.11E-76	182/522(34.87)	258	predicted protein [Nectria haematococca mpVI 77-13-4]
Fusarium0G103600.1	gi|302888976|ref|XP_003043374.1|	0	499/547(91.22)	986	hypothetical protein NECHADRAFT_97646 [Nectria haematococca mpVI 77-13-4]
Fusarium0G103610.1	gi|302888782|ref|XP_003043277.1|	0	498/511(97.46)	989	hypothetical protein NECHADRAFT_97645 [Nectria haematococca mpVI 77-13-4]
Fusarium0G103620.1	gi|302888974|ref|XP_003043373.1|	0	320/356(89.89)	614	hypothetical protein NECHADRAFT_87425 [Nectria haematococca mpVI 77-13-4]
Fusarium0G103630.1	gi|302888972|ref|XP_003043372.1|	0	666/747(89.16)	1328	expressed protein [Nectria haematococca mpVI 77-13-4]
Fusarium0G103640.1	gi|302888970|ref|XP_003043371.1|	0	307/337(91.10)	637	hypothetical protein NECHADRAFT_87422 [Nectria haematococca mpVI 77-13-4]
Fusarium0G103650.1	gi|302888968|ref|XP_003043370.1|	0	545/598(91.14)	1065	predicted protein [Nectria haematococca mpVI 77-13-4]
Fusarium0G103670.1	gi|302888776|ref|XP_003043274.1|	0	328/414(79.23)	606	hypothetical protein NECHADRAFT_53620 [Nectria haematococca mpVI 77-13-4]
Fusarium0G103680.1	gi|302888774|ref|XP_003043273.1|	0	498/538(92.57)	1050	hypothetical protein NECHADRAFT_53661 [Nectria haematococca mpVI 77-13-4]
Fusarium0G103690.1	gi|302888964|ref|XP_003043368.1|	0	475/500(95.00)	970	predicted protein [Nectria haematococca mpVI 77-13-4]
Fusarium0G103700.1	gi|302888772|ref|XP_003043272.1|	0	364/401(90.77)	656	hypothetical protein NECHADRAFT_87415 [Nectria haematococca mpVI 77-13-4]
Fusarium0G103710.1	gi|302888962|ref|XP_003043367.1|	0	368/435(84.60)	737	predicted protein [Nectria haematococca mpVI 77-13-4]
Fusarium0G103720.1	gi|302888770|ref|XP_003043271.1|	2.72E-86	128/170(75.29)	262	hypothetical protein NECHADRAFT_29076 [Nectria haematococca mpVI 77-13-4]
Fusarium0G103730.1	gi|302888766|ref|XP_003043269.1|	4.28E-162	227/228(99.56)	457	hypothetical protein NECHADRAFT_87410 [Nectria haematococca mpVI 77-13-4]
Fusarium0G103740.1	gi|302888764|ref|XP_003043268.1|	0	393/412(95.39)	772	hypothetical protein NECHADRAFT_53442 [Nectria haematococca mpVI 77-13-4]
Fusarium0G103750.1	gi|302888762|ref|XP_003043267.1|	0	340/348(97.70)	711	predicted protein [Nectria haematococca mpVI 77-13-4]
Fusarium0G103760.1	gi|302888760|ref|XP_003043266.1|	0	471/514(91.63)	964	predicted protein [Nectria haematococca mpVI 77-13-4]
Fusarium0G103770.1	gi|302888758|ref|XP_003043265.1|	0	283/286(98.95)	585	hypothetical protein NECHADRAFT_87406 [Nectria haematococca mpVI 77-13-4]
Fusarium0G103780.1	gi|302888958|ref|XP_003043365.1|	0	409/439(93.17)	833	hypothetical protein NECHADRAFT_53431 [Nectria haematococca mpVI 77-13-4]
Fusarium0G103790.1	gi|302888756|ref|XP_003043264.1|	0	660/689(95.79)	1350	hypothetical protein NECHADRAFT_87404 [Nectria haematococca mpVI 77-13-4]
Fusarium0G103800.1	gi|302888754|ref|XP_003043263.1|	0	287/324(88.58)	580	hypothetical protein NECHADRAFT_97633 [Nectria haematococca mpVI 77-13-4]
Fusarium0G103810.1	gi|302888956|ref|XP_003043364.1|	0	437/454(96.26)	901	hypothetical protein NECHADRAFT_53539 [Nectria haematococca mpVI 77-13-4]
Fusarium0G103820.1	gi|302888752|ref|XP_003043262.1|	0	403/520(77.50)	719	hypothetical protein NECHADRAFT_97632 [Nectria haematococca mpVI 77-13-4]
Fusarium0G103830.1	gi|302888750|ref|XP_003043261.1|	0	342/344(99.42)	722	predicted protein [Nectria haematococca mpVI 77-13-4]
Fusarium0G103840.1	gi|302888954|ref|XP_003043363.1|	0	560/588(95.24)	1182	predicted protein [Nectria haematococca mpVI 77-13-4]
Fusarium0G103850.1	gi|302888952|ref|XP_003043362.1|	0	442/495(89.29)	850	hypothetical protein NECHADRAFT_53410 [Nectria haematococca mpVI 77-13-4]
Fusarium0G103860.1	gi|302888748|ref|XP_003043260.1|	0	554/631(87.80)	1070	predicted protein [Nectria haematococca mpVI 77-13-4]
Fusarium0G103870.1	gi|302888950|ref|XP_003043361.1|	0	573/634(90.38)	1179	hypothetical protein NECHADRAFT_87396 [Nectria haematococca mpVI 77-13-4]
Fusarium0G103880.1	gi|302888746|ref|XP_003043259.1|	0	685/711(96.34)	1403	predicted protein [Nectria haematococca mpVI 77-13-4]
Fusarium0G103890.1	gi|302888744|ref|XP_003043258.1|	0	658/673(97.77)	1369	predicted protein [Nectria haematococca mpVI 77-13-4]
Fusarium0G103900.1	gi|302888742|ref|XP_003043257.1|	0	304/309(98.38)	632	predicted protein [Nectria haematococca mpVI 77-13-4]
Fusarium0G103910.1	gi|302888740|ref|XP_003043256.1|	0	539/565(95.40)	1115	predicted protein [Nectria haematococca mpVI 77-13-4]
Fusarium0G103920.1	gi|302888948|ref|XP_003043360.1|	4.74E-124	189/204(92.65)	384	hypothetical protein NECHADRAFT_53697 [Nectria haematococca mpVI 77-13-4]
Fusarium0G103930.1	gi|302888948|ref|XP_003043360.1|	0	608/701(86.73)	1224	hypothetical protein NECHADRAFT_53697 [Nectria haematococca mpVI 77-13-4]
Fusarium0G103940.1	gi|302888946|ref|XP_003043359.1|	0	340/359(94.71)	685	hypothetical protein NECHADRAFT_97623 [Nectria haematococca mpVI 77-13-4]
Fusarium0G103950.1	gi|584142820|gb|EWG52140.1|	0	545/766(71.15)	1133	hypothetical protein FVEG_10950 [Fusarium verticillioides 7600]
Fusarium0G103960.1	gi|302888738|ref|XP_003043255.1|	0	380/426(89.20)	805	hypothetical protein NECHADRAFT_53444 [Nectria haematococca mpVI 77-13-4]
Fusarium0G103970.1	gi|302888736|ref|XP_003043254.1|	0	1165/1274(91.44)	2414	hypothetical protein NECHADRAFT_87386 [Nectria haematococca mpVI 77-13-4]
Fusarium0G103980.1	gi|302888942|ref|XP_003043357.1|	0	267/310(86.13)	577	hypothetical protein NECHADRAFT_53654 [Nectria haematococca mpVI 77-13-4]
Fusarium0G103990.1	gi|302888734|ref|XP_003043253.1|	0	428/504(84.92)	828	hypothetical protein NECHADRAFT_97619 [Nectria haematococca mpVI 77-13-4]
Fusarium0G104000.1	gi|475677189|gb|EMT74201.1|	5.18E-87	130/146(89.04)	260	hypothetical protein FOC4_g10002681 [Fusarium oxysporum f. sp. cubense race 4]
Fusarium0G104010.1	gi|302888730|ref|XP_003043251.1|	0	313/354(88.42)	646	hypothetical protein NECHADRAFT_53596 [Nectria haematococca mpVI 77-13-4]
Fusarium0G104020.1	gi|302888938|ref|XP_003043355.1|	2.75E-170	249/353(70.54)	487	hypothetical protein NECHADRAFT_87380 [Nectria haematococca mpVI 77-13-4]
Fusarium0G104030.1	gi|302888936|ref|XP_003043354.1|	0	394/462(85.28)	805	hypothetical protein NECHADRAFT_87379 [Nectria haematococca mpVI 77-13-4]
Fusarium0G104040.1	gi|302888934|ref|XP_003043353.1|	0	280/289(96.89)	587	hypothetical protein NECHADRAFT_87378 [Nectria haematococca mpVI 77-13-4]
Fusarium0G104050.1	gi|302888932|ref|XP_003043352.1|	0	292/302(96.69)	609	hypothetical protein NECHADRAFT_53519 [Nectria haematococca mpVI 77-13-4]
Fusarium0G104060.1	gi|302888728|ref|XP_003043250.1|	0	465/508(91.54)	927	hypothetical protein NECHADRAFT_53398 [Nectria haematococca mpVI 77-13-4]
Fusarium0G104070.1	gi|302888928|ref|XP_003043350.1|	0	574/616(93.18)	1154	hypothetical protein NECHADRAFT_97614 [Nectria haematococca mpVI 77-13-4]
Fusarium0G104080.1	gi|302888726|ref|XP_003043249.1|	0	372/421(88.36)	749	hypothetical protein NECHADRAFT_53663 [Nectria haematococca mpVI 77-13-4]
Fusarium0G104090.1	gi|302888926|ref|XP_003043349.1|	0	304/356(85.39)	603	hypothetical protein NECHADRAFT_97613 [Nectria haematococca mpVI 77-13-4]
Fusarium0G104100.1	gi|302888724|ref|XP_003043248.1|	6.81E-89	166/275(60.36)	278	hypothetical protein NECHADRAFT_87371 [Nectria haematococca mpVI 77-13-4]
Fusarium0G104110.1	gi|302888924|ref|XP_003043348.1|	0	468/518(90.35)	933	hypothetical protein NECHADRAFT_53484 [Nectria haematococca mpVI 77-13-4]
Fusarium0G104120.1	gi|302888920|ref|XP_003043346.1|	0	567/578(98.10)	1166	hypothetical protein NECHADRAFT_53430 [Nectria haematococca mpVI 77-13-4]
Fusarium0G104130.1	gi|302888918|ref|XP_003043345.1|	0	567/590(96.10)	1181	hypothetical protein NECHADRAFT_72919 [Nectria haematococca mpVI 77-13-4]
Fusarium0G104140.1	gi|302890052|ref|XP_003043911.1|	0	370/394(93.91)	736	predicted protein [Nectria haematococca mpVI 77-13-4]
Fusarium0G104150.1	gi|302890050|ref|XP_003043910.1|	6.41E-174	234/263(88.97)	493	predicted protein [Nectria haematococca mpVI 77-13-4]
Fusarium0G104160.1	gi|302889822|ref|XP_003043796.1|	0	400/422(94.79)	791	hypothetical protein NECHADRAFT_48339 [Nectria haematococca mpVI 77-13-4]
Fusarium0G104170.1	gi|302890048|ref|XP_003043909.1|	0	474/499(94.99)	971	hypothetical protein NECHADRAFT_48180 [Nectria haematococca mpVI 77-13-4]
Fusarium0G104180.1	gi|302889820|ref|XP_003043795.1|	2.13E-139	195/196(99.49)	397	hypothetical protein NECHADRAFT_8905 [Nectria haematococca mpVI 77-13-4]
Fusarium0G104190.1	gi|302889818|ref|XP_003043794.1|	5.01E-147	206/209(98.56)	424	hypothetical protein NECHADRAFT_63321 [Nectria haematococca mpVI 77-13-4]
Fusarium0G104200.1	gi|302889814|ref|XP_003043792.1|	4.22E-111	161/162(99.38)	322	hypothetical protein NECHADRAFT_102796 [Nectria haematococca mpVI 77-13-4]
Fusarium0G104210.1	gi|302889812|ref|XP_003043791.1|	0	397/424(93.63)	800	hypothetical protein NECHADRAFT_47947 [Nectria haematococca mpVI 77-13-4]
Fusarium0G104220.1	gi|302889810|ref|XP_003043790.1|	4.71E-156	220/223(98.65)	447	hypothetical protein NECHADRAFT_6312 [Nectria haematococca mpVI 77-13-4]
Fusarium0G104230.1	gi|302889808|ref|XP_003043789.1|	0	330/366(90.16)	669	hypothetical protein NECHADRAFT_71584 [Nectria haematococca mpVI 77-13-4]
Fusarium0G104240.1	gi|302889806|ref|XP_003043788.1|	0	357/391(91.30)	730	hypothetical protein NECHADRAFT_48349 [Nectria haematococca mpVI 77-13-4]
Fusarium0G104250.1	gi|302889804|ref|XP_003043787.1|	3.51E-41	73/74(98.65)	151	hypothetical protein NECHADRAFT_48041 [Nectria haematococca mpVI 77-13-4]
Fusarium0G104260.1	gi|302889804|ref|XP_003043787.1|	0	947/1109(85.39)	1821	hypothetical protein NECHADRAFT_48041 [Nectria haematococca mpVI 77-13-4]
Fusarium0G104270.1	gi|302890046|ref|XP_003043908.1|	0	422/429(98.37)	846	hypothetical protein NECHADRAFT_48204 [Nectria haematococca mpVI 77-13-4]
Fusarium0G104280.1	gi|302889802|ref|XP_003043786.1|	4.52E-150	224/260(86.15)	435	hypothetical protein NECHADRAFT_101503 [Nectria haematococca mpVI 77-13-4]
Fusarium0G104290.1	gi|302890044|ref|XP_003043907.1|	0	565/590(95.76)	1134	predicted protein [Nectria haematococca mpVI 77-13-4]
Fusarium0G104300.1	gi|302889800|ref|XP_003043785.1|	0	862/879(98.07)	1779	hypothetical protein NECHADRAFT_71581 [Nectria haematococca mpVI 77-13-4]
Fusarium0G104310.1	gi|302890042|ref|XP_003043906.1|	0	648/674(96.14)	1335	hypothetical protein NECHADRAFT_105220 [Nectria haematococca mpVI 77-13-4]
Fusarium0G104320.1	gi|302889798|ref|XP_003043784.1|	0	588/624(94.23)	1233	predicted protein [Nectria haematococca mpVI 77-13-4]
Fusarium0G104330.1	gi|302889796|ref|XP_003043783.1|	0	876/882(99.32)	1742	hypothetical protein NECHADRAFT_84518 [Nectria haematococca mpVI 77-13-4]
Fusarium0G104340.1	gi|302890040|ref|XP_003043905.1|	0	992/1005(98.71)	2054	hypothetical protein NECHADRAFT_63310 [Nectria haematococca mpVI 77-13-4]
Fusarium0G104350.1	gi|302889794|ref|XP_003043782.1|	0	549/592(92.74)	1133	hypothetical protein NECHADRAFT_96028 [Nectria haematococca mpVI 77-13-4]
Fusarium0G104360.1	gi|302889792|ref|XP_003043781.1|	0	347/383(90.60)	720	hypothetical protein NECHADRAFT_48023 [Nectria haematococca mpVI 77-13-4]
Fusarium0G104370.1	gi|302889790|ref|XP_003043780.1|	1.30E-105	163/177(92.09)	316	predicted protein [Nectria haematococca mpVI 77-13-4]
Fusarium0G104380.1	gi|302889788|ref|XP_003043779.1|	0	573/624(91.83)	1149	hypothetical protein NECHADRAFT_48304 [Nectria haematococca mpVI 77-13-4]
Fusarium0G104390.1	gi|302889786|ref|XP_003043778.1|	0	325/336(96.73)	678	hypothetical protein NECHADRAFT_48207 [Nectria haematococca mpVI 77-13-4]
Fusarium0G104400.1	gi|302889784|ref|XP_003043777.1|	4.02E-97	148/184(80.43)	290	hypothetical protein NECHADRAFT_48387 [Nectria haematococca mpVI 77-13-4]
Fusarium0G104410.1	gi|302890036|ref|XP_003043903.1|	0	416/453(91.83)	845	hypothetical protein NECHADRAFT_101499 [Nectria haematococca mpVI 77-13-4]
[truncated: 11,865 more rows]
