# Supplementary material for: Whole-Genome Sequencing of the Entomopathogenic Fungus Fusarium solani KMZW-1 and Its Efficacy Against Bactrocera dorsalis
Source: Curr Issues Mol Biol. 2024 Oct 17;46(10):11593–612. doi: 10.3390/cimb46100688 (PMC11505816; doi:10.3390/cimb46100688)
Supplement: Supplementary file 1 [file cimb-46-00688-s001.zip › Pfam.anno.gff3.txt]

#Gene_ID	Pfam_IDs	Pfam_Description
Fusarium0G000010.1	PF05368.8	NmrA-like family
Fusarium0G000030.1	PF00067.17	Cytochrome P450
Fusarium0G000040.1	PF13561.1	Enoyl-(Acyl carrier protein) reductase
Fusarium0G000050.1	PF00135.23	Carboxylesterase family
Fusarium0G000060.1	PF07859.8	alpha/beta hydrolase fold
Fusarium0G000070.1	PF00743.14	Flavin-binding monooxygenase-like
Fusarium0G000080.1	PF08240.7	Alcohol dehydrogenase GroES-like domain
Fusarium0G000090.1	PF07883.6	Cupin domain
Fusarium0G000100.1	PF01266.19	FAD dependent oxidoreductase
Fusarium0G000110.1	PF13520.1	Amino acid permease
Fusarium0G000120.1	PF00107.21	Zinc-binding dehydrogenase
Fusarium0G000140.1	PF00083.19	Sugar (and other) transporter
Fusarium0G000150.1	PF01494.14	FAD binding domain
Fusarium0G000160.1	PF01053.15	Cys/Met metabolism PLP-dependent enzyme
Fusarium0G000170.1	PF01494.14	FAD binding domain
Fusarium0G000180.1	PF00067.17	Cytochrome P450
Fusarium0G000190.1	PF13561.1	Enoyl-(Acyl carrier protein) reductase
Fusarium0G000200.1	PF00903.20	Glyoxalase/Bleomycin resistance protein/Dioxygenase superfamily
Fusarium0G000210.1	PF01557.13	Fumarylacetoacetate (FAA) hydrolase family
Fusarium0G000220.1	PF01979.15	Amidohydrolase family
Fusarium0G000230.1	PF04909.9	Amidohydrolase
Fusarium0G000240.1	PF04082.13	Fungal specific transcription factor domain
Fusarium0G000250.1	PF00144.19	Beta-lactamase
Fusarium0G000260.1	PF04082.13	Fungal specific transcription factor domain
Fusarium0G000270.1	PF01613.13	Flavin reductase like domain
Fusarium0G000280.1	PF07883.6	Cupin domain
Fusarium0G000290.1	PF00067.17	Cytochrome P450
Fusarium0G000300.1	PF00848.14	Ring hydroxylating alpha subunit (catalytic domain)
Fusarium0G000310.1	PF00067.17	Cytochrome P450
Fusarium0G000320.1	PF00083.19	Sugar (and other) transporter
Fusarium0G000330.1	PF10503.4	Esterase PHB depolymerase
Fusarium0G000370.1	PF01266.19	FAD dependent oxidoreductase
Fusarium0G000380.1	PF02668.11	Taurine catabolism dioxygenase TauD, TfdA family
Fusarium0G000390.1	PF02668.11	Taurine catabolism dioxygenase TauD, TfdA family
Fusarium0G000400.1	PF12697.2	Alpha/beta hydrolase family
Fusarium0G000420.1	PF02133.10	Permease for cytosine/purines, uracil, thiamine, allantoin
Fusarium0G000430.1	PF01370.16	NAD dependent epimerase/dehydratase family
Fusarium0G000440.1	PF00175.16	Oxidoreductase NAD-binding domain
Fusarium0G000470.1	PF00388.14	Phosphatidylinositol-specific phospholipase C, X domain
Fusarium0G000500.1	PF07690.11	Major Facilitator Superfamily
Fusarium0G000520.1	PF13489.1	Methyltransferase domain
Fusarium0G000530.1	PF07690.11	Major Facilitator Superfamily
Fusarium0G000540.1	PF13489.1	Methyltransferase domain
Fusarium0G000600.1	PF00644.15	Poly(ADP-ribose) polymerase catalytic domain
Fusarium0G000620.1	PF13738.1	Pyridine nucleotide-disulphide oxidoreductase
Fusarium0G000640.1	PF05368.8	NmrA-like family
Fusarium0G000650.1	PF00067.17	Cytochrome P450
Fusarium0G000660.1	PF00324.16	Amino acid permease
Fusarium0G000670.1	PF01266.19	FAD dependent oxidoreductase
Fusarium0G000680.1	PF01266.19	FAD dependent oxidoreductase
Fusarium0G000690.1	PF01490.13	Transmembrane amino acid transporter protein
Fusarium0G000700.1	PF11951.3	Fungal specific transcription factor domain
Fusarium0G000710.1	PF01266.19	FAD dependent oxidoreductase
Fusarium0G000720.1	PF00144.19	Beta-lactamase
Fusarium0G000730.1	PF11309.3	Protein of unknown function (DUF3112)
Fusarium0G000750.1	PF01734.17	Patatin-like phospholipase
Fusarium0G000760.1	PF08031.7	Berberine and berberine like
Fusarium0G000780.1	PF13489.1	Methyltransferase domain
Fusarium0G000790.1	PF06609.8	Fungal trichothecene efflux pump (TRI12)
Fusarium0G000800.1	PF00067.17	Cytochrome P450
Fusarium0G000830.1	PF04616.9	Glycosyl hydrolases family 43
Fusarium0G000840.1	PF06441.7	Epoxide hydrolase N terminus
Fusarium0G000850.1	PF00069.20	Protein kinase domain
Fusarium0G000860.1	PF05368.8	NmrA-like family
Fusarium0G000870.1	PF01565.18	FAD binding domain
Fusarium0G007840.1	PF06964.7	Alpha-L-arabinofuranosidase C-terminus
Fusarium0G007860.1	PF00083.19	Sugar (and other) transporter
Fusarium0G007870.1	PF05368.8	NmrA-like family
Fusarium0G007880.1	PF14498.1	Glycosyl hydrolase family 65, N-terminal domain
Fusarium0G007890.1	PF07690.11	Major Facilitator Superfamily
Fusarium0G007900.1	PF08240.7	Alcohol dehydrogenase GroES-like domain
Fusarium0G007910.1	PF12697.2	Alpha/beta hydrolase family
Fusarium0G007920.1	PF03171.15	2OG-Fe(II) oxygenase superfamily
Fusarium0G007930.1	PF00291.20	Pyridoxal-phosphate dependent enzyme
Fusarium0G007940.1	PF03171.15	2OG-Fe(II) oxygenase superfamily
Fusarium0G007950.1	PF07690.11	Major Facilitator Superfamily
Fusarium0G007960.1	PF13649.1	Methyltransferase domain
Fusarium0G007970.1	PF03211.8	Pectate lyase
Fusarium0G007980.1	PF00474.12	Sodium:solute symporter family
Fusarium0G007990.1	PF01070.13	FMN-dependent dehydrogenase
Fusarium0G008000.1	PF01636.18	Phosphotransferase enzyme family
Fusarium0G008010.1	PF00083.19	Sugar (and other) transporter
Fusarium0G008020.1	PF11951.3	Fungal specific transcription factor domain
Fusarium0G008030.1	PF00294.19	pfkB family carbohydrate kinase
Fusarium0G008040.1	PF00172.13	Fungal Zn(2)-Cys(6) binuclear cluster domain
Fusarium0G008050.1	PF01425.16	Amidase
Fusarium0G008070.1	PF06985.6	Heterokaryon incompatibility protein (HET)
Fusarium0G008100.1	PF01370.16	NAD dependent epimerase/dehydratase family
Fusarium0G008110.1	PF01490.13	Transmembrane amino acid transporter protein
Fusarium0G008130.1	PF00487.19	Fatty acid desaturase
Fusarium0G008140.1	PF07690.11	Major Facilitator Superfamily
Fusarium0G008150.1	PF13738.1	Pyridine nucleotide-disulphide oxidoreductase
Fusarium0G008180.1	PF13561.1	Enoyl-(Acyl carrier protein) reductase
Fusarium0G008190.1	PF01738.13	Dienelactone hydrolase family
Fusarium0G008200.1	PF07731.9	Multicopper oxidase
Fusarium0G008210.1	PF06985.6	Heterokaryon incompatibility protein (HET)
Fusarium0G008220.1	PF01636.18	Phosphotransferase enzyme family
Fusarium0G008250.1	PF07690.11	Major Facilitator Superfamily
Fusarium0G008260.1	PF13738.1	Pyridine nucleotide-disulphide oxidoreductase
Fusarium0G008270.1	PF00296.15	Luciferase-like monooxygenase
Fusarium0G008280.1	PF00457.12	Glycosyl hydrolases family 11
Fusarium0G008310.1	PF05368.8	NmrA-like family
Fusarium0G008320.1	PF07690.11	Major Facilitator Superfamily
Fusarium0G008330.1	PF07732.10	Multicopper oxidase
Fusarium0G008340.1	PF00394.17	Multicopper oxidase
Fusarium0G008350.1	PF01408.17	Oxidoreductase family, NAD-binding Rossmann fold
Fusarium0G008360.1	PF00890.19	FAD binding domain
Fusarium0G008380.1	PF02803.13	Thiolase, C-terminal domain
Fusarium0G008390.1	PF01636.18	Phosphotransferase enzyme family
Fusarium0G008400.1	PF00441.19	Acyl-CoA dehydrogenase, C-terminal domain
Fusarium0G008410.1	PF00441.19	Acyl-CoA dehydrogenase, C-terminal domain
Fusarium0G008420.1	PF00106.20	short chain dehydrogenase
Fusarium0G008430.1	PF05368.8	NmrA-like family
Fusarium0G008440.1	PF00682.14	HMGL-like
Fusarium0G008450.1	PF00067.17	Cytochrome P450
Fusarium0G008460.1	PF07859.8	alpha/beta hydrolase fold
Fusarium0G008470.1	PF13738.1	Pyridine nucleotide-disulphide oxidoreductase
Fusarium0G008480.1	PF00106.20	short chain dehydrogenase
Fusarium0G008490.1	PF13738.1	Pyridine nucleotide-disulphide oxidoreductase
Fusarium0G008500.1	PF00501.23	AMP-binding enzyme
Fusarium0G008510.1	PF13738.1	Pyridine nucleotide-disulphide oxidoreductase
Fusarium0G008520.1	PF04082.13	Fungal specific transcription factor domain
Fusarium0G008530.1	PF00153.22	Mitochondrial carrier protein
Fusarium0G008540.1	PF00441.19	Acyl-CoA dehydrogenase, C-terminal domain
Fusarium0G008550.1	PF02515.12	CoA-transferase family III
Fusarium0G008570.1	PF04082.13	Fungal specific transcription factor domain
Fusarium0G008580.1	PF13622.1	Thioesterase-like superfamily
Fusarium0G008620.1	PF01266.19	FAD dependent oxidoreductase
Fusarium0G008630.1	PF05544.6	Proline racemase
Fusarium0G008640.1	PF00171.17	Aldehyde dehydrogenase family
Fusarium0G008660.1	PF00698.16	Acyl transferase domain
Fusarium0G008680.1	PF11710.3	G protein-coupled glucose receptor regulating Gpa2
Fusarium0G008690.1	PF01920.15	Prefoldin subunit
Fusarium0G086150.1	PF05207.8	CSL zinc finger
Fusarium0G086160.1	PF00244.15	14-3-3 protein
Fusarium0G086170.1	PF04568.7	Mitochondrial ATPase inhibitor, IATP
Fusarium0G086180.1	PF05064.8	Nsp1-like C-terminal region
Fusarium0G086200.1	PF00009.22	Elongation factor Tu GTP binding domain
Fusarium0G086220.1	PF00270.24	DEAD/DEAH box helicase
Fusarium0G086230.1	PF13621.1	Cupin-like domain
Fusarium0G086240.1	PF08590.5	Domain of unknown function (DUF1771)
Fusarium0G086260.1	PF12697.2	Alpha/beta hydrolase family
Fusarium0G086280.1	PF00270.24	DEAD/DEAH box helicase
Fusarium0G086290.1	PF13832.1	PHD-zinc-finger like domain
Fusarium0G086300.1	PF00069.20	Protein kinase domain
Fusarium0G086310.1	PF01074.17	Glycosyl hydrolases family 38 N-terminal domain
Fusarium0G086330.1	PF00488.16	MutS domain V
Fusarium0G086340.1	PF00428.14	60s Acidic ribosomal protein
Fusarium0G086360.1	PF00226.26	DnaJ domain
Fusarium0G086380.1	PF01302.20	CAP-Gly domain
Fusarium0G086390.1	PF11905.3	Domain of unknown function (DUF3425)
Fusarium0G086410.1	PF13245.1	Part of AAA domain
Fusarium0G086460.1	PF00098.18	Zinc knuckle
Fusarium0G086470.1	PF00890.19	FAD binding domain
Fusarium0G086480.1	PF12825.2	Domain of unknown function in PX-proteins (DUF3818)
Fusarium0G086500.1	PF03879.9	Cgr1 family
Fusarium0G086530.1	PF01061.19	ABC-2 type transporter
Fusarium0G086540.1	PF00326.16	Prolyl oligopeptidase family
Fusarium0G086550.1	PF00226.26	DnaJ domain
Fusarium0G086560.1	PF07690.11	Major Facilitator Superfamily
Fusarium0G086580.1	PF13821.1	Domain of unknown function (DUF4187)
Fusarium0G086590.1	PF04147.7	Nop14-like family
Fusarium0G086610.1	PF12224.3	Putative amidoligase enzyme
Fusarium0G086640.1	PF00406.17	Adenylate kinase
Fusarium0G086650.1	PF00069.20	Protein kinase domain
Fusarium0G086660.1	PF01412.13	Putative GTPase activating protein for Arf
Fusarium0G086670.1	PF10540.4	Munc13 (mammalian uncoordinated) homology domain
Fusarium0G086680.1	PF00672.20	HAMP domain
Fusarium0G086690.1	PF00505.14	HMG (high mobility group) box
Fusarium0G086700.1	PF05786.9	Condensin complex subunit 2
Fusarium0G086710.1	PF01699.19	Sodium/calcium exchanger protein
Fusarium0G086720.1	PF03332.8	Eukaryotic phosphomannomutase
Fusarium0G086730.1	PF00397.21	WW domain
Fusarium0G086740.1	PF00488.16	MutS domain V
Fusarium0G086750.1	PF00432.16	Prenyltransferase and squalene oxidase repeat
Fusarium0G086760.1	PF12697.2	Alpha/beta hydrolase family
Fusarium0G086770.1	PF00620.22	RhoGAP domain
Fusarium0G086780.1	PF04939.7	Ribosome biogenesis regulatory protein (RRS1)
Fusarium0G086790.1	PF10236.4	Mitochondrial ribosomal death-associated protein 3
Fusarium0G086800.1	PF00493.18	MCM2/3/5 family
Fusarium0G086810.1	PF00004.24	ATPase family associated with various cellular activities (AAA)
Fusarium0G086820.1	PF00459.20	Inositol monophosphatase family
Fusarium0G086830.1	PF14441.1	OTT_1508-like deaminase
Fusarium0G086840.1	PF00176.18	SNF2 family N-terminal domain
Fusarium0G086850.1	PF00005.22	ABC transporter
Fusarium0G086860.1	PF01846.14	FF domain
Fusarium0G086870.1	PF12735.2	TRAPP trafficking subunit Trs65
Fusarium0G086880.1	PF08639.5	DNA replication regulator SLD3
Fusarium0G086890.1	PF00046.24	Homeobox domain
Fusarium0G086900.1	PF13419.1	Haloacid dehalogenase-like hydrolase
Fusarium0G086910.1	PF01470.12	Pyroglutamyl peptidase
Fusarium0G086920.1	PF13422.1	Domain of unknown function (DUF4110)
Fusarium0G086930.1	PF09445.5	RNA cap guanine-N2 methyltransferase
Fusarium0G086940.1	PF04495.9	GRASP55/65 PDZ-like domain
Fusarium0G086950.1	PF03647.8	Transmembrane proteins 14C
Fusarium0G086970.1	PF08583.5	Cytochrome c oxidase biogenesis protein Cmc1 like
Fusarium0G086980.1	PF01920.15	Prefoldin subunit
Fusarium0G086990.1	PF00808.18	Histone-like transcription factor (CBF/NF-Y) and archaeal histone
Fusarium0G087000.1	PF05327.6	RNA polymerase I specific transcription initiation factor RRN3
Fusarium0G087020.1	PF04118.9	Dopey, N-terminal
Fusarium0G087030.1	PF03164.9	Trafficking protein Mon1
Fusarium0G087050.1	PF00135.23	Carboxylesterase family
Fusarium0G087060.1	PF07286.7	Protein of unknown function (DUF1445)
Fusarium0G087070.1	PF04082.13	Fungal specific transcription factor domain
Fusarium0G087080.1	PF04757.9	Pex2 / Pex12 amino terminal region
Fusarium0G087090.1	PF08790.6	LYAR-type C2HC zinc finger
Fusarium0G087100.1	PF12695.2	Alpha/beta hydrolase family
Fusarium0G087110.1	PF01424.17	R3H domain
Fusarium0G087120.1	PF04666.8	N-Acetylglucosaminyltransferase-IV (GnT-IV) conserved region
Fusarium0G087130.1	PF03650.8	Uncharacterised protein family (UPF0041)
Fusarium0G087140.1	PF02786.12	Carbamoyl-phosphate synthase L chain, ATP binding domain
Fusarium0G087160.1	PF12273.3	Chitin synthesis regulation, resistance to Congo red
Fusarium0G087180.1	PF12400.3	Vaculolar membrane protein
Fusarium0G087190.1	PF02777.13	Iron/manganese superoxide dismutases, C-terminal domain
Fusarium0G087200.1	PF07647.12	SAM domain (Sterile alpha motif)
Fusarium0G087210.1	PF11951.3	Fungal specific transcription factor domain
Fusarium0G087250.1	PF03124.9	EXS family
Fusarium0G087260.1	PF00293.23	NUDIX domain
Fusarium0G087270.1	PF04145.10	Ctr copper transporter family
Fusarium0G087280.1	PF06052.7	3-hydroxyanthranilic acid dioxygenase
Fusarium0G087290.1	PF01557.13	Fumarylacetoacetate (FAA) hydrolase family
Fusarium0G087310.1	PF00400.27	WD domain, G-beta repeat
Fusarium0G087320.1	PF04045.9	Arp2/3 complex, 34 kD subunit p34-Arc
Fusarium0G087330.1	PF00565.12	Staphylococcal nuclease homologue
Fusarium0G087340.1	PF12768.2	Cortical protein marker for cell polarity
Fusarium0G087350.1	PF13465.1	Zinc-finger double domain
Fusarium0G087360.1	PF08920.5	Splicing factor 3B subunit 1
Fusarium0G087370.1	PF07934.7	8-oxoguanine DNA glycosylase, N-terminal domain
Fusarium0G087380.1	PF00076.17	RNA recognition motif. (a.k.a. RRM, RBD, or RNP domain)
Fusarium0G087390.1	PF08069.7	Ribosomal S13/S15 N-terminal domain
Fusarium0G087400.1	PF05186.8	Dpy-30 motif
Fusarium0G087410.1	PF08774.6	VRR-NUC domain
Fusarium0G087430.1	PF01485.16	IBR domain
Fusarium0G087440.1	PF00867.13	XPG I-region
Fusarium0G087450.1	PF11176.3	Protein of unknown function (DUF2962)
Fusarium0G087460.1	PF02330.11	Mitochondrial glycoprotein
Fusarium0G087470.1	PF01237.13	Oxysterol-binding protein
Fusarium0G087490.1	PF00806.14	Pumilio-family RNA binding repeat
Fusarium0G087500.1	PF00282.14	Pyridoxal-dependent decarboxylase conserved domain
Fusarium0G087510.1	PF00071.17	Ras family
Fusarium0G087520.1	PF01871.12	AMMECR1
Fusarium0G087540.1	PF06985.6	Heterokaryon incompatibility protein (HET)
Fusarium0G087570.1	PF00498.21	FHA domain
Fusarium0G087590.1	PF00248.16	Aldo/keto reductase family
Fusarium0G087620.1	PF00083.19	Sugar (and other) transporter
Fusarium0G087630.1	PF08240.7	Alcohol dehydrogenase GroES-like domain
Fusarium0G087640.1	PF07632.6	Protein of unknown function (DUF1593)
Fusarium0G087650.1	PF00248.16	Aldo/keto reductase family
Fusarium0G087660.1	PF00172.13	Fungal Zn(2)-Cys(6) binuclear cluster domain
Fusarium0G087670.1	PF11951.3	Fungal specific transcription factor domain
Fusarium0G087680.1	PF01369.15	Sec7 domain
Fusarium0G087690.1	PF07510.6	Protein of unknown function (DUF1524)
Fusarium0G087700.1	PF12796.2	Ankyrin repeats (3 copies)
Fusarium0G087710.1	PF12796.2	Ankyrin repeats (3 copies)
Fusarium0G087720.1	PF02966.11	Mitosis protein DIM1
Fusarium0G087730.1	PF06032.7	Protein of unknown function (DUF917)
Fusarium0G087740.1	PF06985.6	Heterokaryon incompatibility protein (HET)
Fusarium0G087750.1	PF00443.24	Ubiquitin carboxyl-terminal hydrolase
Fusarium0G087760.1	PF00378.15	Enoyl-CoA hydratase/isomerase family
Fusarium0G087790.1	PF01184.14	GPR1/FUN34/yaaH family
Fusarium0G087800.1	PF00226.26	DnaJ domain
Fusarium0G087810.1	PF02934.10	GatB/GatE catalytic domain
Fusarium0G087840.1	PF00637.15	Region in Clathrin and VPS
Fusarium0G087850.1	PF12859.2	Anaphase-promoting complex subunit 1
Fusarium0G087860.1	PF09440.5	eIF3 subunit 6 N terminal domain
Fusarium0G087870.1	PF05046.9	Mitochondrial large subunit ribosomal protein (Img2)
Fusarium0G087890.1	PF08640.6	U3 small nucleolar RNA-associated protein 6
Fusarium0G087900.1	PF10277.4	Frag1/DRAM/Sfk1 family
Fusarium0G087910.1	PF00067.17	Cytochrome P450
Fusarium0G087930.1	PF02845.11	CUE domain
Fusarium0G087950.1	PF06985.6	Heterokaryon incompatibility protein (HET)
Fusarium0G087960.1	PF08490.7	Domain of unknown function (DUF1744)
Fusarium0G087970.1	PF12597.3	Protein of unknown function (DUF3767)
Fusarium0G087990.1	PF00536.25	SAM domain (Sterile alpha motif)
Fusarium0G088000.1	PF04145.10	Ctr copper transporter family
Fusarium0G088010.1	PF05024.10	N-acetylglucosaminyl transferase component (Gpi1)
Fusarium0G088020.1	PF07986.7	Tubulin binding cofactor C
Fusarium0G088030.1	PF06415.8	BPG-independent PGAM N-terminus (iPGM_N)
Fusarium0G088040.1	PF09421.5	Frequency clock protein
Fusarium0G088050.1	PF07156.9	Prenylcysteine lyase
Fusarium0G088060.1	PF08553.5	VID27 cytoplasmic protein
Fusarium0G088070.1	PF00982.16	Glycosyltransferase family 20
Fusarium0G088080.1	PF01612.15	3'-5' exonuclease
Fusarium0G088090.1	PF00137.16	ATP synthase subunit C
Fusarium0G088100.1	PF01853.13	MOZ/SAS family
Fusarium0G088110.1	PF13516.1	Leucine Rich repeat
Fusarium0G088120.1	PF08375.6	Proteasome regulatory subunit C-terminal
Fusarium0G088130.1	PF03847.8	Transcription initiation factor TFIID subunit A
Fusarium0G088150.1	PF09447.5	Cnl2/NKP2 family protein
Fusarium0G088160.1	PF11717.3	RNA binding activity-knot of a chromodomain
Fusarium0G088170.1	PF05712.8	MRG
Fusarium0G088180.1	PF02629.14	CoA binding domain
Fusarium0G088200.1	PF03198.9	Glucanosyltransferase
Fusarium0G088210.1	PF00735.13	Septin
Fusarium0G088220.1	PF00400.27	WD domain, G-beta repeat
Fusarium0G088230.1	PF04081.8	DNA polymerase delta, subunit 4
Fusarium0G088240.1	PF10343.4	Protein of unknown function (DUF2419)
Fusarium0G088250.1	PF00899.16	ThiF family
Fusarium0G088260.1	PF00106.20	short chain dehydrogenase
Fusarium0G088270.1	PF01569.16	PAP2 superfamily
Fusarium0G088280.1	PF08542.6	Replication factor C C-terminal domain
Fusarium0G088290.1	PF02214.17	BTB/POZ domain
Fusarium0G088310.1	PF00173.23	Cytochrome b5-like Heme/Steroid binding domain
Fusarium0G088330.1	PF09415.5	CENP-S associating Centromere protein X
Fusarium0G088340.1	PF00153.22	Mitochondrial carrier protein
Fusarium0G088350.1	PF03297.10	S25 ribosomal protein
Fusarium0G088360.1	PF00177.16	Ribosomal protein S7p/S5e
Fusarium0G088380.1	PF05630.6	Necrosis inducing protein (NPP1)
Fusarium0G088390.1	PF14429.1	C2 domain in Dock180 and Zizimin proteins
Fusarium0G088400.1	PF00012.15	Hsp70 protein
Fusarium0G088420.1	PF01485.16	IBR domain
Fusarium0G088430.1	PF06472.10	ABC transporter transmembrane region 2
Fusarium0G088440.1	PF05207.8	CSL zinc finger
Fusarium0G088450.1	PF00133.17	tRNA synthetases class I (I, L, M and V)
Fusarium0G088470.1	PF01217.15	Clathrin adaptor complex small chain
Fusarium0G088480.1	PF01491.11	Frataxin-like domain
Fusarium0G088490.1	PF00083.19	Sugar (and other) transporter
Fusarium0G088500.1	PF12271.3	Chitin synthase III catalytic subunit
Fusarium0G088510.1	PF04056.9	Ssl1-like
Fusarium0G088520.1	PF00903.20	Glyoxalase/Bleomycin resistance protein/Dioxygenase superfamily
Fusarium0G088550.1	PF02518.21	Histidine kinase-, DNA gyrase B-, and HSP90-like ATPase
Fusarium0G088560.1	PF10846.3	Protein of unknown function (DUF2722)
Fusarium0G088570.1	PF00566.13	Rab-GTPase-TBC domain
Fusarium0G088580.1	PF01843.14	DIL domain
Fusarium0G088590.1	PF03561.10	Allantoicase repeat
Fusarium0G088600.1	PF03188.11	Eukaryotic cytochrome b561
Fusarium0G088610.1	PF02518.21	Histidine kinase-, DNA gyrase B-, and HSP90-like ATPase
Fusarium0G088620.1	PF00300.17	Histidine phosphatase superfamily (branch 1)
Fusarium0G088630.1	PF06658.7	Protein of unknown function (DUF1168)
Fusarium0G088640.1	PF00118.19	TCP-1/cpn60 chaperonin family
Fusarium0G088650.1	PF01205.14	Uncharacterized protein family UPF0029
Fusarium0G088670.1	PF00732.14	GMC oxidoreductase
Fusarium0G088680.1	PF12855.2	Life-span regulatory factor
Fusarium0G088690.1	PF12763.2	Cytoskeletal-regulatory complex EF hand
Fusarium0G088700.1	PF06046.8	Exocyst complex component Sec6
Fusarium0G088710.1	PF04438.11	HIT zinc finger
Fusarium0G088720.1	PF02141.16	DENN (AEX-3) domain
Fusarium0G088730.1	PF03036.11	Perilipin family
Fusarium0G088750.1	PF02678.11	Pirin
Fusarium0G088760.1	PF05730.6	CFEM domain
Fusarium0G088770.1	PF02867.10	Ribonucleotide reductase, barrel domain
Fusarium0G088780.1	PF01026.16	TatD related DNase
Fusarium0G088790.1	PF05238.8	Kinetochore protein CHL4 like
Fusarium0G088810.1	PF00155.16	Aminotransferase class I and II
Fusarium0G088820.1	PF00092.23	von Willebrand factor type A domain
Fusarium0G088840.1	PF15519.1	linker between RRM2 and RRM3 domains in RBM39 protein
Fusarium0G088850.1	PF00173.23	Cytochrome b5-like Heme/Steroid binding domain
Fusarium0G088860.1	PF07217.6	Heterokaryon incompatibility protein Het-C
Fusarium0G088870.1	PF00481.16	Protein phosphatase 2C
Fusarium0G088890.1	PF03239.9	Iron permease FTR1 family
Fusarium0G088900.1	PF07731.9	Multicopper oxidase
Fusarium0G088910.1	PF01066.16	CDP-alcohol phosphatidyltransferase
Fusarium0G088920.1	PF00215.19	Orotidine 5'-phosphate decarboxylase / HUMPS family
Fusarium0G088930.1	PF00172.13	Fungal Zn(2)-Cys(6) binuclear cluster domain
Fusarium0G088950.1	PF01922.12	SRP19 protein
Fusarium0G088960.1	PF12455.3	Dynein associated protein
Fusarium0G088970.1	PF00505.14	HMG (high mobility group) box
Fusarium0G088980.1	PF06068.8	TIP49 C-terminus
Fusarium0G088990.1	PF02269.11	Transcription initiation factor IID, 18kD subunit
Fusarium0G089000.1	PF05794.8	T-complex protein 11
Fusarium0G089010.1	PF15456.1	Up-regulated During Septation
Fusarium0G089030.1	PF03595.12	Voltage-dependent anion channel
Fusarium0G089040.1	PF00481.16	Protein phosphatase 2C
Fusarium0G089060.1	PF00806.14	Pumilio-family RNA binding repeat
Fusarium0G089070.1	PF00636.21	Ribonuclease III domain
Fusarium0G089080.1	PF00887.14	Acyl CoA binding protein
Fusarium0G089100.1	PF00384.17	Molybdopterin oxidoreductase
Fusarium0G089110.1	PF02696.9	Uncharacterized ACR, YdiU/UPF0061 family
Fusarium0G089120.1	PF00248.16	Aldo/keto reductase family
Fusarium0G089150.1	PF01189.12	NOL1/NOP2/sun family
Fusarium0G089160.1	PF12754.2	Cell-cycle control medial ring component
Fusarium0G089170.1	PF00241.15	Cofilin/tropomyosin-type actin-binding protein
Fusarium0G089180.1	PF00118.19	TCP-1/cpn60 chaperonin family
Fusarium0G089290.1	PF03152.9	Ubiquitin fusion degradation protein UFD1
Fusarium0G089300.1	PF02213.11	GYF domain
Fusarium0G089310.1	PF02800.15	Glyceraldehyde 3-phosphate dehydrogenase, C-terminal domain
Fusarium0G089340.1	PF06068.8	TIP49 C-terminus
Fusarium0G089360.1	PF13278.1	Putative amidotransferase
Fusarium0G089370.1	PF00010.21	Helix-loop-helix DNA-binding domain
Fusarium0G089390.1	PF08690.5	GET complex subunit GET2
Fusarium0G089400.1	PF00400.27	WD domain, G-beta repeat
Fusarium0G089410.1	PF00076.17	RNA recognition motif. (a.k.a. RRM, RBD, or RNP domain)
Fusarium0G089420.1	PF06522.6	NADH-ubiquinone reductase complex 1 MLRQ subunit
Fusarium0G089430.1	PF02297.12	Cytochrome oxidase c subunit VIb
Fusarium0G089440.1	PF13019.1	Telomere stability and silencing
Fusarium0G089450.1	PF03501.10	Plectin/S10 domain
Fusarium0G089460.1	PF08240.7	Alcohol dehydrogenase GroES-like domain
Fusarium0G089480.1	PF00632.20	HECT-domain (ubiquitin-transferase)
Fusarium0G089490.1	PF05047.11	Mitochondrial ribosomal protein L51 / S25 / CI-B8 domain
Fusarium0G089500.1	PF01926.18	50S ribosome-binding GTPase
Fusarium0G089510.1	PF07491.6	Protein phosphatase inhibitor
Fusarium0G089520.1	PF02686.10	Glu-tRNAGln amidotransferase C subunit
Fusarium0G089530.1	PF14938.1	Soluble NSF attachment protein, SNAP
Fusarium0G089540.1	PF00723.16	Glycosyl hydrolases family 15
Fusarium0G089550.1	PF03343.8	SART-1 family
Fusarium0G089560.1	PF12505.3	Protein of unknown function (DUF3712)
Fusarium0G089570.1	PF00185.19	Aspartate/ornithine carbamoyltransferase, Asp/Orn binding domain
Fusarium0G089580.1	PF10369.4	Small subunit of acetolactate synthase
Fusarium0G089590.1	PF00013.24	KH domain
Fusarium0G089600.1	PF06159.8	Protein of unknown function (DUF974)
Fusarium0G089610.1	PF02141.16	DENN (AEX-3) domain
Fusarium0G089620.1	PF05277.7	Protein of unknown function (DUF726)
Fusarium0G089630.1	PF00817.15	impB/mucB/samB family
Fusarium0G089660.1	PF00297.17	Ribosomal protein L3
Fusarium0G089670.1	PF00515.23	Tetratricopeptide repeat
Fusarium0G089680.1	PF00464.14	Serine hydroxymethyltransferase
Fusarium0G089690.1	PF00439.20	Bromodomain
Fusarium0G089700.1	PF02996.12	Prefoldin subunit
Fusarium0G089730.1	PF00102.22	Protein-tyrosine phosphatase
Fusarium0G089740.1	PF00415.13	Regulator of chromosome condensation (RCC1) repeat
Fusarium0G089750.1	PF04136.10	Sec34-like family
Fusarium0G089760.1	PF00153.22	Mitochondrial carrier protein
Fusarium0G089770.1	PF04437.8	RINT-1 / TIP-1 family
Fusarium0G089780.1	PF12351.3	Ca2+ regulator and membrane fusion protein Fig1
Fusarium0G089820.1	PF01532.15	Glycosyl hydrolase family 47
Fusarium0G089830.1	PF00743.14	Flavin-binding monooxygenase-like
Fusarium0G089850.1	PF01284.18	Membrane-associating domain
Fusarium0G089870.1	PF00150.13	Cellulase (glycosyl hydrolase family 5)
Fusarium0G089880.1	PF00069.20	Protein kinase domain
Fusarium0G089890.1	PF13414.1	TPR repeat
Fusarium0G089900.1	PF08585.7	Domain of unknown function (DUF1767)
Fusarium0G089910.1	PF08700.6	Vps51/Vps67
Fusarium0G089920.1	PF01784.13	NIF3 (NGG1p interacting factor 3)
Fusarium0G089930.1	PF01722.13	BolA-like protein
Fusarium0G089940.1	PF01602.15	Adaptin N terminal region
Fusarium0G089950.1	PF01068.16	ATP dependent DNA ligase domain
Fusarium0G089960.1	PF10075.4	COP9 signalosome, subunit CSN8
Fusarium0G089970.1	PF04194.8	Programmed cell death protein 2, C-terminal putative domain
Fusarium0G089980.1	PF00118.19	TCP-1/cpn60 chaperonin family
Fusarium0G089990.1	PF14737.1	Domain of unknown function (DUF4470)
Fusarium0G090000.1	PF13465.1	Zinc-finger double domain
Fusarium0G090010.1	PF00571.23	CBS domain
Fusarium0G090020.1	PF00318.15	Ribosomal protein S2
Fusarium0G090030.1	PF09337.5	His(2)-Cys(2) zinc finger
Fusarium0G090040.1	PF00118.19	TCP-1/cpn60 chaperonin family
Fusarium0G090050.1	PF12796.2	Ankyrin repeats (3 copies)
Fusarium0G090060.1	PF09364.5	XFP N-terminal domain
Fusarium0G090070.1	PF00583.19	Acetyltransferase (GNAT) family
Fusarium0G090080.1	PF00488.16	MutS domain V
Fusarium0G090090.1	PF02535.17	ZIP Zinc transporter
Fusarium0G090100.1	PF00082.17	Subtilase family
Fusarium0G090120.1	PF00225.18	Kinesin motor domain
Fusarium0G090130.1	PF01987.12	Mitochondrial biogenesis AIM24
Fusarium0G090140.1	PF07690.11	Major Facilitator Superfamily
Fusarium0G090150.1	PF02466.14	Tim17/Tim22/Tim23/Pmp24 family
Fusarium0G090160.1	PF01746.16	tRNA (Guanine-1)-methyltransferase
Fusarium0G090170.1	PF01896.14	Eukaryotic and archaeal DNA primase small subunit
Fusarium0G090180.1	PF03813.9	Nrap protein
Fusarium0G090200.1	PF01144.18	Coenzyme A transferase
Fusarium0G090230.1	PF10252.4	Casein kinase substrate phosphoprotein PP28
Fusarium0G090240.1	PF04935.7	Surfeit locus protein 6
Fusarium0G090250.1	PF05719.6	Golgi phosphoprotein 3 (GPP34)
Fusarium0G090270.1	PF00009.22	Elongation factor Tu GTP binding domain
Fusarium0G090280.1	PF04034.8	Domain of unknown function (DUF367)
Fusarium0G090290.1	PF00790.14	VHS domain
Fusarium0G090300.1	PF08729.5	HPC2 and ubinuclein domain
Fusarium0G090310.1	PF08620.5	RPAP1-like, C-terminal
Fusarium0G090320.1	PF08662.6	Eukaryotic translation initiation factor eIF2A
Fusarium0G090330.1	PF07690.11	Major Facilitator Superfamily
Fusarium0G090340.1	PF13508.1	Acetyltransferase (GNAT) domain
Fusarium0G090350.1	PF10307.4	Hypothetical protein (DUF2410)
Fusarium0G090360.1	PF02594.11	Uncharacterised ACR, YggU family COG1872
Fusarium0G090370.1	PF04516.10	CP2 transcription factor
Fusarium0G090380.1	PF02020.13	eIF4-gamma/eIF5/eIF2-epsilon
Fusarium0G090390.1	PF00447.12	HSF-type DNA-binding
Fusarium0G090410.1	PF07679.11	Immunoglobulin I-set domain
Fusarium0G090420.1	PF01088.16	Ubiquitin carboxyl-terminal hydrolase, family 1
Fusarium0G090430.1	PF13369.1	Transglutaminase-like superfamily
Fusarium0G090440.1	PF07989.6	Microtubule associated
Fusarium0G090450.1	PF00656.17	Caspase domain
Fusarium0G090490.1	PF06985.6	Heterokaryon incompatibility protein (HET)
Fusarium0G090500.1	PF08528.6	Whi5 like
Fusarium0G090510.1	PF12044.3	Putative peptidase family
Fusarium0G090520.1	PF07690.11	Major Facilitator Superfamily
Fusarium0G090530.1	PF04410.9	Gar1/Naf1 RNA binding region
Fusarium0G090550.1	PF09431.5	Protein of unknown function (DUF2013)
Fusarium0G090560.1	PF02450.10	Lecithin:cholesterol acyltransferase
Fusarium0G090570.1	PF00583.19	Acetyltransferase (GNAT) family
Fusarium0G090580.1	PF08939.5	Domain of unknown function (DUF1917)
Fusarium0G090590.1	PF00400.27	WD domain, G-beta repeat
Fusarium0G090600.1	PF08389.7	Exportin 1-like protein
Fusarium0G090620.1	PF13419.1	Haloacid dehalogenase-like hydrolase
Fusarium0G090630.1	PF11951.3	Fungal specific transcription factor domain
Fusarium0G090640.1	PF04811.10	Sec23/Sec24 trunk domain
Fusarium0G090650.1	PF00069.20	Protein kinase domain
Fusarium0G090660.1	PF07534.11	TLD
Fusarium0G090670.1	PF02602.10	Uroporphyrinogen-III synthase HemD
Fusarium0G090680.1	PF04082.13	Fungal specific transcription factor domain
Fusarium0G090690.1	PF07690.11	Major Facilitator Superfamily
Fusarium0G090700.1	PF04777.8	Erv1 / Alr family
Fusarium0G090710.1	PF02776.13	Thiamine pyrophosphate enzyme, N-terminal TPP binding domain
Fusarium0G090720.1	PF02926.12	THUMP domain
Fusarium0G090740.1	PF07093.6	SGT1 protein
Fusarium0G090750.1	PF02463.14	RecF/RecN/SMC N terminal domain
Fusarium0G090760.1	PF08511.6	COQ9
Fusarium0G090770.1	PF00076.17	RNA recognition motif. (a.k.a. RRM, RBD, or RNP domain)
Fusarium0G090790.1	PF02290.10	Signal recognition particle 14kD protein
Fusarium0G090800.1	PF02854.14	MIF4G domain
Fusarium0G090810.1	PF02852.17	Pyridine nucleotide-disulphide oxidoreductase, dimerisation domain
Fusarium0G090820.1	PF00487.19	Fatty acid desaturase
Fusarium0G090830.1	PF11916.3	Vacuolar protein 14 C-terminal Fig4p binding
Fusarium0G090850.1	PF00226.26	DnaJ domain
Fusarium0G090860.1	PF04109.11	Autophagy protein Apg9
Fusarium0G090870.1	PF06419.6	Conserved oligomeric complex COG6
Fusarium0G090880.1	PF00004.24	ATPase family associated with various cellular activities (AAA)
Fusarium0G090890.1	PF00366.15	Ribosomal protein S17
Fusarium0G090900.1	PF03587.9	EMG1/NEP1 methyltransferase
Fusarium0G090920.1	PF01053.15	Cys/Met metabolism PLP-dependent enzyme
Fusarium0G090930.1	PF03105.14	SPX domain
Fusarium0G090940.1	PF00226.26	DnaJ domain
Fusarium0G090950.1	PF03416.14	Peptidase family C54
Fusarium0G090970.1	PF03328.9	HpcH/HpaI aldolase/citrate lyase family
Fusarium0G090980.1	PF04082.13	Fungal specific transcription factor domain
Fusarium0G090990.1	PF01557.13	Fumarylacetoacetate (FAA) hydrolase family
Fusarium0G091000.1	PF01593.19	Flavin containing amine oxidoreductase
Fusarium0G091010.1	PF00171.17	Aldehyde dehydrogenase family
Fusarium0G091040.1	PF03403.8	Platelet-activating factor acetylhydrolase, isoform II
Fusarium0G091050.1	PF07470.8	Glycosyl Hydrolase Family 88
Fusarium0G091060.1	PF07690.11	Major Facilitator Superfamily
Fusarium0G091070.1	PF00933.16	Glycosyl hydrolase family 3 N terminal domain
Fusarium0G091080.1	PF00253.16	Ribosomal protein S14p/S29e
Fusarium0G091090.1	PF12542.3	Pre-mRNA splicing factor
Fusarium0G091100.1	PF00071.17	Ras family
Fusarium0G091120.1	PF07690.11	Major Facilitator Superfamily
Fusarium0G091130.1	PF01490.13	Transmembrane amino acid transporter protein
Fusarium0G091150.1	PF00107.21	Zinc-binding dehydrogenase
Fusarium0G091160.1	PF00083.19	Sugar (and other) transporter
Fusarium0G091170.1	PF01490.13	Transmembrane amino acid transporter protein
Fusarium0G091180.1	PF00171.17	Aldehyde dehydrogenase family
Fusarium0G091190.1	PF01070.13	FMN-dependent dehydrogenase
Fusarium0G091200.1	PF00701.17	Dihydrodipicolinate synthetase family
Fusarium0G091210.1	PF11951.3	Fungal specific transcription factor domain
Fusarium0G091220.1	PF00083.19	Sugar (and other) transporter
Fusarium0G091240.1	PF00933.16	Glycosyl hydrolase family 3 N terminal domain
Fusarium0G091250.1	PF00795.17	Carbon-nitrogen hydrolase
Fusarium0G091260.1	PF12796.2	Ankyrin repeats (3 copies)
Fusarium0G091270.1	PF00171.17	Aldehyde dehydrogenase family
Fusarium0G091280.1	PF01370.16	NAD dependent epimerase/dehydratase family
Fusarium0G091290.1	PF13489.1	Methyltransferase domain
Fusarium0G091300.1	PF00135.23	Carboxylesterase family
Fusarium0G091330.1	PF08240.7	Alcohol dehydrogenase GroES-like domain
Fusarium0G091340.1	PF01425.16	Amidase
Fusarium0G091350.1	PF11905.3	Domain of unknown function (DUF3425)
Fusarium0G091360.1	PF00248.16	Aldo/keto reductase family
Fusarium0G091370.1	PF11905.3	Domain of unknown function (DUF3425)
Fusarium0G091380.1	PF01565.18	FAD binding domain
Fusarium0G091390.1	PF00135.23	Carboxylesterase family
Fusarium0G091400.1	PF00107.21	Zinc-binding dehydrogenase
Fusarium0G091410.1	PF01490.13	Transmembrane amino acid transporter protein
Fusarium0G091420.1	PF05368.8	NmrA-like family
Fusarium0G091430.1	PF05730.6	CFEM domain
Fusarium0G091440.1	PF06985.6	Heterokaryon incompatibility protein (HET)
Fusarium0G091450.1	PF00083.19	Sugar (and other) transporter
Fusarium0G091460.1	PF00251.15	Glycosyl hydrolases family 32 N-terminal domain
Fusarium0G091470.1	PF05686.7	Glycosyl transferase family 90
Fusarium0G091480.1	PF01565.18	FAD binding domain
Fusarium0G091490.1	PF01222.12	Ergosterol biosynthesis ERG4/ERG24 family
Fusarium0G091500.1	PF00005.22	ABC transporter
Fusarium0G091510.1	PF01828.12	Peptidase A4 family
Fusarium0G091520.1	PF06985.6	Heterokaryon incompatibility protein (HET)
Fusarium0G091560.1	PF07690.11	Major Facilitator Superfamily
Fusarium0G091570.1	PF01266.19	FAD dependent oxidoreductase
Fusarium0G091580.1	PF04209.8	homogentisate 1,2-dioxygenase
Fusarium0G091590.1	PF07690.11	Major Facilitator Superfamily
Fusarium0G091600.1	PF00067.17	Cytochrome P450
Fusarium0G091610.1	PF00135.23	Carboxylesterase family
Fusarium0G091620.1	PF00465.14	Iron-containing alcohol dehydrogenase
Fusarium0G091630.1	PF01565.18	FAD binding domain
Fusarium0G091640.1	PF08240.7	Alcohol dehydrogenase GroES-like domain
Fusarium0G091650.1	PF03446.10	NAD binding domain of 6-phosphogluconate dehydrogenase
Fusarium0G091670.1	PF02627.15	Carboxymuconolactone decarboxylase family
Fusarium0G091690.1	PF01494.14	FAD binding domain
Fusarium0G091720.1	PF13417.1	Glutathione S-transferase, N-terminal domain
Fusarium0G091730.1	PF00722.16	Glycosyl hydrolases family 16
Fusarium0G091740.1	PF00583.19	Acetyltransferase (GNAT) family
Fusarium0G091750.1	PF00285.16	Citrate synthase
Fusarium0G091760.1	PF00463.16	Isocitrate lyase family
Fusarium0G091770.1	PF00106.20	short chain dehydrogenase
Fusarium0G091780.1	PF00120.19	Glutamine synthetase, catalytic domain
Fusarium0G091790.1	PF13489.1	Methyltransferase domain
Fusarium0G091800.1	PF10275.4	Peptidase C65 Otubain
Fusarium0G091810.1	PF01399.22	PCI domain
Fusarium0G091820.1	PF07690.11	Major Facilitator Superfamily
Fusarium0G091830.1	PF00722.16	Glycosyl hydrolases family 16
Fusarium0G091840.1	PF00293.23	NUDIX domain
Fusarium0G091850.1	PF00293.23	NUDIX domain
Fusarium0G091870.1	PF00561.15	alpha/beta hydrolase fold
Fusarium0G091900.1	PF06246.7	Isy1-like splicing family
Fusarium0G091910.1	PF03345.9	Oligosaccharyltransferase 48 kDa subunit beta
Fusarium0G091930.1	PF02138.13	Beige/BEACH domain
Fusarium0G091940.1	PF00082.17	Subtilase family
Fusarium0G091960.1	PF03403.8	Platelet-activating factor acetylhydrolase, isoform II
Fusarium0G091980.1	PF10685.4	Stress-induced bacterial acidophilic repeat motif
Fusarium0G091990.1	PF05368.8	NmrA-like family
Fusarium0G092000.1	PF11951.3	Fungal specific transcription factor domain
Fusarium0G092010.1	PF04479.8	RTA1 like protein
Fusarium0G092020.1	PF01593.19	Flavin containing amine oxidoreductase
Fusarium0G092030.1	PF13520.1	Amino acid permease
Fusarium0G092040.1	PF00067.17	Cytochrome P450
Fusarium0G092050.1	PF09848.4	Uncharacterized conserved protein (DUF2075)
Fusarium0G092060.1	PF00107.21	Zinc-binding dehydrogenase
Fusarium0G092070.1	PF04082.13	Fungal specific transcription factor domain
Fusarium0G092080.1	PF00202.16	Aminotransferase class-III
Fusarium0G092090.1	PF07690.11	Major Facilitator Superfamily
Fusarium0G092110.1	PF00732.14	GMC oxidoreductase
Fusarium0G092120.1	PF13450.1	NAD(P)-binding Rossmann-like domain
Fusarium0G092130.1	PF05960.6	Bacterial protein of unknown function (DUF885)
Fusarium0G092160.1	PF01501.15	Glycosyl transferase family 8
Fusarium0G092170.1	PF04082.13	Fungal specific transcription factor domain
Fusarium0G092180.1	PF02458.10	Transferase family
Fusarium0G092190.1	PF00069.20	Protein kinase domain
Fusarium0G092200.1	PF14479.1	Prion-inhibition and propagation
Fusarium0G092220.1	PF11905.3	Domain of unknown function (DUF3425)
Fusarium0G092230.1	PF00106.20	short chain dehydrogenase
Fusarium0G092240.1	PF00089.21	Trypsin
Fusarium0G092250.1	PF00106.20	short chain dehydrogenase
Fusarium0G092260.1	PF05368.8	NmrA-like family
Fusarium0G092270.1	PF00248.16	Aldo/keto reductase family
Fusarium0G092280.1	PF11051.3	Mannosyltransferase putative
Fusarium0G092290.1	PF13460.1	NADH(P)-binding
Fusarium0G092310.1	PF13419.1	Haloacid dehalogenase-like hydrolase
Fusarium0G092320.1	PF07690.11	Major Facilitator Superfamily
Fusarium0G092340.1	PF07690.11	Major Facilitator Superfamily
Fusarium0G092380.1	PF00067.17	Cytochrome P450
Fusarium0G092390.1	PF01328.12	Peroxidase, family 2
Fusarium0G092400.1	PF05730.6	CFEM domain
Fusarium0G092410.1	PF05199.8	GMC oxidoreductase
Fusarium0G092470.1	PF00881.19	Nitroreductase family
Fusarium0G092480.1	PF00106.20	short chain dehydrogenase
Fusarium0G092500.1	PF05729.7	NACHT domain
Fusarium0G092510.1	PF07992.9	Pyridine nucleotide-disulphide oxidoreductase
Fusarium0G092520.1	PF12796.2	Ankyrin repeats (3 copies)
Fusarium0G092550.1	PF00075.19	RNase H
Fusarium0G092570.1	PF00043.20	Glutathione S-transferase, C-terminal domain
Fusarium0G092580.1	PF06985.6	Heterokaryon incompatibility protein (HET)
Fusarium0G092590.1	PF12796.2	Ankyrin repeats (3 copies)
Fusarium0G092600.1	PF10021.4	Uncharacterized protein conserved in bacteria (DUF2263)
Fusarium0G092610.1	PF06985.6	Heterokaryon incompatibility protein (HET)
Fusarium0G092620.1	PF01735.13	Lysophospholipase catalytic domain
Fusarium0G092650.1	PF00106.20	short chain dehydrogenase
Fusarium0G092670.1	PF00106.20	short chain dehydrogenase
Fusarium0G092680.1	PF00106.20	short chain dehydrogenase
Fusarium0G092690.1	PF00067.17	Cytochrome P450
Fusarium0G092700.1	PF00106.20	short chain dehydrogenase
Fusarium0G092720.1	PF01822.14	WSC domain
Fusarium0G092730.1	PF00457.12	Glycosyl hydrolases family 11
Fusarium0G092740.1	PF01522.16	Polysaccharide deacetylase
Fusarium0G092760.1	PF06985.6	Heterokaryon incompatibility protein (HET)
Fusarium0G092790.1	PF01596.12	O-methyltransferase
Fusarium0G092800.1	PF13911.1	AhpC/TSA antioxidant enzyme
Fusarium0G092810.1	PF03828.14	Cid1 family poly A polymerase
Fusarium0G092880.1	PF13472.1	GDSL-like Lipase/Acylhydrolase family
Fusarium0G092890.1	PF07143.6	Hydroxyneurosporene synthase (CrtC)
Fusarium0G092900.1	PF07143.6	Hydroxyneurosporene synthase (CrtC)
Fusarium0G092910.1	PF09118.6	Domain of unknown function (DUF1929)
Fusarium0G092920.1	PF06027.7	Eukaryotic protein of unknown function (DUF914)
Fusarium0G092930.1	PF00149.23	Calcineurin-like phosphoesterase
Fusarium0G092940.1	PF07774.8	Protein of unknown function (DUF1620)
Fusarium0G092970.1	PF13232.1	Complex1_LYR-like
Fusarium0G092980.1	PF00400.27	WD domain, G-beta repeat
Fusarium0G093010.1	PF02487.12	CLN3 protein
Fusarium0G093020.1	PF00172.13	Fungal Zn(2)-Cys(6) binuclear cluster domain
Fusarium0G093040.1	PF04082.13	Fungal specific transcription factor domain
Fusarium0G093050.1	PF04082.13	Fungal specific transcription factor domain
Fusarium0G093060.1	PF06985.6	Heterokaryon incompatibility protein (HET)
Fusarium0G093070.1	PF00083.19	Sugar (and other) transporter
Fusarium0G093080.1	PF00332.13	Glycosyl hydrolases family 17
Fusarium0G093090.1	PF04525.7	Tubby C 2
Fusarium0G093100.1	PF00397.21	WW domain
Fusarium0G093110.1	PF00656.17	Caspase domain
Fusarium0G093120.1	PF13095.1	Kinetochore Sim4 complex subunit FTA2
Fusarium0G093130.1	PF00701.17	Dihydrodipicolinate synthetase family
Fusarium0G093160.1	PF01565.18	FAD binding domain
Fusarium0G093170.1	PF00722.16	Glycosyl hydrolases family 16
Fusarium0G093180.1	PF00106.20	short chain dehydrogenase
Fusarium0G093190.1	PF02826.14	D-isomer specific 2-hydroxyacid dehydrogenase, NAD binding domain
Fusarium0G093220.1	PF01728.14	FtsJ-like methyltransferase
Fusarium0G093230.1	PF00024.21	PAN domain
Fusarium0G093240.1	PF07859.8	alpha/beta hydrolase fold
Fusarium0G093250.1	PF02541.11	Ppx/GppA phosphatase family
Fusarium0G093260.1	PF02574.11	Homocysteine S-methyltransferase
Fusarium0G093270.1	PF01266.19	FAD dependent oxidoreductase
Fusarium0G093280.1	PF00106.20	short chain dehydrogenase
Fusarium0G093290.1	PF00808.18	Histone-like transcription factor (CBF/NF-Y) and archaeal histone
Fusarium0G093300.1	PF02146.12	Sir2 family
Fusarium0G093310.1	PF07732.10	Multicopper oxidase
Fusarium0G093320.1	PF10247.4	Reactive mitochondrial oxygen species modulator 1
Fusarium0G093330.1	PF00498.21	FHA domain
Fusarium0G093350.1	PF07335.6	Fungal chitosanase of glycosyl hydrolase group 75
Fusarium0G093370.1	PF14138.1	Cytochrome c oxidase assembly protein COX16
Fusarium0G093390.1	PF03371.10	PRP38 family
Fusarium0G093400.1	PF01425.16	Amidase
Fusarium0G093420.1	PF08591.5	Ribonucleotide reductase inhibitor
Fusarium0G093430.1	PF01667.12	Ribosomal protein S27
Fusarium0G093440.1	PF02114.11	Phosducin
Fusarium0G093450.1	PF12799.2	Leucine Rich repeats (2 copies)
Fusarium0G093460.1	PF02230.11	Phospholipase/Carboxylesterase
Fusarium0G093490.1	PF01741.13	Large-conductance mechanosensitive channel, MscL
Fusarium0G093500.1	PF06687.7	SUR7/PalI family
Fusarium0G093510.1	PF00069.20	Protein kinase domain
Fusarium0G093530.1	PF08245.7	Mur ligase middle domain
Fusarium0G093540.1	PF02698.12	DUF218 domain
Fusarium0G093550.1	PF12695.2	Alpha/beta hydrolase family
Fusarium0G093560.1	PF08426.5	ICE2
Fusarium0G093570.1	PF01490.13	Transmembrane amino acid transporter protein
Fusarium0G093580.1	PF00069.20	Protein kinase domain
Fusarium0G093590.1	PF00487.19	Fatty acid desaturase
Fusarium0G093600.1	PF00635.21	MSP (Major sperm protein) domain
Fusarium0G093610.1	PF00149.23	Calcineurin-like phosphoesterase
Fusarium0G093620.1	PF09970.4	Nucleotidyl transferase of unknown function (DUF2204)
Fusarium0G093640.1	PF00428.14	60s Acidic ribosomal protein
Fusarium0G093650.1	PF10303.4	Protein of unknown function (DUF2408)
Fusarium0G093660.1	PF03795.9	YCII-related domain
Fusarium0G093680.1	PF00501.23	AMP-binding enzyme
Fusarium0G093690.1	PF00611.18	Fes/CIP4, and EFC/F-BAR homology domain
Fusarium0G093700.1	PF13894.1	C2H2-type zinc finger
Fusarium0G093710.1	PF06983.8	3-demethylubiquinone-9 3-methyltransferase
Fusarium0G093720.1	PF07690.11	Major Facilitator Superfamily
Fusarium0G093750.1	PF12824.2	Mitochondrial ribosomal protein subunit L20
Fusarium0G093770.1	PF00616.14	GTPase-activator protein for Ras-like GTPase
Fusarium0G093780.1	PF00160.16	Cyclophilin type peptidyl-prolyl cis-trans isomerase/CLD
Fusarium0G093790.1	PF02580.11	D-Tyr-tRNA(Tyr) deacylase
Fusarium0G093800.1	PF04065.10	Not1 N-terminal domain, CCR4-Not complex component
Fusarium0G093830.1	PF00180.15	Isocitrate/isopropylmalate dehydrogenase
Fusarium0G093840.1	PF14612.1	IEC3 subunit of the Ino80 complex, chromatin re-modelling
Fusarium0G093850.1	PF00995.18	Sec1 family
Fusarium0G093870.1	PF01997.11	Translin family
Fusarium0G093880.1	PF09286.6	Pro-kumamolisin, activation domain
Fusarium0G093890.1	PF05368.8	NmrA-like family
Fusarium0G093900.1	PF00106.20	short chain dehydrogenase
Fusarium0G093910.1	PF00106.20	short chain dehydrogenase
Fusarium0G093920.1	PF00106.20	short chain dehydrogenase
Fusarium0G093930.1	PF00106.20	short chain dehydrogenase
Fusarium0G093940.1	PF05199.8	GMC oxidoreductase
Fusarium0G093960.1	PF00083.19	Sugar (and other) transporter
Fusarium0G093980.1	PF00795.17	Carbon-nitrogen hydrolase
Fusarium0G093990.1	PF00891.13	O-methyltransferase
Fusarium0G094000.1	PF13489.1	Methyltransferase domain
Fusarium0G094050.1	PF01644.12	Chitin synthase
Fusarium0G094060.1	PF08693.5	Transmembrane alpha-helix domain
Fusarium0G094070.1	PF05368.8	NmrA-like family
Fusarium0G094100.1	PF13207.1	AAA domain
Fusarium0G094110.1	PF13911.1	AhpC/TSA antioxidant enzyme
Fusarium0G094120.1	PF00557.19	Metallopeptidase family M24
Fusarium0G094130.1	PF04707.9	PRELI-like family
Fusarium0G094150.1	PF00132.19	Bacterial transferase hexapeptide (six repeats)
Fusarium0G094160.1	PF11937.3	Protein of unknown function (DUF3455)
Fusarium0G094170.1	PF07690.11	Major Facilitator Superfamily
Fusarium0G094180.1	PF00069.20	Protein kinase domain
Fusarium0G094190.1	PF01451.16	Low molecular weight phosphotyrosine protein phosphatase
Fusarium0G094200.1	PF12681.2	Glyoxalase-like domain
Fusarium0G094210.1	PF04082.13	Fungal specific transcription factor domain
Fusarium0G094220.1	PF07690.11	Major Facilitator Superfamily
Fusarium0G094230.1	PF04707.9	PRELI-like family
Fusarium0G094240.1	PF05057.9	Putative serine esterase (DUF676)
Fusarium0G094250.1	PF00929.19	Exonuclease
Fusarium0G094260.1	PF01145.20	SPFH domain / Band 7 family
Fusarium0G094270.1	PF02939.11	UcrQ family
Fusarium0G094280.1	PF01248.21	Ribosomal protein L7Ae/L30e/S12e/Gadd45 family
Fusarium0G094290.1	PF08570.5	Protein of unknown function (DUF1761)
Fusarium0G094300.1	PF03031.13	NLI interacting factor-like phosphatase
Fusarium0G094310.1	PF01008.12	Initiation factor 2 subunit family
Fusarium0G094330.1	PF00583.19	Acetyltransferase (GNAT) family
Fusarium0G094340.1	PF00106.20	short chain dehydrogenase
Fusarium0G094350.1	PF09811.4	Essential protein Yae1, N terminal
Fusarium0G094370.1	PF00578.16	AhpC/TSA family
Fusarium0G094380.1	PF00153.22	Mitochondrial carrier protein
Fusarium0G094390.1	PF00069.20	Protein kinase domain
Fusarium0G094400.1	PF02271.11	Ubiquinol-cytochrome C reductase complex 14kD subunit
Fusarium0G094410.1	PF00443.24	Ubiquitin carboxyl-terminal hydrolase
Fusarium0G094420.1	PF08573.5	DNA repair protein endonuclease SAE2/CtIP C-terminus
Fusarium0G094430.1	PF14815.1	NUDIX domain
Fusarium0G094450.1	PF03595.12	Voltage-dependent anion channel
Fusarium0G094460.1	PF00144.19	Beta-lactamase
Fusarium0G094470.1	PF00106.20	short chain dehydrogenase
Fusarium0G094480.1	PF00171.17	Aldehyde dehydrogenase family
Fusarium0G094500.1	PF12796.2	Ankyrin repeats (3 copies)
Fusarium0G094510.1	PF07690.11	Major Facilitator Superfamily
Fusarium0G094520.1	PF02668.11	Taurine catabolism dioxygenase TauD, TfdA family
Fusarium0G094530.1	PF00098.18	Zinc knuckle
Fusarium0G094540.1	PF00441.19	Acyl-CoA dehydrogenase, C-terminal domain
Fusarium0G094550.1	PF01593.19	Flavin containing amine oxidoreductase
Fusarium0G094560.1	PF13329.1	Autophagy-related protein 2 CAD motif
Fusarium0G094570.1	PF01501.15	Glycosyl transferase family 8
Fusarium0G094590.1	PF00400.27	WD domain, G-beta repeat
Fusarium0G094600.1	PF05730.6	CFEM domain
Fusarium0G094610.1	PF13279.1	Thioesterase-like superfamily
Fusarium0G094620.1	PF00701.17	Dihydrodipicolinate synthetase family
Fusarium0G094630.1	PF00288.21	GHMP kinases N terminal domain
Fusarium0G094640.1	PF07249.7	Cerato-platanin
Fusarium0G094660.1	PF12937.2	F-box-like
Fusarium0G094670.1	PF00892.15	EamA-like transporter family
Fusarium0G094680.1	PF00248.16	Aldo/keto reductase family
Fusarium0G094690.1	PF13812.1	Pentatricopeptide repeat domain
Fusarium0G094700.1	PF01084.15	Ribosomal protein S18
Fusarium0G094710.1	PF00163.14	Ribosomal protein S4/S9 N-terminal domain
Fusarium0G094720.1	PF13489.1	Methyltransferase domain
Fusarium0G094730.1	PF00176.18	SNF2 family N-terminal domain
Fusarium0G094740.1	PF06699.6	GPI biosynthesis protein family Pig-F
Fusarium0G094770.1	PF00899.16	ThiF family
Fusarium0G094780.1	PF00383.17	Cytidine and deoxycytidylate deaminase zinc-binding region
Fusarium0G094790.1	PF00069.20	Protein kinase domain
Fusarium0G094800.1	PF01266.19	FAD dependent oxidoreductase
Fusarium0G094810.1	PF00501.23	AMP-binding enzyme
Fusarium0G094820.1	PF01257.14	Thioredoxin-like [2Fe-2S] ferredoxin
Fusarium0G094830.1	PF13415.1	Galactose oxidase, central domain
Fusarium0G008710.1	PF00153.22	Mitochondrial carrier protein
Fusarium0G008720.1	PF03798.11	TLC domain
Fusarium0G008730.1	PF00018.23	SH3 domain
Fusarium0G008740.1	PF00962.17	Adenosine/AMP deaminase
Fusarium0G008750.1	PF07944.7	Putative glycosyl hydrolase of unknown function (DUF1680)
Fusarium0G008760.1	PF08449.6	UAA transporter family
Fusarium0G008770.1	PF08449.6	UAA transporter family
Fusarium0G008780.1	PF00400.27	WD domain, G-beta repeat
Fusarium0G008810.1	PF00551.14	Formyl transferase
Fusarium0G008820.1	PF00488.16	MutS domain V
Fusarium0G008830.1	PF10270.4	Membrane magnesium transporter
Fusarium0G008840.1	PF00505.14	HMG (high mobility group) box
Fusarium0G008850.1	PF00628.24	PHD-finger
Fusarium0G008860.1	PF00520.26	Ion transport protein
Fusarium0G008900.1	PF01634.13	ATP phosphoribosyltransferase
Fusarium0G008910.1	PF11754.3	Velvet factor
Fusarium0G008920.1	PF12223.3	Protein of unknown function (DUF3602)
Fusarium0G008930.1	PF01208.12	Uroporphyrinogen decarboxylase (URO-D)
Fusarium0G008940.1	PF07019.7	Rab5-interacting protein (Rab5ip)
Fusarium0G008950.1	PF00009.22	Elongation factor Tu GTP binding domain
Fusarium0G008960.1	PF05739.14	SNARE domain
Fusarium0G008970.1	PF04408.18	Helicase associated domain (HA2)
Fusarium0G008980.1	PF05347.10	Complex 1 protein (LYR family)
Fusarium0G009000.1	PF12998.2	Inhibitor of growth proteins N-terminal histone-binding
Fusarium0G009010.1	PF00850.14	Histone deacetylase domain
Fusarium0G009020.1	PF03537.8	Glycoside-hydrolase family GH114
Fusarium0G009030.1	PF07690.11	Major Facilitator Superfamily
Fusarium0G009040.1	PF03856.8	Beta-glucosidase (SUN family)
Fusarium0G009050.1	PF13465.1	Zinc-finger double domain
Fusarium0G009060.1	PF03982.8	Diacylglycerol acyltransferase
Fusarium0G009070.1	PF01261.19	Xylose isomerase-like TIM barrel
Fusarium0G009080.1	PF08311.7	Mad3/BUB1 homology region 1
Fusarium0G009090.1	PF00113.17	Enolase, C-terminal TIM barrel domain
Fusarium0G009110.1	PF08118.6	Yeast mitochondrial distribution and morphology (MDM) proteins
Fusarium0G009120.1	PF08597.5	Translation initiation factor eIF3 subunit
Fusarium0G009130.1	PF01786.12	Alternative oxidase
Fusarium0G009140.1	PF13465.1	Zinc-finger double domain
Fusarium0G009170.1	PF12325.3	TATA element modulatory factor 1 TATA binding
Fusarium0G009180.1	PF12796.2	Ankyrin repeats (3 copies)
Fusarium0G009190.1	PF00400.27	WD domain, G-beta repeat
Fusarium0G009200.1	PF13191.1	AAA ATPase domain
Fusarium0G009210.1	PF13365.1	Trypsin-like peptidase domain
Fusarium0G009230.1	PF00587.20	tRNA synthetase class II core domain (G, H, P, S and T)
Fusarium0G009240.1	PF03914.12	CBF/Mak21 family
Fusarium0G009260.1	PF03061.17	Thioesterase superfamily
Fusarium0G009270.1	PF01583.15	Adenylylsulphate kinase
Fusarium0G009280.1	PF03223.10	V-ATPase subunit C
Fusarium0G009310.1	PF07200.8	Modifier of rudimentary (Mod(r)) protein
Fusarium0G009320.1	PF04121.8	Nuclear pore protein 84 / 107
Fusarium0G009330.1	PF11976.3	Ubiquitin-2 like Rad60 SUMO-like
Fusarium0G009340.1	PF00412.17	LIM domain
Fusarium0G009360.1	PF01031.15	Dynamin central region
Fusarium0G009390.1	PF04082.13	Fungal specific transcription factor domain
Fusarium0G009400.1	PF00462.19	Glutaredoxin
Fusarium0G009410.1	PF14604.1	Variant SH3 domain
Fusarium0G009420.1	PF05091.7	Eukaryotic translation initiation factor 3 subunit 7 (eIF-3)
Fusarium0G009430.1	PF08601.5	Transcription factor PAP1
Fusarium0G009440.1	PF01553.16	Acyltransferase
Fusarium0G009450.1	PF00069.20	Protein kinase domain
Fusarium0G009460.1	PF00083.19	Sugar (and other) transporter
Fusarium0G009480.1	PF01633.15	Choline/ethanolamine kinase
Fusarium0G009490.1	PF03666.8	Nitrogen Permease regulator of amino acid transport activity 3
Fusarium0G009500.1	PF00010.21	Helix-loop-helix DNA-binding domain
Fusarium0G009510.1	PF04178.7	Got1/Sft2-like family
Fusarium0G009520.1	PF05383.12	La domain
Fusarium0G009530.1	PF07690.11	Major Facilitator Superfamily
Fusarium0G009550.1	PF13428.1	Tetratricopeptide repeat
Fusarium0G009560.1	PF09785.4	Prp31 C terminal domain
Fusarium0G094850.1	PF08217.6	Fungal domain of unknown function (DUF1712)
Fusarium0G094870.1	PF10294.4	Putative methyltransferase
Fusarium0G094880.1	PF05345.7	Putative Ig domain
Fusarium0G094890.1	PF00481.16	Protein phosphatase 2C
Fusarium0G094900.1	PF13041.1	PPR repeat family
Fusarium0G094930.1	PF06424.7	PRP1 splicing factor, N-terminal
Fusarium0G094940.1	PF00398.15	Ribosomal RNA adenine dimethylase
Fusarium0G094950.1	PF12751.2	Vacuolar segregation subunit 7
Fusarium0G094970.1	PF01248.21	Ribosomal protein L7Ae/L30e/S12e/Gadd45 family
Fusarium0G094980.1	PF00252.13	Ribosomal protein L16p/L10e
Fusarium0G095010.1	PF06101.6	Plant protein of unknown function (DUF946)
Fusarium0G095020.1	PF10419.4	TFIIIC subunit
Fusarium0G095030.1	PF00117.23	Glutamine amidotransferase class-I
Fusarium0G095040.1	PF02100.12	Ornithine decarboxylase antizyme
Fusarium0G095050.1	PF01412.13	Putative GTPase activating protein for Arf
Fusarium0G095060.1	PF01237.13	Oxysterol-binding protein
Fusarium0G095070.1	PF03198.9	Glucanosyltransferase
Fusarium0G095080.1	PF06331.7	Transcription factor TFIIH complex subunit Tfb5
Fusarium0G095100.1	PF00153.22	Mitochondrial carrier protein
Fusarium0G095110.1	PF01776.12	Ribosomal L22e protein family
Fusarium0G095150.1	PF00270.24	DEAD/DEAH box helicase
Fusarium0G095160.1	PF01585.18	G-patch domain
Fusarium0G095170.1	PF01030.19	Receptor L domain
Fusarium0G095180.1	PF00730.20	HhH-GPD superfamily base excision DNA repair protein
Fusarium0G095190.1	PF03452.9	Anp1
Fusarium0G095200.1	PF03357.16	Snf7
Fusarium0G095240.1	PF00069.20	Protein kinase domain
Fusarium0G095250.1	PF06398.6	Integral peroxisomal membrane peroxin
Fusarium0G095260.1	PF00348.12	Polyprenyl synthetase
Fusarium0G095270.1	PF08045.6	Cell division control protein 14, SIN component
Fusarium0G095300.1	PF08193.6	INO80 complex subunit Ies4
Fusarium0G095310.1	PF10607.4	CTLH/CRA C-terminal to LisH motif domain
Fusarium0G095330.1	PF10544.4	T5orf172 domain
Fusarium0G095340.1	PF05724.6	Thiopurine S-methyltransferase (TPMT)
Fusarium0G095350.1	PF02338.14	OTU-like cysteine protease
Fusarium0G095360.1	PF12814.2	Meiotic cell cortex C-terminal pleckstrin homology
Fusarium0G095370.1	PF14145.1	YrhK-like protein
Fusarium0G095380.1	PF13419.1	Haloacid dehalogenase-like hydrolase
Fusarium0G095390.1	PF00071.17	Ras family
Fusarium0G095410.1	PF01644.12	Chitin synthase
Fusarium0G095420.1	PF00179.21	Ubiquitin-conjugating enzyme
Fusarium0G095430.1	PF07991.7	Acetohydroxy acid isomeroreductase, catalytic domain
Fusarium0G095440.1	PF00291.20	Pyridoxal-phosphate dependent enzyme
Fusarium0G095450.1	PF07690.11	Major Facilitator Superfamily
Fusarium0G095460.1	PF00171.17	Aldehyde dehydrogenase family
Fusarium0G095470.1	PF08646.5	Replication factor-A C terminal domain
Fusarium0G095480.1	PF01738.13	Dienelactone hydrolase family
Fusarium0G095490.1	PF00107.21	Zinc-binding dehydrogenase
Fusarium0G095510.1	PF00501.23	AMP-binding enzyme
Fusarium0G095540.1	PF12709.2	Central kinetochore-associated
Fusarium0G095550.1	PF04909.9	Amidohydrolase
Fusarium0G095570.1	PF01966.17	HD domain
Fusarium0G095580.1	PF12937.2	F-box-like
Fusarium0G095610.1	PF06220.7	U1 zinc finger
Fusarium0G095620.1	PF01105.19	emp24/gp25L/p24 family/GOLD
Fusarium0G095630.1	PF00579.20	tRNA synthetases class I (W and Y)
Fusarium0G095640.1	PF03937.11	Flavinator of succinate dehydrogenase
Fusarium0G095650.1	PF08202.6	Mis12-Mtw1 protein family
Fusarium0G095660.1	PF11786.3	Aft1 HRA domain
Fusarium0G095670.1	PF13417.1	Glutathione S-transferase, N-terminal domain
Fusarium0G095680.1	PF00098.18	Zinc knuckle
Fusarium0G095690.1	PF05093.8	Cytokine-induced anti-apoptosis inhibitor 1, Fe-S biogenesis
Fusarium0G095700.1	PF00450.17	Serine carboxypeptidase
Fusarium0G095710.1	PF04252.8	Predicted SAM-dependent RNA methyltransferase
Fusarium0G095720.1	PF00551.14	Formyl transferase
Fusarium0G095730.1	PF10744.4	Mediator of RNA polymerase II transcription subunit 1
Fusarium0G095750.1	PF06687.7	SUR7/PalI family
Fusarium0G095760.1	PF01596.12	O-methyltransferase
Fusarium0G095780.1	PF04061.9	ORMDL family
Fusarium0G095810.1	PF01323.15	DSBA-like thioredoxin domain
Fusarium0G095820.1	PF00076.17	RNA recognition motif. (a.k.a. RRM, RBD, or RNP domain)
Fusarium0G095830.1	PF04098.10	Rad52/22 family double-strand break repair protein
Fusarium0G095840.1	PF13424.1	Tetratricopeptide repeat
Fusarium0G095850.1	PF00173.23	Cytochrome b5-like Heme/Steroid binding domain
Fusarium0G095870.1	PF00096.21	Zinc finger, C2H2 type
Fusarium0G095880.1	PF01987.12	Mitochondrial biogenesis AIM24
Fusarium0G095910.1	PF06011.7	Transient receptor potential (TRP) ion channel
Fusarium0G095920.1	PF11915.3	Protein of unknown function (DUF3433)
Fusarium0G095930.1	PF06687.7	SUR7/PalI family
Fusarium0G095980.1	PF15446.1	PHD/FYVE-zinc-finger like domain
Fusarium0G095990.1	PF00588.14	SpoU rRNA Methylase family
Fusarium0G096010.1	PF04828.9	Glutathione-dependent formaldehyde-activating enzyme
Fusarium0G096020.1	PF07103.6	Protein of unknown function (DUF1365)
Fusarium0G096030.1	PF08523.5	Multiprotein bridging factor 1
Fusarium0G096050.1	PF04733.9	Coatomer epsilon subunit
Fusarium0G096060.1	PF00935.14	Ribosomal protein L44
Fusarium0G096080.1	PF04115.7	Ureidoglycolate hydrolase
Fusarium0G096090.1	PF01408.17	Oxidoreductase family, NAD-binding Rossmann fold
Fusarium0G096100.1	PF07690.11	Major Facilitator Superfamily
Fusarium0G096140.1	PF11917.3	Protein of unknown function (DUF3435)
Fusarium0G096160.1	PF00226.26	DnaJ domain
Fusarium0G096170.1	PF07690.11	Major Facilitator Superfamily
Fusarium0G096180.1	PF02229.11	Transcriptional Coactivator p15 (PC4)
Fusarium0G096190.1	PF02194.10	PXA domain
Fusarium0G096200.1	PF15456.1	Up-regulated During Septation
Fusarium0G096210.1	PF01433.15	Peptidase family M1
Fusarium0G096220.1	PF06108.7	Protein of unknown function (DUF952)
Fusarium0G096230.1	PF12658.2	Telomere capping, CST complex subunit
Fusarium0G096250.1	PF00225.18	Kinesin motor domain
Fusarium0G096260.1	PF13489.1	Methyltransferase domain
Fusarium0G096270.1	PF06172.6	Cupin superfamily (DUF985)
Fusarium0G096280.1	PF01435.13	Peptidase family M48
Fusarium0G096290.1	PF00173.23	Cytochrome b5-like Heme/Steroid binding domain
Fusarium0G096300.1	PF00282.14	Pyridoxal-dependent decarboxylase conserved domain
Fusarium0G096310.1	PF02985.17	HEAT repeat
Fusarium0G096340.1	PF00330.15	Aconitase family (aconitate hydratase)
Fusarium0G096350.1	PF07575.8	Nup85 Nucleoporin
Fusarium0G096360.1	PF08240.7	Alcohol dehydrogenase GroES-like domain
Fusarium0G096370.1	PF00633.18	Helix-hairpin-helix motif
Fusarium0G096380.1	PF01428.11	AN1-like Zinc finger
Fusarium0G096390.1	PF02538.9	Hydantoinase B/oxoprolinase
Fusarium0G096400.1	PF05368.8	NmrA-like family
Fusarium0G096410.1	PF00962.17	Adenosine/AMP deaminase
Fusarium0G096430.1	PF00441.19	Acyl-CoA dehydrogenase, C-terminal domain
Fusarium0G096440.1	PF01284.18	Membrane-associating domain
Fusarium0G096460.1	PF04106.7	Autophagy protein Apg5
Fusarium0G096470.1	PF00400.27	WD domain, G-beta repeat
Fusarium0G096490.1	PF00172.13	Fungal Zn(2)-Cys(6) binuclear cluster domain
Fusarium0G096500.1	PF09384.5	UTP15 C terminal
Fusarium0G096510.1	PF00168.25	C2 domain
Fusarium0G096530.1	PF02036.12	SCP-2 sterol transfer family
Fusarium0G096540.1	PF03060.10	Nitronate monooxygenase
Fusarium0G096550.1	PF00069.20	Protein kinase domain
Fusarium0G096560.1	PF01105.19	emp24/gp25L/p24 family/GOLD
Fusarium0G096580.1	PF14602.1	Hexapeptide repeat of succinyl-transferase
Fusarium0G096590.1	PF04082.13	Fungal specific transcription factor domain
Fusarium0G096600.1	PF13041.1	PPR repeat family
Fusarium0G096610.1	PF08315.7	cwf18 pre-mRNA splicing factor
Fusarium0G096620.1	PF12752.2	SUZ domain
Fusarium0G096630.1	PF01398.16	JAB1/Mov34/MPN/PAD-1 ubiquitin protease
Fusarium0G096640.1	PF06862.7	Protein of unknown function (DUF1253)
Fusarium0G096650.1	PF01196.14	Ribosomal protein L17
Fusarium0G096680.1	PF00149.23	Calcineurin-like phosphoesterase
Fusarium0G096690.1	PF00490.16	Delta-aminolevulinic acid dehydratase
Fusarium0G096700.1	PF01757.17	Acyltransferase family
Fusarium0G096710.1	PF07969.6	Amidohydrolase family
Fusarium0G096720.1	PF13350.1	Tyrosine phosphatase family
Fusarium0G096750.1	PF06916.8	Protein of unknown function (DUF1279)
Fusarium0G096770.1	PF01284.18	Membrane-associating domain
Fusarium0G096780.1	PF01873.12	Domain found in IF2B/IF5
Fusarium0G096790.1	PF08801.6	Nup133 N terminal like
Fusarium0G096800.1	PF03969.11	AFG1-like ATPase
Fusarium0G096810.1	PF04628.8	Sedlin, N-terminal conserved region
Fusarium0G096820.1	PF00698.16	Acyl transferase domain
Fusarium0G096830.1	PF00928.16	Adaptor complexes medium subunit family
Fusarium0G096850.1	PF00171.17	Aldehyde dehydrogenase family
Fusarium0G096860.1	PF08477.8	Miro-like protein
Fusarium0G096870.1	PF10213.4	Mitochondrial ribosomal subunit protein
Fusarium0G096880.1	PF04101.11	Glycosyltransferase family 28 C-terminal domain
Fusarium0G096890.1	PF00400.27	WD domain, G-beta repeat
Fusarium0G096920.1	PF01118.19	Semialdehyde dehydrogenase, NAD binding domain
Fusarium0G096940.1	PF02656.10	Domain of unknown function (DUF202)
Fusarium0G096950.1	PF03645.8	Tctex-1 family
Fusarium0G096980.1	PF01380.17	SIS domain
Fusarium0G096990.1	PF03105.14	SPX domain
Fusarium0G097000.1	PF04082.13	Fungal specific transcription factor domain
Fusarium0G097010.1	PF00583.19	Acetyltransferase (GNAT) family
Fusarium0G097040.1	PF11885.3	Protein of unknown function (DUF3405)
Fusarium0G097050.1	PF00412.17	LIM domain
Fusarium0G097060.1	PF07994.7	Myo-inositol-1-phosphate synthase
Fusarium0G097070.1	PF09444.5	MRC1-like domain
Fusarium0G097090.1	PF03109.11	ABC1 family
Fusarium0G097110.1	PF04614.7	Pex19 protein family
Fusarium0G097120.1	PF00179.21	Ubiquitin-conjugating enzyme
Fusarium0G097130.1	PF00733.16	Asparagine synthase
Fusarium0G097140.1	PF01459.17	Eukaryotic porin
Fusarium0G097150.1	PF00226.26	DnaJ domain
Fusarium0G097160.1	PF01532.15	Glycosyl hydrolase family 47
Fusarium0G097170.1	PF09416.5	RNA helicase (UPF2 interacting domain)
Fusarium0G097180.1	PF05739.14	SNARE domain
Fusarium0G097190.1	PF13414.1	TPR repeat
Fusarium0G097200.1	PF01063.14	Aminotransferase class IV
Fusarium0G097210.1	PF00646.28	F-box domain
Fusarium0G097220.1	PF08438.5	GTPase of unknown function C-terminal
Fusarium0G097240.1	PF04082.13	Fungal specific transcription factor domain
Fusarium0G097250.1	PF03009.12	Glycerophosphoryl diester phosphodiesterase family
Fusarium0G097260.1	PF03126.13	Plus-3 domain
Fusarium0G097270.1	PF03232.8	Ubiquinone biosynthesis protein COQ7
Fusarium0G097280.1	PF00614.17	Phospholipase D Active site motif
Fusarium0G097290.1	PF00067.17	Cytochrome P450
Fusarium0G097310.1	PF11885.3	Protein of unknown function (DUF3405)
Fusarium0G097320.1	PF07690.11	Major Facilitator Superfamily
Fusarium0G097340.1	PF04130.8	Spc97 / Spc98 family
Fusarium0G097350.1	PF12767.2	Transcriptional regulator of RNA polII, SAGA, subunit
Fusarium0G097360.1	PF00027.24	Cyclic nucleotide-binding domain
Fusarium0G097370.1	PF05700.6	Breast carcinoma amplified sequence 2 (BCAS2)
Fusarium0G097390.1	PF14633.1	SH2 domain
Fusarium0G097400.1	PF00069.20	Protein kinase domain
Fusarium0G097410.1	PF13419.1	Haloacid dehalogenase-like hydrolase
Fusarium0G097430.1	PF07690.11	Major Facilitator Superfamily
Fusarium0G097440.1	PF00970.19	Oxidoreductase FAD-binding domain
Fusarium0G097450.1	PF03473.12	MOSC domain
Fusarium0G097460.1	PF13515.1	Fusaric acid resistance protein-like
Fusarium0G097470.1	PF04042.11	DNA polymerase alpha/epsilon subunit B
Fusarium0G097490.1	PF00069.20	Protein kinase domain
Fusarium0G097500.1	PF00463.16	Isocitrate lyase family
Fusarium0G097510.1	PF01204.13	Trehalase
Fusarium0G097520.1	PF03226.9	Yippee zinc-binding/DNA-binding /Mis18, centromere assembly
Fusarium0G097530.1	PF01546.23	Peptidase family M20/M25/M40
Fusarium0G097540.1	PF08783.6	DWNN domain
Fusarium0G097550.1	PF02374.10	Anion-transporting ATPase
Fusarium0G097560.1	PF03381.10	LEM3 (ligand-effect modulator 3) family / CDC50 family
Fusarium0G097570.1	PF00576.16	HIUase/Transthyretin family
Fusarium0G097590.1	PF08644.6	FACT complex subunit (SPT16/CDC68)
Fusarium0G097600.1	PF02627.15	Carboxymuconolactone decarboxylase family
Fusarium0G097620.1	PF00069.20	Protein kinase domain
Fusarium0G097630.1	PF00248.16	Aldo/keto reductase family
Fusarium0G097640.1	PF01217.15	Clathrin adaptor complex small chain
Fusarium0G097650.1	PF09174.5	Maf1 regulator
Fusarium0G097660.1	PF02518.21	Histidine kinase-, DNA gyrase B-, and HSP90-like ATPase
Fusarium0G097670.1	PF00120.19	Glutamine synthetase, catalytic domain
Fusarium0G097690.1	PF05532.7	CsbD-like
Fusarium0G097700.1	PF00266.14	Aminotransferase class-V
Fusarium0G097710.1	PF03114.13	BAR domain
Fusarium0G097720.1	PF03473.12	MOSC domain
Fusarium0G097740.1	PF01940.11	Integral membrane protein DUF92
Fusarium0G097750.1	PF00120.19	Glutamine synthetase, catalytic domain
Fusarium0G097760.1	PF01264.16	Chorismate synthase
Fusarium0G097770.1	PF00172.13	Fungal Zn(2)-Cys(6) binuclear cluster domain
Fusarium0G097780.1	PF13903.1	PMP-22/EMP/MP20/Claudin tight junction
Fusarium0G097790.1	PF00498.21	FHA domain
Fusarium0G097800.1	PF11559.3	Afadin- and alpha -actinin-Binding
Fusarium0G097810.1	PF12923.2	Ribosomal RNA-processing protein 7 (RRP7)
Fusarium0G097820.1	PF05721.8	Phytanoyl-CoA dioxygenase (PhyH)
Fusarium0G097830.1	PF10180.4	Uncharacterised conserved protein (DUF2373)
Fusarium0G097840.1	PF00227.21	Proteasome subunit
Fusarium0G097860.1	PF10639.4	Uncharacterised protein family UPF0546
Fusarium0G097870.1	PF10346.4	Conidiation protein 6
Fusarium0G097880.1	PF00400.27	WD domain, G-beta repeat
Fusarium0G097890.1	PF00795.17	Carbon-nitrogen hydrolase
Fusarium0G097900.1	PF01564.12	Spermine/spermidine synthase
Fusarium0G097910.1	PF00503.15	G-protein alpha subunit
Fusarium0G097920.1	PF03690.8	Uncharacterised protein family (UPF0160)
Fusarium0G097930.1	PF04667.12	cAMP-regulated phosphoprotein/endosulfine conserved region
Fusarium0G097940.1	PF03074.11	Glutamate-cysteine ligase
Fusarium0G097950.1	PF00320.22	GATA zinc finger
Fusarium0G097970.1	PF00091.20	Tubulin/FtsZ family, GTPase domain
Fusarium0G097980.1	PF00638.13	RanBP1 domain
Fusarium0G097990.1	PF00569.12	Zinc finger, ZZ type
Fusarium0G098000.1	PF09405.5	CASC3/Barentsz eIF4AIII binding
Fusarium0G098020.1	PF00456.16	Transketolase, thiamine diphosphate binding domain
Fusarium0G098030.1	PF11312.3	Protein of unknown function (DUF3115)
Fusarium0G098040.1	PF02383.13	SacI homology domain
Fusarium0G098050.1	PF01248.21	Ribosomal protein L7Ae/L30e/S12e/Gadd45 family
Fusarium0G098060.1	PF00137.16	ATP synthase subunit C
Fusarium0G098070.1	PF01222.12	Ergosterol biosynthesis ERG4/ERG24 family
Fusarium0G098090.1	PF00176.18	SNF2 family N-terminal domain
Fusarium0G098100.1	PF01268.14	Formate--tetrahydrofolate ligase
Fusarium0G098110.1	PF00400.27	WD domain, G-beta repeat
Fusarium0G098120.1	PF00176.18	SNF2 family N-terminal domain
Fusarium0G098140.1	PF00632.20	HECT-domain (ubiquitin-transferase)
Fusarium0G098150.1	PF01058.17	NADH ubiquinone oxidoreductase, 20 Kd subunit
Fusarium0G098160.1	PF00566.13	Rab-GTPase-TBC domain
Fusarium0G098170.1	PF05686.7	Glycosyl transferase family 90
Fusarium0G098180.1	PF00076.17	RNA recognition motif. (a.k.a. RRM, RBD, or RNP domain)
Fusarium0G098190.1	PF00076.17	RNA recognition motif. (a.k.a. RRM, RBD, or RNP domain)
Fusarium0G098200.1	PF03211.8	Pectate lyase
Fusarium0G098210.1	PF01467.21	Cytidylyltransferase
Fusarium0G098220.1	PF04082.13	Fungal specific transcription factor domain
Fusarium0G098230.1	PF02666.10	Phosphatidylserine decarboxylase
Fusarium0G098260.1	PF00861.17	Ribosomal L18p/L5e family
Fusarium0G098270.1	PF13419.1	Haloacid dehalogenase-like hydrolase
Fusarium0G098280.1	PF13847.1	Methyltransferase domain
Fusarium0G098290.1	PF13455.1	Meiotically up-regulated gene 113
Fusarium0G098300.1	PF02891.15	MIZ/SP-RING zinc finger
Fusarium0G098310.1	PF14604.1	Variant SH3 domain
Fusarium0G098320.1	PF00250.13	Fork head domain
Fusarium0G098330.1	PF00916.15	Sulfate transporter family
Fusarium0G098340.1	PF12697.2	Alpha/beta hydrolase family
Fusarium0G098350.1	PF00339.24	Arrestin (or S-antigen), N-terminal domain
Fusarium0G098360.1	PF04479.8	RTA1 like protein
Fusarium0G098390.1	PF13561.1	Enoyl-(Acyl carrier protein) reductase
Fusarium0G098400.1	PF00106.20	short chain dehydrogenase
Fusarium0G098410.1	PF08030.7	Ferric reductase NAD binding domain
Fusarium0G098420.1	PF07690.11	Major Facilitator Superfamily
Fusarium0G098430.1	PF07690.11	Major Facilitator Superfamily
Fusarium0G098440.1	PF04082.13	Fungal specific transcription factor domain
Fusarium0G098450.1	PF01487.10	Type I 3-dehydroquinase
Fusarium0G098460.1	PF12681.2	Glyoxalase-like domain
Fusarium0G098470.1	PF10516.4	SHNi-TPR
Fusarium0G098480.1	PF04006.7	Mpp10 protein
Fusarium0G098490.1	PF00097.20	Zinc finger, C3HC4 type (RING finger)
Fusarium0G098520.1	PF03537.8	Glycoside-hydrolase family GH114
Fusarium0G098530.1	PF04082.13	Fungal specific transcription factor domain
Fusarium0G098540.1	PF13378.1	Enolase C-terminal domain-like
Fusarium0G098550.1	PF00106.20	short chain dehydrogenase
Fusarium0G098560.1	PF13344.1	Haloacid dehalogenase-like hydrolase
Fusarium0G098580.1	PF11093.3	Mitochondrial export protein Som1
Fusarium0G098590.1	PF00237.14	Ribosomal protein L22p/L17e
Fusarium0G098610.1	PF00076.17	RNA recognition motif. (a.k.a. RRM, RBD, or RNP domain)
Fusarium0G098620.1	PF04408.18	Helicase associated domain (HA2)
Fusarium0G098630.1	PF12074.3	Domain of unknown function (DUF3554)
Fusarium0G098640.1	PF01280.15	Ribosomal protein L19e
Fusarium0G098650.1	PF00464.14	Serine hydroxymethyltransferase
Fusarium0G098660.1	PF13532.1	2OG-Fe(II) oxygenase superfamily
Fusarium0G098670.1	PF10406.4	Transcription factor TFIID complex subunit 8 C-term
Fusarium0G098680.1	PF00400.27	WD domain, G-beta repeat
Fusarium0G098690.1	PF04756.8	OST3 / OST6 family
Fusarium0G098710.1	PF01728.14	FtsJ-like methyltransferase
Fusarium0G098720.1	PF00828.14	Ribosomal protein L18e/L15
Fusarium0G098730.1	PF00153.22	Mitochondrial carrier protein
Fusarium0G098760.1	PF00307.26	Calponin homology (CH) domain
Fusarium0G098780.1	PF02862.12	DDHD domain
Fusarium0G098790.1	PF04998.12	RNA polymerase Rpb1, domain 5
Fusarium0G098800.1	PF02586.9	Uncharacterised ACR, COG2135
Fusarium0G098810.1	PF01494.14	FAD binding domain
Fusarium0G098850.1	PF01476.15	LysM domain
Fusarium0G098860.1	PF00704.23	Glycosyl hydrolases family 18
Fusarium0G098880.1	PF00171.17	Aldehyde dehydrogenase family
Fusarium0G098900.1	PF00067.17	Cytochrome P450
Fusarium0G098910.1	PF00324.16	Amino acid permease
Fusarium0G098920.1	PF00266.14	Aminotransferase class-V
Fusarium0G098930.1	PF04082.13	Fungal specific transcription factor domain
Fusarium0G098980.1	PF07690.11	Major Facilitator Superfamily
Fusarium0G098990.1	PF00701.17	Dihydrodipicolinate synthetase family
Fusarium0G099000.1	PF04082.13	Fungal specific transcription factor domain
Fusarium0G099010.1	PF06985.6	Heterokaryon incompatibility protein (HET)
Fusarium0G099020.1	PF01494.14	FAD binding domain
Fusarium0G099030.1	PF00544.14	Pectate lyase
Fusarium0G099040.1	PF00106.20	short chain dehydrogenase
Fusarium0G099050.1	PF02128.10	Fungalysin metallopeptidase (M36)
Fusarium0G099060.1	PF05368.8	NmrA-like family
Fusarium0G099080.1	PF13561.1	Enoyl-(Acyl carrier protein) reductase
Fusarium0G099100.1	PF06985.6	Heterokaryon incompatibility protein (HET)
Fusarium0G099110.1	PF13489.1	Methyltransferase domain
Fusarium0G099120.1	PF00578.16	AhpC/TSA family
Fusarium0G099140.1	PF00171.17	Aldehyde dehydrogenase family
Fusarium0G099150.1	PF00596.16	Class II Aldolase and Adducin N-terminal domain
Fusarium0G099160.1	PF11951.3	Fungal specific transcription factor domain
Fusarium0G099170.1	PF02826.14	D-isomer specific 2-hydroxyacid dehydrogenase, NAD binding domain
Fusarium0G099180.1	PF00202.16	Aminotransferase class-III
Fusarium0G099190.1	PF07690.11	Major Facilitator Superfamily
Fusarium0G099200.1	PF01490.13	Transmembrane amino acid transporter protein
Fusarium0G099210.1	PF01063.14	Aminotransferase class IV
Fusarium0G099220.1	PF01425.16	Amidase
Fusarium0G099230.1	PF00734.13	Fungal cellulose binding domain
Fusarium0G099240.1	PF04616.9	Glycosyl hydrolases family 43
Fusarium0G099250.1	PF05592.6	Bacterial alpha-L-rhamnosidase
Fusarium0G099260.1	PF00801.15	PKD domain
Fusarium0G099270.1	PF01370.16	NAD dependent epimerase/dehydratase family
Fusarium0G099280.1	PF00083.19	Sugar (and other) transporter
Fusarium0G099290.1	PF01425.16	Amidase
Fusarium0G099300.1	PF12697.2	Alpha/beta hydrolase family
Fusarium0G099310.1	PF07690.11	Major Facilitator Superfamily
Fusarium0G099320.1	PF00491.16	Arginase family
Fusarium0G099330.1	PF13520.1	Amino acid permease
Fusarium0G099340.1	PF00202.16	Aminotransferase class-III
Fusarium0G099350.1	PF01554.13	MatE
Fusarium0G099360.1	PF07859.8	alpha/beta hydrolase fold
Fusarium0G099370.1	PF11374.3	Protein of unknown function (DUF3176)
Fusarium0G099380.1	PF06985.6	Heterokaryon incompatibility protein (HET)
Fusarium0G099390.1	PF03133.10	Tubulin-tyrosine ligase family
Fusarium0G099400.1	PF00180.15	Isocitrate/isopropylmalate dehydrogenase
Fusarium0G099410.1	PF12697.2	Alpha/beta hydrolase family
Fusarium0G099420.1	PF00083.19	Sugar (and other) transporter
Fusarium0G099430.1	PF00557.19	Metallopeptidase family M24
Fusarium0G099450.1	PF01384.15	Phosphate transporter family
Fusarium0G099460.1	PF05592.6	Bacterial alpha-L-rhamnosidase
Fusarium0G099480.1	PF00083.19	Sugar (and other) transporter
Fusarium0G099510.1	PF04199.8	Putative cyclase
Fusarium0G099520.1	PF07944.7	Putative glycosyl hydrolase of unknown function (DUF1680)
Fusarium0G099560.1	PF04082.13	Fungal specific transcription factor domain
Fusarium0G099570.1	PF00083.19	Sugar (and other) transporter
Fusarium0G099580.1	PF00232.13	Glycosyl hydrolase family 1
Fusarium0G099590.1	PF12796.2	Ankyrin repeats (3 copies)
Fusarium0G099610.1	PF04479.8	RTA1 like protein
Fusarium0G099620.1	PF00083.19	Sugar (and other) transporter
Fusarium0G099630.1	PF06441.7	Epoxide hydrolase N terminus
Fusarium0G099650.1	PF00890.19	FAD binding domain
Fusarium0G099660.1	PF07690.11	Major Facilitator Superfamily
Fusarium0G099670.1	PF00135.23	Carboxylesterase family
Fusarium0G099710.1	PF00078.22	Reverse transcriptase (RNA-dependent DNA polymerase)
Fusarium0G099720.1	PF00295.12	Glycosyl hydrolases family 28
Fusarium0G099730.1	PF07690.11	Major Facilitator Superfamily
Fusarium0G099740.1	PF02538.9	Hydantoinase B/oxoprolinase
Fusarium0G099750.1	PF13489.1	Methyltransferase domain
Fusarium0G099760.1	PF01284.18	Membrane-associating domain
Fusarium0G099780.1	PF01042.16	Endoribonuclease L-PSP
Fusarium0G099800.1	PF00168.25	C2 domain
Fusarium0G099820.1	PF04616.9	Glycosyl hydrolases family 43
Fusarium0G099830.1	PF01042.16	Endoribonuclease L-PSP
Fusarium0G099840.1	PF00067.17	Cytochrome P450
Fusarium0G099850.1	PF04082.13	Fungal specific transcription factor domain
Fusarium0G099860.1	PF02538.9	Hydantoinase B/oxoprolinase
Fusarium0G099870.1	PF07690.11	Major Facilitator Superfamily
Fusarium0G099880.1	PF00258.20	Flavodoxin
Fusarium0G099890.1	PF00324.16	Amino acid permease
Fusarium0G099900.1	PF13816.1	Haem-containing dehydratase
Fusarium0G099910.1	PF00795.17	Carbon-nitrogen hydrolase
Fusarium0G099920.1	PF00107.21	Zinc-binding dehydrogenase
Fusarium0G099930.1	PF00753.22	Metallo-beta-lactamase superfamily
Fusarium0G099940.1	PF00171.17	Aldehyde dehydrogenase family
Fusarium0G099950.1	PF08240.7	Alcohol dehydrogenase GroES-like domain
Fusarium0G099960.1	PF00107.21	Zinc-binding dehydrogenase
Fusarium0G099980.1	PF04082.13	Fungal specific transcription factor domain
Fusarium0G099990.1	PF07690.11	Major Facilitator Superfamily
Fusarium0G100000.1	PF07690.11	Major Facilitator Superfamily
Fusarium0G100010.1	PF13185.1	GAF domain
Fusarium0G100020.1	PF01979.15	Amidohydrolase family
Fusarium0G100030.1	PF00171.17	Aldehyde dehydrogenase family
Fusarium0G100040.1	PF07519.6	Tannase and feruloyl esterase
Fusarium0G100050.1	PF00732.14	GMC oxidoreductase
Fusarium0G100060.1	PF11951.3	Fungal specific transcription factor domain
Fusarium0G100070.1	PF00732.14	GMC oxidoreductase
Fusarium0G100080.1	PF00171.17	Aldehyde dehydrogenase family
Fusarium0G100090.1	PF13520.1	Amino acid permease
Fusarium0G100100.1	PF04366.7	Family of unknown function (DUF500)
Fusarium0G100110.1	PF06985.6	Heterokaryon incompatibility protein (HET)
Fusarium0G100150.1	PF14226.1	non-haem dioxygenase in morphine synthesis N-terminal
Fusarium0G100160.1	PF03446.10	NAD binding domain of 6-phosphogluconate dehydrogenase
Fusarium0G100170.1	PF00069.20	Protein kinase domain
Fusarium0G100180.1	PF00069.20	Protein kinase domain
Fusarium0G100190.1	PF00732.14	GMC oxidoreductase
Fusarium0G100200.1	PF00199.14	Catalase
Fusarium0G100210.1	PF00067.17	Cytochrome P450
Fusarium0G100230.1	PF13517.1	Repeat domain in Vibrio, Colwellia, Bradyrhizobium and Shewanella
Fusarium0G100250.1	PF07690.11	Major Facilitator Superfamily
Fusarium0G100270.1	PF01735.13	Lysophospholipase catalytic domain
Fusarium0G100290.1	PF00400.27	WD domain, G-beta repeat
Fusarium0G100300.1	PF00999.16	Sodium/hydrogen exchanger family
Fusarium0G100310.1	PF07247.7	Alcohol acetyltransferase
Fusarium0G100320.1	PF00295.12	Glycosyl hydrolases family 28
Fusarium0G100330.1	PF14033.1	Protein of unknown function (DUF4246)
Fusarium0G100340.1	PF00884.18	Sulfatase
Fusarium0G100350.1	PF01042.16	Endoribonuclease L-PSP
Fusarium0G100360.1	PF07992.9	Pyridine nucleotide-disulphide oxidoreductase
Fusarium0G100380.1	PF06395.6	CDC24 Calponin
Fusarium0G100390.1	PF13460.1	NADH(P)-binding
Fusarium0G100410.1	PF01699.19	Sodium/calcium exchanger protein
Fusarium0G100420.1	PF14226.1	non-haem dioxygenase in morphine synthesis N-terminal
Fusarium0G100430.1	PF11951.3	Fungal specific transcription factor domain
Fusarium0G100460.1	PF07676.7	WD40-like Beta Propeller Repeat
Fusarium0G100470.1	PF01926.18	50S ribosome-binding GTPase
Fusarium0G100480.1	PF06985.6	Heterokaryon incompatibility protein (HET)
Fusarium0G100500.1	PF00724.15	NADH:flavin oxidoreductase / NADH oxidase family
Fusarium0G100510.1	PF00135.23	Carboxylesterase family
Fusarium0G100520.1	PF07519.6	Tannase and feruloyl esterase
Fusarium0G100530.1	PF05729.7	NACHT domain
Fusarium0G100550.1	PF00724.15	NADH:flavin oxidoreductase / NADH oxidase family
Fusarium0G100570.1	PF01494.14	FAD binding domain
Fusarium0G100580.1	PF12708.2	Pectate lyase superfamily protein
Fusarium0G100590.1	PF00083.19	Sugar (and other) transporter
Fusarium0G100600.1	PF11327.3	Protein of unknown function (DUF3129)
Fusarium0G100610.1	PF08241.7	Methyltransferase domain
Fusarium0G100620.1	PF06985.6	Heterokaryon incompatibility protein (HET)
Fusarium0G100630.1	PF00324.16	Amino acid permease
Fusarium0G100640.1	PF11951.3	Fungal specific transcription factor domain
Fusarium0G100650.1	PF00857.15	Isochorismatase family
Fusarium0G100660.1	PF01565.18	FAD binding domain
Fusarium0G100670.1	PF01565.18	FAD binding domain
Fusarium0G100680.1	PF04082.13	Fungal specific transcription factor domain
Fusarium0G100690.1	PF00122.15	E1-E2 ATPase
Fusarium0G100710.1	PF06985.6	Heterokaryon incompatibility protein (HET)
Fusarium0G100720.1	PF07690.11	Major Facilitator Superfamily
Fusarium0G100740.1	PF04082.13	Fungal specific transcription factor domain
Fusarium0G100750.1	PF13378.1	Enolase C-terminal domain-like
Fusarium0G100760.1	PF04479.8	RTA1 like protein
Fusarium0G100770.1	PF13403.1	Hint domain
Fusarium0G100780.1	PF06985.6	Heterokaryon incompatibility protein (HET)
Fusarium0G100790.1	PF03200.11	Mannosyl oligosaccharide glucosidase
Fusarium0G100800.1	PF00920.16	Dehydratase family
Fusarium0G100810.1	PF02449.10	Beta-galactosidase
Fusarium0G100820.1	PF07632.6	Protein of unknown function (DUF1593)
Fusarium0G100830.1	PF00083.19	Sugar (and other) transporter
Fusarium0G100840.1	PF07690.11	Major Facilitator Superfamily
Fusarium0G100870.1	PF04616.9	Glycosyl hydrolases family 43
Fusarium0G100880.1	PF01494.14	FAD binding domain
Fusarium0G100890.1	PF00083.19	Sugar (and other) transporter
Fusarium0G100900.1	PF13813.1	Membrane bound O-acyl transferase family
Fusarium0G100910.1	PF06985.6	Heterokaryon incompatibility protein (HET)
Fusarium0G100920.1	PF00970.19	Oxidoreductase FAD-binding domain
Fusarium0G100930.1	PF00848.14	Ring hydroxylating alpha subunit (catalytic domain)
Fusarium0G100950.1	PF05426.7	Alginate lyase
Fusarium0G100960.1	PF03718.8	Glycosyl hydrolase family 49
Fusarium0G100980.1	PF05368.8	NmrA-like family
Fusarium0G100990.1	PF04082.13	Fungal specific transcription factor domain
Fusarium0G101000.1	PF00106.20	short chain dehydrogenase
Fusarium0G101010.1	PF00106.20	short chain dehydrogenase
Fusarium0G101020.1	PF13207.1	AAA domain
Fusarium0G101030.1	PF00456.16	Transketolase, thiamine diphosphate binding domain
Fusarium0G101040.1	PF00083.19	Sugar (and other) transporter
Fusarium0G101050.1	PF00153.22	Mitochondrial carrier protein
Fusarium0G101070.1	PF00107.21	Zinc-binding dehydrogenase
Fusarium0G101090.1	PF01048.15	Phosphorylase superfamily
Fusarium0G101110.1	PF07690.11	Major Facilitator Superfamily
Fusarium0G101120.1	PF05935.6	Arylsulfotransferase (ASST)
Fusarium0G101130.1	PF12796.2	Ankyrin repeats (3 copies)
Fusarium0G101160.1	PF00264.15	Common central domain of tyrosinase
Fusarium0G101180.1	PF00583.19	Acetyltransferase (GNAT) family
Fusarium0G101190.1	PF01554.13	MatE
Fusarium0G101210.1	PF12796.2	Ankyrin repeats (3 copies)
Fusarium0G101230.1	PF12697.2	Alpha/beta hydrolase family
Fusarium0G101240.1	PF08546.6	Ketopantoate reductase PanE/ApbA C terminal
Fusarium0G101250.1	PF12850.2	Calcineurin-like phosphoesterase superfamily domain
Fusarium0G101260.1	PF03473.12	MOSC domain
Fusarium0G101280.1	PF05995.7	Cysteine dioxygenase type I
Fusarium0G101300.1	PF00664.18	ABC transporter transmembrane region
Fusarium0G101310.1	PF13602.1	Zinc-binding dehydrogenase
Fusarium0G101320.1	PF00724.15	NADH:flavin oxidoreductase / NADH oxidase family
Fusarium0G101330.1	PF01522.16	Polysaccharide deacetylase
Fusarium0G101340.1	PF07690.11	Major Facilitator Superfamily
Fusarium0G101350.1	PF03446.10	NAD binding domain of 6-phosphogluconate dehydrogenase
Fusarium0G101360.1	PF02627.15	Carboxymuconolactone decarboxylase family
Fusarium0G101370.1	PF04082.13	Fungal specific transcription factor domain
Fusarium0G101380.1	PF00171.17	Aldehyde dehydrogenase family
Fusarium0G101400.1	PF12697.2	Alpha/beta hydrolase family
Fusarium0G101410.1	PF13460.1	NADH(P)-binding
Fusarium0G101420.1	PF00225.18	Kinesin motor domain
Fusarium0G101440.1	PF11374.3	Protein of unknown function (DUF3176)
Fusarium0G101460.1	PF13417.1	Glutathione S-transferase, N-terminal domain
Fusarium0G101480.1	PF01266.19	FAD dependent oxidoreductase
Fusarium0G101490.1	PF07690.11	Major Facilitator Superfamily
Fusarium0G101500.1	PF00122.15	E1-E2 ATPase
Fusarium0G101510.1	PF00501.23	AMP-binding enzyme
Fusarium0G101520.1	PF00378.15	Enoyl-CoA hydratase/isomerase family
Fusarium0G101530.1	PF00583.19	Acetyltransferase (GNAT) family
Fusarium0G101540.1	PF00135.23	Carboxylesterase family
Fusarium0G101550.1	PF00083.19	Sugar (and other) transporter
Fusarium0G101560.1	PF00083.19	Sugar (and other) transporter
Fusarium0G101570.1	PF13489.1	Methyltransferase domain
Fusarium0G101580.1	PF00106.20	short chain dehydrogenase
Fusarium0G101590.1	PF13520.1	Amino acid permease
Fusarium0G101600.1	PF11951.3	Fungal specific transcription factor domain
Fusarium0G101650.1	PF04425.7	Bul1 N terminus
Fusarium0G101660.1	PF07690.11	Major Facilitator Superfamily
Fusarium0G101670.1	PF00069.20	Protein kinase domain
Fusarium0G101690.1	PF01055.21	Glycosyl hydrolases family 31
Fusarium0G101700.1	PF00083.19	Sugar (and other) transporter
Fusarium0G101710.1	PF00248.16	Aldo/keto reductase family
Fusarium0G101730.1	PF00753.22	Metallo-beta-lactamase superfamily
Fusarium0G101740.1	PF07992.9	Pyridine nucleotide-disulphide oxidoreductase
Fusarium0G101750.1	PF00153.22	Mitochondrial carrier protein
Fusarium0G101760.1	PF07690.11	Major Facilitator Superfamily
Fusarium0G101770.1	PF12697.2	Alpha/beta hydrolase family
Fusarium0G101800.1	PF03169.10	OPT oligopeptide transporter protein
Fusarium0G101810.1	PF12796.2	Ankyrin repeats (3 copies)
Fusarium0G101830.1	PF12796.2	Ankyrin repeats (3 copies)
Fusarium0G101840.1	PF00583.19	Acetyltransferase (GNAT) family
Fusarium0G101860.1	PF13520.1	Amino acid permease
Fusarium0G101870.1	PF00474.12	Sodium:solute symporter family
Fusarium0G101880.1	PF01179.15	Copper amine oxidase, enzyme domain
Fusarium0G101890.1	PF00732.14	GMC oxidoreductase
Fusarium0G101900.1	PF13460.1	NADH(P)-binding
Fusarium0G101920.1	PF12796.2	Ankyrin repeats (3 copies)
Fusarium0G101930.1	PF00106.20	short chain dehydrogenase
Fusarium0G101940.1	PF07690.11	Major Facilitator Superfamily
Fusarium0G101950.1	PF00070.22	Pyridine nucleotide-disulphide oxidoreductase
Fusarium0G101980.1	PF07690.11	Major Facilitator Superfamily
Fusarium0G102000.1	PF01494.14	FAD binding domain
Fusarium0G102020.1	PF02836.12	Glycosyl hydrolases family 2, TIM barrel domain
Fusarium0G102030.1	PF00083.19	Sugar (and other) transporter
Fusarium0G102040.1	PF04082.13	Fungal specific transcription factor domain
Fusarium0G102070.1	PF01055.21	Glycosyl hydrolases family 31
Fusarium0G102090.1	PF07690.11	Major Facilitator Superfamily
Fusarium0G102100.1	PF07690.11	Major Facilitator Superfamily
Fusarium0G102110.1	PF04479.8	RTA1 like protein
Fusarium0G102120.1	PF04479.8	RTA1 like protein
Fusarium0G102130.1	PF12311.3	Protein of unknown function (DUF3632)
Fusarium0G102150.1	PF08241.7	Methyltransferase domain
Fusarium0G102170.1	PF00069.20	Protein kinase domain
Fusarium0G102180.1	PF00106.20	short chain dehydrogenase
Fusarium0G102200.1	PF13622.1	Thioesterase-like superfamily
Fusarium0G102210.1	PF00083.19	Sugar (and other) transporter
Fusarium0G102220.1	PF00251.15	Glycosyl hydrolases family 32 N-terminal domain
Fusarium0G102230.1	PF05368.8	NmrA-like family
Fusarium0G102240.1	PF07690.11	Major Facilitator Superfamily
Fusarium0G102250.1	PF12511.3	Protein of unknown function (DUF3716)
Fusarium0G102260.1	PF00107.21	Zinc-binding dehydrogenase
Fusarium0G102280.1	PF07690.11	Major Facilitator Superfamily
Fusarium0G102290.1	PF00856.23	SET domain
Fusarium0G102300.1	PF01565.18	FAD binding domain
Fusarium0G102320.1	PF01490.13	Transmembrane amino acid transporter protein
Fusarium0G102330.1	PF13671.1	AAA domain
Fusarium0G102340.1	PF05978.11	Ion channel regulatory protein UNC-93
Fusarium0G102350.1	PF00248.16	Aldo/keto reductase family
Fusarium0G102360.1	PF00043.20	Glutathione S-transferase, C-terminal domain
Fusarium0G102370.1	PF01734.17	Patatin-like phospholipase
Fusarium0G102380.1	PF07883.6	Cupin domain
Fusarium0G102390.1	PF08240.7	Alcohol dehydrogenase GroES-like domain
Fusarium0G102400.1	PF00107.21	Zinc-binding dehydrogenase
Fusarium0G102410.1	PF00106.20	short chain dehydrogenase
Fusarium0G102420.1	PF06985.6	Heterokaryon incompatibility protein (HET)
Fusarium0G102430.1	PF07690.11	Major Facilitator Superfamily
Fusarium0G102440.1	PF13577.1	SnoaL-like domain
Fusarium0G102460.1	PF06985.6	Heterokaryon incompatibility protein (HET)
Fusarium0G102470.1	PF06985.6	Heterokaryon incompatibility protein (HET)
Fusarium0G102480.1	PF13489.1	Methyltransferase domain
Fusarium0G102490.1	PF06985.6	Heterokaryon incompatibility protein (HET)
Fusarium0G102510.1	PF06985.6	Heterokaryon incompatibility protein (HET)
Fusarium0G102520.1	PF01055.21	Glycosyl hydrolases family 31
Fusarium0G102540.1	PF13520.1	Amino acid permease
Fusarium0G102560.1	PF00775.16	Dioxygenase
Fusarium0G102570.1	PF00854.16	POT family
Fusarium0G102580.1	PF11951.3	Fungal specific transcription factor domain
Fusarium0G102600.1	PF07690.11	Major Facilitator Superfamily
Fusarium0G102620.1	PF00067.17	Cytochrome P450
Fusarium0G102640.1	PF03306.8	Alpha-acetolactate decarboxylase
Fusarium0G102650.1	PF02012.15	BNR/Asp-box repeat
Fusarium0G102660.1	PF13489.1	Methyltransferase domain
Fusarium0G102680.1	PF00732.14	GMC oxidoreductase
Fusarium0G102690.1	PF04616.9	Glycosyl hydrolases family 43
Fusarium0G102700.1	PF00083.19	Sugar (and other) transporter
Fusarium0G102710.1	PF04616.9	Glycosyl hydrolases family 43
Fusarium0G102720.1	PF07632.6	Protein of unknown function (DUF1593)
Fusarium0G102730.1	PF07690.11	Major Facilitator Superfamily
Fusarium0G102740.1	PF12710.2	haloacid dehalogenase-like hydrolase
Fusarium0G102750.1	PF01301.14	Glycosyl hydrolases family 35
Fusarium0G102760.1	PF07859.8	alpha/beta hydrolase fold
Fusarium0G102770.1	PF02668.11	Taurine catabolism dioxygenase TauD, TfdA family
Fusarium0G102780.1	PF00583.19	Acetyltransferase (GNAT) family
Fusarium0G102790.1	PF11951.3	Fungal specific transcription factor domain
Fusarium0G102800.1	PF04371.10	Porphyromonas-type peptidyl-arginine deiminase
Fusarium0G102810.1	PF04117.7	Mpv17 / PMP22 family
Fusarium0G102830.1	PF09994.4	Uncharacterized alpha/beta hydrolase domain (DUF2235)
Fusarium0G102840.1	PF14559.1	Tetratricopeptide repeat
Fusarium0G102860.1	PF07690.11	Major Facilitator Superfamily
Fusarium0G102870.1	PF12796.2	Ankyrin repeats (3 copies)
Fusarium0G102880.1	PF02837.13	Glycosyl hydrolases family 2, sugar binding domain
Fusarium0G102890.1	PF00004.24	ATPase family associated with various cellular activities (AAA)
Fusarium0G102900.1	PF00106.20	short chain dehydrogenase
Fusarium0G102910.1	PF00797.12	N-acetyltransferase
Fusarium0G102920.1	PF00067.17	Cytochrome P450
Fusarium0G102930.1	PF00657.17	GDSL-like Lipase/Acylhydrolase
Fusarium0G102940.1	PF09458.5	H-type lectin domain
Fusarium0G102960.1	PF00067.17	Cytochrome P450
Fusarium0G102970.1	PF00756.15	Putative esterase
Fusarium0G102980.1	PF07690.11	Major Facilitator Superfamily
Fusarium0G102990.1	PF13523.1	Acetyltransferase (GNAT) domain
Fusarium0G103000.1	PF00378.15	Enoyl-CoA hydratase/isomerase family
Fusarium0G103010.1	PF00501.23	AMP-binding enzyme
Fusarium0G103020.1	PF04261.7	Dyp-type peroxidase family
Fusarium0G103040.1	PF00188.21	Cysteine-rich secretory protein family
Fusarium0G103060.1	PF01565.18	FAD binding domain
Fusarium0G103070.1	PF12051.3	Protein of unknown function (DUF3533)
Fusarium0G103080.1	PF00135.23	Carboxylesterase family
Fusarium0G103090.1	PF13489.1	Methyltransferase domain
Fusarium0G103100.1	PF00067.17	Cytochrome P450
Fusarium0G103110.1	PF04082.13	Fungal specific transcription factor domain
Fusarium0G103120.1	PF07876.7	Stress responsive A/B Barrel Domain
Fusarium0G103130.1	PF01557.13	Fumarylacetoacetate (FAA) hydrolase family
Fusarium0G103140.1	PF04209.8	homogentisate 1,2-dioxygenase
Fusarium0G103150.1	PF04082.13	Fungal specific transcription factor domain
Fusarium0G103160.1	PF02798.15	Glutathione S-transferase, N-terminal domain
Fusarium0G103170.1	PF00067.17	Cytochrome P450
Fusarium0G103180.1	PF07876.7	Stress responsive A/B Barrel Domain
Fusarium0G103190.1	PF00067.17	Cytochrome P450
Fusarium0G103200.1	PF00067.17	Cytochrome P450
Fusarium0G103210.1	PF08530.5	X-Pro dipeptidyl-peptidase C-terminal non-catalytic domain
Fusarium0G103220.1	PF02900.13	Catalytic LigB subunit of aromatic ring-opening dioxygenase
Fusarium0G103240.1	PF07883.6	Cupin domain
Fusarium0G103250.1	PF12680.2	SnoaL-like domain
Fusarium0G103260.1	PF01494.14	FAD binding domain
Fusarium0G103270.1	PF01494.14	FAD binding domain
Fusarium0G103280.1	PF13489.1	Methyltransferase domain
Fusarium0G103290.1	PF02129.13	X-Pro dipeptidyl-peptidase (S15 family)
Fusarium0G103300.1	PF01565.18	FAD binding domain
Fusarium0G103310.1	PF00083.19	Sugar (and other) transporter
Fusarium0G103320.1	PF00933.16	Glycosyl hydrolase family 3 N terminal domain
Fusarium0G103350.1	PF03372.18	Endonuclease/Exonuclease/phosphatase family
Fusarium0G103360.1	PF00328.17	Histidine phosphatase superfamily (branch 2)
Fusarium0G103370.1	PF07690.11	Major Facilitator Superfamily
Fusarium0G103380.1	PF00743.14	Flavin-binding monooxygenase-like
Fusarium0G103390.1	PF01494.14	FAD binding domain
Fusarium0G103430.1	PF01073.14	3-beta hydroxysteroid dehydrogenase/isomerase family
Fusarium0G103440.1	PF01266.19	FAD dependent oxidoreductase
Fusarium0G103490.1	PF04082.13	Fungal specific transcription factor domain
Fusarium0G103500.1	PF00583.19	Acetyltransferase (GNAT) family
Fusarium0G103510.1	PF00291.20	Pyridoxal-phosphate dependent enzyme
Fusarium0G103520.1	PF14602.1	Hexapeptide repeat of succinyl-transferase
Fusarium0G009580.1	PF00871.12	Acetokinase family
Fusarium0G009600.1	PF00083.19	Sugar (and other) transporter
Fusarium0G009610.1	PF13417.1	Glutathione S-transferase, N-terminal domain
Fusarium0G009620.1	PF00400.27	WD domain, G-beta repeat
Fusarium0G009630.1	PF00134.18	Cyclin, N-terminal domain
Fusarium0G009640.1	PF01569.16	PAP2 superfamily
Fusarium0G009650.1	PF01214.13	Casein kinase II regulatory subunit
Fusarium0G009660.1	PF00155.16	Aminotransferase class I and II
Fusarium0G009670.1	PF00067.17	Cytochrome P450
Fusarium0G009680.1	PF00728.17	Glycosyl hydrolase family 20, catalytic domain
Fusarium0G009690.1	PF14608.1	Zinc finger C-x8-C-x5-C-x3-H type
Fusarium0G009700.1	PF01593.19	Flavin containing amine oxidoreductase
Fusarium0G009710.1	PF08638.6	Mediator complex subunit MED14
Fusarium0G009720.1	PF02781.11	Glucose-6-phosphate dehydrogenase, C-terminal domain
Fusarium0G009730.1	PF01247.13	Ribosomal protein L35Ae
Fusarium0G009740.1	PF10295.4	Uncharacterised protein (DUF2406)
Fusarium0G009750.1	PF09446.5	VMA21-like domain
Fusarium0G009760.1	PF00176.18	SNF2 family N-terminal domain
Fusarium0G009770.1	PF13921.1	Myb-like DNA-binding domain
Fusarium0G009780.1	PF08238.7	Sel1 repeat
Fusarium0G009790.1	PF03142.10	Chitin synthase
Fusarium0G009800.1	PF00069.20	Protein kinase domain
Fusarium0G009810.1	PF07047.7	Optic atrophy 3 protein (OPA3)
Fusarium0G009830.1	PF07958.6	Protein of unknown function (DUF1688)
Fusarium0G009840.1	PF01172.13	Shwachman-Bodian-Diamond syndrome (SBDS) protein
Fusarium0G009850.1	PF00621.15	RhoGEF domain
Fusarium0G009860.1	PF00122.15	E1-E2 ATPase
Fusarium0G009870.1	PF00227.21	Proteasome subunit
Fusarium0G009880.1	PF11470.3	GLUT4 regulating protein TUG
Fusarium0G009890.1	PF01158.13	Ribosomal protein L36e
Fusarium0G009910.1	PF01764.20	Lipase (class 3)
Fusarium0G009920.1	PF00244.15	14-3-3 protein
Fusarium0G009940.1	PF02383.13	SacI homology domain
Fusarium0G009950.1	PF13432.1	Tetratricopeptide repeat
Fusarium0G009960.1	PF00141.18	Peroxidase
Fusarium0G009970.1	PF00085.15	Thioredoxin
Fusarium0G009990.1	PF04438.11	HIT zinc finger
Fusarium0G010000.1	PF00587.20	tRNA synthetase class II core domain (G, H, P, S and T)
Fusarium0G010010.1	PF00400.27	WD domain, G-beta repeat
Fusarium0G010030.1	PF00773.14	RNB domain
Fusarium0G010040.1	PF08550.5	Fungal protein of unknown function (DUF1752)
Fusarium0G010050.1	PF02475.11	Met-10+ like-protein
Fusarium0G010060.1	PF13532.1	2OG-Fe(II) oxygenase superfamily
Fusarium0G010070.1	PF01255.14	Putative undecaprenyl diphosphate synthase
Fusarium0G010080.1	PF07393.6	Exocyst complex component Sec10
Fusarium0G010090.1	PF01207.12	Dihydrouridine synthase (Dus)
Fusarium0G010100.1	PF05347.10	Complex 1 protein (LYR family)
Fusarium0G010120.1	PF02597.15	ThiS family
Fusarium0G010130.1	PF01200.13	Ribosomal protein S28e
Fusarium0G010140.1	PF04912.9	Dynamitin
Fusarium0G010150.1	PF14474.1	RTC4-like domain
Fusarium0G010160.1	PF00128.19	Alpha amylase, catalytic domain
Fusarium0G010170.1	PF00481.16	Protein phosphatase 2C
Fusarium0G010180.1	PF03901.12	Alg9-like mannosyltransferase family
Fusarium0G010190.1	PF08571.5	Yos1-like
Fusarium0G010200.1	PF00443.24	Ubiquitin carboxyl-terminal hydrolase
Fusarium0G010210.1	PF00153.22	Mitochondrial carrier protein
Fusarium0G010220.1	PF01370.16	NAD dependent epimerase/dehydratase family
Fusarium0G010230.1	PF01115.12	F-actin capping protein, beta subunit
Fusarium0G010250.1	PF11700.3	Vacuole effluxer Atg22 like
Fusarium0G010260.1	PF00206.15	Lyase
Fusarium0G010270.1	PF12223.3	Protein of unknown function (DUF3602)
Fusarium0G010280.1	PF13472.1	GDSL-like Lipase/Acylhydrolase family
Fusarium0G010290.1	PF04968.7	CHORD
Fusarium0G010300.1	PF05768.9	Glutaredoxin-like domain (DUF836)
Fusarium0G010310.1	PF03328.9	HpcH/HpaI aldolase/citrate lyase family
Fusarium0G010320.1	PF03876.12	SHS2 domain found in N terminus of Rpb7p/Rpc25p/MJ0397
Fusarium0G010330.1	PF06127.6	Protein of unknown function (DUF962)
Fusarium0G010350.1	PF02786.12	Carbamoyl-phosphate synthase L chain, ATP binding domain
Fusarium0G010380.1	PF05021.10	NPL4 family
Fusarium0G010390.1	PF09802.4	Preprotein translocase subunit Sec66
Fusarium0G010410.1	PF07034.6	Origin recognition complex (ORC) subunit 3 N-terminus
Fusarium0G010420.1	PF00855.12	PWWP domain
Fusarium0G010430.1	PF02889.11	Sec63 Brl domain
Fusarium0G103550.1	PF00732.14	GMC oxidoreductase
Fusarium0G103560.1	PF12796.2	Ankyrin repeats (3 copies)
Fusarium0G103570.1	PF13278.1	Putative amidotransferase
Fusarium0G103580.1	PF00106.20	short chain dehydrogenase
Fusarium0G103600.1	PF01565.18	FAD binding domain
Fusarium0G103610.1	PF07690.11	Major Facilitator Superfamily
Fusarium0G103620.1	PF00107.21	Zinc-binding dehydrogenase
Fusarium0G103650.1	PF07690.11	Major Facilitator Superfamily
Fusarium0G103670.1	PF07690.11	Major Facilitator Superfamily
Fusarium0G103680.1	PF00135.23	Carboxylesterase family
Fusarium0G103690.1	PF07690.11	Major Facilitator Superfamily
Fusarium0G103710.1	PF01408.17	Oxidoreductase family, NAD-binding Rossmann fold
Fusarium0G103730.1	PF01184.14	GPR1/FUN34/yaaH family
Fusarium0G103740.1	PF01494.14	FAD binding domain
Fusarium0G103750.1	PF05721.8	Phytanoyl-CoA dioxygenase (PhyH)
Fusarium0G103770.1	PF01116.15	Fructose-bisphosphate aldolase class-II
Fusarium0G103780.1	PF14833.1	NAD-binding of NADP-dependent 3-hydroxyisobutyrate dehydrogenase
Fusarium0G103790.1	PF04082.13	Fungal specific transcription factor domain
Fusarium0G103800.1	PF04479.8	RTA1 like protein
Fusarium0G103810.1	PF00172.13	Fungal Zn(2)-Cys(6) binuclear cluster domain
Fusarium0G103820.1	PF07690.11	Major Facilitator Superfamily
Fusarium0G103830.1	PF05721.8	Phytanoyl-CoA dioxygenase (PhyH)
Fusarium0G103840.1	PF02129.13	X-Pro dipeptidyl-peptidase (S15 family)
Fusarium0G103850.1	PF07690.11	Major Facilitator Superfamily
Fusarium0G103870.1	PF12796.2	Ankyrin repeats (3 copies)
Fusarium0G103880.1	PF03313.10	Serine dehydratase alpha chain
Fusarium0G103890.1	PF01494.14	FAD binding domain
Fusarium0G103900.1	PF00775.16	Dioxygenase
Fusarium0G103910.1	PF02515.12	CoA-transferase family III
Fusarium0G103920.1	PF12697.2	Alpha/beta hydrolase family
Fusarium0G103930.1	PF04082.13	Fungal specific transcription factor domain
Fusarium0G103940.1	PF02016.10	LD-carboxypeptidase
Fusarium0G103960.1	PF00067.17	Cytochrome P450
Fusarium0G103970.1	PF00122.15	E1-E2 ATPase
Fusarium0G103980.1	PF03381.10	LEM3 (ligand-effect modulator 3) family / CDC50 family
Fusarium0G103990.1	PF07690.11	Major Facilitator Superfamily
Fusarium0G104010.1	PF03583.9	Secretory lipase
Fusarium0G104030.1	PF00067.17	Cytochrome P450
Fusarium0G104040.1	PF05721.8	Phytanoyl-CoA dioxygenase (PhyH)
Fusarium0G104050.1	PF00248.16	Aldo/keto reductase family
Fusarium0G104060.1	PF00860.15	Permease family
Fusarium0G104080.1	PF04082.13	Fungal specific transcription factor domain
Fusarium0G104090.1	PF01370.16	NAD dependent epimerase/dehydratase family
Fusarium0G104100.1	PF05730.6	CFEM domain
Fusarium0G104110.1	PF00067.17	Cytochrome P450
Fusarium0G104120.1	PF00501.23	AMP-binding enzyme
Fusarium0G104130.1	PF13091.1	PLD-like domain
Fusarium0G104140.1	PF00144.19	Beta-lactamase
Fusarium0G104160.1	PF01494.14	FAD binding domain
Fusarium0G104170.1	PF01866.12	Putative diphthamide synthesis protein
Fusarium0G104180.1	PF01284.18	Membrane-associating domain
Fusarium0G104200.1	PF01284.18	Membrane-associating domain
Fusarium0G104230.1	PF03009.12	Glycerophosphoryl diester phosphodiesterase family
Fusarium0G104240.1	PF00704.23	Glycosyl hydrolases family 18
Fusarium0G104250.1	PF00072.19	Response regulator receiver domain
Fusarium0G104260.1	PF02518.21	Histidine kinase-, DNA gyrase B-, and HSP90-like ATPase
Fusarium0G104270.1	PF00400.27	WD domain, G-beta repeat
Fusarium0G104280.1	PF00465.14	Iron-containing alcohol dehydrogenase
Fusarium0G104290.1	PF00860.15	Permease family
Fusarium0G104310.1	PF13520.1	Amino acid permease
Fusarium0G104330.1	PF02940.10	mRNA capping enzyme, beta chain
Fusarium0G104340.1	PF01851.17	Proteasome/cyclosome repeat
Fusarium0G104350.1	PF00174.14	Oxidoreductase molybdopterin binding domain
Fusarium0G104380.1	PF07690.11	Major Facilitator Superfamily
Fusarium0G104390.1	PF08588.5	Protein of unknown function (DUF1769)
Fusarium0G104410.1	PF12697.2	Alpha/beta hydrolase family
Fusarium0G104420.1	PF12014.3	Domain of unknown function (DUF3506)
Fusarium0G104440.1	PF04669.8	Polysaccharide biosynthesis
Fusarium0G104450.1	PF00664.18	ABC transporter transmembrane region
Fusarium0G104470.1	PF00122.15	E1-E2 ATPase
Fusarium0G104480.1	PF06516.6	Purine nucleoside permease (NUP)
Fusarium0G104490.1	PF00069.20	Protein kinase domain
Fusarium0G104500.1	PF00172.13	Fungal Zn(2)-Cys(6) binuclear cluster domain
Fusarium0G104510.1	PF00144.19	Beta-lactamase
Fusarium0G104520.1	PF07690.11	Major Facilitator Superfamily
Fusarium0G104530.1	PF00224.16	Pyruvate kinase, barrel domain
Fusarium0G104540.1	PF08520.5	Fungal protein of unknown function (DUF1748)
Fusarium0G104560.1	PF00400.27	WD domain, G-beta repeat
Fusarium0G104570.1	PF12815.2	Spt5 C-terminal nonapeptide repeat binding Spt4
Fusarium0G104580.1	PF14295.1	PAN domain
Fusarium0G104590.1	PF13520.1	Amino acid permease
Fusarium0G104600.1	PF11951.3	Fungal specific transcription factor domain
Fusarium0G104610.1	PF02548.10	Ketopantoate hydroxymethyltransferase
Fusarium0G104620.1	PF01070.13	FMN-dependent dehydrogenase
Fusarium0G104630.1	PF11905.3	Domain of unknown function (DUF3425)
Fusarium0G104640.1	PF01425.16	Amidase
Fusarium0G104660.1	PF13738.1	Pyridine nucleotide-disulphide oxidoreductase
Fusarium0G104670.1	PF00144.19	Beta-lactamase
Fusarium0G104690.1	PF01490.13	Transmembrane amino acid transporter protein
Fusarium0G104700.1	PF07969.6	Amidohydrolase family
Fusarium0G104710.1	PF00732.14	GMC oxidoreductase
Fusarium0G104720.1	PF13489.1	Methyltransferase domain
Fusarium0G104750.1	PF00295.12	Glycosyl hydrolases family 28
Fusarium0G104790.1	PF00488.16	MutS domain V
Fusarium0G104810.1	PF00923.14	Transaldolase
Fusarium0G104820.1	PF01040.13	UbiA prenyltransferase family
Fusarium0G104840.1	PF08740.6	BCS1 N terminal
Fusarium0G104850.1	PF06964.7	Alpha-L-arabinofuranosidase C-terminus
Fusarium0G104860.1	PF00083.19	Sugar (and other) transporter
Fusarium0G104870.1	PF12695.2	Alpha/beta hydrolase family
Fusarium0G104880.1	PF12697.2	Alpha/beta hydrolase family
Fusarium0G104890.1	PF10510.4	Phosphatidylinositol-glycan biosynthesis class S protein
Fusarium0G104900.1	PF00501.23	AMP-binding enzyme
Fusarium0G104910.1	PF13415.1	Galactose oxidase, central domain
Fusarium0G104930.1	PF00144.19	Beta-lactamase
Fusarium0G104940.1	PF00578.16	AhpC/TSA family
Fusarium0G104960.1	PF12796.2	Ankyrin repeats (3 copies)
Fusarium0G104970.1	PF07690.11	Major Facilitator Superfamily
Fusarium0G104980.1	PF11815.3	Domain of unknown function (DUF3336)
Fusarium0G104990.1	PF01036.13	Bacteriorhodopsin-like protein
Fusarium0G105000.1	PF04082.13	Fungal specific transcription factor domain
Fusarium0G105010.1	PF05544.6	Proline racemase
Fusarium0G105020.1	PF07690.11	Major Facilitator Superfamily
Fusarium0G105030.1	PF07992.9	Pyridine nucleotide-disulphide oxidoreductase
Fusarium0G105040.1	PF04082.13	Fungal specific transcription factor domain
Fusarium0G105050.1	PF01408.17	Oxidoreductase family, NAD-binding Rossmann fold
Fusarium0G105060.1	PF07690.11	Major Facilitator Superfamily
Fusarium0G105070.1	PF13460.1	NADH(P)-binding
Fusarium0G105080.1	PF07690.11	Major Facilitator Superfamily
Fusarium0G105090.1	PF07690.11	Major Facilitator Superfamily
Fusarium0G105100.1	PF02913.14	FAD linked oxidases, C-terminal domain
Fusarium0G105110.1	PF00296.15	Luciferase-like monooxygenase
Fusarium0G105120.1	PF07690.11	Major Facilitator Superfamily
Fusarium0G105130.1	PF13520.1	Amino acid permease
Fusarium0G105150.1	PF06985.6	Heterokaryon incompatibility protein (HET)
Fusarium0G105160.1	PF01494.14	FAD binding domain
Fusarium0G105180.1	PF00583.19	Acetyltransferase (GNAT) family
Fusarium0G105190.1	PF04299.7	Putative FMN-binding domain
Fusarium0G105200.1	PF13532.1	2OG-Fe(II) oxygenase superfamily
Fusarium0G105220.1	PF01425.16	Amidase
Fusarium0G105230.1	PF02538.9	Hydantoinase B/oxoprolinase
Fusarium0G105240.1	PF07690.11	Major Facilitator Superfamily
Fusarium0G105250.1	PF01266.19	FAD dependent oxidoreductase
Fusarium0G105260.1	PF09347.5	Domain of unknown function (DUF1989)
Fusarium0G105270.1	PF05721.8	Phytanoyl-CoA dioxygenase (PhyH)
Fusarium0G105290.1	PF00324.16	Amino acid permease
Fusarium0G105300.1	PF07690.11	Major Facilitator Superfamily
Fusarium0G105310.1	PF00172.13	Fungal Zn(2)-Cys(6) binuclear cluster domain
Fusarium0G105320.1	PF13424.1	Tetratricopeptide repeat
Fusarium0G105330.1	PF06985.6	Heterokaryon incompatibility protein (HET)
Fusarium0G105340.1	PF00704.23	Glycosyl hydrolases family 18
Fusarium0G105350.1	PF00202.16	Aminotransferase class-III
Fusarium0G105360.1	PF14021.1	Protein of unknown function (DUF4237)
Fusarium0G105370.1	PF01761.15	3-dehydroquinate synthase
Fusarium0G105380.1	PF15632.1	ATP-grasp in the biosynthetic pathway with Ter operon
Fusarium0G105390.1	PF06985.6	Heterokaryon incompatibility protein (HET)
Fusarium0G105400.1	PF00083.19	Sugar (and other) transporter
Fusarium0G105410.1	PF00150.13	Cellulase (glycosyl hydrolase family 5)
Fusarium0G105420.1	PF00149.23	Calcineurin-like phosphoesterase
Fusarium0G105450.1	PF07690.11	Major Facilitator Superfamily
Fusarium0G105480.1	PF05592.6	Bacterial alpha-L-rhamnosidase
Fusarium0G105490.1	PF00083.19	Sugar (and other) transporter
Fusarium0G105510.1	PF00775.16	Dioxygenase
Fusarium0G105520.1	PF07690.11	Major Facilitator Superfamily
Fusarium0G105530.1	PF00067.17	Cytochrome P450
Fusarium0G105540.1	PF00106.20	short chain dehydrogenase
Fusarium0G105550.1	PF01494.14	FAD binding domain
Fusarium0G105560.1	PF00106.20	short chain dehydrogenase
Fusarium0G105570.1	PF07287.6	Protein of unknown function (DUF1446)
Fusarium0G105580.1	PF00441.19	Acyl-CoA dehydrogenase, C-terminal domain
Fusarium0G105590.1	PF08240.7	Alcohol dehydrogenase GroES-like domain
Fusarium0G105600.1	PF12706.2	Beta-lactamase superfamily domain
Fusarium0G105610.1	PF00172.13	Fungal Zn(2)-Cys(6) binuclear cluster domain
Fusarium0G105620.1	PF13738.1	Pyridine nucleotide-disulphide oxidoreductase
Fusarium0G105630.1	PF00171.17	Aldehyde dehydrogenase family
Fusarium0G105640.1	PF11905.3	Domain of unknown function (DUF3425)
Fusarium0G105650.1	PF00083.19	Sugar (and other) transporter
Fusarium0G105660.1	PF00107.21	Zinc-binding dehydrogenase
Fusarium0G105670.1	PF04616.9	Glycosyl hydrolases family 43
Fusarium0G105680.1	PF02018.12	Carbohydrate binding domain
Fusarium0G105690.1	PF01266.19	FAD dependent oxidoreductase
Fusarium0G105700.1	PF07690.11	Major Facilitator Superfamily
Fusarium0G105710.1	PF04082.13	Fungal specific transcription factor domain
Fusarium0G105720.1	PF00107.21	Zinc-binding dehydrogenase
Fusarium0G105740.1	PF07690.11	Major Facilitator Superfamily
Fusarium0G105750.1	PF01048.15	Phosphorylase superfamily
Fusarium0G105770.1	PF14479.1	Prion-inhibition and propagation
Fusarium0G105780.1	PF00400.27	WD domain, G-beta repeat
Fusarium0G105790.1	PF07690.11	Major Facilitator Superfamily
Fusarium0G105800.1	PF04082.13	Fungal specific transcription factor domain
Fusarium0G105810.1	PF00724.15	NADH:flavin oxidoreductase / NADH oxidase family
Fusarium0G105820.1	PF13602.1	Zinc-binding dehydrogenase
Fusarium0G105840.1	PF00083.19	Sugar (and other) transporter
Fusarium0G105850.1	PF05592.6	Bacterial alpha-L-rhamnosidase
Fusarium0G105870.1	PF04082.13	Fungal specific transcription factor domain
Fusarium0G105880.1	PF04082.13	Fungal specific transcription factor domain
Fusarium0G105890.1	PF01408.17	Oxidoreductase family, NAD-binding Rossmann fold
Fusarium0G105900.1	PF00339.24	Arrestin (or S-antigen), N-terminal domain
Fusarium0G105920.1	PF00083.19	Sugar (and other) transporter
Fusarium0G105930.1	PF06985.6	Heterokaryon incompatibility protein (HET)
Fusarium0G105940.1	PF00743.14	Flavin-binding monooxygenase-like
Fusarium0G105950.1	PF00026.18	Eukaryotic aspartyl protease
Fusarium0G105960.1	PF13489.1	Methyltransferase domain
Fusarium0G105970.1	PF02913.14	FAD linked oxidases, C-terminal domain
Fusarium0G105990.1	PF00704.23	Glycosyl hydrolases family 18
Fusarium0G106010.1	PF01476.15	LysM domain
Fusarium0G106020.1	PF10282.4	Lactonase, 7-bladed beta-propeller
Fusarium0G106040.1	PF00583.19	Acetyltransferase (GNAT) family
Fusarium0G106050.1	PF05920.6	Homeobox KN domain
Fusarium0G106060.1	PF13738.1	Pyridine nucleotide-disulphide oxidoreductase
Fusarium0G106080.1	PF01070.13	FMN-dependent dehydrogenase
Fusarium0G106100.1	PF00241.15	Cofilin/tropomyosin-type actin-binding protein
Fusarium0G106110.1	PF00022.14	Actin
Fusarium0G106120.1	PF06441.7	Epoxide hydrolase N terminus
Fusarium0G106130.1	PF04616.9	Glycosyl hydrolases family 43
Fusarium0G106150.1	PF00083.19	Sugar (and other) transporter
Fusarium0G106160.1	PF04479.8	RTA1 like protein
Fusarium0G106170.1	PF00106.20	short chain dehydrogenase
Fusarium0G106180.1	PF13738.1	Pyridine nucleotide-disulphide oxidoreductase
Fusarium0G106190.1	PF11951.3	Fungal specific transcription factor domain
Fusarium0G106200.1	PF00106.20	short chain dehydrogenase
Fusarium0G106210.1	PF13409.1	Glutathione S-transferase, N-terminal domain
Fusarium0G106230.1	PF05729.7	NACHT domain
Fusarium0G106240.1	PF07690.11	Major Facilitator Superfamily
Fusarium0G106250.1	PF13561.1	Enoyl-(Acyl carrier protein) reductase
Fusarium0G106260.1	PF13738.1	Pyridine nucleotide-disulphide oxidoreductase
Fusarium0G106270.1	PF04082.13	Fungal specific transcription factor domain
Fusarium0G106280.1	PF06985.6	Heterokaryon incompatibility protein (HET)
Fusarium0G106290.1	PF01735.13	Lysophospholipase catalytic domain
Fusarium0G106310.1	PF00150.13	Cellulase (glycosyl hydrolase family 5)
Fusarium0G106320.1	PF00083.19	Sugar (and other) transporter
Fusarium0G106330.1	PF01266.19	FAD dependent oxidoreductase
Fusarium0G106340.1	PF05648.9	Peroxisomal biogenesis factor 11 (PEX11)
Fusarium0G106350.1	PF00083.19	Sugar (and other) transporter
Fusarium0G106360.1	PF00324.16	Amino acid permease
Fusarium0G106370.1	PF01636.18	Phosphotransferase enzyme family
Fusarium0G106380.1	PF00962.17	Adenosine/AMP deaminase
Fusarium0G106390.1	PF04082.13	Fungal specific transcription factor domain
Fusarium0G106400.1	PF00106.20	short chain dehydrogenase
Fusarium0G106420.1	PF01423.17	LSM domain
Fusarium0G106440.1	PF01490.13	Transmembrane amino acid transporter protein
Fusarium0G106450.1	PF13561.1	Enoyl-(Acyl carrier protein) reductase
Fusarium0G106480.1	PF00107.21	Zinc-binding dehydrogenase
Fusarium0G106490.1	PF01791.4	DeoC/LacD family aldolase
Fusarium0G106500.1	PF12796.2	Ankyrin repeats (3 copies)
Fusarium0G106510.1	PF08153.7	NGP1NT (NUC091) domain
Fusarium0G106530.1	PF01061.19	ABC-2 type transporter
Fusarium0G106540.1	PF00155.16	Aminotransferase class I and II
Fusarium0G106550.1	PF00026.18	Eukaryotic aspartyl protease
Fusarium0G106560.1	PF00009.22	Elongation factor Tu GTP binding domain
Fusarium0G106570.1	PF00180.15	Isocitrate/isopropylmalate dehydrogenase
Fusarium0G106590.1	PF00410.14	Ribosomal protein S8
Fusarium0G106600.1	PF01494.14	FAD binding domain
Fusarium0G106610.1	PF00557.19	Metallopeptidase family M24
Fusarium0G106620.1	PF03311.9	Cornichon protein
Fusarium0G106630.1	PF00400.27	WD domain, G-beta repeat
Fusarium0G106640.1	PF00856.23	SET domain
Fusarium0G106660.1	PF13578.1	Methyltransferase domain
Fusarium0G106670.1	PF00258.20	Flavodoxin
Fusarium0G106700.1	PF00817.15	impB/mucB/samB family
Fusarium0G106710.1	PF02386.11	Cation transport protein
Fusarium0G106730.1	PF02755.10	RPEL repeat
Fusarium0G106740.1	PF00063.16	Myosin head (motor domain)
Fusarium0G106750.1	PF01529.15	DHHC palmitoyltransferase
Fusarium0G106790.1	PF01476.15	LysM domain
Fusarium0G106800.1	PF13535.1	ATP-grasp domain
Fusarium0G106810.1	PF06772.6	Bacterial low temperature requirement A protein (LtrA)
Fusarium0G106820.1	PF00397.21	WW domain
Fusarium0G106830.1	PF09430.5	Protein of unknown function (DUF2012)
Fusarium0G106840.1	PF01053.15	Cys/Met metabolism PLP-dependent enzyme
Fusarium0G106850.1	PF01284.18	Membrane-associating domain
Fusarium0G106860.1	PF00501.23	AMP-binding enzyme
Fusarium0G106870.1	PF00400.27	WD domain, G-beta repeat
Fusarium0G106880.1	PF00153.22	Mitochondrial carrier protein
Fusarium0G106890.1	PF00285.16	Citrate synthase
Fusarium0G106910.1	PF00122.15	E1-E2 ATPase
Fusarium0G106930.1	PF11905.3	Domain of unknown function (DUF3425)
Fusarium0G106940.1	PF04097.9	Nup93/Nic96
Fusarium0G106950.1	PF02782.11	FGGY family of carbohydrate kinases, C-terminal domain
Fusarium0G106970.1	PF09359.5	VTC domain
Fusarium0G106980.1	PF01645.12	Conserved region in glutamate synthase
Fusarium0G106990.1	PF05841.6	Apc15p protein
Fusarium0G107000.1	PF05739.14	SNARE domain
Fusarium0G107010.1	PF09649.5	Histone chaperone domain CHZ
Fusarium0G107030.1	PF08613.6	Cyclin
Fusarium0G107040.1	PF00514.18	Armadillo/beta-catenin-like repeat
Fusarium0G107050.1	PF01036.13	Bacteriorhodopsin-like protein
Fusarium0G107060.1	PF11754.3	Velvet factor
Fusarium0G107080.1	PF00023.25	Ankyrin repeat
Fusarium0G107090.1	PF01693.11	Caulimovirus viroplasmin
Fusarium0G107100.1	PF00383.17	Cytidine and deoxycytidylate deaminase zinc-binding region
Fusarium0G107110.1	PF01591.13	6-phosphofructo-2-kinase
Fusarium0G107120.1	PF00400.27	WD domain, G-beta repeat
Fusarium0G107130.1	PF01000.21	RNA polymerase Rpb3/RpoA insert domain
Fusarium0G107140.1	PF00153.22	Mitochondrial carrier protein
Fusarium0G107150.1	PF01409.15	tRNA synthetases class II core domain (F)
Fusarium0G107160.1	PF04847.7	Calcipressin
Fusarium0G107170.1	PF09995.4	Uncharacterized protein conserved in bacteria (DUF2236)
Fusarium0G107180.1	PF06413.6	Neugrin
Fusarium0G107190.1	PF00106.20	short chain dehydrogenase
Fusarium0G107200.1	PF00069.20	Protein kinase domain
Fusarium0G107210.1	PF08558.5	Telomere repeat binding factor (TRF)
Fusarium0G107220.1	PF00170.16	bZIP transcription factor
Fusarium0G107230.1	PF05701.6	Weak chloroplast movement under blue light
Fusarium0G107250.1	PF03467.10	Smg-4/UPF3 family
Fusarium0G107260.1	PF00149.23	Calcineurin-like phosphoesterase
Fusarium0G107270.1	PF02475.11	Met-10+ like-protein
Fusarium0G107290.1	PF05460.8	Origin recognition complex subunit 6 (ORC6)
Fusarium0G107310.1	PF00106.20	short chain dehydrogenase
Fusarium0G107330.1	PF01370.16	NAD dependent epimerase/dehydratase family
Fusarium0G107340.1	PF01434.13	Peptidase family M41
Fusarium0G107350.1	PF13465.1	Zinc-finger double domain
Fusarium0G107360.1	PF03009.12	Glycerophosphoryl diester phosphodiesterase family
Fusarium0G107380.1	PF05907.8	Eukaryotic protein of unknown function (DUF866)
Fusarium0G107390.1	PF04032.11	RNAse P Rpr2/Rpp21/SNM1 subunit domain
Fusarium0G107400.1	PF03367.8	ZPR1 zinc-finger domain
Fusarium0G107410.1	PF00324.16	Amino acid permease
Fusarium0G107440.1	PF12928.2	tRNA-splicing endonuclease subunit sen54 N-term
Fusarium0G107450.1	PF02752.17	Arrestin (or S-antigen), C-terminal domain
Fusarium0G107480.1	PF00333.15	Ribosomal protein S5, N-terminal domain
Fusarium0G107490.1	PF00581.15	Rhodanese-like domain
Fusarium0G107500.1	PF12861.2	Anaphase-promoting complex subunit 11 RING-H2 finger
Fusarium0G107510.1	PF00069.20	Protein kinase domain
Fusarium0G107520.1	PF00179.21	Ubiquitin-conjugating enzyme
Fusarium0G107530.1	PF01198.14	Ribosomal protein L31e
Fusarium0G107540.1	PF00615.14	Regulator of G protein signaling domain
Fusarium0G107550.1	PF01399.22	PCI domain
Fusarium0G107560.1	PF00122.15	E1-E2 ATPase
Fusarium0G107570.1	PF14572.1	Phosphoribosyl synthetase-associated domain
Fusarium0G107580.1	PF03151.11	Triose-phosphate Transporter family
Fusarium0G107590.1	PF02582.9	Uncharacterised ACR, YagE family COG1723
Fusarium0G107600.1	PF03836.10	RasGAP C-terminus
Fusarium0G107610.1	PF00884.18	Sulfatase
Fusarium0G107620.1	PF10232.4	Mediator of RNA polymerase II transcription complex subunit 8
Fusarium0G107640.1	PF04828.9	Glutathione-dependent formaldehyde-activating enzyme
Fusarium0G107650.1	PF06966.7	Protein of unknown function (DUF1295)
Fusarium0G107670.1	PF01876.11	RNase P subunit p30
Fusarium0G107700.1	PF03033.15	Glycosyltransferase family 28 N-terminal domain
Fusarium0G107730.1	PF03911.11	Sec61beta family
Fusarium0G107740.1	PF03031.13	NLI interacting factor-like phosphatase
Fusarium0G107750.1	PF06472.10	ABC transporter transmembrane region 2
Fusarium0G107780.1	PF00248.16	Aldo/keto reductase family
Fusarium0G107790.1	PF12799.2	Leucine Rich repeats (2 copies)
Fusarium0G107800.1	PF12697.2	Alpha/beta hydrolase family
Fusarium0G107810.1	PF00651.26	BTB/POZ domain
Fusarium0G107820.1	PF01399.22	PCI domain
Fusarium0G107830.1	PF01775.12	Ribosomal L18ae/LX protein domain
Fusarium0G107840.1	PF04082.13	Fungal specific transcription factor domain
Fusarium0G107850.1	PF13302.1	Acetyltransferase (GNAT) domain
Fusarium0G107860.1	PF08592.6	Domain of unknown function (DUF1772)
Fusarium0G107870.1	PF10165.4	Guanine nucleotide exchange factor synembryn
Fusarium0G107880.1	PF12231.3	Rap1-interacting factor 1 N terminal
Fusarium0G107890.1	PF00083.19	Sugar (and other) transporter
Fusarium0G107900.1	PF01263.15	Aldose 1-epimerase
Fusarium0G107910.1	PF01474.11	Class-II DAHP synthetase family
Fusarium0G107930.1	PF01070.13	FMN-dependent dehydrogenase
Fusarium0G107950.1	PF00491.16	Arginase family
Fusarium0G107960.1	PF04515.7	Plasma-membrane choline transporter
Fusarium0G107970.1	PF00071.17	Ras family
Fusarium0G107980.1	PF02366.13	Dolichyl-phosphate-mannose-protein mannosyltransferase
Fusarium0G107990.1	PF14599.1	Zinc-ribbon
Fusarium0G108000.1	PF12554.3	Mitotic-spindle organizing gamma-tubulin ring associated
Fusarium0G108010.1	PF08234.7	Chromosome segregation protein Spc25
Fusarium0G108020.1	PF10214.4	RNA polymerase I-specific transcription-initiation factor
Fusarium0G108030.1	PF06201.8	PITH domain
Fusarium0G108040.1	PF00297.17	Ribosomal protein L3
Fusarium0G108050.1	PF08695.5	Cytochrome oxidase complex assembly protein 1
Fusarium0G108070.1	PF12796.2	Ankyrin repeats (3 copies)
Fusarium0G108080.1	PF02845.11	CUE domain
Fusarium0G108090.1	PF07717.11	Oligonucleotide/oligosaccharide-binding (OB)-fold
Fusarium0G108110.1	PF08693.5	Transmembrane alpha-helix domain
Fusarium0G108130.1	PF08654.5	DASH complex subunit Dad2
Fusarium0G108140.1	PF07557.6	Shugoshin C terminus
Fusarium0G108150.1	PF12850.2	Calcineurin-like phosphoesterase superfamily domain
Fusarium0G108160.1	PF08161.7	NUC173 domain
Fusarium0G108170.1	PF10056.4	Uncharacterized conserved protein (DUF2293)
Fusarium0G108180.1	PF00170.16	bZIP transcription factor
Fusarium0G108190.1	PF06985.6	Heterokaryon incompatibility protein (HET)
Fusarium0G108200.1	PF00328.17	Histidine phosphatase superfamily (branch 2)
Fusarium0G108210.1	PF02373.17	JmjC domain, hydroxylase
Fusarium0G108230.1	PF00069.20	Protein kinase domain
Fusarium0G108240.1	PF00155.16	Aminotransferase class I and II
Fusarium0G108250.1	PF02738.13	Molybdopterin-binding domain of aldehyde dehydrogenase
Fusarium0G108260.1	PF00172.13	Fungal Zn(2)-Cys(6) binuclear cluster domain
Fusarium0G108270.1	PF08631.5	Meiosis protein SPO22/ZIP4 like
Fusarium0G108290.1	PF04082.13	Fungal specific transcription factor domain
Fusarium0G108300.1	PF00962.17	Adenosine/AMP deaminase
Fusarium0G108310.1	PF10408.4	Ubiquitin elongating factor core
Fusarium0G108320.1	PF02176.13	TRAF-type zinc finger
Fusarium0G108330.1	PF00648.16	Calpain family cysteine protease
Fusarium0G108340.1	PF01083.17	Cutinase
Fusarium0G108350.1	PF01670.11	Glycosyl hydrolase family 12
[truncated: 8,511 more rows]
