# Supplementary material for: Whole-Genome Sequencing of the Entomopathogenic Fungus Fusarium solani KMZW-1 and Its Efficacy Against Bactrocera dorsalis
Source: Curr Issues Mol Biol. 2024 Oct 17;46(10):11593–612. doi: 10.3390/cimb46100688 (PMC11505816; doi:10.3390/cimb46100688)
Supplement: Supplementary file 1 [file cimb-46-00688-s001.zip › Swissprot.anno.gff3.txt]

#SwissprotGeneID	Database_ID	E_value	Identity	Score	Annotation
Fusarium0G086140.1	tr|P23369|RM25_YEAST	2.15E-16	44/134(32.84)	73	54S ribosomal protein L25, mitochondrial GN=MRPL25 OS=Saccharomyces cerevisiae (strain ATCC 204508 / S288c) PE=1 SV=2
Fusarium0G086150.1	tr|Q4I7G0|DPH4_GIBZE	8.02E-101	142/173(82.08)	293	Diphthamide biosynthesis protein 4 GN=DPH4 OS=Gibberella zeae (strain PH-1 / ATCC MYA-4620 / FGSC 9075 / NRRL 31084) PE=3 SV=2
Fusarium0G086160.1	tr|Q99002|1433_TRIHA	1.09E-173	236/239(98.74)	484	14-3-3 protein homolog OS=Trichoderma harzianum (Hypocrea lixii) PE=2 SV=1
Fusarium0G086170.1	tr|P01097|ATIF_YEAST	4.78E-13	30/70(42.86)	60	ATPase inhibitor, mitochondrial (Precursor) GN=INH1 OS=Saccharomyces cerevisiae (strain ATCC 204508 / S288c) PE=1 SV=2
Fusarium0G086180.1	tr|Q10168|NSP1_SCHPO	1.31E-45	209/645(32.40)	172	Nucleoporin nsp1 GN=nsp1 OS=Schizosaccharomyces pombe (strain 972 / ATCC 24843) PE=1 SV=1
Fusarium0G086190.1	tr|O42882|YFQ5_SCHPO	1.05E-22	59/183(32.24)	98	Uncharacterized protein C8E11.05c GN=SPAC8E11.05c OS=Schizosaccharomyces pombe (strain 972 / ATCC 24843) PE=4 SV=1
Fusarium0G086200.1	tr|P32481|IF2G_YEAST	0	343/439(78.13)	723	Eukaryotic translation initiation factor 2 subunit gamma GN=GCD11 OS=Saccharomyces cerevisiae (strain ATCC 204508 / S288c) PE=1 SV=1
Fusarium0G086220.1	tr|A4QVP2|IF4A_MAGO7	0	377/394(95.69)	772	ATP-dependent RNA helicase eIF4A GN=TIF1 OS=Magnaporthe oryzae (strain 70-15 / ATCC MYA-4617 / FGSC 8958) PE=3 SV=1
Fusarium0G086240.1	tr|Q9UTP4|YLL3_SCHPO	8.65E-07	43/137(31.39)	50	Smr domain-containing protein C11H11.03c GN=SPAC11H11.03c OS=Schizosaccharomyces pombe (strain 972 / ATCC 24843) PE=3 SV=1
Fusarium0G086280.1	tr|P32639|BRR2_YEAST	6.24E-23	153/604(25.33)	105	Pre-mRNA-splicing helicase BRR2 GN=SYGP-ORF66 OS=Saccharomyces cerevisiae (strain ATCC 204508 / S288c) PE=1 SV=2
Fusarium0G086290.1	tr|Q10077|SNT2_SCHPO	1.65E-76	242/984(24.59)	276	Lid2 complex component snt2 GN=snt2 OS=Schizosaccharomyces pombe (strain 972 / ATCC 24843) PE=3 SV=1
Fusarium0G086300.1	tr|Q10078|PPK13_SCHPO	1.60E-64	122/373(32.71)	213	Serine/threonine-protein kinase ppk13 GN=ppk13 OS=Schizosaccharomyces pombe (strain 972 / ATCC 24843) PE=3 SV=2
Fusarium0G086310.1	tr|Q9UT61|MAN1_SCHPO	0	535/1099(48.68)	985	Alpha-mannosidase GN=ams1 OS=Schizosaccharomyces pombe (strain 972 / ATCC 24843) PE=3 SV=1
Fusarium0G086330.1	tr|O13921|MSH1_SCHPO	0	368/986(37.32)	560	MutS protein homolog 1 GN=msh1 OS=Schizosaccharomyces pombe (strain 972 / ATCC 24843) PE=3 SV=2
Fusarium0G086340.1	tr|Q9C3Z6|RLA0_PODAS	1.63E-137	213/267(79.78)	395	60S acidic ribosomal protein P0 OS=Podospora anserina (Pleurage anserina) PE=3 SV=1
Fusarium0G086350.1	tr|A7F9K1|TRM82_SCLS1	4.28E-91	197/548(35.95)	292	tRNA (guanine-N(7)-)-methyltransferase non-catalytic subunit trm82 {ECO:0000255|HAMAP-Rule:MF_03056} GN=trm82 OS=Sclerotinia sclerotiorum (strain ATCC 18683 / 1980 / Ss-1) PE=3 SV=1
Fusarium0G086360.1	tr|O74752|MAS5_SCHPO	8.08E-141	228/424(53.77)	412	Mitochondrial protein import protein mas5 (Precursor) GN=mas5 OS=Schizosaccharomyces pombe (strain 972 / ATCC 24843) PE=3 SV=1
Fusarium0G086380.1	tr|P79065|TIP1_SCHPO	5.69E-10	26/53(49.06)	62	Tip elongation protein 1 GN=tip1 OS=Schizosaccharomyces pombe (strain 972 / ATCC 24843) PE=1 SV=1
Fusarium0G086470.1	tr|Q9UTJ7|SDHA_SCHPO	0	464/624(74.36)	991	Probable succinate dehydrogenase [ubiquinone] flavoprotein subunit, mitochondrial (Precursor) GN=sdh1 OS=Schizosaccharomyces pombe (strain 972 / ATCC 24843) PE=2 SV=1
Fusarium0G086480.1	tr|Q9Y7N9|YCKC_SCHPO	3.38E-106	260/875(29.71)	350	PX domain-containing protein C1450.12 GN=SPCC1450.12 OS=Schizosaccharomyces pombe (strain 972 / ATCC 24843) PE=1 SV=1
Fusarium0G086500.1	tr|Q2TVY9|CGR1_ASPOR	1.04E-32	64/95(67.37)	113	rRNA-processing protein cgrA GN=cgrA OS=Aspergillus oryzae (strain ATCC 42149 / RIB 40) PE=3 SV=1
Fusarium0G086530.1	tr|P41820|BFR1_SCHPO	0	561/1438(39.01)	1046	Brefeldin A resistance protein GN=bfr1 OS=Schizosaccharomyces pombe (strain 972 / ATCC 24843) PE=1 SV=1
Fusarium0G086540.1	tr|D4DCG0|DAPB_TRIVH	3.83E-22	96/389(24.68)	102	Probable dipeptidyl-aminopeptidase B GN=DAPB OS=Trichophyton verrucosum (strain HKI 0517) PE=3 SV=1
Fusarium0G086550.1	tr|Q9P7C1|YKU3_SCHPO	1.38E-34	85/232(36.64)	132	Uncharacterized J domain-containing protein C2E1P5.03 (Precursor) GN=SPAC2E1P5.03 OS=Schizosaccharomyces pombe (strain 972 / ATCC 24843) PE=3 SV=1
Fusarium0G086580.1	tr|Q06152|YL271_YEAST	2.01E-08	66/264(25.00)	54	Uncharacterized protein YLR271W GN=YLR271W OS=Saccharomyces cerevisiae (strain ATCC 204508 / S288c) PE=1 SV=1
Fusarium0G086590.1	tr|Q6C2F4|NOP14_YARLI	5.21E-133	329/927(35.49)	422	Probable nucleolar complex protein 14 GN=NOP14 OS=Yarrowia lipolytica (strain CLIB 122 / E 150) PE=3 SV=1
Fusarium0G086640.1	tr|P15700|KCY_YEAST	4.31E-67	106/201(52.74)	211	Uridylate kinase {ECO:0000255|HAMAP-Rule:MF_03172} GN=YKL024C OS=Saccharomyces cerevisiae (strain ATCC 204508 / S288c) PE=1 SV=1
Fusarium0G086650.1	tr|P39009|DUN1_YEAST	3.21E-68	149/430(34.65)	233	DNA damage response protein kinase DUN1 GN=DUN1 OS=Saccharomyces cerevisiae (strain ATCC 204508 / S288c) PE=1 SV=1
Fusarium0G086660.1	tr|Q10165|CNT6_SCHPO	6.54E-76	206/691(29.81)	270	Probable ribosylation factor GTPase-activating protein cnt6 GN=cnt6 OS=Schizosaccharomyces pombe (strain 972 / ATCC 24843) PE=1 SV=1
Fusarium0G086670.1	tr|O13683|YDY2_SCHPO	2.43E-81	196/676(28.99)	291	Uncharacterized protein C11E3.02c GN=SPAC11E3.02c OS=Schizosaccharomyces pombe (strain 972 / ATCC 24843) PE=3 SV=1
Fusarium0G086680.1	tr|Q5A599|NIK1_CANAL	0	571/959(59.54)	1103	Histidine protein kinase NIK1 GN=NIK1 OS=Candida albicans (strain SC5314 / ATCC MYA-2876) PE=1 SV=2
Fusarium0G086690.1	tr|Q7S045|NHP6_NEUCR	1.06E-13	32/83(38.55)	67	Non-histone chromosomal protein 6 GN=nhp-1 OS=Neurospora crassa (strain ATCC 24698 / 74-OR23-1A / CBS 708.71 / DSM PE=3 SV=1
Fusarium0G086700.1	tr|Q9Y7R3|CND2_SCHPO	4.71E-130	301/829(36.31)	410	Condensin complex subunit 2 GN=cnd2 OS=Schizosaccharomyces pombe (strain 972 / ATCC 24843) PE=1 SV=1
Fusarium0G086710.1	tr|P87122|YDL6_SCHPO	2.07E-48	141/418(33.73)	185	Putative cation exchanger C3A12.06c GN=SPAC3A12.06c OS=Schizosaccharomyces pombe (strain 972 / ATCC 24843) PE=3 SV=1
Fusarium0G086720.1	tr|Q9UTJ2|PMM_SCHPO	2.02E-126	170/261(65.13)	364	Phosphomannomutase GN=pmm1 OS=Schizosaccharomyces pombe (strain 972 / ATCC 24843) PE=2 SV=1
Fusarium0G086730.1	tr|P53326|YG5L_YEAST	3.44E-47	168/634(26.50)	181	Uncharacterized protein YGR266W GN=YGR266W OS=Saccharomyces cerevisiae (strain ATCC 204508 / S288c) PE=1 SV=1
Fusarium0G086740.1	tr|Q2HFD4|MSH3_CHAGB	0	769/1169(65.78)	1417	DNA mismatch repair protein MSH3 GN=MSH3 OS=Chaetomium globosum (strain ATCC 6205 / CBS 148.51 / DSM 1962 / NBRC PE=3 SV=1
Fusarium0G086750.1	tr|P20133|PGTB2_YEAST	6.35E-117	172/318(54.09)	345	Geranylgeranyl transferase type-2 subunit beta GN=BET2 OS=Saccharomyces cerevisiae (strain ATCC 204508 / S288c) PE=1 SV=3
Fusarium0G086770.1	tr|Q10164|RGA2_SCHPO	1.69E-19	62/215(28.84)	91	Probable Rho-type GTPase-activating protein 2 GN=rga2 OS=Schizosaccharomyces pombe (strain 972 / ATCC 24843) PE=1 SV=1
Fusarium0G086780.1	tr|Q08746|RRS1_YEAST	4.46E-44	93/199(46.73)	148	Regulator of ribosome biosynthesis GN=RRS1 OS=Saccharomyces cerevisiae (strain ATCC 204508 / S288c) PE=1 SV=1
Fusarium0G086790.1	tr|Q01163|RT23_YEAST	1.88E-22	91/381(23.88)	99	37S ribosomal protein S23, mitochondrial (Precursor) GN=RSM23 OS=Saccharomyces cerevisiae (strain ATCC 204508 / S288c) PE=1 SV=3
Fusarium0G086800.1	tr|O75001|MCM7_SCHPO	0	450/804(55.97)	862	DNA replication licensing factor mcm7 GN=mcm7 OS=Schizosaccharomyces pombe (strain 972 / ATCC 24843) PE=1 SV=1
Fusarium0G086810.1	tr|P46463|PEX1_PICPA	4.04E-88	165/322(51.24)	308	Peroxisome biosynthesis protein PAS1 GN=PEX1 OS=Komagataella pastoris (Yeast) PE=3 SV=1
Fusarium0G086820.1	tr|Q5BCG1|DPNP_EMENI	4.88E-75	142/352(40.34)	239	3&apos;(2&apos;),5&apos;-bisphosphate nucleotidase GN=AN1769 OS=Emericella nidulans (strain FGSC A4 / ATCC 38163 / CBS 112.46 / NRRL PE=1 SV=1
Fusarium0G086840.1	tr|Q9US25|HRP1_SCHPO	0	469/985(47.61)	854	Chromodomain helicase hrp1 GN=hrp1 OS=Schizosaccharomyces pombe (strain 972 / ATCC 24843) PE=1 SV=1
Fusarium0G086850.1	tr|Q03195|RLI1_YEAST	0	416/570(72.98)	880	Translation initiation factor RLI1 GN=RLI1 OS=Saccharomyces cerevisiae (strain ATCC 204508 / S288c) PE=1 SV=1
Fusarium0G086860.1	tr|O14176|PRP40_SCHPO	1.72E-124	231/612(37.75)	393	Pre-mRNA-processing protein prp40 GN=prp40 OS=Schizosaccharomyces pombe (strain 972 / ATCC 24843) PE=1 SV=1
Fusarium0G086890.1	tr|Q8SVT3|HD5_ENCCU	6.17E-08	22/68(32.35)	52	Homeobox protein HD-5 GN=HD-5 OS=Encephalitozoon cuniculi (strain GB-M1) PE=3 SV=1
Fusarium0G086900.1	tr|P38773|DOG2_YEAST	3.84E-34	81/243(33.33)	125	2-deoxyglucose-6-phosphate phosphatase 2 GN=DOG2 OS=Saccharomyces cerevisiae (strain ATCC 204508 / S288c) PE=1 SV=1
Fusarium0G086920.1	tr|Q08979|KEL3_YEAST	4.81E-87	170/472(36.02)	289	Kelch repeat-containing protein 3 GN=KEL3 OS=Saccharomyces cerevisiae (strain ATCC 204508 / S288c) PE=1 SV=1
Fusarium0G086930.1	tr|Q09814|TGS1_SCHPO	3.04E-20	50/165(30.30)	85	Trimethylguanosine synthase GN=tgs1 OS=Schizosaccharomyces pombe (strain 972 / ATCC 24843) PE=1 SV=3
Fusarium0G086940.1	tr|Q10149|YAT2_SCHPO	1.16E-57	119/329(36.17)	193	Uncharacterized protein C1D4.02c GN=SPAC1D4.02c OS=Schizosaccharomyces pombe (strain 972 / ATCC 24843) PE=4 SV=2
Fusarium0G086950.1	tr|P47131|YJ55_YEAST	7.76E-13	35/96(36.46)	61	UPF0136 membrane protein YJR085C GN=YJR085C OS=Saccharomyces cerevisiae (strain ATCC 204508 / S288c) PE=1 SV=1
Fusarium0G086970.1	tr|O74347|COXM1_SCHPO	1.27E-10	31/74(41.89)	53	COX assembly mitochondrial protein 1 GN=cmc1 OS=Schizosaccharomyces pombe (strain 972 / ATCC 24843) PE=3 SV=1
Fusarium0G086980.1	tr|Q9UTC9|PFD2_SCHPO	1.42E-36	60/114(52.63)	123	Probable prefoldin subunit 2 GN=SPAC227.10 OS=Schizosaccharomyces pombe (strain 972 / ATCC 24843) PE=3 SV=1
Fusarium0G086990.1	tr|P13434|HAP3_YEAST	3.58E-49	76/134(56.72)	160	Transcriptional activator HAP3 GN=HAP3 OS=Saccharomyces cerevisiae (strain ATCC 204508 / S288c) PE=1 SV=1
Fusarium0G087000.1	tr|Q10110|RRN3_SCHPO	1.76E-66	169/583(28.99)	232	RNA polymerase I-specific transcription initiation factor rrn3 GN=rrn3 OS=Schizosaccharomyces pombe (strain 972 / ATCC 24843) PE=3 SV=1
Fusarium0G087020.1	tr|Q9Y7B3|DOP1_EMENI	0	812/1882(43.15)	1407	Protein dopey GN=dop1 OS=Emericella nidulans (strain FGSC A4 / ATCC 38163 / CBS 112.46 / NRRL PE=1 SV=1
Fusarium0G087030.1	tr|Q4I6S5|MON1_GIBZE	0	506/597(84.76)	1030	Vacuolar fusion protein MON1 GN=MON1 OS=Gibberella zeae (strain PH-1 / ATCC MYA-4620 / FGSC 9075 / NRRL 31084) PE=3 SV=2
Fusarium0G087050.1	tr|P79066|LIP1_GEOFE	2.96E-47	121/383(31.59)	175	Lipase 1 (Precursor) GN=LIP1 OS=Geotrichum fermentans (Trichosporon fermentans) PE=1 SV=1
Fusarium0G087060.1	tr|Q09674|YA01_SCHPO	4.72E-80	123/273(45.05)	248	UPF0317 protein C5H10.01 GN=SPAC5H10.01 OS=Schizosaccharomyces pombe (strain 972 / ATCC 24843) PE=3 SV=1
Fusarium0G087070.1	tr|Q9P6I9|YHDD_SCHPO	9.38E-81	151/417(36.21)	265	Uncharacterized transcriptional regulatory protein C1683.13c GN=SPBC1683.13c OS=Schizosaccharomyces pombe (strain 972 / ATCC 24843) PE=1 SV=1
Fusarium0G087080.1	tr|Q00940|PEX10_PICAN	4.22E-59	120/359(33.43)	196	Peroxisome biogenesis factor 10 GN=PEX10 OS=Pichia angusta (Yeast) PE=3 SV=1
Fusarium0G087090.1	tr|O94311|YH56_SCHPO	4.05E-23	48/92(52.17)	97	UPF0743 protein C215.06c GN=SPBC215.06c OS=Schizosaccharomyces pombe (strain 972 / ATCC 24843) PE=1 SV=2
Fusarium0G087100.1	tr|P54069|BEM46_SCHPO	3.76E-78	124/298(41.61)	244	Protein bem46 GN=bem46 OS=Schizosaccharomyces pombe (strain 972 / ATCC 24843) PE=2 SV=3
Fusarium0G087110.1	tr|O74853|FAP1H_SCHPO	1.97E-146	295/861(34.26)	467	FKBP12-associated protein 1 homolog GN=fap1 OS=Schizosaccharomyces pombe (strain 972 / ATCC 24843) PE=1 SV=1
Fusarium0G087130.1	tr|O74847|MPC1_SCHPO	5.41E-34	50/82(60.98)	117	Probable mitochondrial pyruvate carrier 1 {ECO:0000250|UniProtKB:P53157} OS=Schizosaccharomyces pombe (strain 972 / ATCC 24843) PE=3 SV=3
Fusarium0G087140.1	tr|O93918|PYC_ASPTE	0	948/1168(81.16)	1936	Pyruvate carboxylase GN=pyc OS=Aspergillus terreus PE=2 SV=1
Fusarium0G087180.1	tr|Q12042|YP162_YEAST	8.93E-34	78/255(30.59)	128	Vacuolar membrane protein YPL162C GN=YPL162C OS=Saccharomyces cerevisiae (strain ATCC 204508 / S288c) PE=1 SV=1
Fusarium0G087190.1	tr|P47141|RT26_YEAST	4.64E-28	82/258(31.78)	110	37S ribosomal protein S26, mitochondrial GN=RSM26 OS=Saccharomyces cerevisiae (strain ATCC 204508 / S288c) PE=1 SV=1
Fusarium0G087200.1	tr|O74653|POB1_SCHPO	9.37E-12	35/66(53.03)	68	Protein pob1 GN=pob1 OS=Schizosaccharomyces pombe (strain 972 / ATCC 24843) PE=1 SV=1
Fusarium0G087210.1	tr|Q9P326|PRO1_NEUCR	0	436/610(71.48)	912	Transcriptional regulatory protein pro1 GN=adv-1 OS=Neurospora crassa (strain ATCC 24698 / 74-OR23-1A / CBS 708.71 / DSM PE=2 SV=1
Fusarium0G087250.1	tr|Q9UTD8|ERD11_SCHPO	2.28E-33	111/374(29.68)	129	Protein ERD1 homolog 1 GN=erd1 OS=Schizosaccharomyces pombe (strain 972 / ATCC 24843) PE=3 SV=2
Fusarium0G087260.1	tr|Q12524|PCD1_YEAST	6.45E-31	97/292(33.22)	120	Peroxisomal coenzyme A diphosphatase 1, peroxisomal (Precursor) GN=PCD1 OS=Saccharomyces cerevisiae (strain ATCC 204508 / S288c) PE=1 SV=1
Fusarium0G087270.1	tr|P38865|CTR2_YEAST	1.91E-32	66/162(40.74)	117	Copper transport protein CTR2 GN=CTR2 OS=Saccharomyces cerevisiae (strain ATCC 204508 / S288c) PE=1 SV=1
Fusarium0G087280.1	tr|Q7SDX3|3HAO_NEUCR	1.16E-93	130/180(72.22)	273	3-hydroxyanthranilate 3,4-dioxygenase {ECO:0000255|HAMAP-Rule:MF_03019} GN=bna1 OS=Neurospora crassa (strain ATCC 24698 / 74-OR23-1A / CBS 708.71 / DSM PE=3 SV=1
Fusarium0G087290.1	tr|Q9P7L4|YOS9_SCHPO	2.52E-78	120/219(54.79)	239	Uncharacterized hydrolase C21C3.09c GN=SPBC21C3.09c OS=Schizosaccharomyces pombe (strain 972 / ATCC 24843) PE=3 SV=1
Fusarium0G087310.1	tr|Q12220|UTP12_YEAST	0	446/995(44.82)	805	U3 small nucleolar RNA-associated protein 12 OS=Saccharomyces cerevisiae (strain ATCC 204508 / S288c) PE=1 SV=1
Fusarium0G087320.1	tr|O14241|ARPC2_SCHPO	2.88E-125	185/318(58.18)	365	Actin-related protein 2/3 complex subunit 2 GN=arc2 OS=Schizosaccharomyces pombe (strain 972 / ATCC 24843) PE=1 SV=1
Fusarium0G087330.1	tr|C7YQ31|LCL3_NECH7	0	265/267(99.25)	544	Probable endonuclease LCL3 GN=LCL3 OS=Nectria haematococca (strain 77-13-4 / ATCC MYA-4622 / FGSC 9596 / PE=3 SV=1
Fusarium0G087340.1	tr|O14239|RAX2_SCHPO	8.85E-58	285/1194(23.87)	218	Polarized growth protein rax2 (Precursor) GN=rax2 OS=Schizosaccharomyces pombe (strain 972 / ATCC 24843) PE=1 SV=1
Fusarium0G087350.1	tr|Q9UTA1|YL8J_SCHPO	8.07E-17	29/54(53.70)	81	Zinc finger protein C25B8.19c OS=Schizosaccharomyces pombe (strain 972 / ATCC 24843) PE=3 SV=2
Fusarium0G087360.1	tr|Q10178|SF3B1_SCHPO	0	714/1150(62.09)	1444	U2 snRNP component prp10 GN=prp10 OS=Schizosaccharomyces pombe (strain 972 / ATCC 24843) PE=1 SV=3
Fusarium0G087370.1	tr|P53397|OGG1_YEAST	7.02E-70	136/336(40.48)	228	DNA-(apurinic or apyrimidinic site) lyase GN=OGG1 OS=Saccharomyces cerevisiae (strain ATCC 204508 / S288c) PE=1 SV=1
Fusarium0G087380.1	tr|P36629|U2AF2_SCHPO	7.58E-78	156/433(36.03)	258	Splicing factor U2AF 59 kDa subunit GN=prp2 OS=Schizosaccharomyces pombe (strain 972 / ATCC 24843) PE=1 SV=1
Fusarium0G087390.1	tr|P33192|RS13_CANMA	8.46E-28	53/96(55.21)	102	40S ribosomal protein S13 GN=RPS13 OS=Candida maltosa (Yeast) PE=3 SV=2
Fusarium0G087400.1	tr|O74861|SDC1_SCHPO	1.64E-12	29/48(60.42)	60	Set1 complex component sdc1 GN=sdc1 OS=Schizosaccharomyces pombe (strain 972 / ATCC 24843) PE=3 SV=1
Fusarium0G087410.1	tr|Q9Y804|FAN1_SCHPO	4.04E-124	243/721(33.70)	394	Fanconi-associated nuclease 1 homolog GN=SPBC146.06c OS=Schizosaccharomyces pombe (strain 972 / ATCC 24843) PE=3 SV=1
Fusarium0G087430.1	tr|Q9P3U4|HEL1_SCHPO	0	267/493(54.16)	556	E3 ubiquitin-protein ligase dbl4 {ECO:0000250|UniProtKB:P36113, ECO:0000305} OS=Schizosaccharomyces pombe (strain 972 / ATCC 24843) PE=3 SV=1
Fusarium0G087440.1	tr|P53695|EXO1_SCHPO	1.86E-94	149/332(44.88)	308	Exodeoxyribonuclease 1 GN=exo1 OS=Schizosaccharomyces pombe (strain 972 / ATCC 24843) PE=1 SV=1
Fusarium0G087450.1	tr|Q08687|TMA16_YEAST	2.48E-19	54/172(31.40)	82	Translation machinery-associated protein 16 GN=TMA16 OS=Saccharomyces cerevisiae (strain ATCC 204508 / S288c) PE=1 SV=2
Fusarium0G087460.1	tr|P40513|MAM33_YEAST	3.92E-28	93/291(31.96)	110	Mitochondrial acidic protein MAM33 (Precursor) GN=MAM33 OS=Saccharomyces cerevisiae (strain ATCC 204508 / S288c) PE=1 SV=1
Fusarium0G087470.1	tr|O94512|OBP1_SCHPO	6.85E-117	189/487(38.81)	356	Oxysterol-binding protein-like protein 1 GN=obp1 OS=Schizosaccharomyces pombe (strain 972 / ATCC 24843) PE=1 SV=1
Fusarium0G087490.1	tr|C7YQ16|NOP9_NECH7	0	730/768(95.05)	1480	Nucleolar protein 9 GN=NOP9 OS=Nectria haematococca (strain 77-13-4 / ATCC MYA-4622 / FGSC 9596 / PE=3 SV=1
Fusarium0G087510.1	tr|P22279|RAS2_MUCCL	5.02E-33	66/180(36.67)	121	Ras-like protein 2 (Precursor) GN=RAS2 OS=Mucor circinelloides f. lusitanicus (Mucor racemosus var PE=2 SV=2
Fusarium0G087520.1	tr|Q9P6M2|YKQ3_SCHPO	2.66E-38	68/154(44.16)	135	Uncharacterized protein C688.03c GN=SPAC688.03c OS=Schizosaccharomyces pombe (strain 972 / ATCC 24843) PE=3 SV=2
Fusarium0G087540.1	tr|Q9UV10|HET6_NEUCR	4.40E-07	50/167(29.94)	53	Heterokaryon incompatibility protein 6, OR allele GN=het-6 OS=Neurospora crassa (strain ATCC 24698 / 74-OR23-1A / CBS 708.71 / DSM PE=4 SV=1
Fusarium0G087570.1	tr|Q07930|PML1_YEAST	5.72E-17	54/173(31.21)	77	Pre-mRNA leakage protein 1 GN=PML1 OS=Saccharomyces cerevisiae (strain ATCC 204508 / S288c) PE=1 SV=1
Fusarium0G087590.1	tr|O14088|YER5_SCHPO	3.05E-82	127/266(47.74)	253	Uncharacterized oxidoreductase C2F3.05c GN=SPAC2F3.05c OS=Schizosaccharomyces pombe (strain 972 / ATCC 24843) PE=3 SV=1
Fusarium0G087620.1	tr|P38156|MAL31_YEAST	1.19E-74	162/502(32.27)	251	Maltose permease MAL31 GN=YBR2116 OS=Saccharomyces cerevisiae (strain ATCC 204508 / S288c) PE=1 SV=1
Fusarium0G087630.1	tr|Q763T4|LAD_ASPOZ	1.57E-114	176/337(52.23)	343	L-arabinitol 4-dehydrogenase GN=ladA OS=Aspergillus oryzae (Yellow koji mold) PE=1 SV=1
Fusarium0G087650.1	tr|Q5BGA7|XYL1_EMENI	6.90E-138	199/327(60.86)	398	Probable NAD(P)H-dependent D-xylose reductase xyl1 GN=xyl1 OS=Emericella nidulans (strain FGSC A4 / ATCC 38163 / CBS 112.46 / NRRL PE=3 SV=1
Fusarium0G087660.1	tr|Q9P326|PRO1_NEUCR	5.15E-09	23/41(56.10)	59	Transcriptional regulatory protein pro1 GN=adv-1 OS=Neurospora crassa (strain ATCC 24698 / 74-OR23-1A / CBS 708.71 / DSM PE=2 SV=1
Fusarium0G087680.1	tr|O13690|YDYB_SCHPO	1.82E-31	56/140(40.00)	134	PH and SEC7 domain-containing protein C11E3.11c GN=SPAC11E3.11c OS=Schizosaccharomyces pombe (strain 972 / ATCC 24843) PE=3 SV=1
Fusarium0G087700.1	tr|Q4X251|AKR1_ASPFU	2.66E-10	62/224(27.68)	63	Palmitoyltransferase akr1 GN=akr1 OS=Neosartorya fumigata (strain ATCC MYA-4609 / Af293 / CBS 101355 / FGSC PE=3 SV=2
Fusarium0G087720.1	tr|P87215|DIMI_SCHPO	8.18E-62	90/137(65.69)	191	Mitosis protein dim1 GN=dim1 OS=Schizosaccharomyces pombe (strain 972 / ATCC 24843) PE=1 SV=1
Fusarium0G087740.1	tr|Q9UV10|HET6_NEUCR	1.44E-28	182/691(26.34)	122	Heterokaryon incompatibility protein 6, OR allele GN=het-6 OS=Neurospora crassa (strain ATCC 24698 / 74-OR23-1A / CBS 708.71 / DSM PE=4 SV=1
Fusarium0G087750.1	tr|Q9P3U0|UBP2_SCHPO	1.72E-26	177/688(25.73)	117	Probable ubiquitin carboxyl-terminal hydrolase 2 GN=ubp2 OS=Schizosaccharomyces pombe (strain 972 / ATCC 24843) PE=1 SV=1
Fusarium0G087760.1	tr|P28817|HIBCH_YEAST	2.36E-13	52/203(25.62)	70	3-hydroxyisobutyryl-CoA hydrolase, mitochondrial (Precursor) GN=YD9673.08C OS=Saccharomyces cerevisiae (strain ATCC 204508 / S288c) PE=1 SV=2
Fusarium0G087790.1	tr|P32907|ATO2_YEAST	7.66E-34	71/200(35.50)	125	Ammonia transport outward protein 2 GN=ATO2 OS=Saccharomyces cerevisiae (strain ATCC 204508 / S288c) PE=1 SV=1
Fusarium0G087800.1	tr|Q75BG6|JID1_ASHGO	5.30E-15	61/237(25.74)	73	J domain-containing protein 1 GN=JID1 OS=Ashbya gossypii (strain ATCC 10895 / CBS 109.51 / FGSC 9923 / NRRL PE=3 SV=1
Fusarium0G087810.1	tr|C7YPY3|GATB_NECH7	0	609/617(98.70)	1256	Glutamyl-tRNA(Gln) amidotransferase subunit B, mitochondrial {ECO:0000255|HAMAP-Rule:MF_03147} (Precursor) GN=NECHADRAFT_39102 OS=Nectria haematococca (strain 77-13-4 / ATCC MYA-4622 / FGSC 9596 / PE=3 SV=1
Fusarium0G087840.1	tr|Q9P7N3|VPS41_SCHPO	1.55E-42	131/537(24.39)	169	Vacuolar protein sorting-associated protein 41 GN=vps41 OS=Schizosaccharomyces pombe (strain 972 / ATCC 24843) PE=3 SV=2
Fusarium0G087850.1	tr|P24686|BIME_EMENI	0	638/1722(37.05)	1009	Negative regulator of mitosis GN=bimE OS=Emericella nidulans (strain FGSC A4 / ATCC 38163 / CBS 112.46 / NRRL PE=2 SV=2
Fusarium0G087860.1	tr|Q7S519|EIF3E_NEUCR	0	269/421(63.90)	571	Eukaryotic translation initiation factor 3 subunit E {ECO:0000255|HAMAP-Rule:MF_03004} GN=int-6 OS=Neurospora crassa (strain ATCC 24698 / 74-OR23-1A / CBS 708.71 / DSM PE=3 SV=1
Fusarium0G087870.1	tr|Q10139|IMG2_SCHPO	2.06E-10	26/81(32.10)	55	54S ribosomal protein img2, mitochondrial (Precursor) GN=img2 OS=Schizosaccharomyces pombe (strain 972 / ATCC 24843) PE=3 SV=1
Fusarium0G087890.1	tr|Q02354|UTP6_YEAST	3.94E-34	80/282(28.37)	132	U3 small nucleolar RNA-associated protein 6 GN=UTP6 OS=Saccharomyces cerevisiae (strain ATCC 204508 / S288c) PE=1 SV=2
Fusarium0G087900.1	tr|P25618|CWH43_YEAST	1.51E-160	284/592(47.97)	497	Protein CWH43 GN=CWH43 OS=Saccharomyces cerevisiae (strain ATCC 204508 / S288c) PE=1 SV=2
Fusarium0G087910.1	tr|O13317|TRI11_FUSSP	4.79E-77	168/488(34.43)	254	Isotrichodermin C-15 hydroxylase GN=TRI11 OS=Fusarium sporotrichioides PE=3 SV=1
Fusarium0G087920.1	tr|O74315|AMO1_SCHPO	3.98E-07	40/123(32.52)	48	Nucleoporin-like protein amo1 GN=amo1 OS=Schizosaccharomyces pombe (strain 972 / ATCC 24843) PE=3 SV=1
Fusarium0G087930.1	tr|P53137|CUE3_YEAST	3.67E-17	65/222(29.28)	85	CUE domain-containing protein 3 GN=CUE3 OS=Saccharomyces cerevisiae (strain ATCC 204508 / S288c) PE=1 SV=1
Fusarium0G087950.1	tr|Q9UV10|HET6_NEUCR	1.15E-14	109/433(25.17)	77	Heterokaryon incompatibility protein 6, OR allele GN=het-6 OS=Neurospora crassa (strain ATCC 24698 / 74-OR23-1A / CBS 708.71 / DSM PE=4 SV=1
Fusarium0G087960.1	tr|Q4WXH8|DPOE_ASPFU	0	1438/2221(64.75)	2961	DNA polymerase epsilon catalytic subunit A GN=pol2 OS=Neosartorya fumigata (strain ATCC MYA-4609 / Af293 / CBS 101355 / FGSC PE=3 SV=1
Fusarium0G087970.1	tr|Q75D23|COX20_ASHGO	7.40E-15	42/159(26.42)	69	Cytochrome c oxidase protein 20, mitochondrial (Precursor) GN=COX20 OS=Ashbya gossypii (strain ATCC 10895 / CBS 109.51 / FGSC 9923 / NRRL PE=3 SV=1
Fusarium0G087990.1	tr|Q6CHK0|VTS1_YARLI	8.08E-10	25/53(47.17)	56	Protein VTS1 GN=VTS1 OS=Yarrowia lipolytica (strain CLIB 122 / E 150) PE=3 SV=1
Fusarium0G088000.1	tr|O94722|CTR4_SCHPO	3.02E-24	49/141(34.75)	97	Copper transport protein ctr4 GN=ctr4 OS=Schizosaccharomyces pombe (strain 972 / ATCC 24843) PE=1 SV=1
Fusarium0G088010.1	tr|O14357|GPI1_SCHPO	1.06E-120	241/678(35.55)	385	N-acetylglucosaminyl-phosphatidylinositol biosynthetic protein gpi1 GN=gpi1 OS=Schizosaccharomyces pombe (strain 972 / ATCC 24843) PE=2 SV=1
Fusarium0G088020.1	tr|Q9P3T8|TBCC_SCHPO	5.88E-07	65/314(20.70)	50	Tubulin-specific chaperone C GN=cin2 OS=Schizosaccharomyces pombe (strain 972 / ATCC 24843) PE=3 SV=1
Fusarium0G088040.1	tr|Q00586|FRQ_CRESP	0	546/895(61.01)	913	Frequency clock protein GN=FRQ OS=Creopus spinulosus (Chromocrea spinulosa) PE=3 SV=1
Fusarium0G088060.1	tr|Q1MTR3|VID27_SCHPO	3.46E-167	246/492(50.00)	500	Vacuolar import and degradation protein 27 GN=vid27 OS=Schizosaccharomyces pombe (strain 972 / ATCC 24843) PE=1 SV=1
Fusarium0G088070.1	tr|O59921|TPS1_EMENI	0	379/481(78.79)	810	Alpha,alpha-trehalose-phosphate synthase [UDP-forming] GN=tpsA OS=Emericella nidulans (strain FGSC A4 / ATCC 38163 / CBS 112.46 / NRRL PE=3 SV=1
Fusarium0G088080.1	tr|Q10146|RRP6_SCHPO	2.23E-122	224/515(43.50)	390	Exosome complex exonuclease rrp6 GN=rrp6 OS=Schizosaccharomyces pombe (strain 972 / ATCC 24843) PE=3 SV=2
Fusarium0G088090.1	tr|P00842|ATP9_NEUCR	3.78E-73	124/152(81.58)	219	ATP synthase subunit 9, mitochondrial (Precursor) GN=oli OS=Neurospora crassa (strain ATCC 24698 / 74-OR23-1A / CBS 708.71 / DSM PE=1 SV=1
Fusarium0G088100.1	tr|P40963|SAS2_YEAST	1.18E-39	107/341(31.38)	149	Histone acetyltransferase SAS2 GN=YM9553.03C OS=Saccharomyces cerevisiae (strain ATCC 204508 / S288c) PE=1 SV=1
Fusarium0G088120.1	tr|O42897|RPN3_SCHPO	2.19E-140	229/493(46.45)	419	Probable 26S proteasome regulatory subunit rpn3 GN=rpn3 OS=Schizosaccharomyces pombe (strain 972 / ATCC 24843) PE=3 SV=2
Fusarium0G088130.1	tr|Q03761|TAF12_YEAST	4.03E-31	65/152(42.76)	128	Transcription initiation factor TFIID subunit 12 GN=YD8358.02 OS=Saccharomyces cerevisiae (strain ATCC 204508 / S288c) PE=1 SV=1
Fusarium0G088160.1	tr|Q4WPW2|EAF3_ASPFU	3.37E-28	61/139(43.88)	109	Chromatin modification-related protein eaf3 GN=eaf3 OS=Neosartorya fumigata (strain ATCC MYA-4609 / Af293 / CBS 101355 / FGSC PE=3 SV=1
Fusarium0G088170.1	tr|Q5BBV4|EAF3_EMENI	1.38E-68	102/176(57.95)	215	Chromatin modification-related protein eaf3 GN=eaf3 OS=Emericella nidulans (strain FGSC A4 / ATCC 38163 / CBS 112.46 / NRRL PE=3 SV=1
Fusarium0G088180.1	tr|Q8X097|ACL1_NEUCR	0	544/654(83.18)	1100	Probable ATP-citrate synthase subunit 1 OS=Neurospora crassa (strain ATCC 24698 / 74-OR23-1A / CBS 708.71 / DSM PE=3 SV=1
Fusarium0G088190.1	tr|O13907|ACL2_SCHPO	0	294/486(60.49)	568	Probable ATP-citrate synthase subunit 2 GN=SPAC22A12.16 OS=Schizosaccharomyces pombe (strain 972 / ATCC 24843) PE=1 SV=1
Fusarium0G088200.1	tr|P0C954|GEL2_ASPFU	2.68E-153	213/430(49.53)	449	1,3-beta-glucanosyltransferase gel2 (Precursor) GN=gel2 OS=Neosartorya fumigata (strain ATCC MYA-4609 / Af293 / CBS 101355 / FGSC PE=3 SV=1
Fusarium0G088210.1	tr|Q09116|SPN2_SCHPO	1.36E-153	199/304(65.46)	438	Septin homolog spn2 GN=spn2 OS=Schizosaccharomyces pombe (strain 972 / ATCC 24843) PE=1 SV=2
Fusarium0G088220.1	tr|Q09150|REC14_SCHPO	5.27E-70	120/303(39.60)	223	Meiotic recombination protein rec14 GN=rec14 OS=Schizosaccharomyces pombe (strain 972 / ATCC 24843) PE=3 SV=1
Fusarium0G088230.1	tr|O59835|DPOD4_SCHPO	1.89E-13	27/73(36.99)	65	DNA polymerase delta subunit 4 GN=cdm1 OS=Schizosaccharomyces pombe (strain 972 / ATCC 24843) PE=2 SV=1
Fusarium0G088240.1	tr|Q9HDZ9|YKP5_SCHPO	3.79E-75	124/284(43.66)	238	UPF0553 protein C589.05c GN=SPAC589.05c OS=Schizosaccharomyces pombe (strain 972 / ATCC 24843) PE=3 SV=1
Fusarium0G088250.1	tr|O42939|UBA2_SCHPO	5.39E-157	243/490(49.59)	470	Ubiquitin-activating enzyme E1-like GN=uba2 OS=Schizosaccharomyces pombe (strain 972 / ATCC 24843) PE=1 SV=1
Fusarium0G088260.1	tr|O42866|FABG_SCHPO	3.82E-30	80/257(31.13)	115	3-oxoacyl-[acyl-carrier-protein] reductase GN=oar2 OS=Schizosaccharomyces pombe (strain 972 / ATCC 24843) PE=3 SV=1
Fusarium0G088270.1	tr|Q9P6N5|DS1PP_SCHPO	2.07E-59	119/341(34.90)	206	Dihydrosphingosine 1-phosphate phosphatase C823.11 GN=SPAC823.11 OS=Schizosaccharomyces pombe (strain 972 / ATCC 24843) PE=3 SV=1
Fusarium0G088280.1	tr|O74111|RFC3_BLAAD	3.31E-132	193/347(55.62)	386	Replication factor C subunit 3 GN=RFC3 OS=Blastobotrys adeninivorans (Yeast) PE=3 SV=1
Fusarium0G088290.1	tr|Q03900|YD132_YEAST	1.34E-51	121/341(35.48)	184	Uncharacterized protein YDR132C GN=YDR132C OS=Saccharomyces cerevisiae (strain ATCC 204508 / S288c) PE=1 SV=1
Fusarium0G088310.1	tr|O13995|DAP1_SCHPO	4.04E-09	51/175(29.14)	54	Cytochrome P450 regulator dap1 GN=dap1 OS=Schizosaccharomyces pombe (strain 972 / ATCC 24843) PE=1 SV=1
Fusarium0G088340.1	tr|P02723|ADT_NEUCR	2.12E-171	246/310(79.35)	481	ADP,ATP carrier protein GN=aac OS=Neurospora crassa (strain ATCC 24698 / 74-OR23-1A / CBS 708.71 / DSM PE=3 SV=1
Fusarium0G088350.1	tr|Q7SC06|RS25_NEUCR	1.63E-40	63/76(82.89)	133	40S ribosomal protein S25 GN=rps-25 OS=Neurospora crassa (strain ATCC 24698 / 74-OR23-1A / CBS 708.71 / DSM PE=3 SV=1
Fusarium0G088360.1	tr|Q7RVI1|RS5_NEUCR	1.28E-138	187/210(89.05)	390	40S ribosomal protein S5 GN=rps-5 OS=Neurospora crassa (strain ATCC 24698 / 74-OR23-1A / CBS 708.71 / DSM PE=3 SV=2
Fusarium0G088390.1	tr|Q06409|YL422_YEAST	3.66E-48	233/1109(21.01)	190	DOCK-like protein YLR422W GN=YLR422W OS=Saccharomyces cerevisiae (strain ATCC 204508 / S288c) PE=1 SV=1
Fusarium0G088400.1	tr|O96772|HSP70_ENCCU	1.48E-06	77/272(28.31)	50	Mitochondrial-type heat shock protein 70 GN=HSP70 OS=Encephalitozoon cuniculi (strain GB-M1) PE=3 SV=1
Fusarium0G088420.1	tr|Q9P3U4|HEL1_SCHPO	1.26E-06	26/79(32.91)	48	E3 ubiquitin-protein ligase dbl4 {ECO:0000250|UniProtKB:P36113, ECO:0000305} OS=Schizosaccharomyces pombe (strain 972 / ATCC 24843) PE=3 SV=1
Fusarium0G088430.1	tr|P34230|PXA2_YEAST	7.10E-104	220/650(33.85)	337	Peroxisomal long-chain fatty acid import protein 1 GN=PXA2 OS=Saccharomyces cerevisiae (strain ATCC 204508 / S288c) PE=1 SV=1
Fusarium0G088440.1	tr|Q4I9U7|DPH3_GIBZE	1.22E-37	59/66(89.39)	124	Diphthamide biosynthesis protein 3 GN=DPH3 OS=Gibberella zeae (strain PH-1 / ATCC MYA-4620 / FGSC 9075 / NRRL 31084) PE=3 SV=1
Fusarium0G088450.1	tr|P10857|SYLC_NEUCR	0	780/1126(69.27)	1647	Leucine--tRNA ligase, cytoplasmic GN=leu-6 OS=Neurospora crassa (strain ATCC 24698 / 74-OR23-1A / CBS 708.71 / DSM PE=3 SV=2
Fusarium0G088470.1	tr|Q09905|AP3S_SCHPO	1.89E-46	76/163(46.63)	153	AP-3 complex subunit sigma GN=aps3 OS=Schizosaccharomyces pombe (strain 972 / ATCC 24843) PE=3 SV=1
Fusarium0G088480.1	tr|Q07540|FRDA_YEAST	2.12E-27	69/175(39.43)	104	Frataxin homolog intermediate form (Precursor) GN=YFH1 OS=Saccharomyces cerevisiae (strain ATCC 204508 / S288c) PE=1 SV=1
Fusarium0G088490.1	tr|P49374|HGT1_KLULA	1.49E-73	154/501(30.74)	251	High-affinity glucose transporter GN=HGT1 OS=Kluyveromyces lactis (strain ATCC 8585 / CBS 2359 / DSM 70799 / NBRC PE=3 SV=1
Fusarium0G088500.1	tr|Q1DKX4|CHS7_COCIM	5.26E-34	75/231(32.47)	128	Chitin synthase export chaperone GN=CHS7 OS=Coccidioides immitis (strain RS) PE=3 SV=1
Fusarium0G088510.1	tr|O74995|TFH47_SCHPO	4.45E-149	218/423(51.54)	436	TFIIH basal transcription factor complex p47 subunit GN=tfh47 OS=Schizosaccharomyces pombe (strain 972 / ATCC 24843) PE=1 SV=1
Fusarium0G088520.1	tr|Q872T7|HPPD_NEUCR	0	319/423(75.41)	679	4-hydroxyphenylpyruvate dioxygenase OS=Neurospora crassa (strain ATCC 24698 / 74-OR23-1A / CBS 708.71 / DSM PE=3 SV=1
Fusarium0G088550.1	tr|Q9P896|TCSA_EMENI	2.90E-52	135/397(34.01)	198	Two-component system protein A OS=Emericella nidulans (strain FGSC A4 / ATCC 38163 / CBS 112.46 / NRRL PE=3 SV=2
Fusarium0G088570.1	tr|Q9Y7J5|YOI9_SCHPO	5.38E-72	138/359(38.44)	246	TBC domain-containing protein C1778.09 GN=SPBC1778.09 OS=Schizosaccharomyces pombe (strain 972 / ATCC 24843) PE=3 SV=1
Fusarium0G088580.1	tr|Q9UTB0|YL88_SCHPO	7.94E-63	149/474(31.43)	224	Dilute domain-containing protein C25B8.08 GN=SPAC25B8.08 OS=Schizosaccharomyces pombe (strain 972 / ATCC 24843) PE=3 SV=1
Fusarium0G088590.1	tr|P18407|ALLC_NEUCR	1.58E-141	190/247(76.92)	406	Allantoicase GN=alc-1 OS=Neurospora crassa (strain ATCC 24698 / 74-OR23-1A / CBS 708.71 / DSM PE=2 SV=2
Fusarium0G088610.1	tr|Q9P7Q7|MAK1_SCHPO	1.86E-128	269/756(35.58)	444	Peroxide stress-activated histidine kinase mak1 GN=mak1 OS=Schizosaccharomyces pombe (strain 972 / ATCC 24843) PE=3 SV=1
Fusarium0G088620.1	tr|Q99288|DET1_YEAST	1.63E-50	108/307(35.18)	177	Broad-range acid phosphatase DET1 GN=DET1 OS=Saccharomyces cerevisiae (strain ATCC 204508 / S288c) PE=1 SV=1
Fusarium0G088640.1	tr|O74341|TCPG_SCHPO	0	383/523(73.23)	798	T-complex protein 1 subunit gamma GN=cct3 OS=Schizosaccharomyces pombe (strain 972 / ATCC 24843) PE=1 SV=1
Fusarium0G088650.1	tr|P25637|YIH1_YEAST	1.44E-19	46/123(37.40)	82	Protein IMPACT homolog GN=YIH1 OS=Saccharomyces cerevisiae (strain ATCC 204508 / S288c) PE=1 SV=1
Fusarium0G088670.1	tr|Q01738|CDH_PHACH	1.03E-86	197/562(35.05)	287	Cellobiose dehydrogenase (Precursor) GN=CDH-2 OS=Phanerochaete chrysosporium (White-rot fungus) PE=1 SV=1
Fusarium0G088690.1	tr|Q9HGL2|YHLA_SCHPO	1.25E-59	208/756(27.51)	224	Uncharacterized calcium-binding protein C800.10c GN=SPBC800.10c OS=Schizosaccharomyces pombe (strain 972 / ATCC 24843) PE=3 SV=1
Fusarium0G088700.1	tr|O74846|SEC6_SCHPO	1.38E-74	199/740(26.89)	259	Exocyst complex component sec6 GN=sec6 OS=Schizosaccharomyces pombe (strain 972 / ATCC 24843) PE=1 SV=2
Fusarium0G088710.1	tr|O74906|BCD1_SCHPO	8.07E-25	67/243(27.57)	104	Putative box C/D snoRNA protein SPCC613.07 GN=SPCC613.07 OS=Schizosaccharomyces pombe (strain 972 / ATCC 24843) PE=1 SV=1
Fusarium0G088720.1	tr|Q9Y7Q7|DENN_SCHPO	3.85E-12	62/236(26.27)	70	DENN domain-containing protein C297.05 GN=SPCC297.05 OS=Schizosaccharomyces pombe (strain 972 / ATCC 24843) PE=1 SV=1
Fusarium0G088760.1	tr|Q4WLB9|YA090_ASPFU	3.00E-11	30/63(47.62)	63	Uncharacterized protein AFUA_6G14090 (Precursor) GN=AFUA_6G14090 OS=Neosartorya fumigata (strain ATCC MYA-4609 / Af293 / CBS 101355 / FGSC PE=1 SV=1
Fusarium0G088770.1	tr|Q9UW15|RIR1_NEUCR	0	714/930(76.77)	1484	Ribonucleoside-diphosphate reductase large chain GN=rnr-1 OS=Neurospora crassa (strain ATCC 24698 / 74-OR23-1A / CBS 708.71 / DSM PE=1 SV=2
Fusarium0G088780.1	tr|Q9UUF1|YNF8_SCHPO	1.27E-88	149/370(40.27)	274	Deoxyribonuclease Tat-D OS=Schizosaccharomyces pombe (strain 972 / ATCC 24843) PE=3 SV=1
Fusarium0G088790.1	tr|Q9C0W0|MIS15_SCHPO	1.25E-21	112/488(22.95)	97	Kinetochore protein mis15 GN=mis15 OS=Schizosaccharomyces pombe (strain 972 / ATCC 24843) PE=1 SV=3
Fusarium0G088800.1	tr|Q96U48|YB960_NEUCR	1.82E-14	42/96(43.75)	66	Uncharacterized protein B2A19.060 OS=Neurospora crassa (strain ATCC 24698 / 74-OR23-1A / CBS 708.71 / DSM PE=4 SV=1
Fusarium0G088810.1	tr|P47039|BNA3_YEAST	5.34E-09	68/318(21.38)	58	Probable kynurenine--oxoglutarate transaminase BNA3 GN=BNA3 OS=Saccharomyces cerevisiae (strain ATCC 204508 / S288c) PE=1 SV=1
Fusarium0G088840.1	tr|O13845|RSD1_SCHPO	1.33E-43	91/222(40.99)	155	RNA-binding protein rsd1 GN=rsd1 OS=Schizosaccharomyces pombe (strain 972 / ATCC 24843) PE=1 SV=2
Fusarium0G088850.1	tr|Q03529|SCS7_YEAST	2.18E-133	199/381(52.23)	391	Ceramide very long chain fatty acid hydroxylase SCS7 GN=YM8156.14C OS=Saccharomyces cerevisiae (strain ATCC 204508 / S288c) PE=1 SV=1
Fusarium0G088870.1	tr|O14156|PP2C4_SCHPO	3.70E-43	106/278(38.13)	160	Protein phosphatase 2C homolog 4 GN=ptc4 OS=Schizosaccharomyces pombe (strain 972 / ATCC 24843) PE=1 SV=2
Fusarium0G088890.1	tr|P40088|FTR1_YEAST	4.74E-99	155/316(49.05)	303	Plasma membrane iron permease GN=FTR1 OS=Saccharomyces cerevisiae (strain ATCC 204508 / S288c) PE=1 SV=1
Fusarium0G088900.1	tr|Q96WT3|FET3_CANGA	2.95E-178	245/474(51.69)	522	Iron transport multicopper oxidase FET3 (Precursor) GN=FET3 OS=Candida glabrata (strain ATCC 2001 / CBS 138 / JCM 3761 / NBRC 0622 / PE=3 SV=1
Fusarium0G088910.1	tr|Q10153|PIS_SCHPO	2.92E-47	94/252(37.30)	162	CDP-diacylglycerol--inositol 3-phosphatidyltransferase GN=pis1 OS=Schizosaccharomyces pombe (strain 972 / ATCC 24843) PE=3 SV=1
Fusarium0G088920.1	tr|P21594|PYRF_HYPJE	0	284/379(74.93)	587	Orotidine 5&apos;-phosphate decarboxylase GN=ura3 OS=Hypocrea jecorina (Trichoderma reesei) PE=3 SV=1
Fusarium0G088930.1	tr|Q09922|YAKB_SCHPO	1.72E-11	142/636(22.33)	67	Uncharacterized transcriptional regulatory protein C1F7.11c GN=SPAC1F7.11c OS=Schizosaccharomyces pombe (strain 972 / ATCC 24843) PE=3 SV=1
Fusarium0G088950.1	tr|P41922|SEC65_YARLI	9.94E-46	81/173(46.82)	158	Signal recognition particle SEC65 subunit GN=SEC65 OS=Yarrowia lipolytica (strain CLIB 122 / E 150) PE=3 SV=1
Fusarium0G088960.1	tr|Q01397|DYNA_NEUCR	0	837/1365(61.32)	1524	Dynactin, 150 kDa isoform GN=ro-3 OS=Neurospora crassa (strain ATCC 24698 / 74-OR23-1A / CBS 708.71 / DSM PE=3 SV=3
Fusarium0G088970.1	tr|P0CY17|MTMC3_SCHPO	2.78E-17	32/80(40.00)	81	Silenced mating-type M-specific polypeptide Mc GN=matmc_2 OS=Schizosaccharomyces pombe (strain 972 / ATCC 24843) PE=3 SV=1
Fusarium0G088980.1	tr|Q4ICA8|RUVB1_GIBZE	0	438/453(96.69)	901	RuvB-like helicase 1 GN=RVB1 OS=Gibberella zeae (strain PH-1 / ATCC MYA-4620 / FGSC 9075 / NRRL 31084) PE=3 SV=1
Fusarium0G088990.1	tr|O60076|TAF13_SCHPO	6.38E-13	29/78(37.18)	62	Transcription initiation factor TFIID subunit 13 GN=taf13 OS=Schizosaccharomyces pombe (strain 972 / ATCC 24843) PE=3 SV=3
Fusarium0G089000.1	tr|P40317|SOK1_YEAST	5.99E-51	96/308(31.17)	190	Protein SOK1 GN=SOK1 OS=Saccharomyces cerevisiae (strain ATCC 204508 / S288c) PE=1 SV=2
Fusarium0G089020.1	tr|Q9UTK7|DSC2_SCHPO	2.31E-28	68/208(32.69)	112	DSC E3 ubiquitin ligase complex subunit 2 GN=dsc2 OS=Schizosaccharomyces pombe (strain 972 / ATCC 24843) PE=1 SV=1
Fusarium0G089030.1	tr|P50537|MAE1_SCHPO	1.03E-30	85/366(23.22)	124	Malic acid transport protein GN=mae1 OS=Schizosaccharomyces pombe (strain 972 / ATCC 24843) PE=1 SV=1
Fusarium0G089040.1	tr|O14189|PP2C5_SCHPO	1.91E-114	199/425(46.82)	352	Protein phosphatase 2C homolog C10F6.17c GN=SPAC10F6.17c OS=Schizosaccharomyces pombe (strain 972 / ATCC 24843) PE=3 SV=4
Fusarium0G089060.1	tr|O74438|MCP2_SCHPO	2.58E-137	188/335(56.12)	426	Meiotic coiled-coil protein 2 GN=mcp2 OS=Schizosaccharomyces pombe (strain 972 / ATCC 24843) PE=3 SV=1
Fusarium0G089070.1	tr|Q02555|RNT1_YEAST	4.84E-11	45/166(27.11)	63	Ribonuclease 3 GN=RNT1 OS=Saccharomyces cerevisiae (strain ATCC 204508 / S288c) PE=1 SV=1
Fusarium0G089080.1	tr|C4R8D7|ATG37_PICPG	6.04E-34	68/137(49.64)	129	Autophagy-related protein 37 GN=PAS_chr4_0602 OS=Komagataella pastoris (strain GS115 / ATCC 20864) PE=1 SV=1
Fusarium0G089100.1	tr|P24918|NDUS1_NEUCR	0	635/744(85.35)	1356	NADH-ubiquinone oxidoreductase 78 kDa subunit, mitochondrial (Precursor) GN=nuo78 OS=Neurospora crassa (strain ATCC 24698 / 74-OR23-1A / CBS 708.71 / DSM PE=1 SV=2
Fusarium0G089110.1	tr|O13890|YE35_SCHPO	1.68E-145	254/628(40.45)	438	UPF0061 protein C20G4.05c GN=SPAC20G4.05c OS=Schizosaccharomyces pombe (strain 972 / ATCC 24843) PE=3 SV=1
Fusarium0G089120.1	tr|O13848|I3ACR_SCHPO	1.40E-61	111/278(39.93)	200	NAD/NADP-dependent indole-3-acetaldehyde reductase GN=SPAC19G12.09 OS=Schizosaccharomyces pombe (strain 972 / ATCC 24843) PE=1 SV=1
Fusarium0G089140.1	tr|Q10951|BYR4_SCHPO	7.75E-37	125/448(27.90)	148	Protein byr4 GN=byr4 OS=Schizosaccharomyces pombe (strain 972 / ATCC 24843) PE=1 SV=1
Fusarium0G089150.1	tr|P40991|NOP2_YEAST	0	268/430(62.33)	587	25S rRNA (cytosine(2870)-C(5))-methyltransferase OS=Saccharomyces cerevisiae (strain ATCC 204508 / S288c) PE=1 SV=1
Fusarium0G089170.1	tr|Q4I963|COFI_GIBZE	1.47E-93	129/153(84.31)	271	Cofilin GN=COF1 OS=Gibberella zeae (strain PH-1 / ATCC MYA-4620 / FGSC 9075 / NRRL 31084) PE=3 SV=2
Fusarium0G089180.1	tr|P50142|HSP60_AJECA	0	471/570(82.63)	939	Heat shock protein 60, mitochondrial (Precursor) GN=HSP60 OS=Ajellomyces capsulatus (Darling&apos;s disease fungus) PE=3 SV=2
Fusarium0G089290.1	tr|P53044|UFD1_YEAST	9.64E-90	145/345(42.03)	278	Ubiquitin fusion degradation protein 1 GN=UFD1 OS=Saccharomyces cerevisiae (strain ATCC 204508 / S288c) PE=1 SV=1
Fusarium0G089300.1	tr|O94693|LIN1_SCHPO	1.32E-20	88/284(30.99)	93	LIN1-like protein GN=SPBC83.09c OS=Schizosaccharomyces pombe (strain 972 / ATCC 24843) PE=3 SV=1
Fusarium0G089310.1	tr|P35143|G3P_COLGL	0	293/338(86.69)	608	Glyceraldehyde-3-phosphate dehydrogenase GN=GPDA OS=Colletotrichum gloeosporioides (Anthracnose fungus) PE=2 SV=1
Fusarium0G089340.1	tr|Q4I948|RUVB2_GIBZE	5.01E-107	164/168(97.62)	324	RuvB-like helicase 2 GN=RVB2 OS=Gibberella zeae (strain PH-1 / ATCC MYA-4620 / FGSC 9075 / NRRL 31084) PE=3 SV=2
Fusarium0G089390.1	tr|O74843|SIF1_SCHPO	1.39E-12	77/317(24.29)	67	Sad1-interacting factor 1 GN=sif1 OS=Schizosaccharomyces pombe (strain 972 / ATCC 24843) PE=1 SV=1
Fusarium0G089400.1	tr|A4RD35|SEC31_MAGO7	0	605/970(62.37)	1202	Protein transport protein SEC31 GN=SEC31 OS=Magnaporthe oryzae (strain 70-15 / ATCC MYA-4617 / FGSC 8958) PE=3 SV=1
Fusarium0G089410.1	tr|P0C1I2|PPIE_RHIO9	2.64E-21	44/111(39.64)	88	Peptidyl-prolyl cis-trans isomerase E GN=cyp10 OS=Rhizopus delemar (strain RA 99-880 / ATCC MYA-4621 / FGSC 9543 / NRRL PE=3 SV=1
Fusarium0G089430.1	tr|O94581|COX12_SCHPO	4.28E-33	52/86(60.47)	112	Cytochrome c oxidase subunit 6B GN=cox12 OS=Schizosaccharomyces pombe (strain 972 / ATCC 24843) PE=3 SV=2
Fusarium0G089440.1	tr|O14113|SDE2_SCHPO	2.15E-22	68/173(39.31)	94	Telomere maintenance protein SDE2 GN=sde2 OS=Schizosaccharomyces pombe (strain 972 / ATCC 24843) PE=3 SV=1
Fusarium0G089450.1	tr|O14112|RS10A_SCHPO	9.81E-54	90/157(57.32)	170	40S ribosomal protein S10-A GN=rps10a OS=Schizosaccharomyces pombe (strain 972 / ATCC 24843) PE=3 SV=1
Fusarium0G089460.1	tr|Q4R0J7|ARD1_UROFA	2.92E-146	195/342(57.02)	424	D-arabinitol dehydrogenase 1 GN=ARD1 OS=Uromyces fabae (Rust fungus) PE=1 SV=1
Fusarium0G089480.1	tr|O94275|MUG30_SCHPO	3.35E-116	235/704(33.38)	384	Probable E3 ubiquitin-protein ligase mug30 GN=mug30 OS=Schizosaccharomyces pombe (strain 972 / ATCC 24843) PE=1 SV=1
Fusarium0G089490.1	tr|C6Y4D2|RM49_SCHPO	6.15E-06	20/41(48.78)	43	Probable 54S ribosomal protein MRP49, mitochondrial (Precursor) GN=mrp49 OS=Schizosaccharomyces pombe (strain 972 / ATCC 24843) PE=3 SV=1
Fusarium0G089500.1	tr|C4QZZ7|GEP3_PICPG	4.60E-11	101/430(23.49)	66	Genetic interactor of prohibitins 3, mitochondrial (Precursor) GN=GEP3 OS=Komagataella pastoris (strain GS115 / ATCC 20864) PE=3 SV=1
Fusarium0G089510.1	tr|Q9P6B0|YPI1_NEUCR	7.36E-35	86/178(48.31)	122	Type 1 phosphatases regulator ypi-1 GN=ypi-1 OS=Neurospora crassa (strain ATCC 24698 / 74-OR23-1A / CBS 708.71 / DSM PE=3 SV=2
Fusarium0G089520.1	tr|Q6CDJ8|GATF_YARLI	9.25E-08	41/142(28.87)	49	Glutamyl-tRNA(Gln) amidotransferase subunit F, mitochondrial {ECO:0000255|HAMAP-Rule:MF_03151} (Precursor) GN=YALI0B23386g OS=Yarrowia lipolytica (strain CLIB 122 / E 150) PE=3 SV=1
Fusarium0G089530.1	tr|Q9P6A5|SEC17_NEUCR	4.18E-125	172/292(58.90)	363	Probable vesicular-fusion protein sec17 homolog OS=Neurospora crassa (strain ATCC 24698 / 74-OR23-1A / CBS 708.71 / DSM PE=3 SV=1
Fusarium0G089540.1	tr|P14804|AMYG_NEUCR	0	370/639(57.90)	719	Glucoamylase (Precursor) GN=gla-1 OS=Neurospora crassa (strain ATCC 24698 / 74-OR23-1A / CBS 708.71 / DSM PE=1 SV=3
Fusarium0G089550.1	tr|O94538|SNU66_SCHPO	2.08E-32	101/309(32.69)	133	U4/U6.U5 tri-snRNP-associated protein snu66 GN=snu66 OS=Schizosaccharomyces pombe (strain 972 / ATCC 24843) PE=1 SV=1
Fusarium0G089570.1	tr|P11803|OTC_EMENI	1.44E-164	230/341(67.45)	467	Ornithine carbamoyltransferase, mitochondrial (Precursor) GN=argB OS=Emericella nidulans (strain FGSC A4 / ATCC 38163 / CBS 112.46 / NRRL PE=2 SV=1
Fusarium0G089580.1	tr|P25605|ILV6_YEAST	4.85E-124	185/305(60.66)	362	Acetolactate synthase small subunit, mitochondrial (Precursor) GN=ILV6 OS=Saccharomyces cerevisiae (strain ATCC 204508 / S288c) PE=1 SV=2
Fusarium0G089590.1	tr|Q09911|YAJE_SCHPO	6.92E-59	101/234(43.16)	206	Uncharacterized protein C30D11.14c GN=SPAC30D11.14c OS=Schizosaccharomyces pombe (strain 972 / ATCC 24843) PE=4 SV=1
Fusarium0G089610.1	tr|Q9Y7Q7|DENN_SCHPO	1.14E-94	185/501(36.93)	327	DENN domain-containing protein C297.05 GN=SPCC297.05 OS=Schizosaccharomyces pombe (strain 972 / ATCC 24843) PE=1 SV=1
Fusarium0G089620.1	tr|Q9US10|YK68_SCHPO	1.76E-60	151/469(32.20)	214	Uncharacterized membrane protein C6F6.13c GN=SPAC607.08c OS=Schizosaccharomyces pombe (strain 972 / ATCC 24843) PE=3 SV=1
Fusarium0G089630.1	tr|O74944|POLK_SCHPO	2.47E-15	63/247(25.51)	78	DNA polymerase kappa GN=mug40 OS=Schizosaccharomyces pombe (strain 972 / ATCC 24843) PE=1 SV=3
Fusarium0G089660.1	tr|P59671|RL3_NEUCR	0	356/391(91.05)	748	60S ribosomal protein L3 GN=rpl-3 OS=Neurospora crassa (strain ATCC 24698 / 74-OR23-1A / CBS 708.71 / DSM PE=3 SV=1
Fusarium0G089670.1	tr|O60184|CYC8_SCHPO	2.18E-169	261/464(56.25)	521	General transcriptional corepressor ssn6 GN=ssn6 OS=Schizosaccharomyces pombe (strain 972 / ATCC 24843) PE=1 SV=1
Fusarium0G089680.1	tr|P34898|GLYC_NEUCR	0	385/477(80.71)	818	Serine hydroxymethyltransferase, cytosolic GN=for OS=Neurospora crassa (strain ATCC 24698 / 74-OR23-1A / CBS 708.71 / DSM PE=3 SV=2
Fusarium0G089690.1	tr|P87152|SPT7_SCHPO	2.35E-90	228/746(30.56)	313	Transcriptional activator spt7 GN=spt7 OS=Schizosaccharomyces pombe (strain 972 / ATCC 24843) PE=1 SV=2
Fusarium0G089700.1	tr|Q10143|PFD3_SCHPO	6.98E-45	76/151(50.33)	150	Probable prefoldin subunit 3 GN=SPAC3H8.07c OS=Schizosaccharomyces pombe (strain 972 / ATCC 24843) PE=3 SV=1
Fusarium0G089720.1	tr|P32521|PAN1_YEAST	2.17E-06	40/65(61.54)	52	Actin cytoskeleton-regulatory complex protein PAN1 GN=YIB6C OS=Saccharomyces cerevisiae (strain ATCC 204508 / S288c) PE=1 SV=2
Fusarium0G089730.1	tr|P32586|PYP2_SCHPO	7.30E-35	91/318(28.62)	138	Tyrosine-protein phosphatase 2 GN=pyp2 OS=Schizosaccharomyces pombe (strain 972 / ATCC 24843) PE=1 SV=1
Fusarium0G089740.1	tr|Q08023|FMP25_YEAST	2.01E-24	121/444(27.25)	107	Protein FMP25, mitochondrial (Precursor) GN=FMP25 OS=Saccharomyces cerevisiae (strain ATCC 204508 / S288c) PE=1 SV=1
Fusarium0G089750.1	tr|Q9Y7Z4|COG3_SCHPO	3.83E-16	117/563(20.78)	82	Conserved oligomeric Golgi complex subunit 3 GN=cog3 OS=Schizosaccharomyces pombe (strain 972 / ATCC 24843) PE=3 SV=1
Fusarium0G089760.1	tr|P32331|YMC1_YEAST	1.39E-83	137/299(45.82)	258	Carrier protein YMC1, mitochondrial (Precursor) GN=YMC1 OS=Saccharomyces cerevisiae (strain ATCC 204508 / S288c) PE=1 SV=2
Fusarium0G089820.1	tr|Q12563|MNS1B_ASPPH	7.31E-31	82/224(36.61)	128	Mannosyl-oligosaccharide alpha-1,2-mannosidase 1B (Precursor) GN=mns1B OS=Aspergillus phoenicis (Aspergillus saitoi) PE=2 SV=1
Fusarium0G089830.1	tr|Q9HFE4|FMO1_SCHPO	1.12E-11	64/240(26.67)	67	Thiol-specific monooxygenase GN=fmo1 OS=Schizosaccharomyces pombe (strain 972 / ATCC 24843) PE=1 SV=1
Fusarium0G089870.1	tr|P40566|YIS7_YEAST	1.63E-152	284/779(36.46)	466	Uncharacterized glycosyl hydrolase YIR007W GN=YIR007W OS=Saccharomyces cerevisiae (strain ATCC 204508 / S288c) PE=1 SV=1
Fusarium0G089880.1	tr|Q10407|MKH1_SCHPO	1.56E-119	200/400(50.00)	406	MAP kinase kinase kinase mkh1 GN=mkh1 OS=Schizosaccharomyces pombe (strain 972 / ATCC 24843) PE=3 SV=1
Fusarium0G089890.1	tr|O94474|SKI3_SCHPO	0	417/1426(29.24)	617	Superkiller protein 3 GN=ski3 OS=Schizosaccharomyces pombe (strain 972 / ATCC 24843) PE=3 SV=1
Fusarium0G089900.1	tr|Q10160|RMI1_SCHPO	8.34E-16	56/192(29.17)	73	RecQ-mediated genome instability protein 1 GN=rmi1 OS=Schizosaccharomyces pombe (strain 972 / ATCC 24843) PE=3 SV=1
Fusarium0G089910.1	tr|O14146|VPS51_SCHPO	8.12E-08	33/116(28.45)	51	Vacuolar protein sorting-associated protein 51 GN=vps51 OS=Schizosaccharomyces pombe (strain 972 / ATCC 24843) PE=1 SV=1
Fusarium0G089920.1	tr|O94404|GTPC1_SCHPO	1.45E-60	124/283(43.82)	197	Putative GTP cyclohydrolase 1 type 2 GN=SPCC126.12 OS=Schizosaccharomyces pombe (strain 972 / ATCC 24843) PE=3 SV=1
Fusarium0G089930.1	tr|O14280|YETB_SCHPO	5.63E-20	34/68(50.00)	78	Uncharacterized bolA-like protein C8C9.11 GN=SPAC8C9.11 OS=Schizosaccharomyces pombe (strain 972 / ATCC 24843) PE=3 SV=2
Fusarium0G089940.1	tr|O43079|AP1B1_SCHPO	0	335/693(48.34)	668	AP-1 complex subunit beta-1 GN=apl2 OS=Schizosaccharomyces pombe (strain 972 / ATCC 24843) PE=1 SV=1
Fusarium0G089950.1	tr|Q9C1W9|DNLI3_SCHPO	5.15E-179	282/644(43.79)	536	DNA ligase 3 GN=adl1 OS=Schizosaccharomyces pombe (strain 972 / ATCC 24843) PE=3 SV=1
Fusarium0G089960.1	tr|Q7S2R9|EIF3K_NEUCR	2.33E-112	159/238(66.81)	326	Eukaryotic translation initiation factor 3 subunit K {ECO:0000255|HAMAP-Rule:MF_03010} GN=NCU09707 OS=Neurospora crassa (strain ATCC 24698 / 74-OR23-1A / CBS 708.71 / DSM PE=3 SV=1
Fusarium0G089970.1	tr|P87156|TSR4_SCHPO	3.62E-39	132/427(30.91)	146	Probable 20S rRNA accumulation protein 4 GN=SPBC25H2.15 OS=Schizosaccharomyces pombe (strain 972 / ATCC 24843) PE=3 SV=1
Fusarium0G089980.1	tr|O94515|TCPZ_SCHPO	0	368/531(69.30)	752	T-complex protein 1 subunit zeta GN=cct6 OS=Schizosaccharomyces pombe (strain 972 / ATCC 24843) PE=3 SV=1
Fusarium0G090000.1	tr|O14258|ACE2_SCHPO	2.86E-31	53/103(51.46)	129	Metallothionein expression activator GN=ace2 OS=Schizosaccharomyces pombe (strain 972 / ATCC 24843) PE=3 SV=1
Fusarium0G090010.1	tr|O13965|MUG70_SCHPO	1.59E-80	151/370(40.81)	274	Meiotically up-regulated gene 70 protein GN=mug70 OS=Schizosaccharomyces pombe (strain 972 / ATCC 24843) PE=1 SV=1
Fusarium0G090020.1	tr|P32902|RT04_YEAST	1.62E-58	105/254(41.34)	202	37S ribosomal protein MRP4, mitochondrial (Precursor) GN=MRP4 OS=Saccharomyces cerevisiae (strain ATCC 204508 / S288c) PE=1 SV=1
Fusarium0G090030.1	tr|P35208|SPT10_YEAST	5.83E-63	124/350(35.43)	221	Protein SPT10 GN=J0702 OS=Saccharomyces cerevisiae (strain ATCC 204508 / S288c) PE=1 SV=1
Fusarium0G090040.1	tr|P87153|TCPH_SCHPO	0	395/559(70.66)	830	Probable T-complex protein 1 subunit eta GN=cct7 OS=Schizosaccharomyces pombe (strain 972 / ATCC 24843) PE=1 SV=1
Fusarium0G090050.1	tr|Q5B0V6|AKR1_EMENI	3.45E-07	25/68(36.76)	50	Palmitoyltransferase akr1 GN=akr1 OS=Emericella nidulans (strain FGSC A4 / ATCC 38163 / CBS 112.46 / NRRL PE=3 SV=2
Fusarium0G090060.1	tr|O74770|PHK_SCHPO	0	298/786(37.91)	575	Probable phosphoketolase GN=SPBC24C6.09c OS=Schizosaccharomyces pombe (strain 972 / ATCC 24843) PE=3 SV=1
Fusarium0G090080.1	tr|O13396|MSH2_NEUCR	0	764/938(81.45)	1588	DNA mismatch repair protein msh-2 GN=msh-2 OS=Neurospora crassa (strain ATCC 24698 / 74-OR23-1A / CBS 708.71 / DSM PE=3 SV=1
Fusarium0G090090.1	tr|Q12436|ZRT2_YEAST	5.23E-27	75/216(34.72)	113	Zinc-regulated transporter 2 GN=ZRT2 OS=Saccharomyces cerevisiae (strain ATCC 204508 / S288c) PE=1 SV=1
Fusarium0G090100.1	tr|C5PFR5|SU11B_COCP7	8.00E-14	78/249(31.33)	74	Subtilisin-like protease CPC735_047380 (Precursor) GN=CPC735_047380 OS=Coccidioides posadasii (strain C735) PE=3 SV=1
Fusarium0G090120.1	tr|O14343|KLP5_SCHPO	7.95E-51	123/309(39.81)	190	Kinesin-like protein 5 GN=klp5 OS=Schizosaccharomyces pombe (strain 972 / ATCC 24843) PE=1 SV=1
Fusarium0G090130.1	tr|C9SDH0|AIM24_VERA1	0	254/393(64.63)	518	Altered inheritance of mitochondria protein 24, mitochondrial (Precursor) GN=AIM24 OS=Fusarium alfalfae (strain VaMs.102 / ATCC MYA-4576 / FGSC 10136) PE=3 SV=1
Fusarium0G090140.1	tr|Q08268|MCH4_YEAST	1.08E-48	135/466(28.97)	176	Probable transporter MCH4 GN=MCH4 OS=Saccharomyces cerevisiae (strain ATCC 204508 / S288c) PE=1 SV=1
Fusarium0G090150.1	tr|P25710|NUJM_NEUCR	1.06E-46	85/190(44.74)	155	NADH-ubiquinone oxidoreductase 21.3 kDa subunit OS=Neurospora crassa (strain ATCC 24698 / 74-OR23-1A / CBS 708.71 / DSM PE=4 SV=1
Fusarium0G090160.1	tr|Q4I8X0|TRM10_GIBZE	5.96E-168	240/301(79.73)	478	tRNA (guanine(9)-N1)-methyltransferase {ECO:0000250|UniProtKB:Q12400} OS=Gibberella zeae (strain PH-1 / ATCC MYA-4620 / FGSC 9075 / NRRL 31084) PE=3 SV=1
Fusarium0G090170.1	tr|O14215|PRI1_SCHPO	1.20E-162	238/445(53.48)	473	DNA primase small subunit GN=pri1 OS=Schizosaccharomyces pombe (strain 972 / ATCC 24843) PE=1 SV=1
Fusarium0G090180.1	tr|O94676|UTP22_SCHPO	1.67E-75	182/587(31.01)	268	U3 small nucleolar RNA-associated protein 22 OS=Schizosaccharomyces pombe (strain 972 / ATCC 24843) PE=3 SV=1
Fusarium0G090240.1	tr|P36080|RRP14_YEAST	2.89E-19	66/166(39.76)	90	Ribosomal RNA-processing protein 14 GN=RRP14 OS=Saccharomyces cerevisiae (strain ATCC 204508 / S288c) PE=1 SV=1
Fusarium0G090250.1	tr|O14205|VPS74_SCHPO	8.74E-151	208/350(59.43)	432	Vacuolar protein sorting-associated protein 74 GN=vps74 OS=Schizosaccharomyces pombe (strain 972 / ATCC 24843) PE=1 SV=2
Fusarium0G090270.1	tr|P25038|IF2M_YEAST	4.60E-168	276/626(44.09)	507	Translation initiation factor IF-2, mitochondrial (Precursor) GN=IFM1 OS=Saccharomyces cerevisiae (strain ATCC 204508 / S288c) PE=1 SV=2
Fusarium0G090280.1	tr|Q12094|TSR3_YEAST	3.92E-78	130/243(53.50)	247	Ribosome biogenesis protein TSR3 {ECO:0000255|HAMAP-Rule:MF_03146} GN=YOR006C OS=Saccharomyces cerevisiae (strain ATCC 204508 / S288c) PE=1 SV=1
Fusarium0G090290.1	tr|P87157|YB0G_SCHPO	9.48E-122	203/432(46.99)	376	Probable ADP-ribosylation factor-binding protein C25H2.16c GN=SPBC25H2.16c OS=Schizosaccharomyces pombe (strain 972 / ATCC 24843) PE=1 SV=1
Fusarium0G090300.1	tr|Q01448|HPC2_YEAST	2.19E-14	63/205(30.73)	76	Histone promoter control protein 2 GN=HPC2 OS=Saccharomyces cerevisiae (strain ATCC 204508 / S288c) PE=1 SV=2
Fusarium0G090310.1	tr|Q04418|RBA50_YEAST	7.01E-36	140/458(30.57)	137	RNA polymerase II-associated protein RBA50 GN=RBA50 OS=Saccharomyces cerevisiae (strain ATCC 204508 / S288c) PE=1 SV=2
Fusarium0G090320.1	tr|O74965|EIF2A_SCHPO	3.78E-141	218/456(47.81)	421	Eukaryotic translation initiation factor 2A GN=SPBC4B4.04 OS=Schizosaccharomyces pombe (strain 972 / ATCC 24843) PE=1 SV=1
Fusarium0G090330.1	tr|Q10084|MFS2_SCHPO	5.37E-88	181/540(33.52)	287	Uncharacterized transporter mfs2 GN=mfs2 OS=Schizosaccharomyces pombe (strain 972 / ATCC 24843) PE=3 SV=1
Fusarium0G090350.1	tr|Q9USS8|YNB2_SCHPO	9.03E-49	109/329(33.13)	177	Uncharacterized protein C4.02c GN=SPBC4.02c OS=Schizosaccharomyces pombe (strain 972 / ATCC 24843) PE=1 SV=2
Fusarium0G090380.1	tr|P56287|EI2BE_SCHPO	3.50E-95	210/628(33.44)	310	Probable translation initiation factor eIF-2B subunit epsilon GN=tif225 OS=Schizosaccharomyces pombe (strain 972 / ATCC 24843) PE=1 SV=1
Fusarium0G090390.1	tr|P38889|SKN7_YEAST	3.49E-58	161/541(29.76)	207	Transcription factor SKN7 GN=SKN7 OS=Saccharomyces cerevisiae (strain ATCC 204508 / S288c) PE=1 SV=1
Fusarium0G090410.1	tr|O94385|PO152_SCHPO	0	410/1264(32.44)	612	Nucleoporin pom152 GN=pom152 OS=Schizosaccharomyces pombe (strain 972 / ATCC 24843) PE=3 SV=3
Fusarium0G090420.1	tr|Q9UUB6|UBLH2_SCHPO	8.72E-30	72/209(34.45)	118	Ubiquitin carboxyl-terminal hydrolase 2 GN=uch2 OS=Schizosaccharomyces pombe (strain 972 / ATCC 24843) PE=1 SV=1
Fusarium0G090440.1	tr|Q92351|PCP1_SCHPO	1.93E-14	159/634(25.08)	78	Spindle pole body protein pcp1 GN=pcp1 OS=Schizosaccharomyces pombe (strain 972 / ATCC 24843) PE=1 SV=1
Fusarium0G090450.1	tr|Q7S4N5|MCA1B_NEUCR	0	333/427(77.99)	612	Metacaspase-1B (Precursor) GN=casB OS=Neurospora crassa (strain ATCC 24698 / 74-OR23-1A / CBS 708.71 / DSM PE=3 SV=2
Fusarium0G090490.1	tr|Q00808|HETE1_PODAS	5.17E-36	76/156(48.72)	142	Vegetative incompatibility protein HET-E-1 GN=HET-E1 OS=Podospora anserina (Pleurage anserina) PE=3 SV=1
Fusarium0G090510.1	tr|P40483|YIK8_YEAST	3.94E-144	273/703(38.83)	447	Putative zinc metalloproteinase YIL108W GN=YIL108W OS=Saccharomyces cerevisiae (strain ATCC 204508 / S288c) PE=1 SV=1
Fusarium0G090520.1	tr|Q08902|YO378_YEAST	1.52E-81	146/394(37.06)	271	Drug resistance protein YOR378W GN=YOR378W OS=Saccharomyces cerevisiae (strain ATCC 204508 / S288c) PE=1 SV=1
Fusarium0G090530.1	tr|Q2HH48|GAR1_CHAGB	2.84E-61	91/109(83.49)	194	H/ACA ribonucleoprotein complex subunit 1 GN=GAR1 OS=Chaetomium globosum (strain ATCC 6205 / CBS 148.51 / DSM 1962 / NBRC PE=3 SV=1
Fusarium0G090540.1	tr|P40485|SLM1_YEAST	5.65E-56	149/463(32.18)	206	Phosphatidylinositol 4,5-bisphosphate-binding protein SLM1 GN=SLM1 OS=Saccharomyces cerevisiae (strain ATCC 204508 / S288c) PE=1 SV=1
Fusarium0G090550.1	tr|O74771|DIP1_SCHPO	2.73E-38	110/377(29.18)	145	Protein dip1 GN=dip1 OS=Schizosaccharomyces pombe (strain 972 / ATCC 24843) PE=3 SV=2
Fusarium0G090560.1	tr|O94680|PDAT_SCHPO	0	295/595(49.58)	589	Phospholipid:diacylglycerol acyltransferase GN=plh1 OS=Schizosaccharomyces pombe (strain 972 / ATCC 24843) PE=1 SV=2
Fusarium0G090570.1	tr|O74311|NAA30_SCHPO	1.13E-47	78/143(54.55)	155	N-alpha-acetyltransferase 30 GN=naa30 OS=Schizosaccharomyces pombe (strain 972 / ATCC 24843) PE=3 SV=1
Fusarium0G090590.1	tr|O74865|DPH7_SCHPO	8.86E-18	101/386(26.17)	83	Diphthamide biosynthesis protein 7 GN=rrt2 OS=Schizosaccharomyces pombe (strain 972 / ATCC 24843) PE=3 SV=2
Fusarium0G090600.1	tr|P52918|MSN5_YEAST	4.64E-114	327/1260(25.95)	389	Protein MSN5 GN=MSN5 OS=Saccharomyces cerevisiae (strain ATCC 204508 / S288c) PE=1 SV=1
Fusarium0G090630.1	tr|Q5ANB1|WOR2_CANAL	4.49E-08	24/48(50.00)	55	White-opaque regulator 1 GN=WOR2 OS=Candida albicans (strain SC5314 / ATCC MYA-2876) PE=1 SV=1
Fusarium0G090640.1	tr|Q7S4P3|SEC24_NEUCR	0	747/950(78.63)	1454	Protein transport protein sec24 GN=sec24 OS=Neurospora crassa (strain ATCC 24698 / 74-OR23-1A / CBS 708.71 / DSM PE=3 SV=1
Fusarium0G090650.1	tr|Q00859|MAPK_FUSSO	0	324/327(99.08)	681	Mitogen-activated protein kinase GN=MAPK OS=Fusarium solani subsp. pisi (Nectria haematococca) PE=2 SV=1
Fusarium0G090660.1	tr|Q4I8S2|OXR1_GIBZE	0	276/327(84.40)	565	Oxidation resistance protein 1 GN=OXR1 OS=Gibberella zeae (strain PH-1 / ATCC MYA-4620 / FGSC 9075 / NRRL 31084) PE=3 SV=1
Fusarium0G090670.1	tr|P87214|HEM4_SCHPO	1.75E-30	96/296(32.43)	117	Uroporphyrinogen-III synthase GN=ups1 OS=Schizosaccharomyces pombe (strain 972 / ATCC 24843) PE=3 SV=1
Fusarium0G090680.1	tr|Q09922|YAKB_SCHPO	8.66E-16	74/278(26.62)	79	Uncharacterized transcriptional regulatory protein C1F7.11c GN=SPAC1F7.11c OS=Schizosaccharomyces pombe (strain 972 / ATCC 24843) PE=3 SV=1
Fusarium0G090690.1	tr|Q00357|TOXA_COCCA	4.70E-81	164/486(33.74)	265	Putative HC-toxin efflux carrier TOXA GN=TOXA OS=Cochliobolus carbonum (Bipolaris zeicola) PE=3 SV=1
Fusarium0G090700.1	tr|P27882|ERV1_YEAST	4.24E-46	75/169(44.38)	153	Mitochondrial FAD-linked sulfhydryl oxidase ERV1 GN=ERV1 OS=Saccharomyces cerevisiae (strain ATCC 204508 / S288c) PE=1 SV=2
Fusarium0G090710.1	tr|Q4WXX9|PDC_ASPFU	0	356/562(63.35)	745	Pyruvate decarboxylase GN=pdcA OS=Neosartorya fumigata (strain ATCC MYA-4609 / Af293 / CBS 101355 / FGSC PE=3 SV=1
Fusarium0G090720.1	tr|P53072|TAN1_YEAST	1.93E-25	77/276(27.90)	104	tRNA acetyltransferase TAN1 GN=TAN1 OS=Saccharomyces cerevisiae (strain ATCC 204508 / S288c) PE=1 SV=1
Fusarium0G090740.1	tr|Q9US49|SGT1_SCHPO	2.24E-44	155/580(26.72)	167	Protein sgt1 GN=sgt1 OS=Schizosaccharomyces pombe (strain 972 / ATCC 24843) PE=3 SV=1
Fusarium0G090750.1	tr|P53692|SMC6_SCHPO	4.96E-158	331/1072(30.88)	505	Structural maintenance of chromosomes protein 6 GN=smc6 OS=Schizosaccharomyces pombe (strain 972 / ATCC 24843) PE=1 SV=1
Fusarium0G090760.1	tr|O13850|COQ9_SCHPO	5.96E-41	82/227(36.12)	143	Ubiquinone biosynthesis protein coq9, mitochondrial (Precursor) GN=coq9 OS=Schizosaccharomyces pombe (strain 972 / ATCC 24843) PE=3 SV=1
Fusarium0G090770.1	tr|Q9P3U1|YKX5_SCHPO	3.93E-83	160/382(41.88)	270	Uncharacterized RNA-binding protein C328.05 GN=SPAC328.05 OS=Schizosaccharomyces pombe (strain 972 / ATCC 24843) PE=3 SV=3
Fusarium0G090800.1	tr|O13971|SGD1_SCHPO	1.51E-84	180/550(32.73)	284	Suppressor of glycerol defect protein 1 GN=sgd1 OS=Schizosaccharomyces pombe (strain 972 / ATCC 24843) PE=3 SV=1
Fusarium0G090810.1	tr|O00087|DLDH_SCHPO	0	307/514(59.73)	631	Dihydrolipoyl dehydrogenase, mitochondrial (Precursor) GN=dld1 OS=Schizosaccharomyces pombe (strain 972 / ATCC 24843) PE=2 SV=2
Fusarium0G090820.1	tr|Q6CMK7|SLD1_KLULA	6.36E-151	234/562(41.64)	449	Delta(8)-fatty-acid desaturase GN=SLD OS=Kluyveromyces lactis (strain ATCC 8585 / CBS 2359 / DSM 70799 / NBRC PE=3 SV=1
Fusarium0G090830.1	tr|P87145|VAC14_SCHPO	0	357/824(43.33)	614	Protein VAC14 homolog GN=SPBC25H2.03 OS=Schizosaccharomyces pombe (strain 972 / ATCC 24843) PE=3 SV=1
Fusarium0G090850.1	tr|Q9HGM9|DNJC7_SCHPO	6.38E-24	93/296(31.42)	104	DnaJ homolog subfamily C member 7 homolog GN=SPBC543.02c OS=Schizosaccharomyces pombe (strain 972 / ATCC 24843) PE=3 SV=1
Fusarium0G090860.1	tr|Q875A7|ATG9_PODAS	0	394/681(57.86)	814	Autophagy-related protein 9 GN=ATG9 OS=Podospora anserina (Pleurage anserina) PE=3 SV=1
Fusarium0G090870.1	tr|Q2HH52|COG6_CHAGB	0	436/689(63.28)	874	Conserved oligomeric Golgi complex subunit 6 GN=COG6 OS=Chaetomium globosum (strain ATCC 6205 / CBS 148.51 / DSM 1962 / NBRC PE=3 SV=1
Fusarium0G090880.1	tr|Q9P3U2|YKX4_SCHPO	4.23E-149	222/324(68.52)	447	Uncharacterized AAA domain-containing protein C328.04 GN=SPAC328.04 OS=Schizosaccharomyces pombe (strain 972 / ATCC 24843) PE=3 SV=1
Fusarium0G090890.1	tr|Q03246|RT17_YEAST	6.80E-12	40/99(40.40)	61	37S ribosomal protein S17, mitochondrial GN=MRPS17 OS=Saccharomyces cerevisiae (strain ATCC 204508 / S288c) PE=1 SV=1
Fusarium0G090900.1	tr|Q9P8P7|NEP1_CANAX	4.48E-119	169/241(70.12)	345	Ribosomal RNA small subunit methyltransferase NEP1 {ECO:0000250|UniProtKB:Q06287} OS=Candida albicans (Yeast) PE=3 SV=1
Fusarium0G090920.1	tr|P38675|MET7_NEUCR	0	379/606(62.54)	765	Cystathionine gamma-synthase GN=met-7 OS=Neurospora crassa (strain ATCC 24698 / 74-OR23-1A / CBS 708.71 / DSM PE=3 SV=3
Fusarium0G090930.1	tr|O14212|YDT7_SCHPO	2.36E-84	168/461(36.44)	270	Uncharacterized RING finger protein C6B12.07c GN=SPAC6B12.07c OS=Schizosaccharomyces pombe (strain 972 / ATCC 24843) PE=3 SV=2
Fusarium0G090940.1	tr|P53863|JJJ1_YEAST	1.59E-49	115/282(40.78)	180	J protein JJJ1 GN=JJJ1 OS=Saccharomyces cerevisiae (strain ATCC 204508 / S288c) PE=1 SV=1
Fusarium0G090950.1	tr|Q4U3V5|ATG4_CRYPA	1.36E-136	193/267(72.28)	398	Probable cysteine protease ATG4 GN=ATG4 OS=Cryphonectria parasitica (Chesnut blight fungus) PE=2 SV=1
Fusarium0G090980.1	tr|O14130|YF54_SCHPO	6.72E-23	148/659(22.46)	104	Uncharacterized transcriptional regulatory protein C3C7.04 GN=SPAC3C7.04 OS=Schizosaccharomyces pombe (strain 972 / ATCC 24843) PE=3 SV=1
Fusarium0G091000.1	tr|P31225|CBP1_CANAL	1.81E-13	79/325(24.31)	72	Corticosteroid-binding protein GN=CBP1 OS=Candida albicans (strain SC5314 / ATCC MYA-2876) PE=1 SV=2
Fusarium0G091010.1	tr|P38067|UGA2_YEAST	2.95E-111	174/325(53.54)	335	Succinate-semialdehyde dehydrogenase [NADP(+)] GN=UGA2 OS=Saccharomyces cerevisiae (strain ATCC 204508 / S288c) PE=1 SV=2
Fusarium0G091040.1	tr|Q9URV1|PLG7_SCHPO	4.63E-08	43/152(28.29)	54	Putative phospholipase A2 OS=Schizosaccharomyces pombe (strain 972 / ATCC 24843) PE=3 SV=1
Fusarium0G091060.1	tr|O94491|YC7A_SCHPO	1.25E-88	175/513(34.11)	283	Uncharacterized transporter C417.10 GN=SPCC417.10 OS=Schizosaccharomyces pombe (strain 972 / ATCC 24843) PE=3 SV=1
Fusarium0G091070.1	tr|Q4WD56|BGLE_ASPFU	0	451/781(57.75)	876	Probable beta-glucosidase E GN=bglE OS=Neosartorya fumigata (strain ATCC MYA-4609 / Af293 / CBS 101355 / FGSC PE=3 SV=1
Fusarium0G091080.1	tr|P10663|RT02_YEAST	1.27E-31	49/100(49.00)	110	37S ribosomal protein MRP2, mitochondrial (Precursor) GN=MRP2 OS=Saccharomyces cerevisiae (strain ATCC 204508 / S288c) PE=1 SV=1
Fusarium0G091090.1	tr|Q4IRI9|CWC25_GIBZE	5.74E-159	297/401(74.06)	456	Pre-mRNA-splicing factor CWC25 GN=CWC25 OS=Gibberella zeae (strain PH-1 / ATCC MYA-4620 / FGSC 9075 / NRRL 31084) PE=3 SV=1
Fusarium0G091100.1	tr|Q9HF51|RHO3_ASHGO	6.75E-97	147/225(65.33)	285	GTP-binding protein RHO3 (Precursor) GN=RHO3 OS=Ashbya gossypii (strain ATCC 10895 / CBS 109.51 / FGSC 9923 / NRRL PE=3 SV=1
Fusarium0G091120.1	tr|P25351|YCR3_YEAST	6.67E-36	135/581(23.24)	141	Uncharacterized membrane protein YCR023C GN=YCR023C OS=Saccharomyces cerevisiae (strain ATCC 204508 / S288c) PE=1 SV=2
Fusarium0G091130.1	tr|P38680|MTR_NEUCR	6.27E-38	127/492(25.81)	145	N amino acid transport system protein GN=mtr OS=Neurospora crassa (strain ATCC 24698 / 74-OR23-1A / CBS 708.71 / DSM PE=3 SV=2
Fusarium0G091150.1	tr|Q9C0Y6|YKM8_SCHPO	4.32E-96	164/351(46.72)	292	Zinc-type alcohol dehydrogenase-like protein PB24D3.08c GN=SPAPB24D3.08c OS=Schizosaccharomyces pombe (strain 972 / ATCC 24843) PE=3 SV=1
Fusarium0G091160.1	tr|P39932|STL1_YEAST	1.23E-93	170/480(35.42)	301	Sugar transporter STL1 GN=STL1 OS=Saccharomyces cerevisiae (strain ATCC 204508 / S288c) PE=1 SV=2
Fusarium0G091170.1	tr|P38680|MTR_NEUCR	2.24E-53	145/479(30.27)	188	N amino acid transport system protein GN=mtr OS=Neurospora crassa (strain ATCC 24698 / 74-OR23-1A / CBS 708.71 / DSM PE=3 SV=2
Fusarium0G091180.1	tr|P40047|ALDH5_YEAST	4.44E-47	108/364(29.67)	170	Aldehyde dehydrogenase 5, mitochondrial (Precursor) GN=ALD5 OS=Saccharomyces cerevisiae (strain ATCC 204508 / S288c) PE=1 SV=4
Fusarium0G091190.1	tr|P09437|CYB2_HANAN	4.72E-65	130/356(36.52)	219	Cytochrome b2, mitochondrial (Precursor) GN=CYB2 OS=Hansenula anomala (Yeast) PE=1 SV=2
Fusarium0G091200.1	tr|A8DRH7|LGA1_ASPNG	1.41E-18	81/319(25.39)	84	L-threo-3-deoxy-hexylosonate aldolase GN=gaaC OS=Aspergillus niger PE=3 SV=1
Fusarium0G091210.1	tr|P05085|ARGR2_YEAST	6.68E-13	112/479(23.38)	70	Arginine metabolism regulation protein II GN=ARG81 OS=Saccharomyces cerevisiae (strain ATCC 204508 / S288c) PE=1 SV=3
Fusarium0G091220.1	tr|P07921|LACP_KLULA	2.28E-55	131/453(28.92)	197	Lactose permease GN=LAC12 OS=Kluyveromyces lactis (strain ATCC 8585 / CBS 2359 / DSM 70799 / NBRC PE=3 SV=1
Fusarium0G091240.1	tr|Q5BFG8|BGLB_EMENI	3.45E-179	342/881(38.82)	542	Beta-glucosidase B GN=bglB OS=Emericella nidulans (strain FGSC A4 / ATCC 38163 / CBS 112.46 / NRRL PE=1 SV=1
Fusarium0G091250.1	tr|P32964|CYHY_GLOSO	7.93E-36	107/363(29.48)	135	Cyanide hydratase GN=CHT OS=Gloeocercospora sorghi (Zonate leaf spot disease fungus) PE=3 SV=1
Fusarium0G091260.1	tr|Q4P6L3|AKR1_USTMA	5.41E-06	59/212(27.83)	50	Palmitoyltransferase AKR1 GN=AKR1 OS=Ustilago maydis (strain 521 / FGSC 9021) PE=3 SV=1
Fusarium0G091270.1	tr|Q9URW9|YLX7_SCHPO	0	261/497(52.52)	536	Putative aldehyde dehydrogenase-like protein C922.07c GN=SPAC922.07c OS=Schizosaccharomyces pombe (strain 972 / ATCC 24843) PE=3 SV=1
Fusarium0G091280.1	tr|Q12177|YL056_YEAST	3.10E-10	74/329(22.49)	60	Uncharacterized protein YLL056C GN=YLL056C OS=Saccharomyces cerevisiae (strain ATCC 204508 / S288c) PE=2 SV=1
Fusarium0G091300.1	tr|P22394|LIP2_GEOCN	4.06E-33	121/399(30.33)	133	Lipase 2 (Precursor) GN=LIP2 OS=Geotrichum candidum (Oospora lactis) PE=1 SV=2
Fusarium0G091310.1	tr|P83775|GRP2_CANAL	2.79E-56	112/267(41.95)	190	Putative NADPH-dependent methylglyoxal reductase GRP2 GN=GRP2 OS=Candida albicans (strain SC5314 / ATCC MYA-2876) PE=1 SV=2
Fusarium0G091330.1	tr|Q9P6I8|YHG1_SCHPO	3.62E-33	110/398(27.64)	129	Zinc-type alcohol dehydrogenase-like protein C1198.01 GN=SPBC1198.01 OS=Schizosaccharomyces pombe (strain 972 / ATCC 24843) PE=3 SV=1
Fusarium0G091340.1	tr|Q5AQN0|GATA_EMENI	3.06E-08	43/120(35.83)	56	Glutamyl-tRNA(Gln) amidotransferase subunit A, mitochondrial {ECO:0000255|HAMAP-Rule:MF_03150} GN=AN9400 OS=Emericella nidulans (strain FGSC A4 / ATCC 38163 / CBS 112.46 / NRRL PE=3 SV=2
Fusarium0G091360.1	tr|Q09923|YAKC_SCHPO	1.04E-78	133/324(41.05)	247	Aldo-keto reductase yakc [NADP(+)] GN=yakc OS=Schizosaccharomyces pombe (strain 972 / ATCC 24843) PE=1 SV=1
Fusarium0G091380.1	tr|D7UQ40|SOL5_ALTSO	3.93E-36	131/487(26.90)	140	Bifunctional solanapyrone synthase (Precursor) GN=sol5 OS=Alternaria solani PE=1 SV=1
Fusarium0G091390.1	tr|P17573|LIP1_GEOCN	1.07E-34	123/388(31.70)	136	Lipase 1 (Precursor) GN=LIP1 OS=Geotrichum candidum (Oospora lactis) PE=1 SV=2
Fusarium0G091400.1	tr|O94564|YGD6_SCHPO	1.45E-34	82/236(34.75)	128	Zinc-type alcohol dehydrogenase-like protein C1773.06c GN=SPBC1773.06c OS=Schizosaccharomyces pombe (strain 972 / ATCC 24843) PE=3 SV=1
Fusarium0G091410.1	tr|P38680|MTR_NEUCR	1.22E-45	127/480(26.46)	167	N amino acid transport system protein GN=mtr OS=Neurospora crassa (strain ATCC 24698 / 74-OR23-1A / CBS 708.71 / DSM PE=3 SV=2
Fusarium0G091420.1	tr|Q5AU62|NMRA_EMENI	1.04E-15	73/271(26.94)	76	Nitrogen metabolite repression protein nmrA GN=nmrA OS=Emericella nidulans (strain FGSC A4 / ATCC 38163 / CBS 112.46 / NRRL PE=1 SV=1
Fusarium0G091450.1	tr|P15685|MAL61_YEASX	7.92E-132	218/548(39.78)	401	Maltose permease MAL61 GN=MAL61 OS=Saccharomyces cerevisiae (Baker&apos;s yeast) PE=3 SV=1
Fusarium0G091460.1	tr|O74641|INUA_ASPNG	2.92E-16	58/165(35.15)	82	Extracellular endo-inulinase inuA (Precursor) GN=inuA OS=Aspergillus niger PE=1 SV=1
Fusarium0G091470.1	tr|Q5K8R6|CXT1_CRYNJ	4.71E-30	95/307(30.94)	124	Beta-1,2-xylosyltransferase 1 GN=CXT1 OS=Cryptococcus neoformans var. neoformans serotype D (strain JEC21 / PE=1 SV=1
Fusarium0G091480.1	tr|Q7SGY1|ALO_NEUCR	5.95E-08	32/124(25.81)	55	Putative D-arabinono-1,4-lactone oxidase GN=alo-1 OS=Neurospora crassa (strain ATCC 24698 / 74-OR23-1A / CBS 708.71 / DSM PE=3 SV=1
Fusarium0G091490.1	tr|P78575|ERG24_ASCIM	3.22E-59	127/386(32.90)	202	Delta(14)-sterol reductase GN=ERG3 OS=Ascobolus immersus PE=3 SV=1
Fusarium0G091500.1	tr|Q08234|YO075_YEAST	0	452/1240(36.45)	800	Uncharacterized ABC transporter ATP-binding protein/permease YOL075C GN=YOL075C OS=Saccharomyces cerevisiae (strain ATCC 204508 / S288c) PE=1 SV=3
Fusarium0G091510.1	tr|P24665|PRTA_ASPNG	2.07E-16	79/254(31.10)	76	Aspergillopepsin-2 heavy chain (Precursor) OS=Aspergillus niger PE=1 SV=1
Fusarium0G091520.1	tr|Q9UV10|HET6_NEUCR	6.53E-14	46/148(31.08)	74	Heterokaryon incompatibility protein 6, OR allele GN=het-6 OS=Neurospora crassa (strain ATCC 24698 / 74-OR23-1A / CBS 708.71 / DSM PE=4 SV=1
Fusarium0G091550.1	tr|P49413|UAY_EMENI	2.21E-15	63/282(22.34)	77	Positive regulator of purine utilization GN=uaY OS=Emericella nidulans (strain FGSC A4 / ATCC 38163 / CBS 112.46 / NRRL PE=3 SV=2
Fusarium0G091560.1	tr|O94343|YHMA_SCHPO	1.29E-73	177/549(32.24)	247	Uncharacterized MFS-type transporter C1271.10c GN=SPBC1271.10c OS=Schizosaccharomyces pombe (strain 972 / ATCC 24843) PE=1 SV=1
Fusarium0G091570.1	tr|O43029|FAP1_SCHPO	4.25E-38	120/435(27.59)	145	L-pipecolate oxidase {ECO:0000312|EMBL:CAA17815.1} (Precursor) OS=Schizosaccharomyces pombe (strain 972 / ATCC 24843) PE=1 SV=1
Fusarium0G091580.1	tr|Q00667|HGD_EMENI	2.31E-131	209/468(44.66)	392	Homogentisate 1,2-dioxygenase GN=hmgA OS=Emericella nidulans (strain FGSC A4 / ATCC 38163 / CBS 112.46 / NRRL PE=2 SV=1
Fusarium0G091590.1	tr|O94343|YHMA_SCHPO	4.96E-36	144/587(24.53)	141	Uncharacterized MFS-type transporter C1271.10c GN=SPBC1271.10c OS=Schizosaccharomyces pombe (strain 972 / ATCC 24843) PE=1 SV=1
Fusarium0G091600.1	tr|P38364|PID6_FUSSO	8.90E-63	131/347(37.75)	211	Pisatin demethylase GN=PDA6-1 OS=Fusarium solani subsp. pisi (Nectria haematococca) PE=3 SV=1
Fusarium0G091610.1	tr|P32946|LIP2_CANRU	1.84E-08	43/155(27.74)	56	Lipase 2 (Precursor) GN=LIP2 OS=Candida rugosa (Yeast) PE=1 SV=1
Fusarium0G091620.1	tr|A6ZTT5|ADH4_YEAS7	6.14E-29	92/367(25.07)	120	Alcohol dehydrogenase 4 GN=ADH4 OS=Saccharomyces cerevisiae (strain YJM789) PE=3 SV=2
Fusarium0G091630.1	tr|P56216|VAOX_PENSI	3.85E-85	181/563(32.15)	279	Vanillyl-alcohol oxidase GN=VAOA OS=Penicillium simplicissimum PE=1 SV=1
Fusarium0G091640.1	tr|Q9P6C8|ADH1_NEUCR	2.01E-39	109/364(29.95)	145	Alcohol dehydrogenase 1 GN=adh-1 OS=Neurospora crassa (strain ATCC 24698 / 74-OR23-1A / CBS 708.71 / DSM PE=3 SV=1
Fusarium0G091690.1	tr|Q5B2N0|KMO_EMENI	5.44E-09	63/250(25.20)	57	Kynurenine 3-monooxygenase {ECO:0000255|HAMAP-Rule:MF_03018} GN=bna4 OS=Emericella nidulans (strain FGSC A4 / ATCC 38163 / CBS 112.46 / NRRL PE=3 SV=2
Fusarium0G091720.1	tr|O59827|GST2_SCHPO	3.11E-06	56/225(24.89)	46	Glutathione S-transferase 2 GN=gst2 OS=Schizosaccharomyces pombe (strain 972 / ATCC 24843) PE=2 SV=1
Fusarium0G091730.1	tr|Q8J0P4|CRF1_ASPFU	1.33E-86	135/251(53.78)	271	Probable glycosidase crf1 (Precursor) GN=crf1 OS=Neosartorya fumigata (strain ATCC MYA-4609 / Af293 / CBS 101355 / FGSC PE=1 SV=2
Fusarium0G091750.1	tr|Q9TEM3|PRPC_EMENI	0	329/476(69.12)	683	2-methylcitrate synthase, mitochondrial (Precursor) GN=mcsA OS=Emericella nidulans (strain FGSC A4 / ATCC 38163 / CBS 112.46 / NRRL PE=1 SV=1
Fusarium0G091760.1	tr|C8V9Y5|ACEB_EMENI	0	435/609(71.43)	869	Methylisocitrate lyase, mitochondrial (Precursor) GN=mclA OS=Emericella nidulans (strain FGSC A4 / ATCC 38163 / CBS 112.46 / NRRL PE=1 SV=1
Fusarium0G091770.1	tr|Q10216|YAY8_SCHPO	2.14E-26	78/258(30.23)	105	Uncharacterized oxidoreductase C4H3.08 GN=SPAC4H3.08 OS=Schizosaccharomyces pombe (strain 972 / ATCC 24843) PE=3 SV=1
Fusarium0G091780.1	tr|P38094|FLUG_EMENI	5.07E-16	106/458(23.14)	81	Protein fluG GN=fluG OS=Emericella nidulans (strain FGSC A4 / ATCC 38163 / CBS 112.46 / NRRL PE=1 SV=1
Fusarium0G091810.1	tr|Q5B3U7|CSN2_EMENI	0	328/458(71.62)	704	COP9 signalosome complex subunit 2 GN=csnB OS=Emericella nidulans (strain FGSC A4 / ATCC 38163 / CBS 112.46 / NRRL PE=1 SV=2
Fusarium0G091840.1	tr|Q01976|ADPP_YEAST	3.30E-47	87/215(40.47)	157	ADP-ribose pyrophosphatase GN=YSA1 OS=Saccharomyces cerevisiae (strain ATCC 204508 / S288c) PE=1 SV=2
Fusarium0G091870.1	tr|Q10341|CYS2_SCHPO	1.80E-179	267/486(54.94)	515	Probable serine-O-acetyltransferase cys2 GN=cys2 OS=Schizosaccharomyces pombe (strain 972 / ATCC 24843) PE=1 SV=1
Fusarium0G091900.1	tr|Q51LS1|ISY1_MAGO7	1.93E-135	189/246(76.83)	385	Pre-mRNA-splicing factor ISY1 GN=ISY1 OS=Magnaporthe oryzae (strain 70-15 / ATCC MYA-4617 / FGSC 8958) PE=3 SV=1
Fusarium0G091910.1	tr|O59866|OSTB_SCHPO	5.86E-68	152/463(32.83)	226	Dolichyl-diphosphooligosaccharide--protein glycosyltransferase subunit wbp1 (Precursor) GN=wbp1 OS=Schizosaccharomyces pombe (strain 972 / ATCC 24843) PE=2 SV=2
Fusarium0G091920.1	tr|P42117|NDUA3_NEUCR	3.72E-30	44/73(60.27)	104	NADH-ubiquinone oxidoreductase 9.5 kDa subunit GN=nuo9.5 OS=Neurospora crassa (strain ATCC 24698 / 74-OR23-1A / CBS 708.71 / DSM PE=1 SV=3
Fusarium0G091930.1	tr|Q7LKZ7|BPH1_SCHPO	0	718/2492(28.81)	913	Beige protein homolog 1 GN=lvs1 OS=Schizosaccharomyces pombe (strain 972 / ATCC 24843) PE=1 SV=2
Fusarium0G091940.1	tr|P58371|SPM1_MAGO7	0	342/538(63.57)	627	Subtilisin-like proteinase Spm1 (Precursor) GN=SPM1 OS=Magnaporthe oryzae (strain 70-15 / ATCC MYA-4617 / FGSC 8958) PE=3 SV=1
Fusarium0G091960.1	tr|Q9URV1|PLG7_SCHPO	1.42E-13	73/235(31.06)	73	Putative phospholipase A2 OS=Schizosaccharomyces pombe (strain 972 / ATCC 24843) PE=3 SV=1
Fusarium0G091980.1	tr|P10713|CON10_NEUCR	1.31E-32	60/74(81.08)	110	Conidiation-specific protein 10 GN=con-10 OS=Neurospora crassa (strain ATCC 24698 / 74-OR23-1A / CBS 708.71 / DSM PE=2 SV=1
Fusarium0G092000.1	tr|P78704|ACR2_NEUCR	4.06E-07	19/45(42.22)	52	Acriflavine sensitivity control protein acr-2 GN=acr-2 OS=Neurospora crassa (strain ATCC 24698 / 74-OR23-1A / CBS 708.71 / DSM PE=3 SV=3
Fusarium0G092010.1	tr|P40113|RTM1_YEASX	7.03E-35	74/236(31.36)	130	Protein RTM1 GN=RTM1 OS=Saccharomyces cerevisiae (Baker&apos;s yeast) PE=3 SV=1
Fusarium0G092020.1	tr|P46882|AOFN_ASPNG	0	266/485(54.85)	571	Monoamine oxidase N GN=maoN OS=Aspergillus niger PE=1 SV=1
Fusarium0G092030.1	tr|P19807|HNM1_YEAST	9.34E-64	156/511(30.53)	220	Choline transport protein GN=HNM1 OS=Saccharomyces cerevisiae (strain ATCC 204508 / S288c) PE=1 SV=1
Fusarium0G092040.1	tr|O14442|CP51_UNCNE	2.48E-172	246/478(51.46)	500	Eburicol 14-alpha-demethylase GN=CYP51 OS=Uncinula necator (Grape powdery mildew) PE=2 SV=2
Fusarium0G092050.1	tr|Q12179|YP245_YEAST	2.20E-24	115/424(27.12)	106	Uncharacterized protein YPL245W GN=YPL245W OS=Saccharomyces cerevisiae (strain ATCC 204508 / S288c) PE=1 SV=1
Fusarium0G092060.1	tr|Q9P7F4|YKK1_SCHPO	4.99E-29	105/349(30.09)	115	Zinc-type alcohol dehydrogenase-like protein C2E1P3.01 GN=SPAC2E1P3.01 OS=Schizosaccharomyces pombe (strain 972 / ATCC 24843) PE=3 SV=1
Fusarium0G092070.1	tr|O59746|YN2B_SCHPO	2.92E-13	76/343(22.16)	73	Uncharacterized transcriptional regulatory protein C530.11c GN=SPBC530.11c OS=Schizosaccharomyces pombe (strain 972 / ATCC 24843) PE=1 SV=1
Fusarium0G092080.1	tr|O94562|YGD3_SCHPO	4.25E-154	217/437(49.66)	450	Uncharacterized aminotransferase C1771.03c GN=SPBC1773.03c OS=Schizosaccharomyces pombe (strain 972 / ATCC 24843) PE=3 SV=1
Fusarium0G092090.1	tr|Q08268|MCH4_YEAST	4.23E-15	63/241(26.14)	77	Probable transporter MCH4 GN=MCH4 OS=Saccharomyces cerevisiae (strain ATCC 204508 / S288c) PE=1 SV=1
Fusarium0G092110.1	tr|Q12062|AFLK_ASPPA	4.55E-55	161/522(30.84)	198	Versicolorin B synthase (Precursor) GN=vbs OS=Aspergillus parasiticus PE=1 SV=1
Fusarium0G092160.1	tr|O43062|YGT9_SCHPO	6.39E-08	66/269(24.54)	53	Uncharacterized protein C4C3.09 GN=SPBC4C3.09 OS=Schizosaccharomyces pombe (strain 972 / ATCC 24843) PE=4 SV=1
Fusarium0G092170.1	tr|Q9UTN0|YII3_SCHPO	1.16E-32	114/384(29.69)	134	Uncharacterized transcriptional regulatory protein C139.03 GN=SPAC139.03 OS=Schizosaccharomyces pombe (strain 972 / ATCC 24843) PE=3 SV=1
Fusarium0G092190.1	tr|Q12469|SKM1_YEAST	7.14E-14	98/377(25.99)	76	Serine/threonine-protein kinase SKM1 GN=SKM1 OS=Saccharomyces cerevisiae (strain ATCC 204508 / S288c) PE=1 SV=1
Fusarium0G092230.1	tr|O74959|YJCD_SCHPO	8.86E-41	98/264(37.12)	148	Uncharacterized oxidoreductase C736.13 GN=SPCC736.13 OS=Schizosaccharomyces pombe (strain 972 / ATCC 24843) PE=3 SV=1
Fusarium0G092240.1	tr|P35049|TRYP_FUSOX	3.92E-121	181/247(73.28)	349	Trypsin (Precursor) OS=Fusarium oxysporum (Fusarium vascular wilt) PE=1 SV=1
Fusarium0G092250.1	tr|Q9P7B4|YI13_SCHPO	9.20E-08	61/208(29.33)	52	Uncharacterized oxidoreductase C521.03 GN=SPAC521.03 OS=Schizosaccharomyces pombe (strain 972 / ATCC 24843) PE=1 SV=1
Fusarium0G092270.1	tr|Q09923|YAKC_SCHPO	1.83E-68	119/313(38.02)	221	Aldo-keto reductase yakc [NADP(+)] GN=yakc OS=Schizosaccharomyces pombe (strain 972 / ATCC 24843) PE=1 SV=1
Fusarium0G092280.1	tr|Q5AP90|MNN23_CANAL	4.17E-47	107/320(33.44)	174	Alpha-1,2-mannosyltransferase MNN23 GN=MNN23 OS=Candida albicans (strain SC5314 / ATCC MYA-2876) PE=3 SV=1
Fusarium0G092310.1	tr|Q09893|YAI5_SCHPO	4.53E-66	94/223(42.15)	207	Uncharacterized protein C24B11.05 GN=SPAC24B11.05 OS=Schizosaccharomyces pombe (strain 972 / ATCC 24843) PE=3 SV=1
Fusarium0G092320.1	tr|P38776|YHK8_YEAST	2.69E-117	188/452(41.59)	357	Probable drug/proton antiporter YHK8 GN=YHK8 OS=Saccharomyces cerevisiae (strain ATCC 204508 / S288c) PE=1 SV=1
Fusarium0G092340.1	tr|P36032|MCH2_YEAST	8.87E-11	88/374(23.53)	63	Probable transporter MCH2 GN=MCH2 OS=Saccharomyces cerevisiae (strain ATCC 204508 / S288c) PE=1 SV=2
Fusarium0G092380.1	tr|Q701P2|KO1_GIBIN	1.25E-38	140/525(26.67)	148	Ent-kaurene oxidase GN=CYP503A1 OS=Gibberella intermedia (Bulb rot disease fungus) PE=1 SV=1
Fusarium0G092390.1	tr|B9W4V6|APO1_AGRAE	3.48E-19	93/324(28.70)	88	Aromatic peroxygenase {ECO:0000303|PubMed:15294788, ECO:0000303|PubMed:16253244, ECO:0000303|PubMed:17410351, ECO:0000303|PubMed:18815784, ECO:0000303|PubMed:19022254, ECO:0000303|PubMed:19039585, ECO:0000303|PubMed:19394224} (Precursor) OS=Agrocybe aegerita (Black poplar mushroom) PE=1 SV=1
Fusarium0G092410.1	tr|Q3L245|PDH1_LEUMG	1.32E-36	166/662(25.08)	145	Pyranose dehydrogenase 1 {ECO:0000303|PubMed:18097667} (Precursor) OS=Leucoagaricus meleagris (Western flat-topped agaric) PE=1 SV=1
Fusarium0G092470.1	tr|Q96VH4|HBN1_YEAST	2.12E-26	60/185(32.43)	102	Putative nitroreductase HBN1 GN=HBN1 OS=Saccharomyces cerevisiae (strain ATCC 204508 / S288c) PE=1 SV=1
Fusarium0G092480.1	tr|O74959|YJCD_SCHPO	8.67E-12	52/156(33.33)	65	Uncharacterized oxidoreductase C736.13 GN=SPCC736.13 OS=Schizosaccharomyces pombe (strain 972 / ATCC 24843) PE=3 SV=1
Fusarium0G092500.1	tr|Q00808|HETE1_PODAS	1.30E-10	103/430(23.95)	65	Vegetative incompatibility protein HET-E-1 GN=HET-E1 OS=Podospora anserina (Pleurage anserina) PE=3 SV=1
Fusarium0G092520.1	tr|Q01317|NUC2_NEUCR	1.34E-23	83/264(31.44)	107	Ankyrin repeat protein nuc-2 GN=nuc-2 OS=Neurospora crassa (strain ATCC 24698 / 74-OR23-1A / CBS 708.71 / DSM PE=3 SV=2
Fusarium0G092550.1	tr|Q9UST8|RNH1_SCHPO	2.81E-06	44/149(29.53)	47	Ribonuclease H GN=rnh1 OS=Schizosaccharomyces pombe (strain 972 / ATCC 24843) PE=1 SV=1
Fusarium0G092570.1	tr|D2YW48|GST_COCIM	8.73E-10	57/235(24.26)	56	Probable glutathione S-transferase GN=CIMG_01314 OS=Coccidioides immitis (strain RS) PE=1 SV=2
Fusarium0G092580.1	tr|Q9UV10|HET6_NEUCR	3.61E-34	169/668(25.30)	142	Heterokaryon incompatibility protein 6, OR allele GN=het-6 OS=Neurospora crassa (strain ATCC 24698 / 74-OR23-1A / CBS 708.71 / DSM PE=4 SV=1
Fusarium0G092590.1	tr|Q4P6L3|AKR1_USTMA	5.73E-15	62/208(29.81)	79	Palmitoyltransferase AKR1 GN=AKR1 OS=Ustilago maydis (strain 521 / FGSC 9021) PE=3 SV=1
Fusarium0G092620.1	tr|O42790|PLB_NEUCR	0	339/610(55.57)	679	Lysophospholipase (Precursor) GN=lpl OS=Neurospora crassa (strain ATCC 24698 / 74-OR23-1A / CBS 708.71 / DSM PE=3 SV=2
Fusarium0G092650.1	tr|O74959|YJCD_SCHPO	1.49E-59	128/304(42.11)	197	Uncharacterized oxidoreductase C736.13 GN=SPCC736.13 OS=Schizosaccharomyces pombe (strain 972 / ATCC 24843) PE=3 SV=1
Fusarium0G092670.1	tr|Q01373|FOX2_NEUCR	6.42E-46	108/277(38.99)	167	(3R)-3-hydroxyacyl-CoA dehydrogenase GN=fox-2 OS=Neurospora crassa (strain ATCC 24698 / 74-OR23-1A / CBS 708.71 / DSM PE=1 SV=1
Fusarium0G092680.1	tr|Q05016|YM71_YEAST	3.20E-11	55/201(27.36)	63	Uncharacterized oxidoreductase YMR226C GN=YMR226C OS=Saccharomyces cerevisiae (strain ATCC 204508 / S288c) PE=1 SV=1
Fusarium0G092690.1	tr|P38364|PID6_FUSSO	6.25E-31	67/152(44.08)	117	Pisatin demethylase GN=PDA6-1 OS=Fusarium solani subsp. pisi (Nectria haematococca) PE=3 SV=1
Fusarium0G092700.1	tr|O74959|YJCD_SCHPO	1.35E-22	87/299(29.10)	95	Uncharacterized oxidoreductase C736.13 GN=SPCC736.13 OS=Schizosaccharomyces pombe (strain 972 / ATCC 24843) PE=3 SV=1
Fusarium0G092720.1	tr|P34735|YLU2_PICAN	4.36E-07	29/95(30.53)	50	Uncharacterized protein in LEU2 3&apos;region (Fragment) OS=Pichia angusta (Yeast) PE=3 SV=1
Fusarium0G092730.1	tr|I1RII8|XYNB_GIBZE	1.12E-102	155/227(68.28)	300	Endo-1,4-beta-xylanase B (Precursor) GN=XYLB OS=Gibberella zeae (strain PH-1 / ATCC MYA-4620 / FGSC 9075 / NRRL 31084) PE=1 SV=1
Fusarium0G092740.1	tr|P50325|CDA_AMYRO	2.83E-16	61/209(29.19)	77	Chitin deacetylase (Precursor) OS=Amylomyces rouxii (Filamentous fungus) PE=1 SV=1
Fusarium0G092760.1	tr|Q9UV10|HET6_NEUCR	3.20E-15	91/338(26.92)	78	Heterokaryon incompatibility protein 6, OR allele GN=het-6 OS=Neurospora crassa (strain ATCC 24698 / 74-OR23-1A / CBS 708.71 / DSM PE=4 SV=1
Fusarium0G092790.1	tr|Q8NKC1|COMT2_SCHPO	4.01E-55	97/258(37.60)	182	Probable catechol O-methyltransferase 2 GN=SPBPB21E7.04c OS=Schizosaccharomyces pombe (strain 972 / ATCC 24843) PE=3 SV=1
Fusarium0G092810.1	tr|Q9UT49|CID13_SCHPO	4.82E-106	168/367(45.78)	350	Poly(A) RNA polymerase cid13 GN=cid13 OS=Schizosaccharomyces pombe (strain 972 / ATCC 24843) PE=1 SV=1
Fusarium0G092820.1	tr|P34055|INC11_HYPAT	2.91E-06	54/170(31.76)	48	Protein indc11 GN=indc11 OS=Hypocrea atroviridis (Trichoderma atroviride) PE=2 SV=1
Fusarium0G092890.1	tr|Q00870|KHS_FUSSH	3.58E-42	111/336(33.04)	152	Kievitone hydratase (Precursor) GN=khs OS=Fusarium solani subsp. phaseoli (Nectria haematococca) PE=1 SV=1
Fusarium0G092900.1	tr|Q00870|KHS_FUSSH	3.93E-39	90/265(33.96)	142	Kievitone hydratase (Precursor) GN=khs OS=Fusarium solani subsp. phaseoli (Nectria haematococca) PE=1 SV=1
Fusarium0G092910.1	tr|I1S2N3|GAOA_GIBZE	0	452/682(66.28)	956	Galactose oxidase (Precursor) GN=GAOA OS=Gibberella zeae (strain PH-1 / ATCC MYA-4620 / FGSC 9075 / NRRL 31084) PE=3 SV=1
Fusarium0G092920.1	tr|O59785|YCN8_SCHPO	1.52E-95	164/373(43.97)	298	Uncharacterized solute carrier family 35 member C320.08 GN=SPCC320.08 OS=Schizosaccharomyces pombe (strain 972 / ATCC 24843) PE=1 SV=1
Fusarium0G092930.1	tr|Q9US39|YFZ2_SCHPO	6.12E-137	223/603(36.98)	416	Uncharacterized protein C1039.02 (Precursor) GN=SPAC1039.02 OS=Schizosaccharomyces pombe (strain 972 / ATCC 24843) PE=3 SV=1
Fusarium0G092940.1	tr|O13981|EMC1_SCHPO	3.64E-40	105/320(32.81)	160	ER membrane protein complex subunit 1 (Precursor) GN=emc1 OS=Schizosaccharomyces pombe (strain 972 / ATCC 24843) PE=3 SV=1
Fusarium0G092970.1	tr|Q6Q560|ISD11_YEAST	1.41E-17	35/78(44.87)	75	Protein ISD11 GN=ISD11 OS=Saccharomyces cerevisiae (strain ATCC 204508 / S288c) PE=1 SV=1
Fusarium0G092980.1	tr|Q6C953|IPI3_YARLI	8.00E-22	86/284(30.28)	97	Pre-rRNA-processing protein IPI3 GN=IPI3 OS=Yarrowia lipolytica (strain CLIB 122 / E 150) PE=3 SV=1
Fusarium0G093010.1	tr|Q4HX89|BTN1_GIBZE	1.14E-41	121/441(27.44)	154	Protein BTN1 GN=BTN1 OS=Gibberella zeae (strain PH-1 / ATCC MYA-4620 / FGSC 9075 / NRRL 31084) PE=3 SV=2
Fusarium0G093020.1	tr|Q12151|UPC2_YEAST	7.52E-10	25/44(56.82)	60	Sterol uptake control protein 2 OS=Saccharomyces cerevisiae (strain ATCC 204508 / S288c) PE=1 SV=1
Fusarium0G093040.1	tr|Q9US36|KLF1_SCHPO	1.20E-35	124/483(25.67)	145	Zinc finger protein klf1 GN=klf1 OS=Schizosaccharomyces pombe (strain 972 / ATCC 24843) PE=2 SV=1
Fusarium0G093050.1	tr|O14130|YF54_SCHPO	2.42E-25	97/372(26.08)	112	Uncharacterized transcriptional regulatory protein C3C7.04 GN=SPAC3C7.04 OS=Schizosaccharomyces pombe (strain 972 / ATCC 24843) PE=3 SV=1
Fusarium0G093070.1	tr|P38156|MAL31_YEAST	1.48E-105	194/548(35.40)	332	Maltose permease MAL31 GN=YBR2116 OS=Saccharomyces cerevisiae (strain ATCC 204508 / S288c) PE=1 SV=1
Fusarium0G093080.1	tr|Q0C7P6|EGLC_ASPTN	4.69E-103	157/299(52.51)	320	Probable glucan endo-1,3-beta-glucosidase eglC (Precursor) GN=eglC OS=Aspergillus terreus (strain NIH 2624 / FGSC A1156) PE=3 SV=1
Fusarium0G093100.1	tr|P43582|WWM1_YEAST	1.39E-06	26/52(50.00)	48	WW domain-containing protein WWM1 GN=WWM1 OS=Saccharomyces cerevisiae (strain ATCC 204508 / S288c) PE=1 SV=1
Fusarium0G093110.1	tr|Q7S232|MCA1A_NEUCR	1.75E-179	261/346(75.43)	511	Metacaspase-1A (Precursor) GN=casA OS=Neurospora crassa (strain ATCC 24698 / 74-OR23-1A / CBS 708.71 / DSM PE=3 SV=2
Fusarium0G093130.1	tr|A8DRH7|LGA1_ASPNG	1.27E-84	143/332(43.07)	261	L-threo-3-deoxy-hexylosonate aldolase GN=gaaC OS=Aspergillus niger PE=3 SV=1
Fusarium0G093140.1	tr|B8NQQ7|PLYC_ASPFN	1.13E-168	268/417(64.27)	483	Probable pectate lyase C (Precursor) GN=plyC OS=Aspergillus flavus (strain ATCC 200026 / FGSC A1120 / NRRL 3357 / JCM PE=3 SV=1
Fusarium0G093160.1	tr|D7UQ40|SOL5_ALTSO	1.06E-56	148/468(31.62)	199	Bifunctional solanapyrone synthase (Precursor) GN=sol5 OS=Alternaria solani PE=1 SV=1
Fusarium0G093170.1	tr|F7J1C8|E3GAL_FLAVE	6.58E-61	94/196(47.96)	194	Galactan endo-beta-1,3-galactanase (Precursor) GN=EN3GAL OS=Flammulina velutipes (Agaricus velutipes) PE=1 SV=1
Fusarium0G093180.1	tr|O74959|YJCD_SCHPO	8.20E-49	104/300(34.67)	168	Uncharacterized oxidoreductase C736.13 GN=SPCC736.13 OS=Schizosaccharomyces pombe (strain 972 / ATCC 24843) PE=3 SV=1
Fusarium0G093190.1	tr|O14075|YEAA_SCHPO	6.34E-106	166/329(50.46)	317	Putative 2-hydroxyacid dehydrogenase UNK4.10 OS=Schizosaccharomyces pombe (strain 972 / ATCC 24843) PE=2 SV=1
Fusarium0G093240.1	tr|Q9HDX3|YKN2_SCHPO	4.50E-58	96/274(35.04)	192	AB hydrolase superfamily protein B1A11.02 GN=SPAPB1A11.02 OS=Schizosaccharomyces pombe (strain 972 / ATCC 24843) PE=3 SV=1
Fusarium0G093250.1	tr|P32608|RTG2_YEAST	9.52E-108	191/504(37.90)	340	Retrograde regulation protein 2 GN=RTG2 OS=Saccharomyces cerevisiae (strain ATCC 204508 / S288c) PE=1 SV=2
Fusarium0G093260.1	tr|Q08985|SAM4_YEAST	7.60E-21	85/346(24.57)	91	Homocysteine S-methyltransferase 2 GN=SAM4 OS=Saccharomyces cerevisiae (strain ATCC 204508 / S288c) PE=1 SV=1
Fusarium0G093270.1	tr|Q10058|YAM3_SCHPO	1.89E-12	68/268(25.37)	66	Putative oxidoreductase C1F5.03c GN=SPAC1F5.03c OS=Schizosaccharomyces pombe (strain 972 / ATCC 24843) PE=3 SV=1
Fusarium0G093280.1	tr|O14351|YB45_SCHPO	3.52E-41	90/249(36.14)	144	Uncharacterized oxidoreductase C30D10.05c GN=SPBC30D10.05c OS=Schizosaccharomyces pombe (strain 972 / ATCC 24843) PE=3 SV=1
Fusarium0G093290.1	tr|O14348|NC2B_SCHPO	2.15E-41	71/104(68.27)	137	Negative cofactor 2 complex subunit beta GN=ncb2 OS=Schizosaccharomyces pombe (strain 972 / ATCC 24843) PE=3 SV=1
Fusarium0G093300.1	tr|Q5AW69|HST21_EMENI	1.35E-111	180/351(51.28)	335	NAD-dependent protein deacetylase hst2-1 GN=AN7461 OS=Emericella nidulans (strain FGSC A4 / ATCC 38163 / CBS 112.46 / NRRL PE=3 SV=1
Fusarium0G093310.1	tr|Q96WM9|LAC2_BOTFU	1.80E-98	188/526(35.74)	312	Laccase-2 (Precursor) GN=lcc2 OS=Botryotinia fuckeliana (Noble rot fungus) PE=2 SV=1
Fusarium0G093320.1	tr|Q02889|MGR2_YEAST	1.13E-26	49/83(59.04)	97	Protein MGR2 GN=MGR2 OS=Saccharomyces cerevisiae (strain ATCC 204508 / S288c) PE=1 SV=1
Fusarium0G093330.1	tr|O74388|YNVD_SCHPO	6.38E-31	63/125(50.40)	124	Uncharacterized protein C3H7.13 GN=SPBC3H7.13 OS=Schizosaccharomyces pombe (strain 972 / ATCC 24843) PE=1 SV=1
Fusarium0G093350.1	tr|Q4WB37|CSN_ASPFU	7.36E-43	101/245(41.22)	150	Endo-chitosanase (Precursor) GN=csn OS=Neosartorya fumigata (strain ATCC MYA-4609 / Af293 / CBS 101355 / FGSC PE=3 SV=1
Fusarium0G093370.1	tr|Q4I8P5|COX16_GIBZE	4.90E-74	103/115(89.57)	219	Cytochrome c oxidase assembly protein COX16, mitochondrial (Precursor) GN=COX16 OS=Gibberella zeae (strain PH-1 / ATCC MYA-4620 / FGSC 9075 / NRRL 31084) PE=3 SV=1
Fusarium0G093390.1	tr|Q9UUD2|PRP38_SCHPO	4.37E-42	75/154(48.70)	145	Pre-mRNA-splicing factor 38 OS=Schizosaccharomyces pombe (strain 972 / ATCC 24843) PE=3 SV=1
Fusarium0G093400.1	tr|C7YSE7|GATA_NECH7	0	352/511(68.88)	659	Glutamyl-tRNA(Gln) amidotransferase subunit A, mitochondrial {ECO:0000255|HAMAP-Rule:MF_03150} GN=NECHADRAFT_104567 OS=Nectria haematococca (strain 77-13-4 / ATCC MYA-4622 / FGSC 9596 / PE=3 SV=1
Fusarium0G093420.1	tr|Q10585|SPD1_SCHPO	4.30E-06	19/38(50.00)	44	S-phase delaying protein 1 GN=spd1 OS=Schizosaccharomyces pombe (strain 972 / ATCC 24843) PE=1 SV=1
Fusarium0G093430.1	tr|Q7RVN2|RS27_NEUCR	8.04E-53	79/81(97.53)	164	40S ribosomal protein S27 GN=crp-6 OS=Neurospora crassa (strain ATCC 24698 / 74-OR23-1A / CBS 708.71 / DSM PE=3 SV=1
Fusarium0G093440.1	tr|Q12017|PLP2_YEAST	1.88E-58	115/253(45.45)	191	Phosducin-like protein 2 GN=YOR281C OS=Saccharomyces cerevisiae (strain ATCC 204508 / S288c) PE=1 SV=1
Fusarium0G093450.1	tr|Q1EA11|CCR4_COCIM	1.31E-08	33/82(40.24)	57	Glucose-repressible alcohol dehydrogenase transcriptional effector GN=CCR4 OS=Coccidioides immitis (strain RS) PE=3 SV=2
Fusarium0G093460.1	tr|Q4I8Q4|APTH1_GIBZE	5.45E-112	172/230(74.78)	326	Acyl-protein thioesterase 1 GN=FGSG_06404 OS=Gibberella zeae (strain PH-1 / ATCC MYA-4620 / FGSC 9075 / NRRL 31084) PE=3 SV=1
Fusarium0G093470.1	tr|Q04934|IVY1_YEAST	5.57E-29	78/251(31.08)	120	Protein IVY1 GN=IVY1 OS=Saccharomyces cerevisiae (strain ATCC 204508 / S288c) PE=1 SV=1
Fusarium0G093510.1	tr|Q5B4Z3|SEPH_EMENI	0	728/1311(55.53)	1325	Cytokinesis protein sepH {ECO:0000250|UniProtKB:P78621} OS=Emericella nidulans (strain FGSC A4 / ATCC 38163 / CBS 112.46 / NRRL PE=3 SV=2
Fusarium0G093530.1	tr|Q9UTD0|FOLD_SCHPO	2.92E-48	134/440(30.45)	176	Probable dihydrofolate synthetase GN=fol3 OS=Schizosaccharomyces pombe (strain 972 / ATCC 24843) PE=3 SV=1
Fusarium0G093540.1	tr|P87055|YDJ7_SCHPO	7.86E-41	90/222(40.54)	145	Uncharacterized protein C57A10.07 GN=SPAC57A10.07 OS=Schizosaccharomyces pombe (strain 972 / ATCC 24843) PE=4 SV=1
Fusarium0G093560.1	tr|O13909|YDW1_SCHPO	7.51E-50	136/444(30.63)	177	Uncharacterized protein C23C11.01 GN=SPAC23C11.01 OS=Schizosaccharomyces pombe (strain 972 / ATCC 24843) PE=4 SV=1
Fusarium0G093570.1	tr|P38680|MTR_NEUCR	4.98E-59	138/487(28.34)	205	N amino acid transport system protein GN=mtr OS=Neurospora crassa (strain ATCC 24698 / 74-OR23-1A / CBS 708.71 / DSM PE=3 SV=2
Fusarium0G093590.1	tr|O59715|DEGS_SCHPO	1.77E-136	200/351(56.98)	397	Dihydroceramide delta(4)-desaturase GN=dsd1 OS=Schizosaccharomyces pombe (strain 972 / ATCC 24843) PE=3 SV=1
Fusarium0G093600.1	tr|Q10484|YDFC_SCHPO	2.68E-23	93/317(29.34)	97	Uncharacterized protein C17C9.12 GN=SPAC17C9.12 OS=Schizosaccharomyces pombe (strain 972 / ATCC 24843) PE=1 SV=2
Fusarium0G093610.1	tr|Q5B5P1|RGLC_EMENI	1.79E-59	113/289(39.10)	206	Probable rhamnogalacturonate lyase C (Precursor) GN=rglC OS=Emericella nidulans (strain FGSC A4 / ATCC 38163 / CBS 112.46 / NRRL PE=3 SV=1
Fusarium0G093630.1	tr|Q10483|YDFB_SCHPO	5.72E-28	88/247(35.63)	110	Uncharacterized protein C17C9.11c GN=SPAC17C9.11c OS=Schizosaccharomyces pombe (strain 972 / ATCC 24843) PE=4 SV=2
Fusarium0G093640.1	tr|P49148|RLA1_ALTAL	2.13E-39	81/110(73.64)	130	60S acidic ribosomal protein P1 GN=ALTA12 OS=Alternaria alternata (Alternaria rot fungus) PE=1 SV=1
Fusarium0G093650.1	tr|Q08977|YP260_YEAST	8.74E-82	179/512(34.96)	266	UPF0662 protein YPL260W GN=YPL260W OS=Saccharomyces cerevisiae (strain ATCC 204508 / S288c) PE=1 SV=1
Fusarium0G093680.1	tr|O74976|FAT2_SCHPO	0	292/514(56.81)	588	Putative peroxisomal-coenzyme A synthetase GN=SPCC1827.03c OS=Schizosaccharomyces pombe (strain 972 / ATCC 24843) PE=1 SV=1
Fusarium0G093690.1	tr|Q09746|BZZ1_SCHPO	8.73E-127	241/734(32.83)	395	Protein BZZ1 GN=bzz1 OS=Schizosaccharomyces pombe (strain 972 / ATCC 24843) PE=3 SV=1
Fusarium0G093720.1	tr|O13880|VHT1_SCHPO	6.74E-119	214/481(44.49)	366	Vitamin H transporter 1 GN=vht1 OS=Schizosaccharomyces pombe (strain 972 / ATCC 24843) PE=2 SV=1
Fusarium0G093750.1	tr|P22354|RM20_YEAST	8.90E-11	28/83(33.73)	58	54S ribosomal protein L20, mitochondrial (Precursor) GN=MRPL20 OS=Saccharomyces cerevisiae (strain ATCC 204508 / S288c) PE=1 SV=2
Fusarium0G093770.1	tr|P33314|BUD2_YEAST	4.66E-51	196/814(24.08)	197	Inhibitory regulator protein BUD2/CLA2 GN=YKL424 OS=Saccharomyces cerevisiae (strain ATCC 204508 / S288c) PE=1 SV=2
Fusarium0G093780.1	tr|Q4HXF6|PPID_GIBZE	0	328/372(88.17)	632	Peptidyl-prolyl cis-trans isomerase D GN=CPR6 OS=Gibberella zeae (strain PH-1 / ATCC MYA-4620 / FGSC 9075 / NRRL 31084) PE=3 SV=1
Fusarium0G093790.1	tr|Q6C7S6|DTD_YARLI	9.12E-42	72/146(49.32)	141	D-tyrosyl-tRNA(Tyr) deacylase GN=DTD1 OS=Yarrowia lipolytica (strain CLIB 122 / E 150) PE=3 SV=1
Fusarium0G093800.1	tr|O13870|NOT3_SCHPO	7.59E-85	136/237(57.38)	281	General negative regulator of transcription subunit 3 GN=not3 OS=Schizosaccharomyces pombe (strain 972 / ATCC 24843) PE=1 SV=2
Fusarium0G093830.1	tr|P79089|IDHP_ASPNG	0	337/434(77.65)	723	Isocitrate dehydrogenase [NADP], mitochondrial (Precursor) GN=icdA OS=Aspergillus niger PE=2 SV=1
Fusarium0G093850.1	tr|O74534|SLY1_SCHPO	0	299/692(43.21)	540	Protein sly1 GN=sly1 OS=Schizosaccharomyces pombe (strain 972 / ATCC 24843) PE=3 SV=1
Fusarium0G093870.1	tr|Q9P7V3|TSN1_SCHPO	7.54E-44	85/228(37.28)	150	Translin-1 GN=tsn1 OS=Schizosaccharomyces pombe (strain 972 / ATCC 24843) PE=1 SV=2
Fusarium0G093880.1	tr|D4ANG0|SED2_ARTBC	8.41E-171	262/614(42.67)	503	Probable tripeptidyl-peptidase SED2 (Precursor) GN=SED2 OS=Arthroderma benhamiae (strain ATCC MYA-4681 / CBS 112371) PE=1 SV=1
Fusarium0G093900.1	tr|O74628|YQ53_SCHPO	5.86E-27	81/283(28.62)	107	Uncharacterized oxidoreductase C162.03 GN=SPCC162.03 OS=Schizosaccharomyces pombe (strain 972 / ATCC 24843) PE=3 SV=1
Fusarium0G093910.1	tr|Q09851|AYR1_SCHPO	3.78E-20	63/206(30.58)	88	NADPH-dependent 1-acyldihydroxyacetone phosphate reductase GN=ayr1 OS=Schizosaccharomyces pombe (strain 972 / ATCC 24843) PE=3 SV=2
Fusarium0G093920.1	tr|O74959|YJCD_SCHPO	7.12E-52	120/324(37.04)	187	Uncharacterized oxidoreductase C736.13 GN=SPCC736.13 OS=Schizosaccharomyces pombe (strain 972 / ATCC 24843) PE=3 SV=1
Fusarium0G093930.1	tr|P87017|AFLH_ASPPA	4.78E-50	106/265(40.00)	170	5&apos;-hydroxyaverantin dehydrogenase GN=adhA OS=Aspergillus parasiticus PE=1 SV=2
Fusarium0G093940.1	tr|Q12062|AFLK_ASPPA	1.05E-37	118/369(31.98)	144	Versicolorin B synthase (Precursor) GN=vbs OS=Aspergillus parasiticus PE=1 SV=1
Fusarium0G093960.1	tr|P07921|LACP_KLULA	2.99E-68	140/473(29.60)	233	Lactose permease GN=LAC12 OS=Kluyveromyces lactis (strain ATCC 8585 / CBS 2359 / DSM 70799 / NBRC PE=3 SV=1
Fusarium0G093980.1	tr|P32964|CYHY_GLOSO	1.18E-60	116/323(35.91)	201	Cyanide hydratase GN=CHT OS=Gloeocercospora sorghi (Zonate leaf spot disease fungus) PE=3 SV=1
Fusarium0G093990.1	tr|Q9P900|OMTB_ASPFL	1.02E-26	88/329(26.75)	110	Demethylsterigmatocystin 6-O-methyltransferase GN=omtB OS=Aspergillus flavus PE=3 SV=1
Fusarium0G094050.1	tr|P30588|CHS3_NEUCR	0	654/912(71.71)	1335	Chitin synthase 3 GN=chs-3 OS=Neurospora crassa (strain ATCC 24698 / 74-OR23-1A / CBS 708.71 / DSM PE=3 SV=2
Fusarium0G094100.1	tr|Q9UTC5|YIDE_SCHPO	5.61E-40	80/202(39.60)	140	Putative uridine kinase C227.14 GN=SPAC227.14 OS=Schizosaccharomyces pombe (strain 972 / ATCC 24843) PE=3 SV=1
Fusarium0G094120.1	tr|C7YS77|MAP21_NECH7	0	442/445(99.33)	916	Methionine aminopeptidase 2-1 {ECO:0000255|HAMAP-Rule:MF_03175} GN=NECHADRAFT_61369 OS=Nectria haematococca (strain 77-13-4 / ATCC MYA-4622 / FGSC 9596 / PE=3 SV=1
Fusarium0G094130.1	tr|P35200|UPS2_YEAST	4.64E-41	83/171(48.54)	141	Protein UPS2, mitochondrial GN=L9470.15 OS=Saccharomyces cerevisiae (strain ATCC 204508 / S288c) PE=1 SV=1
Fusarium0G094170.1	tr|O43000|LIZ1_SCHPO	2.34E-100	155/350(44.29)	310	Pantothenate transporter liz1 GN=liz1 OS=Schizosaccharomyces pombe (strain 972 / ATCC 24843) PE=2 SV=2
Fusarium0G094180.1	tr|Q92398|SPM1_SCHPO	0	262/354(74.01)	530	Mitogen-activated protein kinase spm1 GN=spm1 OS=Schizosaccharomyces pombe (strain 972 / ATCC 24843) PE=1 SV=1
Fusarium0G094190.1	tr|P41893|PPAL_SCHPO	1.95E-53	83/158(52.53)	170	Low molecular weight phosphotyrosine protein phosphatase GN=stp1 OS=Schizosaccharomyces pombe (strain 972 / ATCC 24843) PE=2 SV=1
Fusarium0G094210.1	tr|P25502|PUT3_YEAST	2.92E-31	98/395(24.81)	129	Proline utilization trans-activator GN=PUT3 OS=Saccharomyces cerevisiae (strain ATCC 204508 / S288c) PE=1 SV=1
Fusarium0G094220.1	tr|O94491|YC7A_SCHPO	4.57E-91	166/484(34.30)	291	Uncharacterized transporter C417.10 GN=SPCC417.10 OS=Schizosaccharomyces pombe (strain 972 / ATCC 24843) PE=3 SV=1
Fusarium0G094230.1	tr|Q05776|UPS1_YEAST	9.62E-17	62/211(29.38)	75	Protein UPS1, mitochondrial GN=UPS1 OS=Saccharomyces cerevisiae (strain ATCC 204508 / S288c) PE=1 SV=1
Fusarium0G094240.1	tr|Q08448|YO059_YEAST	1.98E-36	127/440(28.86)	140	Putative lipase YOR059C GN=YOR059C OS=Saccharomyces cerevisiae (strain ATCC 204508 / S288c) PE=1 SV=1
Fusarium0G094250.1	tr|Q4WYA1|REXO3_ASPFU	1.60E-158	268/667(40.18)	475	RNA exonuclease 3 GN=rex3 OS=Neosartorya fumigata (strain ATCC MYA-4609 / Af293 / CBS 101355 / FGSC PE=3 SV=1
Fusarium0G094260.1	tr|P40961|PHB1_YEAST	3.99E-135	184/263(69.96)	387	Prohibitin-1 GN=PHB1 OS=Saccharomyces cerevisiae (strain ATCC 204508 / S288c) PE=1 SV=2
Fusarium0G094270.1	tr|P48503|QCR8_NEUCR	9.35E-41	64/113(56.64)	134	Cytochrome b-c1 complex subunit 8 (Precursor) GN=qcr-8 OS=Neurospora crassa (strain ATCC 24698 / 74-OR23-1A / CBS 708.71 / DSM PE=1 SV=1
Fusarium0G094280.1	tr|P32495|NHP2_YEAST	7.66E-25	60/135(44.44)	97	H/ACA ribonucleoprotein complex subunit 2 GN=NHP2 OS=Saccharomyces cerevisiae (strain ATCC 204508 / S288c) PE=1 SV=2
Fusarium0G094290.1	tr|Q9UTI9|YKZ2_SCHPO	3.26E-17	45/144(31.25)	74	UPF0591 membrane protein C15E1.02c GN=SPAC15E1.02c OS=Schizosaccharomyces pombe (strain 972 / ATCC 24843) PE=3 SV=1
Fusarium0G094300.1	tr|O59718|NEM1_SCHPO	1.69E-52	98/208(47.12)	186	Nuclear envelope morphology protein 1 GN=nem1 OS=Schizosaccharomyces pombe (strain 972 / ATCC 24843) PE=3 SV=1
Fusarium0G094310.1	tr|P32502|EI2BB_YEAST	1.12E-43	123/427(28.81)	159	Translation initiation factor eIF-2B subunit beta GN=L8003.17 OS=Saccharomyces cerevisiae (strain ATCC 204508 / S288c) PE=1 SV=1
Fusarium0G094330.1	tr|Q9UTI3|ARD1_SCHPO	5.06E-62	98/152(64.47)	194	N-terminal acetyltransferase A complex catalytic subunit ard1 GN=ard1 OS=Schizosaccharomyces pombe (strain 972 / ATCC 24843) PE=1 SV=1
Fusarium0G094340.1	tr|Q00791|STCU_EMENI	3.63E-34	97/277(35.02)	127	Versicolorin reductase GN=stcU OS=Emericella nidulans (strain FGSC A4 / ATCC 38163 / CBS 112.46 / NRRL PE=3 SV=2
Fusarium0G094350.1	tr|P53846|YN00_YEAST	5.73E-11	35/123(28.46)	57	Uncharacterized ORAOV1 family protein YNL260C GN=YNL260C OS=Saccharomyces cerevisiae (strain ATCC 204508 / S288c) PE=1 SV=1
Fusarium0G094360.1	tr|P19968|NUZM_NEUCR	3.09E-72	115/183(62.84)	220	NADH-ubiquinone oxidoreductase 21.3 kDa subunit OS=Neurospora crassa (strain ATCC 24698 / 74-OR23-1A / CBS 708.71 / DSM PE=2 SV=2
Fusarium0G094370.1	tr|P40553|DOT5_YEAST	1.51E-26	66/166(39.76)	104	Peroxiredoxin DOT5 GN=DOT5 OS=Saccharomyces cerevisiae (strain ATCC 204508 / S288c) PE=1 SV=1
Fusarium0G094380.1	tr|P40556|YIA6_YEAST	7.24E-75	139/363(38.29)	240	Mitochondrial nicotinamide adenine dinucleotide transporter 1 GN=YIA6 OS=Saccharomyces cerevisiae (strain ATCC 204508 / S288c) PE=1 SV=1
Fusarium0G094390.1	tr|P36616|DSK1_SCHPO	8.00E-20	57/177(32.20)	90	Protein kinase dsk1 GN=dsk1 OS=Schizosaccharomyces pombe (strain 972 / ATCC 24843) PE=3 SV=2
Fusarium0G094400.1	tr|Q871K1|QCR7_NEUCR	5.39E-48	70/118(59.32)	153	Cytochrome b-c1 complex subunit 7 GN=qcr-7 OS=Neurospora crassa (strain ATCC 24698 / 74-OR23-1A / CBS 708.71 / DSM PE=3 SV=1
Fusarium0G094410.1	tr|O94269|UBP3_SCHPO	3.10E-92	173/405(42.72)	305	Probable ubiquitin carboxyl-terminal hydrolase 3 GN=ubp3 OS=Schizosaccharomyces pombe (strain 972 / ATCC 24843) PE=3 SV=1
Fusarium0G094430.1	tr|Q10159|MYH1_SCHPO	4.84E-43	140/454(30.84)	160	A/G-specific adenine DNA glycosylase GN=myh1 OS=Schizosaccharomyces pombe (strain 972 / ATCC 24843) PE=1 SV=1
Fusarium0G094450.1	tr|P50537|MAE1_SCHPO	4.78E-71	119/361(32.96)	233	Malic acid transport protein GN=mae1 OS=Schizosaccharomyces pombe (strain 972 / ATCC 24843) PE=1 SV=1
Fusarium0G094470.1	tr|Q4WZ66|CHADH_ASPFU	8.11E-78	125/265(47.17)	240	Chanoclavine-I dehydrogenase GN=fgaDH OS=Neosartorya fumigata (strain ATCC MYA-4609 / Af293 / CBS 101355 / FGSC PE=3 SV=1
Fusarium0G094480.1	tr|P40108|ALDH_DAVTA	7.76E-105	184/492(37.40)	325	Aldehyde dehydrogenase GN=CLAH10 OS=Davidiella tassiana (Mycosphaerella tassiana) PE=1 SV=2
Fusarium0G094500.1	tr|Q00808|HETE1_PODAS	1.03E-57	133/307(43.32)	217	Vegetative incompatibility protein HET-E-1 GN=HET-E1 OS=Podospora anserina (Pleurage anserina) PE=3 SV=1
Fusarium0G094510.1	tr|P40445|YIQ6_YEAST	9.61E-142	216/464(46.55)	424	Uncharacterized transporter YIL166C GN=YIL166C OS=Saccharomyces cerevisiae (strain ATCC 204508 / S288c) PE=1 SV=1
Fusarium0G094520.1	tr|B5BP48|YP54_SCHPO	4.10E-39	110/333(33.03)	145	Putative alpha-ketoglutarate-dependent sulfonate dioxygenase GN=SPBC460.04c OS=Schizosaccharomyces pombe (strain 972 / ATCC 24843) PE=3 SV=1
Fusarium0G094530.1	tr|P36627|BYR3_SCHPO	8.40E-34	67/146(45.89)	120	Cellular nucleic acid-binding protein homolog GN=byr3 OS=Schizosaccharomyces pombe (strain 972 / ATCC 24843) PE=3 SV=1
Fusarium0G094540.1	tr|Q9Y706|CYB5_MORAP	3.15E-16	42/100(42.00)	77	Cytochrome b5 OS=Mortierella alpina (Mortierella renispora) PE=1 SV=1
Fusarium0G094560.1	tr|Q871L5|ATG2_NEUCR	0	485/841(57.67)	939	Autophagy-related protein 2 GN=apg-2 OS=Neurospora crassa (strain ATCC 24698 / 74-OR23-1A / CBS 708.71 / DSM PE=3 SV=2
Fusarium0G094590.1	tr|P41838|RAE1_SCHPO	1.84E-148	202/351(57.55)	427	Poly(A)+ RNA export protein GN=rae1 OS=Schizosaccharomyces pombe (strain 972 / ATCC 24843) PE=1 SV=1
Fusarium0G094610.1	tr|P38256|YBU6_YEAST	9.08E-15	64/241(26.56)	72	Uncharacterized protein YBR096W GN=YBR096W OS=Saccharomyces cerevisiae (strain ATCC 204508 / S288c) PE=1 SV=1
Fusarium0G094620.1	tr|Q5BD77|HOGA1_EMENI	3.51E-42	95/283(33.57)	150	Probable 4-hydroxy-2-oxoglutarate aldolase, mitochondrial GN=AN1503 OS=Emericella nidulans (strain FGSC A4 / ATCC 38163 / CBS 112.46 / NRRL PE=1 SV=1
Fusarium0G094630.1	tr|P17423|KHSE_YEAST	5.77E-145	201/352(57.10)	418	Homoserine kinase GN=THR1 OS=Saccharomyces cerevisiae (strain ATCC 204508 / S288c) PE=1 SV=4
Fusarium0G094640.1	tr|O74238|SNP1_PHANO	1.28E-36	66/138(47.83)	124	Protein SnodProt1 (Precursor) GN=SNOG_13722 OS=Phaeosphaeria nodorum (strain SN15 / ATCC MYA-4574 / FGSC 10173) PE=2 SV=1
Fusarium0G094670.1	tr|O94654|YGF3_SCHPO	4.22E-12	79/293(26.96)	67	Uncharacterized transporter C405.03c GN=SPBC405.03c OS=Schizosaccharomyces pombe (strain 972 / ATCC 24843) PE=3 SV=1
Fusarium0G094680.1	tr|O59826|KCAB_SCHPO	6.27E-23	83/323(25.70)	97	Putative voltage-gated potassium channel subunit beta GN=SPCC965.06 OS=Schizosaccharomyces pombe (strain 972 / ATCC 24843) PE=3 SV=1
Fusarium0G094690.1	tr|O42637|CIA84_NEUCR	2.22E-106	228/701(32.52)	345	Complex I intermediate-associated protein 84, mitochondrial (Precursor) GN=cia84 OS=Neurospora crassa (strain ATCC 24698 / 74-OR23-1A / CBS 708.71 / DSM PE=1 SV=2
Fusarium0G094700.1	tr|P40033|RSM18_YEAST	1.34E-08	31/117(26.50)	51	37S ribosomal protein RSM18, mitochondrial (Precursor) GN=RSM18 OS=Saccharomyces cerevisiae (strain ATCC 204508 / S288c) PE=1 SV=2
Fusarium0G094710.1	tr|P32899|IMP3_YEAST	8.15E-79	111/182(60.99)	236	U3 small nucleolar ribonucleoprotein protein IMP3 GN=IMP3 OS=Saccharomyces cerevisiae (strain ATCC 204508 / S288c) PE=1 SV=1
Fusarium0G094730.1	tr|Q9UR24|RHP26_SCHPO	5.80E-75	186/617(30.15)	268	DNA repair protein rhp26 GN=rhp26 OS=Schizosaccharomyces pombe (strain 972 / ATCC 24843) PE=3 SV=1
Fusarium0G094740.1	tr|Q4HXT5|GPI11_GIBZE	2.19E-130	192/257(74.71)	373	Glycosylphosphatidylinositol anchor biosynthesis protein 11 GN=GPI11 OS=Gibberella zeae (strain PH-1 / ATCC MYA-4620 / FGSC 9075 / NRRL 31084) PE=3 SV=1
Fusarium0G094770.1	tr|Q871U2|ATG7_NEUCR	0	493/682(72.29)	1012	Ubiquitin-like modifier-activating enzyme atg7 GN=apg-5 OS=Neurospora crassa (strain ATCC 24698 / 74-OR23-1A / CBS 708.71 / DSM PE=3 SV=1
Fusarium0G094780.1	tr|O43012|DCTD_SCHPO	1.46E-101	147/274(53.65)	307	Deoxycytidylate deaminase GN=SPBC2G2.13c OS=Schizosaccharomyces pombe (strain 972 / ATCC 24843) PE=3 SV=2
Fusarium0G094790.1	tr|P07527|WEE1_SCHPO	1.77E-73	141/352(40.06)	262	Mitosis inhibitor protein kinase wee1 GN=wee1 OS=Schizosaccharomyces pombe (strain 972 / ATCC 24843) PE=1 SV=1
Fusarium0G094810.1	tr|C8VTR6|Y0074_EMENI	7.46E-71	182/546(33.33)	240	Putative acyl-coenzyme A synthetase GN=AN10074 OS=Emericella nidulans (strain FGSC A4 / ATCC 38163 / CBS 112.46 / NRRL PE=3 SV=1
Fusarium0G094820.1	tr|P40915|NDUV2_NEUCR	8.28E-110	163/258(63.18)	322	NADH-ubiquinone oxidoreductase 24 kDa subunit, mitochondrial (Precursor) GN=nuo-24 OS=Neurospora crassa (strain ATCC 24698 / 74-OR23-1A / CBS 708.71 / DSM PE=2 SV=1
Fusarium0G007840.1	tr|A2QQ94|ABFC_ASPNC	0	294/524(56.11)	558	Probable alpha-L-arabinofuranosidase C (Precursor) GN=abfC OS=Aspergillus niger (strain CBS 513.88 / FGSC A1513) PE=3 SV=1
Fusarium0G007860.1	tr|P0CE00|MPH3_YEAST	2.91E-61	159/526(30.23)	214	Alpha-glucosides permease MPH3 GN=MPH3 OS=Saccharomyces cerevisiae (strain ATCC 204508 / S288c) PE=1 SV=1
Fusarium0G007880.1	tr|Q5AU81|AFCA_EMENI	0	450/800(56.25)	871	Alpha-fucosidase A (Precursor) GN=afcA OS=Emericella nidulans (strain FGSC A4 / ATCC 38163 / CBS 112.46 / NRRL PE=2 SV=1
Fusarium0G007900.1	tr|Q07288|ADH1_KLUMA	2.21E-26	97/338(28.70)	107	Alcohol dehydrogenase 1 GN=ADH1 OS=Kluyveromyces marxianus (Yeast) PE=3 SV=1
Fusarium0G007920.1	tr|P40902|ISP7_SCHPO	9.44E-11	31/88(35.23)	61	Sexual differentiation process protein isp7 GN=isp7 OS=Schizosaccharomyces pombe (strain 972 / ATCC 24843) PE=2 SV=1
Fusarium0G007930.1	tr|Q5KMX3|1A1D_CRYNJ	8.94E-74	139/356(39.04)	236	Probable 1-aminocyclopropane-1-carboxylate deaminase GN=CNB00190 OS=Cryptococcus neoformans var. neoformans serotype D (strain JEC21 / PE=3 SV=1
Fusarium0G007940.1	tr|Q7LL04|YQK1_SCHPO	1.35E-13	77/283(27.21)	70	UPF0676 protein C1494.01 GN=SPCC1494.01 OS=Schizosaccharomyces pombe (strain 972 / ATCC 24843) PE=3 SV=2
Fusarium0G007950.1	tr|Q09752|FNX1_SCHPO	1.87E-71	173/501(34.53)	241	Multidrug resistance protein fnx1 GN=fnx1 OS=Schizosaccharomyces pombe (strain 972 / ATCC 24843) PE=2 SV=2
Fusarium0G007960.1	tr|Q875K1|ERG6_CLAL4	2.32E-08	35/109(32.11)	53	Sterol 24-C-methyltransferase GN=ERG6 OS=Clavispora lusitaniae (strain ATCC 42720) PE=3 SV=1
Fusarium0G007970.1	tr|A1DBJ7|PLYE_NEOFI	1.82E-90	148/239(61.92)	271	Probable pectate lyase E (Precursor) GN=plyE OS=Neosartorya fischeri (strain ATCC 1020 / DSM 3700 / FGSC A1164 / NRRL PE=3 SV=1
Fusarium0G007980.1	tr|O94469|DUR31_SCHPO	0	358/661(54.16)	740	Probable urea active transporter 1 GN=dur3-1 OS=Schizosaccharomyces pombe (strain 972 / ATCC 24843) PE=3 SV=1
Fusarium0G007990.1	tr|P09437|CYB2_HANAN	4.05E-128	183/320(57.19)	383	Cytochrome b2, mitochondrial (Precursor) GN=CYB2 OS=Hansenula anomala (Yeast) PE=1 SV=2
Fusarium0G008010.1	tr|Q2U2Y9|QUTD_ASPOR	1.13E-63	160/535(29.91)	220	Probable quinate permease GN=qutD OS=Aspergillus oryzae (strain ATCC 42149 / RIB 40) PE=3 SV=1
Fusarium0G008030.1	tr|O60116|RBSK_SCHPO	9.57E-62	139/315(44.13)	202	Putative ribokinase GN=SPBC16G5.02c OS=Schizosaccharomyces pombe (strain 972 / ATCC 24843) PE=3 SV=1
Fusarium0G008040.1	tr|Q9P326|PRO1_NEUCR	4.97E-10	23/38(60.53)	60	Transcriptional regulatory protein pro1 GN=adv-1 OS=Neurospora crassa (strain ATCC 24698 / 74-OR23-1A / CBS 708.71 / DSM PE=2 SV=1
Fusarium0G008050.1	tr|O59805|YJV7_SCHPO	4.64E-75	180/546(32.97)	249	Putative amidase C550.07 GN=SPCC550.07 OS=Schizosaccharomyces pombe (strain 972 / ATCC 24843) PE=3 SV=1
Fusarium0G008070.1	tr|Q9UV10|HET6_NEUCR	1.44E-22	167/708(23.59)	102	Heterokaryon incompatibility protein 6, OR allele GN=het-6 OS=Neurospora crassa (strain ATCC 24698 / 74-OR23-1A / CBS 708.71 / DSM PE=4 SV=1
Fusarium0G008100.1	tr|Q9UUN9|ALD2_SPOSA	8.02E-54	111/337(32.94)	182	Aldehyde reductase 2 OS=Sporobolomyces salmonicolor PE=1 SV=3
Fusarium0G008110.1	tr|P38680|MTR_NEUCR	3.63E-40	109/425(25.65)	151	N amino acid transport system protein GN=mtr OS=Neurospora crassa (strain ATCC 24698 / 74-OR23-1A / CBS 708.71 / DSM PE=3 SV=2
Fusarium0G008120.1	tr|P38256|YBU6_YEAST	1.33E-20	60/241(24.90)	89	Uncharacterized protein YBR096W GN=YBR096W OS=Saccharomyces cerevisiae (strain ATCC 204508 / S288c) PE=1 SV=1
Fusarium0G008130.1	tr|Q12618|ACO1_AJECA	0	306/442(69.23)	665	Acyl-CoA desaturase GN=OLE1 OS=Ajellomyces capsulatus (Darling&apos;s disease fungus) PE=3 SV=1
Fusarium0G008140.1	tr|Q10072|YAN6_SCHPO	1.61E-23	105/428(24.53)	104	Uncharacterized transporter C3H1.06c GN=SPAC3H1.06c OS=Schizosaccharomyces pombe (strain 972 / ATCC 24843) PE=3 SV=1
Fusarium0G008150.1	tr|Q00730|STCW_EMENI	2.48E-07	83/396(20.96)	53	Putative sterigmatocystin biosynthesis monooxygenase stcW GN=stcW OS=Emericella nidulans (strain FGSC A4 / ATCC 38163 / CBS 112.46 / NRRL PE=3 SV=2
Fusarium0G008180.1	tr|Q6CEE9|SDR_YARLI	1.29E-34	85/263(32.32)	128	Probable NADP-dependent mannitol dehydrogenase GN=YALI0B16192g OS=Yarrowia lipolytica (strain CLIB 122 / E 150) PE=1 SV=1
Fusarium0G008190.1	tr|P39721|AIM2_YEAST	4.19E-41	92/250(36.80)	144	Protein AIM2 GN=AIM2 OS=Saccharomyces cerevisiae (strain ATCC 204508 / S288c) PE=1 SV=1
Fusarium0G008200.1	tr|Q09920|FIO1_SCHPO	8.46E-13	89/365(24.38)	70	Iron transport multicopper oxidase fio1 (Precursor) GN=fio1 OS=Schizosaccharomyces pombe (strain 972 / ATCC 24843) PE=3 SV=1
Fusarium0G008210.1	tr|Q9UV10|HET6_NEUCR	5.08E-36	182/691(26.34)	145	Heterokaryon incompatibility protein 6, OR allele GN=het-6 OS=Neurospora crassa (strain ATCC 24698 / 74-OR23-1A / CBS 708.71 / DSM PE=4 SV=1
Fusarium0G008250.1	tr|P53241|VHT1_YEAST	7.77E-75	149/471(31.63)	250	Vitamin H transporter GN=VHT1 OS=Saccharomyces cerevisiae (strain ATCC 204508 / S288c) PE=1 SV=1
Fusarium0G008260.1	tr|Q00730|STCW_EMENI	4.28E-69	162/557(29.08)	237	Putative sterigmatocystin biosynthesis monooxygenase stcW GN=stcW OS=Emericella nidulans (strain FGSC A4 / ATCC 38163 / CBS 112.46 / NRRL PE=3 SV=2
Fusarium0G008280.1	tr|Q2PGY1|XYNA_PENCI	1.82E-62	94/175(53.71)	210	Endo-1,4-beta-xylanase A (Precursor) GN=xynA OS=Penicillium citrinum PE=1 SV=1
Fusarium0G008320.1	tr|Q59YT1|QDR2_CANAL	3.53E-71	151/464(32.54)	238	MFS antiporter QDR2 {ECO:0000305} OS=Candida albicans (strain SC5314 / ATCC MYA-2876) PE=3 SV=1
Fusarium0G008330.1	tr|P17489|LAC1_EMENI	1.15E-64	184/596(30.87)	224	Laccase-1 (Precursor) GN=yA OS=Emericella nidulans (strain FGSC A4 / ATCC 38163 / CBS 112.46 / NRRL PE=2 SV=3
Fusarium0G008340.1	tr|P17489|LAC1_EMENI	7.50E-23	110/430(25.58)	100	Laccase-1 (Precursor) GN=yA OS=Emericella nidulans (strain FGSC A4 / ATCC 38163 / CBS 112.46 / NRRL PE=2 SV=3
Fusarium0G008350.1	tr|O42896|YBQ3_SCHPO	8.04E-65	138/370(37.30)	214	Uncharacterized oxidoreductase C115.03 OS=Schizosaccharomyces pombe (strain 972 / ATCC 24843) PE=3 SV=1
Fusarium0G008360.1	tr|O13755|OSM1_SCHPO	3.04E-13	133/561(23.71)	72	Fumarate reductase GN=osm1 OS=Schizosaccharomyces pombe (strain 972 / ATCC 24843) PE=3 SV=1
Fusarium0G008400.1	tr|Q9Y7B1|ACOX_PICPA	1.51E-08	86/324(26.54)	56	Acyl-coenzyme A oxidase GN=POX1 OS=Komagataella pastoris (Yeast) PE=3 SV=1
Fusarium0G008420.1	tr|Q01373|FOX2_NEUCR	0	547/890(61.46)	1132	(3R)-3-hydroxyacyl-CoA dehydrogenase GN=fox-2 OS=Neurospora crassa (strain ATCC 24698 / 74-OR23-1A / CBS 708.71 / DSM PE=1 SV=1
Fusarium0G008440.1	tr|Q9Y823|HOSM_SCHPO	1.43E-13	97/374(25.94)	72	Homocitrate synthase, mitochondrial (Precursor) GN=lys4 OS=Schizosaccharomyces pombe (strain 972 / ATCC 24843) PE=1 SV=1
Fusarium0G008450.1	tr|O13317|TRI11_FUSSP	1.52E-130	195/471(41.40)	392	Isotrichodermin C-15 hydroxylase GN=TRI11 OS=Fusarium sporotrichioides PE=3 SV=1
Fusarium0G008460.1	tr|O14158|YE76_SCHPO	8.24E-12	35/106(33.02)	64	AB hydrolase superfamily protein C4A8.06c GN=SPAC4A8.06c OS=Schizosaccharomyces pombe (strain 972 / ATCC 24843) PE=3 SV=1
Fusarium0G008470.1	tr|A1CLY7|CCSB_ASPCL	8.36E-126	248/675(36.74)	390	Ketocytochalasin monooxygenase {ECO:0000305} OS=Aspergillus clavatus (strain ATCC 1007 / CBS 513.65 / DSM 816 / NCTC PE=1 SV=1
Fusarium0G008480.1	tr|D4AK45|CHADH_ARTBC	1.07E-35	93/247(37.65)	129	Chanoclavine-I dehydrogenase GN=ARB_04646 OS=Arthroderma benhamiae (strain ATCC MYA-4681 / CBS 112371) PE=1 SV=1
Fusarium0G008490.1	tr|Q00730|STCW_EMENI	3.55E-10	83/402(20.65)	63	Putative sterigmatocystin biosynthesis monooxygenase stcW GN=stcW OS=Emericella nidulans (strain FGSC A4 / ATCC 38163 / CBS 112.46 / NRRL PE=3 SV=2
Fusarium0G008500.1	tr|C8VTR6|Y0074_EMENI	1.02E-41	108/266(40.60)	152	Putative acyl-coenzyme A synthetase GN=AN10074 OS=Emericella nidulans (strain FGSC A4 / ATCC 38163 / CBS 112.46 / NRRL PE=3 SV=1
Fusarium0G008510.1	tr|Q00730|STCW_EMENI	5.89E-57	136/524(25.95)	205	Putative sterigmatocystin biosynthesis monooxygenase stcW GN=stcW OS=Emericella nidulans (strain FGSC A4 / ATCC 38163 / CBS 112.46 / NRRL PE=3 SV=2
Fusarium0G008520.1	tr|P52959|CTF1B_FUSSO	5.41E-138	257/682(37.68)	434	Cutinase transcription factor 1 beta GN=CTF1-BETA OS=Fusarium solani subsp. pisi (Nectria haematococca) PE=2 SV=1
Fusarium0G008530.1	tr|Q8J0F0|CEFD2_ACRCH	2.54E-136	204/376(54.26)	409	Isopenicillin N epimerase component 2 GN=cefD2 OS=Acremonium chrysogenum (Cephalosporium acremonium) PE=3 SV=1
Fusarium0G008540.1	tr|Q8X1D8|NAO_FUSOX	2.25E-15	98/422(23.22)	78	Nitroalkane oxidase OS=Fusarium oxysporum (Fusarium vascular wilt) PE=1 SV=1
Fusarium0G008550.1	tr|Q8J0F0|CEFD2_ACRCH	1.38E-27	98/333(29.43)	113	Isopenicillin N epimerase component 2 GN=cefD2 OS=Acremonium chrysogenum (Cephalosporium acremonium) PE=3 SV=1
Fusarium0G008560.1	tr|Q01576|ACSA_PHYB8	4.46E-09	36/117(30.77)	56	Acetyl-coenzyme A synthetase GN=facA OS=Phycomyces blakesleeanus (strain ATCC 8743b / FGSC 10004 / NBRC 33097 PE=2 SV=1
Fusarium0G008570.1	tr|P52959|CTF1B_FUSSO	5.45E-21	65/213(30.52)	97	Cutinase transcription factor 1 beta GN=CTF1-BETA OS=Fusarium solani subsp. pisi (Nectria haematococca) PE=2 SV=1
Fusarium0G008620.1	tr|P24552|OXDA_FUSSO	0	244/364(67.03)	523	D-amino-acid oxidase OS=Fusarium solani subsp. pisi (Nectria haematococca) PE=1 SV=1
Fusarium0G008640.1	tr|O74187|ALDH_AGABI	2.77E-93	177/458(38.65)	296	Aldehyde dehydrogenase GN=aldA OS=Agaricus bisporus (White button mushroom) PE=3 SV=1
Fusarium0G008660.1	tr|Q9Y7D5|LOVF_ASPTE	0	801/2615(30.63)	1055	Lovastatin diketide synthase LovF GN=lovF OS=Aspergillus terreus PE=1 SV=1
Fusarium0G008690.1	tr|O14334|PFD1_SCHPO	1.06E-13	32/107(29.91)	63	Probable prefoldin subunit 1 GN=SPBC1D7.01 OS=Schizosaccharomyces pombe (strain 972 / ATCC 24843) PE=3 SV=1
Fusarium0G094860.1	tr|O42799|ALL7_ASPFU	3.58E-20	53/126(42.06)	88	Allergen Asp f 7 (Precursor) GN=AFUA_4G06670 OS=Neosartorya fumigata (strain ATCC MYA-4609 / Af293 / CBS 101355 / FGSC PE=1 SV=2
Fusarium0G094870.1	tr|P53970|YNC4_YEAST	1.35E-30	83/236(35.17)	116	Putative protein N-methyltransferase YNL024C {ECO:0000305} GN=YNL024C OS=Saccharomyces cerevisiae (strain ATCC 204508 / S288c) PE=1 SV=1
Fusarium0G094880.1	tr|P38928|AXL2_YEAST	7.90E-42	120/417(28.78)	165	Axial budding pattern protein 2 (Precursor) GN=AXL2 OS=Saccharomyces cerevisiae (strain ATCC 204508 / S288c) PE=1 SV=1
Fusarium0G094890.1	tr|Q09173|PP2C3_SCHPO	9.29E-146	206/326(63.19)	427	Protein phosphatase 2C homolog 3 GN=ptc3 OS=Schizosaccharomyces pombe (strain 972 / ATCC 24843) PE=3 SV=1
Fusarium0G094910.1	tr|O94611|MUG65_SCHPO	3.38E-30	81/245(33.06)	118	Meiotically up-regulated gene 65 protein GN=mug65 OS=Schizosaccharomyces pombe (strain 972 / ATCC 24843) PE=1 SV=2
Fusarium0G094930.1	tr|Q12381|PRP1_SCHPO	4.57E-166	288/600(48.00)	504	Pre-mRNA-splicing factor prp1 GN=prp1 OS=Schizosaccharomyces pombe (strain 972 / ATCC 24843) PE=1 SV=1
Fusarium0G094940.1	tr|P41819|DIM1_YEAST	7.22E-131	199/373(53.35)	381	Dimethyladenosine transferase GN=DIM1 OS=Saccharomyces cerevisiae (strain ATCC 204508 / S288c) PE=1 SV=1
Fusarium0G094950.1	tr|P53950|VAC7_YEAST	4.94E-14	62/269(23.05)	75	Vacuolar segregation protein 7 GN=VAC7 OS=Saccharomyces cerevisiae (strain ATCC 204508 / S288c) PE=1 SV=1
Fusarium0G094970.1	tr|Q7S7F1|RL30_NEUCR	1.89E-61	89/109(81.65)	186	60S ribosomal protein L30 GN=rpl-30 OS=Neurospora crassa (strain ATCC 24698 / 74-OR23-1A / CBS 708.71 / DSM PE=3 SV=1
Fusarium0G094980.1	tr|Q09127|RL10A_SCHPO	1.71E-123	166/216(76.85)	353	60S ribosomal protein L10-A GN=rpl10a OS=Schizosaccharomyces pombe (strain 972 / ATCC 24843) PE=2 SV=2
Fusarium0G095010.1	tr|Q06466|TDA6_YEAST	1.89E-49	108/254(42.52)	178	Putative vacuolar protein sorting-associated protein TDA6 GN=TDA6 OS=Saccharomyces cerevisiae (strain ATCC 204508 / S288c) PE=2 SV=1
Fusarium0G095030.1	tr|Q9P4P9|HIS5_EMENI	3.50E-123	190/298(63.76)	369	Cyclase GN=hisHF OS=Emericella nidulans (strain FGSC A4 / ATCC 38163 / CBS 112.46 / NRRL PE=3 SV=2
Fusarium0G095050.1	tr|O74345|UCP3_SCHPO	1.86E-46	90/242(37.19)	174	UBA domain-containing protein 3 GN=ucp3 OS=Schizosaccharomyces pombe (strain 972 / ATCC 24843) PE=3 SV=1
Fusarium0G095060.1	tr|P38713|OSH3_YEAST	6.09E-114	325/1104(29.44)	377	Oxysterol-binding protein homolog 3 GN=OSH3 OS=Saccharomyces cerevisiae (strain ATCC 204508 / S288c) PE=1 SV=1
Fusarium0G095070.1	tr|B0XT72|GEL1_ASPFC	2.54E-152	233/414(56.28)	445	1,3-beta-glucanosyltransferase gel1 (Precursor) GN=gel1 OS=Neosartorya fumigata (strain CEA10 / CBS 144.89 / FGSC A1163) PE=1 SV=1
Fusarium0G095080.1	tr|Q4HYI0|TFB5_GIBZE	1.55E-43	70/71(98.59)	138	RNA polymerase II transcription factor B subunit 5 GN=TFB5 OS=Gibberella zeae (strain PH-1 / ATCC MYA-4620 / FGSC 9075 / NRRL 31084) PE=3 SV=3
Fusarium0G095100.1	tr|Q10248|YD1K_SCHPO	2.32E-43	101/301(33.55)	153	Uncharacterized mitochondrial carrier C4G9.20c GN=SPAC4G9.20c OS=Schizosaccharomyces pombe (strain 972 / ATCC 24843) PE=3 SV=2
Fusarium0G095110.1	tr|Q09668|RL22_SCHPO	3.82E-48	73/106(68.87)	153	60S ribosomal protein L22 GN=rpl22 OS=Schizosaccharomyces pombe (strain 972 / ATCC 24843) PE=1 SV=3
Fusarium0G095150.1	tr|Q4HY71|DBP5_GIBZE	0	439/488(89.96)	907	ATP-dependent RNA helicase DBP5 GN=DBP5 OS=Gibberella zeae (strain PH-1 / ATCC MYA-4620 / FGSC 9075 / NRRL 31084) PE=3 SV=1
Fusarium0G095170.1	tr|O74411|MEU10_SCHPO	8.32E-43	103/319(32.29)	157	Meiotic expression up-regulated protein 10 (Precursor) GN=meu10 OS=Schizosaccharomyces pombe (strain 972 / ATCC 24843) PE=3 SV=1
Fusarium0G095180.1	tr|P22134|MAG_YEAST	1.43E-31	85/273(31.14)	122	DNA-3-methyladenine glycosylase GN=MAG1 OS=Saccharomyces cerevisiae (strain ATCC 204508 / S288c) PE=1 SV=1
Fusarium0G095190.1	tr|P32629|ANP1_YEAST	1.03E-91	146/308(47.40)	288	Mannan polymerase II complex ANP1 subunit GN=SYGP-ORF28 OS=Saccharomyces cerevisiae (strain ATCC 204508 / S288c) PE=1 SV=3
Fusarium0G095200.1	tr|P0C149|SNF7_MAGO7	5.44E-104	167/224(74.55)	303	Vacuolar-sorting protein SNF7 GN=SNF7 OS=Magnaporthe oryzae (strain 70-15 / ATCC MYA-4617 / FGSC 8958) PE=3 SV=1
Fusarium0G095240.1	tr|Q09690|POM1_SCHPO	1.59E-173	253/447(56.60)	550	Dual specificity protein kinase pom1 GN=pom1 OS=Schizosaccharomyces pombe (strain 972 / ATCC 24843) PE=1 SV=1
Fusarium0G095250.1	tr|Q03370|PEX29_YEAST	3.34E-52	139/482(28.84)	187	Peroxisomal membrane protein PEX29 GN=PEX29 OS=Saccharomyces cerevisiae (strain ATCC 204508 / S288c) PE=1 SV=1
Fusarium0G095260.1	tr|Q92236|GGPPS_GIBFU	8.54E-96	137/153(89.54)	286	Geranylgeranyl pyrophosphate synthase GN=GGS OS=Gibberella fujikuroi (Bakanae and foot rot disease fungus) PE=3 SV=1
Fusarium0G095270.1	tr|P36589|CDC14_SCHPO	2.80E-24	85/297(28.62)	99	Cell division control protein 14 GN=cdc14 OS=Schizosaccharomyces pombe (strain 972 / ATCC 24843) PE=1 SV=1
Fusarium0G095300.1	tr|Q9P7S9|IES4_SCHPO	2.15E-15	40/112(35.71)	72	INO80 complex subunit 4 GN=ies4 OS=Schizosaccharomyces pombe (strain 972 / ATCC 24843) PE=1 SV=1
Fusarium0G095310.1	tr|O94712|YC5C_SCHPO	1.21E-57	128/463(27.65)	205	Uncharacterized protein C1259.12c GN=SPCC1259.12c OS=Schizosaccharomyces pombe (strain 972 / ATCC 24843) PE=3 SV=2
Fusarium0G095320.1	tr|Q9HE00|MTX1_SCHPO	1.43E-09	45/194(23.20)	57	Metaxin-1 GN=mtx1 OS=Schizosaccharomyces pombe (strain 972 / ATCC 24843) PE=3 SV=1
Fusarium0G095340.1	tr|Q6C6X6|TPMT_YARLI	1.62E-06	40/144(27.78)	48	Probable thiopurine S-methyltransferase GN=YALI0E05467g OS=Yarrowia lipolytica (strain CLIB 122 / E 150) PE=3 SV=1
Fusarium0G095350.1	tr|P38747|OTU2_YEAST	1.33E-11	27/65(41.54)	61	OTU domain-containing protein 2 GN=OTU2 OS=Saccharomyces cerevisiae (strain ATCC 204508 / S288c) PE=1 SV=1
Fusarium0G095360.1	tr|Q00083|APSA_EMENI	8.33E-21	52/145(35.86)	99	Anucleate primary sterigmata protein A GN=apsA OS=Emericella nidulans (strain FGSC A4 / ATCC 38163 / CBS 112.46 / NRRL PE=1 SV=2
Fusarium0G095390.1	tr|Q01387|RAS2_NEUCR	1.74E-121	173/235(73.62)	348	Protein ras-2 (Precursor) GN=ras-2 OS=Neurospora crassa (strain ATCC 24698 / 74-OR23-1A / CBS 708.71 / DSM PE=3 SV=2
Fusarium0G095400.1	tr|Q06810|OPY2_YEAST	8.06E-07	52/172(30.23)	50	Protein OPY2 GN=OPY2 OS=Saccharomyces cerevisiae (strain ATCC 204508 / S288c) PE=1 SV=1
Fusarium0G095410.1	tr|P29070|CHS1_NEUCR	0	689/933(73.85)	1399	Chitin synthase 1 GN=chs-1 OS=Neurospora crassa (strain ATCC 24698 / 74-OR23-1A / CBS 708.71 / DSM PE=3 SV=2
Fusarium0G095420.1	tr|Q6C9W0|UBC12_YARLI	1.20E-90	128/184(69.57)	266	NEDD8-conjugating enzyme UBC12 GN=UBC12 OS=Yarrowia lipolytica (strain CLIB 122 / E 150) PE=3 SV=1
Fusarium0G095430.1	tr|P38674|ILV5_NEUCR	0	349/406(85.96)	704	Ketol-acid reductoisomerase, mitochondrial (Precursor) GN=ilv-2 OS=Neurospora crassa (strain ATCC 24698 / 74-OR23-1A / CBS 708.71 / DSM PE=3 SV=2
Fusarium0G095440.1	tr|P36007|SRY1_YEAST	1.07E-55	139/388(35.82)	189	Threo-3-hydroxyaspartate ammonia-lyase GN=SRY1 OS=Saccharomyces cerevisiae (strain ATCC 204508 / S288c) PE=1 SV=1
Fusarium0G095450.1	tr|Q59XM0|QDR3_CANAL	8.21E-61	111/271(40.96)	216	MFS antiporter QDR3 {ECO:0000305} OS=Candida albicans (strain SC5314 / ATCC MYA-2876) PE=2 SV=1
Fusarium0G095460.1	tr|Q9UT44|PROA_SCHPO	1.29E-156	230/451(51.00)	456	Probable gamma-glutamyl phosphate reductase GN=pro1 OS=Schizosaccharomyces pombe (strain 972 / ATCC 24843) PE=3 SV=1
Fusarium0G095470.1	tr|Q92372|RFA1_SCHPO	0	292/617(47.33)	575	Replication factor A protein 1 GN=ssb1 OS=Schizosaccharomyces pombe (strain 972 / ATCC 24843) PE=1 SV=1
Fusarium0G095480.1	tr|P39721|AIM2_YEAST	6.55E-17	61/240(25.42)	78	Protein AIM2 GN=AIM2 OS=Saccharomyces cerevisiae (strain ATCC 204508 / S288c) PE=1 SV=1
Fusarium0G095490.1	tr|O94564|YGD6_SCHPO	3.86E-29	97/331(29.31)	116	Zinc-type alcohol dehydrogenase-like protein C1773.06c GN=SPBC1773.06c OS=Schizosaccharomyces pombe (strain 972 / ATCC 24843) PE=3 SV=1
Fusarium0G095500.1	tr|Q01302|CCG6_NEUCR	2.45E-45	95/156(60.90)	148	Clock-controlled protein 6 GN=ccg-6 OS=Neurospora crassa (strain ATCC 24698 / 74-OR23-1A / CBS 708.71 / DSM PE=2 SV=2
Fusarium0G095510.1	tr|Q01574|ACS1_YEAST	2.32E-57	136/352(38.64)	207	Acetyl-coenzyme A synthetase 1 GN=ACS1 OS=Saccharomyces cerevisiae (strain ATCC 204508 / S288c) PE=1 SV=2
Fusarium0G095530.1	tr|P36011|STUA_EMENI	9.23E-130	306/638(47.96)	402	Cell pattern formation-associated protein stuA GN=stuA OS=Emericella nidulans (strain FGSC A4 / ATCC 38163 / CBS 112.46 / NRRL PE=2 SV=2
Fusarium0G095550.1	tr|A3LZU8|RMGL_PICST	6.32E-54	118/345(34.20)	183	L-rhamnono-gamma-lactonase GN=LRA2 OS=Scheffersomyces stipitis (strain ATCC 58785 / CBS 6054 / NBRC 10063 / PE=1 SV=2
Fusarium0G095610.1	tr|C7YRT4|RU1C_NECH7	1.12E-125	202/205(98.54)	357	U1 small nuclear ribonucleoprotein C {ECO:0000255|HAMAP-Rule:MF_03153} GN=NECHADRAFT_80502 OS=Nectria haematococca (strain 77-13-4 / ATCC MYA-4622 / FGSC 9596 / PE=3 SV=1
Fusarium0G095620.1	tr|Q4HY20|TMEDA_GIBZE	3.03E-143	191/218(87.61)	402	Endoplasmic reticulum vesicle protein 25 (Precursor) GN=ERV25 OS=Gibberella zeae (strain PH-1 / ATCC MYA-4620 / FGSC 9075 / NRRL 31084) PE=3 SV=1
Fusarium0G095630.1	tr|Q12109|SYWC_YEAST	3.23E-162	228/415(54.94)	469	Tryptophan--tRNA ligase, cytoplasmic GN=WRS1 OS=Saccharomyces cerevisiae (strain ATCC 204508 / S288c) PE=1 SV=1
Fusarium0G095640.1	tr|B6HRA4|SDHF2_PENCW	8.93E-59	95/167(56.89)	190	Succinate dehydrogenase assembly factor 2, mitochondrial {ECO:0000255|HAMAP-Rule:MF_03057} (Precursor) GN=Pc22g03150 OS=Penicillium chrysogenum (strain ATCC 28089 / DSM 1075 / Wisconsin PE=3 SV=1
Fusarium0G095650.1	tr|Q9UUB5|MIS13_SCHPO	4.35E-25	63/171(36.84)	105	Kinetochore protein mis13 GN=mis13 OS=Schizosaccharomyces pombe (strain 972 / ATCC 24843) PE=1 SV=1
Fusarium0G095660.1	tr|P52890|ATF1_SCHPO	8.35E-13	34/73(46.58)	70	Transcription factor atf1 GN=atf1 OS=Schizosaccharomyces pombe (strain 972 / ATCC 24843) PE=1 SV=1
Fusarium0G095680.1	tr|P36627|BYR3_SCHPO	2.10E-23	69/179(38.55)	98	Cellular nucleic acid-binding protein homolog GN=byr3 OS=Schizosaccharomyces pombe (strain 972 / ATCC 24843) PE=3 SV=1
Fusarium0G095690.1	tr|C7YRS7|DRE2_NECH7	0	310/316(98.10)	615	Fe-S cluster assembly protein DRE2 {ECO:0000255|HAMAP-Rule:MF_03115} GN=NECHADRAFT_40847 OS=Nectria haematococca (strain 77-13-4 / ATCC MYA-4622 / FGSC 9596 / PE=3 SV=1
Fusarium0G095700.1	tr|C7YRS6|KEX1_NECH7	0	608/613(99.18)	1267	Pheromone-processing carboxypeptidase KEX1 (Precursor) GN=KEX1 OS=Nectria haematococca (strain 77-13-4 / ATCC MYA-4622 / FGSC 9596 / PE=3 SV=1
Fusarium0G095710.1	tr|Q12314|SFM1_YEAST	8.19E-48	91/216(42.13)	159	Protein arginine N-methyltransferase SFM1 {ECO:0000305|PubMed:22650761} GN=OR26.11 OS=Saccharomyces cerevisiae (strain ATCC 204508 / S288c) PE=1 SV=1
Fusarium0G095720.1	tr|Q9UTG6|FMT_SCHPO	5.63E-22	66/216(30.56)	94	Putative methionyl-tRNA formyltransferase GN=fmt1 OS=Schizosaccharomyces pombe (strain 972 / ATCC 24843) PE=3 SV=1
Fusarium0G095750.1	tr|Q7SFN5|PALI_NEUCR	9.04E-08	37/141(26.24)	52	pH-response regulator protein palI/prr-5 GN=prr-5 OS=Neurospora crassa (strain ATCC 24698 / 74-OR23-1A / CBS 708.71 / DSM PE=3 SV=2
Fusarium0G095760.1	tr|O42898|COMT1_SCHPO	4.70E-07	38/130(29.23)	49	Probable catechol O-methyltransferase 1 GN=SPBC119.03 OS=Schizosaccharomyces pombe (strain 972 / ATCC 24843) PE=3 SV=1
Fusarium0G095780.1	tr|O42901|YBA9_SCHPO	8.53E-62	90/154(58.44)	193	Uncharacterized protein C119.09c GN=SPBC119.09c OS=Schizosaccharomyces pombe (strain 972 / ATCC 24843) PE=2 SV=3
Fusarium0G095820.1	tr|P53883|NOP13_YEAST	4.88E-40	94/282(33.33)	149	Nucleolar protein 13 GN=NOP13 OS=Saccharomyces cerevisiae (strain ATCC 204508 / S288c) PE=1 SV=2
Fusarium0G095830.1	tr|C7YRR5|STS1_NECH7	0	291/294(98.98)	604	Tethering factor for nuclear proteasome STS1 GN=STS1 OS=Nectria haematococca (strain 77-13-4 / ATCC MYA-4622 / FGSC 9596 / PE=3 SV=1
Fusarium0G095840.1	tr|Q9P7N6|YIO2_SCHPO	4.69E-08	42/148(28.38)	55	TPR repeat-containing protein P27G11.02 (Precursor) GN=SPAP27G11.02 OS=Schizosaccharomyces pombe (strain 972 / ATCC 24843) PE=3 SV=1
Fusarium0G095850.1	tr|O13995|DAP1_SCHPO	3.37E-18	50/115(43.48)	77	Cytochrome P450 regulator dap1 GN=dap1 OS=Schizosaccharomyces pombe (strain 972 / ATCC 24843) PE=1 SV=1
Fusarium0G095860.1	tr|Q5AMH6|CAS5_CANAL	2.60E-07	31/86(36.05)	54	Cell wall integrity transcriptional regulator CAS5 GN=CAS5 OS=Candida albicans (strain SC5314 / ATCC MYA-2876) PE=3 SV=1
Fusarium0G095870.1	tr|Q10076|HSR1_SCHPO	5.35E-06	37/114(32.46)	49	Hydrogen peroxide stress regulator 1 GN=hsr1 OS=Schizosaccharomyces pombe (strain 972 / ATCC 24843) PE=2 SV=1
Fusarium0G095900.1	tr|Q01870|WETA_PENCW	1.20E-20	78/188(41.49)	95	Regulatory protein wetA GN=wetA OS=Penicillium chrysogenum (strain ATCC 28089 / DSM 1075 / Wisconsin PE=4 SV=2
Fusarium0G095910.1	tr|P39719|FLC2_YEAST	7.86E-148	265/658(40.27)	455	Flavin carrier protein 2 (Precursor) GN=FLC2 OS=Saccharomyces cerevisiae (strain ATCC 204508 / S288c) PE=1 SV=2
Fusarium0G095930.1	tr|O13729|PUN1_SCHPO	7.99E-17	70/243(28.81)	78	SUR7 family protein pun1 GN=pun1 OS=Schizosaccharomyces pombe (strain 972 / ATCC 24843) PE=3 SV=1
Fusarium0G095960.1	tr|Q7S7G7|CSN3_NEUCR	1.35E-93	179/500(35.80)	296	COP9 signalosome complex subunit 3 GN=csn-3 OS=Neurospora crassa (strain ATCC 24698 / 74-OR23-1A / CBS 708.71 / DSM PE=1 SV=2
Fusarium0G095980.1	tr|Q9P793|MIT1_SCHPO	0	358/973(36.79)	590	Chromatin remodeling factor mit1 GN=mit1 OS=Schizosaccharomyces pombe (strain 972 / ATCC 24843) PE=1 SV=1
Fusarium0G095990.1	tr|P25270|MRM1_YEAST	1.22E-31	99/302(32.78)	128	rRNA methyltransferase 1, mitochondrial {ECO:0000303|PubMed:11867542} (Precursor) OS=Saccharomyces cerevisiae (strain ATCC 204508 / S288c) PE=1 SV=2
Fusarium0G096030.1	tr|Q53IP3|MBF1_GIBFU	1.46E-100	141/151(93.38)	289	Multiprotein-bridging factor 1 GN=MBF1 OS=Gibberella fujikuroi (Bakanae and foot rot disease fungus) PE=3 SV=1
Fusarium0G096040.1	tr|Q00808|HETE1_PODAS	1.61E-06	63/280(22.50)	51	Vegetative incompatibility protein HET-E-1 GN=HET-E1 OS=Podospora anserina (Pleurage anserina) PE=3 SV=1
Fusarium0G096050.1	tr|O74767|COPE_SCHPO	2.84E-28	88/297(29.63)	111	Probable coatomer subunit epsilon GN=sec28 OS=Schizosaccharomyces pombe (strain 972 / ATCC 24843) PE=1 SV=1
Fusarium0G096060.1	tr|P27075|RL44_CANTR	4.98E-59	90/106(84.91)	180	60S ribosomal protein L44 GN=RPL44 OS=Candida tropicalis (Yeast) PE=3 SV=2
Fusarium0G096080.1	tr|O13843|ALLA_SCHPO	2.79E-32	83/222(37.39)	119	Ureidoglycolate lyase GN=SPAC19G12.04 OS=Schizosaccharomyces pombe (strain 972 / ATCC 24843) PE=3 SV=1
Fusarium0G096090.1	tr|O13991|YEG9_SCHPO	1.46E-11	46/155(29.68)	65	Uncharacterized oxidoreductase C26H5.09c GN=SPAC26H5.09c OS=Schizosaccharomyces pombe (strain 972 / ATCC 24843) PE=2 SV=3
Fusarium0G096100.1	tr|P25351|YCR3_YEAST	1.15E-34	80/217(36.87)	138	Uncharacterized membrane protein YCR023C GN=YCR023C OS=Saccharomyces cerevisiae (strain ATCC 204508 / S288c) PE=1 SV=2
Fusarium0G096160.1	tr|P25491|MAS5_YEAST	3.66E-07	26/70(37.14)	50	Mitochondrial protein import protein MAS5 (Precursor) OS=Saccharomyces cerevisiae (strain ATCC 204508 / S288c) PE=1 SV=1
Fusarium0G096170.1	tr|Q9C101|YKT8_SCHPO	1.45E-69	139/364(38.19)	234	Uncharacterized MFS-type transporter PB1E7.08c GN=SPAPB1E7.08c OS=Schizosaccharomyces pombe (strain 972 / ATCC 24843) PE=1 SV=1
Fusarium0G096180.1	tr|Q872F4|TCP4_NEUCR	3.33E-33	65/135(48.15)	118	Putative RNA polymerase II transcriptional coactivator OS=Neurospora crassa (strain ATCC 24698 / 74-OR23-1A / CBS 708.71 / DSM PE=3 SV=1
Fusarium0G096210.1	tr|Q7S785|LKHA4_NEUCR	0	325/610(53.28)	616	Leukotriene A-4 hydrolase homolog GN=NCU06732 OS=Neurospora crassa (strain ATCC 24698 / 74-OR23-1A / CBS 708.71 / DSM PE=3 SV=2
Fusarium0G096250.1	tr|P48467|KINH_NEUCR	4.79E-73	161/366(43.99)	266	Kinesin heavy chain GN=kin OS=Neurospora crassa (strain ATCC 24698 / 74-OR23-1A / CBS 708.71 / DSM PE=1 SV=2
Fusarium0G096270.1	tr|Q03629|YMH9_YEAST	8.67E-48	91/206(44.17)	160	Uncharacterized protein YML079W GN=YML079W OS=Saccharomyces cerevisiae (strain ATCC 204508 / S288c) PE=1 SV=1
Fusarium0G096280.1	tr|Q9P7G4|OMA1_SCHPO	1.70E-63	123/294(41.84)	209	Mitochondrial metalloendopeptidase OMA1 GN=oma1 OS=Schizosaccharomyces pombe (strain 972 / ATCC 24843) PE=3 SV=1
Fusarium0G096290.1	tr|Q8X0J4|CYB5L_NEUCR	1.60E-30	46/84(54.76)	105	Putative cytochrome b5 B11H24.095 OS=Neurospora crassa (strain ATCC 24698 / 74-OR23-1A / CBS 708.71 / DSM PE=3 SV=1
Fusarium0G096310.1	tr|O13733|PPK3_SCHPO	1.51E-75	177/559(31.66)	259	Protein kinase domain-containing protein ppk3 GN=ppk3 OS=Schizosaccharomyces pombe (strain 972 / ATCC 24843) PE=3 SV=1
Fusarium0G096340.1	tr|Q5B6D6|ACON2_EMENI	0	540/807(66.91)	1104	Putative aconitate hydratase, mitochondrial (Precursor) GN=acoB OS=Emericella nidulans (strain FGSC A4 / ATCC 38163 / CBS 112.46 / NRRL PE=3 SV=1
Fusarium0G096360.1	tr|P0CL53|FADH_ASPOR	0	272/358(75.98)	570	S-(hydroxymethyl)glutathione dehydrogenase GN=FDH1 OS=Aspergillus oryzae (strain ATCC 42149 / RIB 40) PE=3 SV=1
Fusarium0G096370.1	tr|C8VC05|NTH_EMENI	1.51E-107	204/449(45.43)	327	Endonuclease III homolog {ECO:0000255|HAMAP-Rule:MF_03183} (Precursor) GN=nth1 OS=Emericella nidulans (strain FGSC A4 / ATCC 38163 / CBS 112.46 / NRRL PE=3 SV=2
Fusarium0G096380.1	tr|Q08422|TMC1_YEAST	1.81E-19	32/61(52.46)	78	AN1-type zinc finger protein TMC1 {ECO:0000305} GN=YOR29-03 OS=Saccharomyces cerevisiae (strain ATCC 204508 / S288c) PE=1 SV=1
Fusarium0G096390.1	tr|Q10094|YAOF_SCHPO	0	817/1317(62.03)	1631	Uncharacterized protein C11D3.15 GN=SPAC11D3.15 OS=Schizosaccharomyces pombe (strain 972 / ATCC 24843) PE=3 SV=1
Fusarium0G096410.1	tr|Q2TZN9|ADE_ASPOR	6.49E-15	84/305(27.54)	76	Adenine deaminase {ECO:0000255|HAMAP-Rule:MF_03145} GN=aah1 OS=Aspergillus oryzae (strain ATCC 42149 / RIB 40) PE=3 SV=1
Fusarium0G096460.1	tr|Q2HGZ8|ATG5_CHAGB	5.32E-119	166/260(63.85)	345	Autophagy protein 5 GN=ATG5 OS=Chaetomium globosum (strain ATCC 6205 / CBS 148.51 / DSM 1962 / NBRC PE=3 SV=1
Fusarium0G096470.1	tr|Q9USR0|CKN1_SCHPO	3.47E-50	114/362(31.49)	178	DNA excision repair protein ckn1 GN=ckn1 OS=Schizosaccharomyces pombe (strain 972 / ATCC 24843) PE=1 SV=1
Fusarium0G096490.1	tr|Q5AVS0|XLNR_EMENI	2.14E-07	25/60(41.67)	55	Xylanolytic transcriptional activator xlnR GN=xlnR OS=Emericella nidulans (strain FGSC A4 / ATCC 38163 / CBS 112.46 / NRRL PE=2 SV=2
Fusarium0G096500.1	tr|O94365|UTP15_SCHPO	1.53E-78	168/503(33.40)	255	U3 small nucleolar RNA-associated protein 15 GN=utp15 OS=Schizosaccharomyces pombe (strain 972 / ATCC 24843) PE=3 SV=1
Fusarium0G096510.1	tr|O94701|INN1_SCHPO	2.22E-20	51/138(36.96)	93	Ingression protein fic1 GN=fic1 OS=Schizosaccharomyces pombe (strain 972 / ATCC 24843) PE=1 SV=1
Fusarium0G096520.1	tr|P36088|FRMSR_YEAST	3.86E-49	86/174(49.43)	160	Free methionine-R-sulfoxide reductase GN=YKL069W OS=Saccharomyces cerevisiae (strain ATCC 204508 / S288c) PE=1 SV=1
Fusarium0G096530.1	tr|P80547|SCP2_YARLI	2.11E-33	64/126(50.79)	116	Fatty acid-binding protein GN=SCP2 OS=Yarrowia lipolytica (strain CLIB 122 / E 150) PE=1 SV=4
Fusarium0G096540.1	tr|Q01284|2NPD_NEUCR	1.14E-49	110/229(48.03)	170	Nitronate monooxygenase (Precursor) GN=ncd-2 OS=Neurospora crassa (strain ATCC 24698 / 74-OR23-1A / CBS 708.71 / DSM PE=1 SV=1
Fusarium0G096550.1	tr|P40233|CKI1_SCHPO	0	250/358(69.83)	523	Casein kinase I homolog 1 GN=cki1 OS=Schizosaccharomyces pombe (strain 972 / ATCC 24843) PE=1 SV=2
Fusarium0G096560.1	tr|O14324|YB79_SCHPO	1.47E-54	83/205(40.49)	177	Uncharacterized membrane protein C16E9.09c (Precursor) GN=SPBC16E9.09c OS=Schizosaccharomyces pombe (strain 972 / ATCC 24843) PE=3 SV=1
Fusarium0G096570.1	tr|Q4HY90|SWC4_GIBZE	0	488/626(77.96)	885	SWR1-complex protein 4 GN=SWC4 OS=Gibberella zeae (strain PH-1 / ATCC MYA-4620 / FGSC 9075 / NRRL 31084) PE=3 SV=2
Fusarium0G096580.1	tr|Q09707|YA39_SCHPO	1.96E-31	76/210(36.19)	123	Putative acetyltransferase C18B11.09c GN=SPAC18B11.09c OS=Schizosaccharomyces pombe (strain 972 / ATCC 24843) PE=3 SV=2
Fusarium0G096590.1	tr|Q9UTN0|YII3_SCHPO	1.30E-17	108/487(22.18)	86	Uncharacterized transcriptional regulatory protein C139.03 GN=SPAC139.03 OS=Schizosaccharomyces pombe (strain 972 / ATCC 24843) PE=3 SV=1
Fusarium0G096610.1	tr|Q9UU80|CWF18_SCHPO	6.22E-15	48/146(32.88)	69	Pre-mRNA-splicing factor cwf18 GN=cwf18 OS=Schizosaccharomyces pombe (strain 972 / ATCC 24843) PE=1 SV=1
Fusarium0G096620.1	tr|Q05672|RBS1_YEAST	1.81E-09	47/181(25.97)	60	RNA-binding suppressor of PAS kinase protein 1 GN=RBS1 OS=Saccharomyces cerevisiae (strain ATCC 204508 / S288c) PE=1 SV=1
Fusarium0G096630.1	tr|A4R0E5|EIF3F_MAGO7	4.23E-175	233/320(72.81)	495	Eukaryotic translation initiation factor 3 subunit F {ECO:0000255|HAMAP-Rule:MF_03005} GN=MGG_10653 OS=Magnaporthe oryzae (strain 70-15 / ATCC MYA-4617 / FGSC 8958) PE=3 SV=1
Fusarium0G096640.1	tr|C7YRJ1|UTP25_NECH7	0	703/716(98.18)	1448	U3 small nucleolar RNA-associated protein 25 GN=UTP25 OS=Nectria haematococca (strain 77-13-4 / ATCC MYA-4622 / FGSC 9596 / PE=3 SV=1
Fusarium0G096650.1	tr|O94345|RM08_SCHPO	1.82E-40	82/167(49.10)	140	54S ribosomal protein L8, mitochondrial GN=mrpl8 OS=Schizosaccharomyces pombe (strain 972 / ATCC 24843) PE=3 SV=1
Fusarium0G096680.1	tr|Q5B5P1|RGLC_EMENI	3.52E-72	134/299(44.82)	241	Probable rhamnogalacturonate lyase C (Precursor) GN=rglC OS=Emericella nidulans (strain FGSC A4 / ATCC 38163 / CBS 112.46 / NRRL PE=3 SV=1
Fusarium0G096690.1	tr|O42768|HEM2_CANGA	8.64E-151	204/328(62.20)	433	Delta-aminolevulinic acid dehydratase GN=HEM2 OS=Candida glabrata (strain ATCC 2001 / CBS 138 / JCM 3761 / NBRC 0622 / PE=3 SV=1
Fusarium0G096750.1	tr|Q9URV4|YBL7_SCHPO	3.12E-24	54/147(36.73)	95	Uncharacterized protein C106.07c GN=SPBC106.07c OS=Schizosaccharomyces pombe (strain 972 / ATCC 24843) PE=4 SV=1
Fusarium0G096770.1	tr|P53279|FHN1_YEAST	5.29E-08	38/112(33.93)	50	Non-classical export protein 2 homolog 1 GN=FHN1 OS=Saccharomyces cerevisiae (strain ATCC 204508 / S288c) PE=1 SV=1
Fusarium0G096780.1	tr|P56329|IF2B_SCHPO	5.50E-66	148/316(46.84)	213	Probable eukaryotic translation initiation factor 2 subunit beta GN=tif212 OS=Schizosaccharomyces pombe (strain 972 / ATCC 24843) PE=1 SV=2
Fusarium0G096790.1	tr|Q9UTH0|NU132_SCHPO	2.89E-21	151/687(21.98)	101	Nucleoporin nup132 GN=nup132 OS=Schizosaccharomyces pombe (strain 972 / ATCC 24843) PE=1 SV=1
Fusarium0G096800.1	tr|O42895|YBQ2_SCHPO	2.72E-13	57/196(29.08)	70	Uncharacterized protein C115.02c GN=SPBC115.02c OS=Schizosaccharomyces pombe (strain 972 / ATCC 24843) PE=3 SV=1
Fusarium0G096820.1	tr|O13698|FABD_SCHPO	2.13E-19	87/284(30.63)	88	Malonyl CoA-acyl carrier protein transacylase, mitochondrial (Precursor) GN=mct1 OS=Schizosaccharomyces pombe (strain 972 / ATCC 24843) PE=3 SV=1
Fusarium0G096830.1	tr|O94669|AP3M_SCHPO	6.12E-35	99/334(29.64)	136	AP-3 complex subunit mu GN=apm3 OS=Schizosaccharomyces pombe (strain 972 / ATCC 24843) PE=3 SV=1
Fusarium0G096840.1	tr|G2TRJ5|TAM6_SCHPO	9.68E-07	24/89(26.97)	43	Uncharacterized protein tam6, mitochondrial GN=tam6 OS=Schizosaccharomyces pombe (strain 972 / ATCC 24843) PE=2 SV=1
Fusarium0G096850.1	tr|F6IBC7|CARD_GIBF5	0	376/516(72.87)	791	Beta-apo-4&apos;-carotenal oxygenase GN=carD OS=Gibberella fujikuroi (strain CBS 195.34 / IMI 58289 / NRRL A-6831) PE=1 SV=2
Fusarium0G096870.1	tr|Q03976|RT24_YEAST	1.97E-25	65/171(38.01)	105	37S ribosomal protein S24, mitochondrial (Precursor) GN=RSM24 OS=Saccharomyces cerevisiae (strain ATCC 204508 / S288c) PE=1 SV=1
Fusarium0G096880.1	tr|Q4WQN1|ALG13_ASPFU	8.69E-28	71/203(34.98)	107	UDP-N-acetylglucosamine transferase subunit alg13 GN=alg13 OS=Neosartorya fumigata (strain ATCC MYA-4609 / Af293 / CBS 101355 / FGSC PE=3 SV=2
Fusarium0G096890.1	tr|O14301|YE85_SCHPO	2.21E-151	245/599(40.90)	453	Uncharacterized WD repeat-containing protein C9G1.05 GN=SPAC9G1.05 OS=Schizosaccharomyces pombe (strain 972 / ATCC 24843) PE=3 SV=1
Fusarium0G096920.1	tr|P54898|ARG56_NEUCR	0	253/374(67.65)	537	Acetylglutamate kinase (Precursor) GN=arg-6 OS=Neurospora crassa (strain ATCC 24698 / 74-OR23-1A / CBS 708.71 / DSM PE=1 SV=2
Fusarium0G096940.1	tr|Q9UR17|VTC1_SCHPO	2.57E-57	85/120(70.83)	177	Vacuolar transporter chaperone 1 GN=nrf1 OS=Schizosaccharomyces pombe (strain 972 / ATCC 24843) PE=2 SV=1
Fusarium0G096950.1	tr|Q9UTS6|DYLT_SCHPO	2.50E-10	45/152(29.61)	55	Dynein light chain Tctex-type GN=dlc1 OS=Schizosaccharomyces pombe (strain 972 / ATCC 24843) PE=1 SV=1
Fusarium0G096990.1	tr|P38966|YD089_YEAST	9.36E-09	39/148(26.35)	57	Uncharacterized protein YDR089W GN=YDR089W OS=Saccharomyces cerevisiae (strain ATCC 204508 / S288c) PE=1 SV=2
Fusarium0G097050.1	tr|P36166|PXL1_YEAST	1.27E-23	42/110(38.18)	106	Paxillin-like protein 1 GN=PXL1 OS=Saccharomyces cerevisiae (strain ATCC 204508 / S288c) PE=1 SV=3
Fusarium0G097060.1	tr|P42800|INO1_CANAL	0	300/516(58.14)	617	Inositol-3-phosphate synthase GN=INO1 OS=Candida albicans (strain SC5314 / ATCC MYA-2876) PE=1 SV=1
Fusarium0G097070.1	tr|Q9P7T4|MRC1_SCHPO	1.99E-16	59/159(37.11)	85	Mediator of replication checkpoint protein 1 GN=mrc1 OS=Schizosaccharomyces pombe (strain 972 / ATCC 24843) PE=1 SV=1
Fusarium0G097090.1	tr|O60111|MCP2L_SCHPO	1.70E-130	213/523(40.73)	396	ABC1 family protein MCP2 homolog {ECO:0000250|UniProtKB:Q06567} (Precursor) OS=Schizosaccharomyces pombe (strain 972 / ATCC 24843) PE=3 SV=2
Fusarium0G097110.1	tr|Q07418|PEX19_YEAST	1.56E-14	61/239(25.52)	75	Peroxisomal membrane protein import receptor PEX19 (Precursor) GN=PEX19 OS=Saccharomyces cerevisiae (strain ATCC 204508 / S288c) PE=1 SV=2
Fusarium0G097120.1	tr|P40984|UBC9_SCHPO	1.01E-86	116/153(75.82)	254	SUMO-conjugating enzyme ubc9 GN=hus5 OS=Schizosaccharomyces pombe (strain 972 / ATCC 24843) PE=1 SV=1
Fusarium0G097130.1	tr|P49090|ASNS2_YEAST	0	376/576(65.28)	770	Asparagine synthetase [glutamine-hydrolyzing] 2 GN=ASN2 OS=Saccharomyces cerevisiae (strain ATCC 204508 / S288c) PE=1 SV=2
Fusarium0G097140.1	tr|P07144|VDAC_NEUCR	6.09E-173	231/282(81.91)	483	Mitochondrial outer membrane protein porin OS=Neurospora crassa (strain ATCC 24698 / 74-OR23-1A / CBS 708.71 / DSM PE=2 SV=1
Fusarium0G097150.1	tr|Q10209|YAY1_SCHPO	2.74E-10	28/64(43.75)	60	Uncharacterized J domain-containing protein C4H3.01 GN=SPAC4H3.01 OS=Schizosaccharomyces pombe (strain 972 / ATCC 24843) PE=1 SV=1
Fusarium0G097160.1	tr|Q5BF93|MNS1B_EMENI	6.49E-72	161/493(32.66)	242	Mannosyl-oligosaccharide alpha-1,2-mannosidase 1B (Precursor) GN=mns1B OS=Emericella nidulans (strain FGSC A4 / ATCC 38163 / CBS 112.46 / NRRL PE=2 SV=2
Fusarium0G097170.1	tr|Q9HEH1|RENT1_NEUCR	0	838/1092(76.74)	1712	Regulator of nonsense transcripts 1 homolog OS=Neurospora crassa (strain ATCC 24698 / 74-OR23-1A / CBS 708.71 / DSM PE=3 SV=1
Fusarium0G097180.1	tr|Q9USH7|PSY1_SCHPO	5.29E-41	80/242(33.06)	146	Syntaxin-like protein psy1 GN=psy1 OS=Schizosaccharomyces pombe (strain 972 / ATCC 24843) PE=3 SV=1
Fusarium0G097190.1	tr|P23231|TOM70_NEUCR	0	435/617(70.50)	910	Mitochondrial import receptor subunit tom70 GN=tom70 OS=Neurospora crassa (strain ATCC 24698 / 74-OR23-1A / CBS 708.71 / DSM PE=2 SV=3
Fusarium0G097200.1	tr|Q03266|PABC_YEAST	7.96E-10	56/196(28.57)	58	Aminodeoxychorismate lyase GN=ABZ2 OS=Saccharomyces cerevisiae (strain ATCC 204508 / S288c) PE=1 SV=1
Fusarium0G097210.1	tr|O74991|POF3_SCHPO	1.26E-10	43/131(32.82)	64	F-box/TPR repeat protein pof3 GN=pof3 OS=Schizosaccharomyces pombe (strain 972 / ATCC 24843) PE=1 SV=1
Fusarium0G097220.1	tr|P42942|YG4I_YEAST	0	261/415(62.89)	533	Uncharacterized GTP-binding protein YGR210C GN=YGR210C OS=Saccharomyces cerevisiae (strain ATCC 204508 / S288c) PE=1 SV=1
Fusarium0G097230.1	tr|O14135|SET8_SCHPO	1.54E-29	99/339(29.20)	119	SET domain-containing protein 8 GN=set8 OS=Schizosaccharomyces pombe (strain 972 / ATCC 24843) PE=3 SV=1
Fusarium0G097240.1	tr|P87000|ACU15_NEUCR	0	556/909(61.17)	1048	Transcriptional activator protein acu-15 GN=acu-15 OS=Neurospora crassa (strain ATCC 24698 / 74-OR23-1A / CBS 708.71 / DSM PE=1 SV=2
Fusarium0G097250.1	tr|O14169|PGC1_SCHPO	2.35E-31	83/256(32.42)	122	Phosphatidylglycerol phospholipase C GN=SPAC4D7.02c OS=Schizosaccharomyces pombe (strain 972 / ATCC 24843) PE=3 SV=2
Fusarium0G097260.1	tr|O94667|RTF1_SCHPO	1.29E-29	155/627(24.72)	123	RNA polymerase-associated protein C651.09c GN=SPBC651.09c OS=Schizosaccharomyces pombe (strain 972 / ATCC 24843) PE=1 SV=1
Fusarium0G097270.1	tr|P41735|CAT5_YEAST	1.36E-56	98/228(42.98)	183	Catabolite repression protein CAT5 OS=Saccharomyces cerevisiae (strain ATCC 204508 / S288c) PE=1 SV=2
Fusarium0G097280.1	tr|Q09706|PLD1_SCHPO	0	486/1245(39.04)	803	Phospholipase D1 GN=pld1 OS=Schizosaccharomyces pombe (strain 972 / ATCC 24843) PE=1 SV=1
Fusarium0G097290.1	tr|P16496|CP52C_CANMA	2.50E-15	112/486(23.05)	79	Cytochrome P450 52A3-A GN=CYP52A3-A OS=Candida maltosa (Yeast) PE=1 SV=3
Fusarium0G097320.1	tr|P53943|AQR1_YEAST	1.05E-33	142/591(24.03)	135	Probable transporter AQR1 GN=AQR1 OS=Saccharomyces cerevisiae (strain ATCC 204508 / S288c) PE=1 SV=1
Fusarium0G097340.1	tr|Q9USQ2|ALP6_SCHPO	9.31E-119	222/636(34.91)	379	Spindle pole body component alp6 GN=alp6 OS=Schizosaccharomyces pombe (strain 972 / ATCC 24843) PE=1 SV=2
Fusarium0G097350.1	tr|Q12060|HFI1_YEAST	2.83E-12	68/258(26.36)	68	Transcriptional coactivator HFI1/ADA1 GN=HFI1 OS=Saccharomyces cerevisiae (strain ATCC 204508 / S288c) PE=1 SV=1
Fusarium0G097360.1	tr|Q9C1C2|KAPR_COLOR	0	305/395(77.22)	621	cAMP-dependent protein kinase regulatory subunit GN=PKAR OS=Colletotrichum orbiculare (strain 104-T / ATCC 96160 / CBS 514.97 / PE=3 SV=1
Fusarium0G097370.1	tr|Q9USV3|SPF27_SCHPO	4.49E-10	50/160(31.25)	56	Pre-mRNA-splicing factor cwf7 GN=cwf7 OS=Schizosaccharomyces pombe (strain 972 / ATCC 24843) PE=1 SV=1
Fusarium0G097380.1	tr|Q06177|TMA10_YEAST	1.29E-06	25/67(37.31)	43	Translation machinery-associated protein 10 GN=TMA10 OS=Saccharomyces cerevisiae (strain ATCC 204508 / S288c) PE=1 SV=3
Fusarium0G097390.1	tr|Q4HYQ4|SPT6_GIBZE	0	1270/1410(90.07)	2529	Transcription elongation factor SPT6 GN=SPT6 OS=Gibberella zeae (strain PH-1 / ATCC MYA-4620 / FGSC 9075 / NRRL 31084) PE=3 SV=1
Fusarium0G097400.1	tr|Q99078|FUZ7_USTMA	5.79E-115	183/360(50.83)	350	Dual specificity protein kinase FUZ7 GN=FUZ7 OS=Ustilago maydis (strain 521 / FGSC 9021) PE=3 SV=2
Fusarium0G097410.1	tr|Q12486|YOR31_YEAST	1.75E-52	96/204(47.06)	172	Putative uncharacterized hydrolase YOR131C GN=YOR131C OS=Saccharomyces cerevisiae (strain ATCC 204508 / S288c) PE=1 SV=1
Fusarium0G097430.1	tr|O94343|YHMA_SCHPO	3.05E-79	161/555(29.01)	263	Uncharacterized MFS-type transporter C1271.10c GN=SPBC1271.10c OS=Schizosaccharomyces pombe (strain 972 / ATCC 24843) PE=1 SV=1
Fusarium0G097440.1	tr|Q7RXL1|NCB5R_NEUCR	3.87E-145	194/256(75.78)	415	NADH-cytochrome b5 reductase 1 GN=cbr1 OS=Neurospora crassa (strain ATCC 24698 / 74-OR23-1A / CBS 708.71 / DSM PE=3 SV=1
Fusarium0G097450.1	tr|A4RK48|MOCOS_MAGO7	1.10E-06	74/334(22.16)	50	Molybdenum cofactor sulfurase {ECO:0000255|HAMAP-Rule:MF_03050} OS=Magnaporthe oryzae (strain 70-15 / ATCC MYA-4617 / FGSC 8958) PE=3 SV=2
Fusarium0G097460.1	tr|Q10495|YDG8_SCHPO	2.38E-11	69/269(25.65)	68	Uncharacterized protein C26F1.08c GN=SPAC26F1.08c OS=Schizosaccharomyces pombe (strain 972 / ATCC 24843) PE=4 SV=1
Fusarium0G097470.1	tr|P24482|DPB2_YEAST	5.09E-96	235/750(31.33)	317	DNA polymerase epsilon subunit B GN=DPB2 OS=Saccharomyces cerevisiae (strain ATCC 204508 / S288c) PE=1 SV=3
Fusarium0G097490.1	tr|P06782|SNF1_YEAST	3.42E-167	296/662(44.71)	498	Carbon catabolite-derepressing protein kinase GN=YDR477W OS=Saccharomyces cerevisiae (strain ATCC 204508 / S288c) PE=1 SV=1
Fusarium0G097500.1	tr|Q4HYR2|ACEA_GIBZE	0	486/546(89.01)	995	Isocitrate lyase GN=ICL1 OS=Gibberella zeae (strain PH-1 / ATCC MYA-4620 / FGSC 9075 / NRRL 31084) PE=3 SV=1
Fusarium0G097510.1	tr|O42622|TREB_MAGO7	0	524/735(71.29)	1104	Neutral trehalase GN=NTH1 OS=Magnaporthe oryzae (strain 70-15 / ATCC MYA-4617 / FGSC 8958) PE=2 SV=2
Fusarium0G097520.1	tr|P38191|MOH1_YEAST	4.69E-19	43/118(36.44)	81	Protein yippee-like MOH1 GN=MOH1 OS=Saccharomyces cerevisiae (strain ATCC 204508 / S288c) PE=3 SV=1
Fusarium0G097530.1	tr|Q9P6I2|DUG1_SCHPO	0	282/472(59.75)	615	Cys-Gly metallodipeptidase dug1 GN=dug1 OS=Schizosaccharomyces pombe (strain 972 / ATCC 24843) PE=2 SV=2
Fusarium0G097540.1	tr|O94264|YORF_SCHPO	4.37E-107	166/358(46.37)	335	Uncharacterized RING finger protein P8B7.15c GN=SPBP8B7.15c OS=Schizosaccharomyces pombe (strain 972 / ATCC 24843) PE=3 SV=1
Fusarium0G097550.1	tr|Q870U4|GET3_NEUCR	0	293/339(86.43)	556	ATPase get3 {ECO:0000255|HAMAP-Rule:MF_03112} GN=get3 OS=Neurospora crassa (strain ATCC 24698 / 74-OR23-1A / CBS 708.71 / DSM PE=3 SV=1
Fusarium0G097560.1	tr|Q1MTQ5|MUG89_SCHPO	3.45E-130	199/407(48.89)	385	Meiotically up-regulated gene 89 protein GN=mug89 OS=Schizosaccharomyces pombe (strain 972 / ATCC 24843) PE=1 SV=1
Fusarium0G097570.1	tr|O74492|HIUH_SCHPO	4.03E-13	45/126(35.71)	62	Probable 5-hydroxyisourate hydrolase GN=SPCC285.04 OS=Schizosaccharomyces pombe (strain 972 / ATCC 24843) PE=3 SV=1
Fusarium0G097590.1	tr|Q4HYB8|SPT16_GIBZE	0	933/1035(90.14)	1864	FACT complex subunit SPT16 GN=SPT16 OS=Gibberella zeae (strain PH-1 / ATCC MYA-4620 / FGSC 9075 / NRRL 31084) PE=3 SV=1
Fusarium0G097620.1	tr|Q4HYC1|BUD32_GIBZE	5.99E-170	227/253(89.72)	474	EKC/KEOPS complex subunit BUD32 GN=BUD32 OS=Gibberella zeae (strain PH-1 / ATCC MYA-4620 / FGSC 9075 / NRRL 31084) PE=3 SV=1
Fusarium0G097630.1	tr|O94246|GSH0_SCHPO	6.59E-20	81/316(25.63)	87	Putative glutamate--cysteine ligase regulatory subunit GN=SPCC737.06c OS=Schizosaccharomyces pombe (strain 972 / ATCC 24843) PE=3 SV=1
Fusarium0G097640.1	tr|Q9P7N2|AP1S1_SCHPO	1.33E-68	95/155(61.29)	209	AP-1 complex subunit sigma-1 GN=vas2 OS=Schizosaccharomyces pombe (strain 972 / ATCC 24843) PE=1 SV=1
Fusarium0G097650.1	tr|O14109|MAF1_SCHPO	3.92E-46	93/223(41.70)	159	Repressor of RNA polymerase III transcription maf1 GN=maf1 OS=Schizosaccharomyces pombe (strain 972 / ATCC 24843) PE=1 SV=5
Fusarium0G097660.1	tr|Q9P4U6|TCSB_EMENI	0	531/1103(48.14)	888	Two-component system protein B (Precursor) OS=Emericella nidulans (strain FGSC A4 / ATCC 38163 / CBS 112.46 / NRRL PE=1 SV=2
Fusarium0G097670.1	tr|P38094|FLUG_EMENI	0	358/882(40.59)	584	Protein fluG GN=fluG OS=Emericella nidulans (strain FGSC A4 / ATCC 38163 / CBS 112.46 / NRRL PE=1 SV=1
Fusarium0G097700.1	tr|P87185|NFS1_CANAL	0	313/431(72.62)	665	Cysteine desulfurase, mitochondrial (Precursor) GN=NFS1 OS=Candida albicans (strain SC5314 / ATCC MYA-2876) PE=3 SV=1
Fusarium0G097710.1	tr|Q59LF3|RV167_CANAL	3.55E-143	218/434(50.23)	422	Regulator of cytoskeleton and endocytosis RVS167 {ECO:0000305} OS=Candida albicans (strain SC5314 / ATCC MYA-2876) PE=3 SV=1
Fusarium0G097750.1	tr|Q9UUN6|GLNA_FUSSH	0	269/362(74.31)	530	Glutamine synthetase GN=GLN1 OS=Fusarium solani subsp. phaseoli (Nectria haematococca) PE=2 SV=1
Fusarium0G097760.1	tr|Q12640|AROC_NEUCR	0	283/402(70.40)	570	Chorismate synthase GN=aro-2 OS=Neurospora crassa (strain ATCC 24698 / 74-OR23-1A / CBS 708.71 / DSM PE=2 SV=2
Fusarium0G097790.1	tr|O74388|YNVD_SCHPO	2.85E-08	34/83(40.96)	56	Uncharacterized protein C3H7.13 GN=SPBC3H7.13 OS=Schizosaccharomyces pombe (strain 972 / ATCC 24843) PE=1 SV=1
Fusarium0G097810.1	tr|P25368|RRP7_YEAST	3.00E-14	80/321(24.92)	72	Ribosomal RNA-processing protein 7 GN=RRP7 OS=Saccharomyces cerevisiae (strain ATCC 204508 / S288c) PE=1 SV=1
Fusarium0G097840.1	tr|O94517|PSA1_SCHPO	1.20E-99	150/251(59.76)	295	Probable proteasome subunit alpha type-1 GN=SPBC646.16 OS=Schizosaccharomyces pombe (strain 972 / ATCC 24843) PE=3 SV=1
Fusarium0G097870.1	tr|P34762|CON6_NEUCR	3.51E-21	45/82(54.88)	82	Conidiation-specific protein 6 GN=con-6 OS=Neurospora crassa (strain ATCC 24698 / 74-OR23-1A / CBS 708.71 / DSM PE=2 SV=1
Fusarium0G097880.1	tr|P41318|LST8_YEAST	4.30E-156	201/312(64.42)	443	Target of rapamycin complex subunit LST8 GN=LST8 OS=Saccharomyces cerevisiae (strain ATCC 204508 / S288c) PE=1 SV=1
Fusarium0G097890.1	tr|Q10166|YAUB_SCHPO	1.00E-109	153/282(54.26)	325	Hydrolase C26A3.11 GN=SPAC26A3.11 OS=Schizosaccharomyces pombe (strain 972 / ATCC 24843) PE=3 SV=1
Fusarium0G097900.1	tr|Q9Y8H7|SPEE_NEUCR	2.55E-177	235/290(81.03)	495	Spermidine synthase GN=spe-3 OS=Neurospora crassa (strain ATCC 24698 / 74-OR23-1A / CBS 708.71 / DSM PE=3 SV=1
Fusarium0G097910.1	tr|Q05424|GPA2_NEUCR	0	276/355(77.75)	582	Guanine nucleotide-binding protein alpha-2 subunit GN=gna-2 OS=Neurospora crassa (strain ATCC 24698 / 74-OR23-1A / CBS 708.71 / DSM PE=2 SV=1
Fusarium0G097920.1	tr|P40093|YEY6_YEAST	3.83E-94	158/349(45.27)	287	UPF0160 protein YER156C GN=YER156C OS=Saccharomyces cerevisiae (strain ATCC 204508 / S288c) PE=1 SV=1
Fusarium0G097930.1	tr|P79058|IGO1_SCHPO	4.15E-22	40/72(55.56)	88	mRNA stability protein mug134 GN=mug134 OS=Schizosaccharomyces pombe (strain 972 / ATCC 24843) PE=2 SV=4
Fusarium0G097940.1	tr|Q8X0X0|GSH1_NEUCR	0	523/708(73.87)	1048	Glutamate--cysteine ligase GN=gcs-1 OS=Neurospora crassa (strain ATCC 24698 / 74-OR23-1A / CBS 708.71 / DSM PE=3 SV=1
Fusarium0G097950.1	tr|Q59LY1|BRG1_CANAL	1.71E-13	31/61(50.82)	72	Biofilm regulator 1 GN=BRG1 OS=Candida albicans (strain SC5314 / ATCC MYA-2876) PE=1 SV=1
Fusarium0G097970.1	tr|P40633|TBG_COCH5	0	319/462(69.05)	645	Tubulin gamma chain GN=TUB4 OS=Cochliobolus heterostrophus (strain C5 / ATCC 48332 / race O) PE=3 SV=3
Fusarium0G097980.1	tr|Q9USL4|NUP61_SCHPO	1.22E-11	72/247(29.15)	68	Nucleoporin nup61 GN=nup61 OS=Schizosaccharomyces pombe (strain 972 / ATCC 24843) PE=1 SV=2
Fusarium0G097990.1	tr|Q9P792|YN8B_SCHPO	5.74E-16	61/185(32.97)	81	ZZ-type zinc finger-containing protein P35G2.11c GN=SPBP35G2.11c OS=Schizosaccharomyces pombe (strain 972 / ATCC 24843) PE=3 SV=1
Fusarium0G098020.1	tr|P23254|TKT1_YEAST	0	450/668(67.37)	934	Transketolase 1 GN=TKL1 OS=Saccharomyces cerevisiae (strain ATCC 204508 / S288c) PE=1 SV=4
Fusarium0G098030.1	tr|Q12291|BMT6_YEAST	1.58E-30	110/386(28.50)	121	25S rRNA (uridine(2843)-N(3))-methyltransferase GN=BMT6 OS=Saccharomyces cerevisiae (strain ATCC 204508 / S288c) PE=1 SV=1
Fusarium0G098040.1	tr|P32368|SAC1_YEAST	1.87E-47	137/440(31.14)	180	Phosphoinositide phosphatase SAC1 GN=SAC1 OS=Saccharomyces cerevisiae (strain ATCC 204508 / S288c) PE=1 SV=1
Fusarium0G098050.1	tr|Q6C0I0|SNU13_YARLI	1.33E-59	87/126(69.05)	184	13 kDa ribonucleoprotein-associated protein GN=SNU13 OS=Yarrowia lipolytica (strain CLIB 122 / E 150) PE=3 SV=1
Fusarium0G098060.1	tr|P31413|VATL_NEUCR	1.14E-93	143/161(88.82)	272	V-type proton ATPase 16 kDa proteolipid subunit GN=vma-3 OS=Neurospora crassa (strain ATCC 24698 / 74-OR23-1A / CBS 708.71 / DSM PE=2 SV=1
Fusarium0G098070.1	tr|P36209|STS1_SCHPO	3.60E-158	229/448(51.12)	464	Delta(24(24(1)))-sterol reductase GN=sts1 OS=Schizosaccharomyces pombe (strain 972 / ATCC 24843) PE=1 SV=2
Fusarium0G098090.1	tr|P31244|RAD16_YEAST	6.06E-08	54/228(23.68)	56	DNA repair protein RAD16 GN=RAD16 OS=Saccharomyces cerevisiae (strain ATCC 204508 / S288c) PE=1 SV=1
Fusarium0G098100.1	tr|P09440|C1TM_YEAST	0	503/939(53.57)	908	Formyltetrahydrofolate synthetase (Precursor) GN=MIS1 OS=Saccharomyces cerevisiae (strain ATCC 204508 / S288c) PE=1 SV=1
Fusarium0G098110.1	tr|Q2GTM8|EIF3I_CHAGB	0	268/336(79.76)	561	Eukaryotic translation initiation factor 3 subunit I {ECO:0000255|HAMAP-Rule:MF_03008} OS=Chaetomium globosum (strain ATCC 6205 / CBS 148.51 / DSM 1962 / NBRC PE=3 SV=1
Fusarium0G098120.1	tr|Q5A310|ISW2_CANAL	0	587/1049(55.96)	1142	ISWI chromatin-remodeling complex ATPase ISW2 GN=ISW2 OS=Candida albicans (strain SC5314 / ATCC MYA-2876) PE=2 SV=1
Fusarium0G098140.1	tr|Q0CCL1|RSP5_ASPTN	0	605/818(73.96)	1174	Probable E3 ubiquitin-protein ligase hulA GN=hulA OS=Aspergillus terreus (strain NIH 2624 / FGSC A1156) PE=3 SV=1
Fusarium0G098150.1	tr|O47950|NDUS7_NEUCR	3.85E-130	180/226(79.65)	370	NADH-ubiquinone oxidoreductase 19.3 kDa subunit, mitochondrial (Precursor) OS=Neurospora crassa (strain ATCC 24698 / 74-OR23-1A / CBS 708.71 / DSM PE=2 SV=1
Fusarium0G098160.1	tr|O59737|GYP1_SCHPO	2.01E-140	204/352(57.95)	421	GTPase-activating protein gyp1 OS=Schizosaccharomyces pombe (strain 972 / ATCC 24843) PE=3 SV=1
Fusarium0G098170.1	tr|Q5K8R6|CXT1_CRYNJ	8.58E-39	149/571(26.09)	152	Beta-1,2-xylosyltransferase 1 GN=CXT1 OS=Cryptococcus neoformans var. neoformans serotype D (strain JEC21 / PE=1 SV=1
Fusarium0G098180.1	tr|O14327|PAB2_SCHPO	1.98E-58	85/129(65.89)	184	Polyadenylate-binding protein 2 GN=pab2 OS=Schizosaccharomyces pombe (strain 972 / ATCC 24843) PE=1 SV=1
Fusarium0G098190.1	tr|O94432|YHKF_SCHPO	3.26E-91	141/228(61.84)	291	Uncharacterized RNA-binding protein C660.15 GN=SPBC660.15 OS=Schizosaccharomyces pombe (strain 972 / ATCC 24843) PE=3 SV=1
Fusarium0G098200.1	tr|Q5B024|PLYF_EMENI	1.75E-68	114/203(56.16)	219	Probable pectate lyase F (Precursor) GN=plyF OS=Emericella nidulans (strain FGSC A4 / ATCC 38163 / CBS 112.46 / NRRL PE=3 SV=2
Fusarium0G098210.1	tr|O74975|PCY1_SCHPO	1.05E-98	139/263(52.85)	304	Probable choline-phosphate cytidylyltransferase GN=SPCC1827.02c OS=Schizosaccharomyces pombe (strain 972 / ATCC 24843) PE=1 SV=3
Fusarium0G098230.1	tr|O14111|PSD3_SCHPO	0	329/792(41.54)	634	Phosphatidylserine decarboxylase 3 alpha chain (Precursor) GN=psd3 OS=Schizosaccharomyces pombe (strain 972 / ATCC 24843) PE=3 SV=2
Fusarium0G098250.1	tr|Q03016|GIP3_YEAST	1.93E-12	91/371(24.53)	71	GLC7-interacting protein 3 GN=GIP3 OS=Saccharomyces cerevisiae (strain ATCC 204508 / S288c) PE=1 SV=1
Fusarium0G098260.1	tr|O59953|RL5_NEUCR	0	248/301(82.39)	518	60S ribosomal protein L5 GN=rpl-5 OS=Neurospora crassa (strain ATCC 24698 / 74-OR23-1A / CBS 708.71 / DSM PE=3 SV=1
Fusarium0G098300.1	tr|O94451|PLI1_SCHPO	1.56E-14	51/213(23.94)	75	E3 SUMO-protein ligase pli1 GN=pli1 OS=Schizosaccharomyces pombe (strain 972 / ATCC 24843) PE=1 SV=3
Fusarium0G098310.1	tr|P39969|BOI2_YEAST	1.55E-45	90/186(48.39)	174	Protein BOI2 GN=BOI2 OS=Saccharomyces cerevisiae (strain ATCC 204508 / S288c) PE=1 SV=1
Fusarium0G098320.1	tr|O60129|FKH2_SCHPO	3.00E-09	27/64(42.19)	61	Fork head protein homolog 2 GN=fkh2 OS=Schizosaccharomyces pombe (strain 972 / ATCC 24843) PE=1 SV=1
Fusarium0G098340.1	tr|P54857|TGL2_YEAST	2.12E-55	116/333(34.83)	186	Lipase 2 GN=TGL2 OS=Saccharomyces cerevisiae (strain ATCC 204508 / S288c) PE=1 SV=1
Fusarium0G098350.1	tr|C5DL84|ART10_LACTC	1.71E-07	37/127(29.13)	53	Arrestin-related trafficking adapter 10 GN=ART10 OS=Lachancea thermotolerans (strain ATCC 56472 / CBS 6340 / NRRL Y-8284) PE=3 SV=1
Fusarium0G098360.1	tr|A6ZNQ4|RSB1_YEAS7	4.61E-17	90/324(27.78)	82	Sphingoid long-chain base transporter RSB1 GN=RSB1 OS=Saccharomyces cerevisiae (strain YJM789) PE=3 SV=2
Fusarium0G098390.1	tr|Q6CEE9|SDR_YARLI	3.86E-96	146/273(53.48)	288	Probable NADP-dependent mannitol dehydrogenase GN=YALI0B16192g OS=Yarrowia lipolytica (strain CLIB 122 / E 150) PE=1 SV=1
Fusarium0G098400.1	tr|Q00791|STCU_EMENI	6.42E-25	80/292(27.40)	102	Versicolorin reductase GN=stcU OS=Emericella nidulans (strain FGSC A4 / ATCC 38163 / CBS 112.46 / NRRL PE=3 SV=2
Fusarium0G098410.1	tr|O94727|FRP2_SCHPO	3.72E-28	109/451(24.17)	119	Ferric/cupric reductase transmembrane component 2 GN=frp2 OS=Schizosaccharomyces pombe (strain 972 / ATCC 24843) PE=3 SV=1
Fusarium0G098430.1	tr|Q04301|VBA1_YEAST	5.90E-22	87/324(26.85)	100	Vacuolar basic amino acid transporter 1 GN=VBA1 OS=Saccharomyces cerevisiae (strain ATCC 204508 / S288c) PE=1 SV=1
Fusarium0G098440.1	tr|Q9P6I9|YHDD_SCHPO	7.17E-11	112/527(21.25)	65	Uncharacterized transcriptional regulatory protein C1683.13c GN=SPBC1683.13c OS=Schizosaccharomyces pombe (strain 972 / ATCC 24843) PE=1 SV=1
Fusarium0G098450.1	tr|C5JKE6|ARO1_AJEDS	4.02E-70	173/556(31.12)	253	Shikimate dehydrogenase {ECO:0000255|HAMAP-Rule:MF_03143} GN=BDBG_02999 OS=Ajellomyces dermatitidis (strain SLH14081) PE=3 SV=1
Fusarium0G098470.1	tr|Q9USQ4|SIM3_SCHPO	3.37E-25	107/402(26.62)	107	NASP-related protein sim3 GN=sim3 OS=Schizosaccharomyces pombe (strain 972 / ATCC 24843) PE=1 SV=1
Fusarium0G098480.1	tr|P47083|MPP10_YEAST	1.50E-60	207/633(32.70)	216	U3 small nucleolar RNA-associated protein MPP10 GN=MPP10 OS=Saccharomyces cerevisiae (strain ATCC 204508 / S288c) PE=1 SV=1
Fusarium0G098490.1	tr|O94271|YORN_SCHPO	3.95E-108	214/610(35.08)	345	Uncharacterized RING finger protein P8B7.23 GN=SPBP8B7.23 OS=Schizosaccharomyces pombe (strain 972 / ATCC 24843) PE=3 SV=1
Fusarium0G098500.1	tr|P38845|CRP1_YEAST	6.16E-10	33/89(37.08)	62	CRP1 short C-terminal subpeptide GN=CRP1 OS=Saccharomyces cerevisiae (strain ATCC 204508 / S288c) PE=1 SV=1
Fusarium0G098530.1	tr|O59741|YN25_SCHPO	1.08E-16	120/527(22.77)	84	Uncharacterized transcriptional regulatory protein C530.05 GN=SPBC530.05 OS=Schizosaccharomyces pombe (strain 972 / ATCC 24843) PE=3 SV=2
Fusarium0G098540.1	tr|Q0QWS4|LGD1_HYPJE	8.34E-10	46/133(34.59)	60	L-galactonate dehydratase GN=lgd1 OS=Hypocrea jecorina (Trichoderma reesei) PE=1 SV=1
Fusarium0G098550.1	tr|A3LZU7|RM1DH_PICST	3.25E-82	158/271(58.30)	251	L-rhamnose-1-dehydrogenase GN=DHG2 OS=Scheffersomyces stipitis (strain ATCC 58785 / CBS 6054 / NBRC 10063 / PE=1 SV=2
Fusarium0G098560.1	tr|O13899|YF38_SCHPO	2.51E-66	132/349(37.82)	224	Uncharacterized CDP-alcohol phosphatidyltransferase class-I family protein C22A12.08c GN=SPAC22A12.08c OS=Schizosaccharomyces pombe (strain 972 / ATCC 24843) PE=3 SV=1
Fusarium0G098590.1	tr|O74464|RM22_SCHPO	8.52E-19	53/170(31.18)	84	54S ribosomal protein L22, mitochondrial (Precursor) GN=mrpl22 OS=Schizosaccharomyces pombe (strain 972 / ATCC 24843) PE=3 SV=1
Fusarium0G098610.1	tr|Q9USY2|YOW4_SCHPO	2.72E-78	273/1075(25.40)	278	Uncharacterized RNA-binding protein C1861.04c GN=SPBC1861.04c OS=Schizosaccharomyces pombe (strain 972 / ATCC 24843) PE=3 SV=1
Fusarium0G098620.1	tr|O60114|YG65_SCHPO	0	390/1117(34.91)	594	Uncharacterized helicase C15C4.05 GN=SPBC15C4.05 OS=Schizosaccharomyces pombe (strain 972 / ATCC 24843) PE=3 SV=1
Fusarium0G098630.1	tr|P33892|GCN1_YEAST	0	855/2050(41.71)	1530	Translational activator GCN1 GN=GCN1 OS=Saccharomyces cerevisiae (strain ATCC 204508 / S288c) PE=1 SV=1
Fusarium0G098640.1	tr|P0CX83|RL19B_YEAST	3.11E-73	128/186(68.82)	227	60S ribosomal protein L19-B GN=YBL0424 OS=Saccharomyces cerevisiae (strain ATCC 204508 / S288c) PE=1 SV=1
Fusarium0G098650.1	tr|Q7S5N8|GLYM_NEUCR	0	399/511(78.08)	835	Putative serine hydroxymethyltransferase, mitochondrial (Precursor) GN=cbs-2 OS=Neurospora crassa (strain ATCC 24698 / 74-OR23-1A / CBS 708.71 / DSM PE=3 SV=2
Fusarium0G098670.1	tr|O94706|TAF8_SCHPO	6.51E-10	58/190(30.53)	58	Transcription initiation factor TFIID subunit 8 GN=taf8 OS=Schizosaccharomyces pombe (strain 972 / ATCC 24843) PE=3 SV=1
Fusarium0G098680.1	tr|Q01369|GBLP_NEUCR	0	285/316(90.19)	581	Guanine nucleotide-binding protein subunit beta-like protein GN=cpc-2 OS=Neurospora crassa (strain ATCC 24698 / 74-OR23-1A / CBS 708.71 / DSM PE=3 SV=1
Fusarium0G098690.1	tr|Q8TFH3|OST3_SCHPO	1.47E-32	81/288(28.12)	124	Dolichyl-diphosphooligosaccharide--protein glycosyltransferase subunit 3 (Precursor) GN=ost3 OS=Schizosaccharomyces pombe (strain 972 / ATCC 24843) PE=3 SV=1
Fusarium0G098710.1	tr|P53123|MRM2_YEAST	1.23E-35	57/115(49.57)	129	rRNA methyltransferase 2, mitochondrial {ECO:0000303|PubMed:11867542} (Precursor) GN=G2830 OS=Saccharomyces cerevisiae (strain ATCC 204508 / S288c) PE=1 SV=1
Fusarium0G098720.1	tr|Q8TFH1|RL18B_SCHPO	2.24E-90	129/187(68.98)	266	60S ribosomal protein L18-B GN=rpl18b OS=Schizosaccharomyces pombe (strain 972 / ATCC 24843) PE=1 SV=1
Fusarium0G098730.1	tr|Q12251|YP011_YEAST	1.25E-79	142/314(45.22)	249	Uncharacterized mitochondrial carrier YPR011C GN=YPR011C OS=Saccharomyces cerevisiae (strain ATCC 204508 / S288c) PE=1 SV=1
Fusarium0G098740.1	tr|Q10193|SRP1_SCHPO	2.17E-19	70/155(45.16)	83	Pre-mRNA-splicing factor srp1 GN=srp1 OS=Schizosaccharomyces pombe (strain 972 / ATCC 24843) PE=1 SV=3
Fusarium0G098750.1	tr|P84285|ARE2_CANAX	3.92E-51	125/441(28.34)	186	Sterol O-acyltransferase 2 OS=Candida albicans (Yeast) PE=1 SV=1
Fusarium0G098760.1	tr|P32599|FIMB_YEAST	0	384/568(67.61)	770	Fimbrin GN=SAC6 OS=Saccharomyces cerevisiae (strain ATCC 204508 / S288c) PE=1 SV=1
Fusarium0G098780.1	tr|Q12204|YOR22_YEAST	6.65E-71	212/779(27.21)	251	Probable phospholipase YOR022C, mitochondrial (Precursor) GN=YOR022C OS=Saccharomyces cerevisiae (strain ATCC 204508 / S288c) PE=1 SV=1
Fusarium0G098790.1	tr|Q6BI69|RPC1_DEBHA	0	791/1454(54.40)	1592	DNA-directed RNA polymerase III subunit RPC1 GN=RPC1 OS=Debaryomyces hansenii (strain ATCC 36239 / CBS 767 / JCM 1990 / NBRC PE=3 SV=2
Fusarium0G098800.1	tr|Q04471|YM04_YEAST	1.83E-38	96/320(30.00)	143	Putative peptidase YMR114C GN=YMR114C OS=Saccharomyces cerevisiae (strain ATCC 204508 / S288c) PE=1 SV=1
Fusarium0G098810.1	tr|P15245|PH2M_TRICU	2.55E-39	130/445(29.21)	152	Phenol 2-monooxygenase OS=Trichosporon cutaneum (Yeast) PE=1 SV=3
Fusarium0G098860.1	tr|P09805|KTXA_KLULA	5.72E-46	134/426(31.46)	182	Killer toxin subunit beta (Precursor) OS=Kluyveromyces lactis (strain ATCC 8585 / CBS 2359 / DSM 70799 / NBRC PE=1 SV=1
Fusarium0G098880.1	tr|O74187|ALDH_AGABI	3.79E-90	178/482(36.93)	287	Aldehyde dehydrogenase GN=aldA OS=Agaricus bisporus (White button mushroom) PE=3 SV=1
Fusarium0G098890.1	tr|O74738|SET10_SCHPO	2.34E-08	66/247(26.72)	55	Ribosomal lysine N-methyltransferase set10 GN=set10 OS=Schizosaccharomyces pombe (strain 972 / ATCC 24843) PE=3 SV=1
Fusarium0G098900.1	tr|Q12612|TRI4_FUSSP	4.57E-158	229/517(44.29)	465	Trichodiene oxygenase GN=TRI4 OS=Fusarium sporotrichioides PE=3 SV=1
Fusarium0G098910.1	tr|O74543|YCV4_SCHPO	0	265/545(48.62)	534	Uncharacterized amino-acid permease C777.04 GN=SPCC777.04 OS=Schizosaccharomyces pombe (strain 972 / ATCC 24843) PE=3 SV=1
Fusarium0G098920.1	tr|O74542|YCV3_SCHPO	2.27E-137	197/396(49.75)	403	Uncharacterized aminotransferase C777.03c GN=SPCC777.03c OS=Schizosaccharomyces pombe (strain 972 / ATCC 24843) PE=3 SV=1
Fusarium0G098930.1	tr|G2TRN9|YAOB_SCHPO	5.61E-62	118/341(34.60)	206	Uncharacterized transcriptional regulatory protein C11D3.11c GN=SPAC11D3.11c OS=Schizosaccharomyces pombe (strain 972 / ATCC 24843) PE=1 SV=1
Fusarium0G098980.1	tr|Q9P6J0|YHDC_SCHPO	4.54E-57	151/488(30.94)	199	Uncharacterized transporter C1683.12 GN=SPBC1683.12 OS=Schizosaccharomyces pombe (strain 972 / ATCC 24843) PE=3 SV=1
Fusarium0G098990.1	tr|A8DRH7|LGA1_ASPNG	2.17E-08	59/226(26.11)	55	L-threo-3-deoxy-hexylosonate aldolase GN=gaaC OS=Aspergillus niger PE=3 SV=1
Fusarium0G099000.1	tr|P39529|YJU6_YEAST	6.08E-21	129/593(21.75)	98	Putative transcriptional regulatory protein YJL206C GN=YJL206C OS=Saccharomyces cerevisiae (strain ATCC 204508 / S288c) PE=2 SV=1
Fusarium0G099010.1	tr|Q9UV10|HET6_NEUCR	6.07E-14	57/218(26.15)	71	Heterokaryon incompatibility protein 6, OR allele GN=het-6 OS=Neurospora crassa (strain ATCC 24698 / 74-OR23-1A / CBS 708.71 / DSM PE=4 SV=1
Fusarium0G099030.1	tr|Q00645|PLYB_EMENI	3.76E-116	186/326(57.06)	342	Pectate lyase plyB (Precursor) GN=plyB OS=Emericella nidulans (strain FGSC A4 / ATCC 38163 / CBS 112.46 / NRRL PE=1 SV=1
Fusarium0G099040.1	tr|Q00791|STCU_EMENI	4.89E-16	60/200(30.00)	75	Versicolorin reductase GN=stcU OS=Emericella nidulans (strain FGSC A4 / ATCC 38163 / CBS 112.46 / NRRL PE=3 SV=2
Fusarium0G099050.1	tr|C7Z3B7|MEP_NECH7	0	626/637(98.27)	1289	Extracellular metalloproteinase MEP (Precursor) GN=MEP OS=Nectria haematococca (strain 77-13-4 / ATCC MYA-4622 / FGSC 9596 / PE=2 SV=1
Fusarium0G099060.1	tr|Q5AU62|NMRA_EMENI	6.90E-15	73/269(27.14)	74	Nitrogen metabolite repression protein nmrA GN=nmrA OS=Emericella nidulans (strain FGSC A4 / ATCC 38163 / CBS 112.46 / NRRL PE=1 SV=1
Fusarium0G099080.1	tr|Q00791|STCU_EMENI	9.45E-50	95/257(36.96)	167	Versicolorin reductase GN=stcU OS=Emericella nidulans (strain FGSC A4 / ATCC 38163 / CBS 112.46 / NRRL PE=3 SV=2
Fusarium0G099090.1	tr|A5DNX8|KFA_PICGU	2.72E-11	61/228(26.75)	63	Kynurenine formamidase {ECO:0000255|HAMAP-Rule:MF_03014} OS=Meyerozyma guilliermondii (strain ATCC 6260 / CBS 566 / DSM 6381 / JCM PE=3 SV=2
Fusarium0G099100.1	tr|Q9UV10|HET6_NEUCR	5.74E-37	168/645(26.05)	146	Heterokaryon incompatibility protein 6, OR allele GN=het-6 OS=Neurospora crassa (strain ATCC 24698 / 74-OR23-1A / CBS 708.71 / DSM PE=4 SV=1
Fusarium0G099110.1	tr|P25087|ERG6_YEAST	2.37E-06	50/202(24.75)	48	Sterol 24-C-methyltransferase GN=YM9571.10C OS=Saccharomyces cerevisiae (strain ATCC 204508 / S288c) PE=1 SV=4
Fusarium0G099120.1	tr|O74887|TSA1_SCHPO	3.12E-77	108/192(56.25)	234	Peroxiredoxin tpx1 GN=tpx1 OS=Schizosaccharomyces pombe (strain 972 / ATCC 24843) PE=1 SV=1
Fusarium0G099140.1	tr|P46367|ALDH4_YEAST	8.32E-60	130/432(30.09)	208	Potassium-activated aldehyde dehydrogenase, mitochondrial (Precursor) GN=O6730 OS=Saccharomyces cerevisiae (strain ATCC 204508 / S288c) PE=1 SV=2
Fusarium0G099150.1	tr|Q9P5M9|MUG14_SCHPO	1.51E-64	105/258(40.70)	207	Meiotically up-regulated gene 14 protein GN=mug14 OS=Schizosaccharomyces pombe (strain 972 / ATCC 24843) PE=1 SV=1
Fusarium0G099160.1	tr|P26370|UGA3_YEAST	5.54E-18	125/519(24.08)	87	Transcriptional activator protein UGA3 GN=UGA3 OS=Saccharomyces cerevisiae (strain ATCC 204508 / S288c) PE=1 SV=1
Fusarium0G099170.1	tr|O94574|YGDH_SCHPO	2.34E-36	85/282(30.14)	134	Putative 2-hydroxyacid dehydrogenase C1773.17c OS=Schizosaccharomyces pombe (strain 972 / ATCC 24843) PE=3 SV=3
Fusarium0G099180.1	tr|O94562|YGD3_SCHPO	5.10E-137	208/466(44.64)	408	Uncharacterized aminotransferase C1771.03c GN=SPBC1773.03c OS=Schizosaccharomyces pombe (strain 972 / ATCC 24843) PE=3 SV=1
Fusarium0G099190.1	tr|Q9US44|YIZG_SCHPO	5.14E-109	184/486(37.86)	336	Uncharacterized transporter C1002.16c GN=SPAC1002.16c OS=Schizosaccharomyces pombe (strain 972 / ATCC 24843) PE=3 SV=1
Fusarium0G099200.1	tr|P38680|MTR_NEUCR	2.62E-64	154/474(32.49)	218	N amino acid transport system protein GN=mtr OS=Neurospora crassa (strain ATCC 24698 / 74-OR23-1A / CBS 708.71 / DSM PE=3 SV=2
Fusarium0G099210.1	tr|P47176|BCA2_YEAST	1.64E-66	129/318(40.57)	218	Branched-chain-amino-acid aminotransferase, cytosolic GN=BAT2 OS=Saccharomyces cerevisiae (strain ATCC 204508 / S288c) PE=1 SV=1
Fusarium0G099220.1	tr|O59805|YJV7_SCHPO	1.89E-124	219/542(40.41)	379	Putative amidase C550.07 GN=SPCC550.07 OS=Schizosaccharomyces pombe (strain 972 / ATCC 24843) PE=3 SV=1
Fusarium0G099230.1	tr|P46239|GUNF_FUSOX	2.15E-10	28/41(68.29)	62	Putative endoglucanase type F (Precursor) OS=Fusarium oxysporum (Fusarium vascular wilt) PE=2 SV=1
Fusarium0G099270.1	tr|Q9UUN9|ALD2_SPOSA	1.20E-44	115/333(34.53)	159	Aldehyde reductase 2 OS=Sporobolomyces salmonicolor PE=1 SV=3
Fusarium0G099280.1	tr|P07921|LACP_KLULA	1.41E-64	152/520(29.23)	223	Lactose permease GN=LAC12 OS=Kluyveromyces lactis (strain ATCC 8585 / CBS 2359 / DSM 70799 / NBRC PE=3 SV=1
Fusarium0G099290.1	tr|A8N8S3|GATA_COPC7	1.74E-15	114/487(23.41)	79	Glutamyl-tRNA(Gln) amidotransferase subunit A, mitochondrial {ECO:0000255|HAMAP-Rule:MF_03150} GN=CC1G_00798 OS=Coprinopsis cinerea (strain Okayama-7 / 130 / ATCC MYA-4618 / FGSC PE=3 SV=1
Fusarium0G099310.1	tr|Q9US44|YIZG_SCHPO	4.85E-54	143/485(29.48)	191	Uncharacterized transporter C1002.16c GN=SPAC1002.16c OS=Schizosaccharomyces pombe (strain 972 / ATCC 24843) PE=3 SV=1
Fusarium0G099320.1	tr|Q10088|SPEB1_SCHPO	1.09E-103	160/344(46.51)	316	Putative agmatinase 1 (Precursor) GN=SPAC11D3.09 OS=Schizosaccharomyces pombe (strain 972 / ATCC 24843) PE=3 SV=1
Fusarium0G099330.1	tr|P19807|HNM1_YEAST	3.84E-31	90/320(28.12)	125	Choline transport protein GN=HNM1 OS=Saccharomyces cerevisiae (strain ATCC 204508 / S288c) PE=1 SV=1
Fusarium0G099340.1	tr|Q9P7L5|OAT_SCHPO	6.69E-74	138/389(35.48)	242	Ornithine aminotransferase car2 GN=car2 OS=Schizosaccharomyces pombe (strain 972 / ATCC 24843) PE=2 SV=1
Fusarium0G099350.1	tr|Q10085|YAO6_SCHPO	3.13E-152	229/452(50.66)	446	Uncharacterized transporter C11D3.06 GN=SPAC11D3.06 OS=Schizosaccharomyces pombe (strain 972 / ATCC 24843) PE=3 SV=1
Fusarium0G099360.1	tr|Q9HDX3|YKN2_SCHPO	3.05E-54	119/345(34.49)	184	AB hydrolase superfamily protein B1A11.02 GN=SPAPB1A11.02 OS=Schizosaccharomyces pombe (strain 972 / ATCC 24843) PE=3 SV=1
Fusarium0G099380.1	tr|Q9UV10|HET6_NEUCR	2.01E-16	149/722(20.64)	83	Heterokaryon incompatibility protein 6, OR allele GN=het-6 OS=Neurospora crassa (strain ATCC 24698 / 74-OR23-1A / CBS 708.71 / DSM PE=4 SV=1
Fusarium0G099390.1	tr|Q10438|TTL_SCHPO	3.03E-55	124/348(35.63)	192	Probable tubulin--tyrosine ligase C12B10.04 GN=SPAC12B10.04 OS=Schizosaccharomyces pombe (strain 972 / ATCC 24843) PE=3 SV=1
Fusarium0G099400.1	tr|P40495|LYS12_YEAST	1.57E-42	120/363(33.06)	154	Homoisocitrate dehydrogenase, mitochondrial (Precursor) GN=YI9910.02C OS=Saccharomyces cerevisiae (strain ATCC 204508 / S288c) PE=1 SV=1
Fusarium0G099410.1	tr|P53750|YN93_YEAST	8.22E-09	25/101(24.75)	55	Uncharacterized hydrolase YNR064C GN=YNR064C OS=Saccharomyces cerevisiae (strain ATCC 204508 / S288c) PE=3 SV=1
Fusarium0G099420.1	tr|P25346|GIT1_YEAST	1.59E-81	163/472(34.53)	266	Probable metabolite transport protein GIT1 GN=GIT1 OS=Saccharomyces cerevisiae (strain ATCC 204508 / S288c) PE=1 SV=1
Fusarium0G099430.1	tr|Q9UUD8|YOD1_SCHPO	1.77E-74	158/430(36.74)	244	Uncharacterized peptidase C18A7.01 OS=Schizosaccharomyces pombe (strain 972 / ATCC 24843) PE=3 SV=1
Fusarium0G099450.1	tr|P15710|PHO4_NEUCR	1.44E-128	237/615(38.54)	394	Phosphate-repressible phosphate permease pho-4 {ECO:0000303|PubMed:2531109} OS=Neurospora crassa (strain ATCC 24698 / 74-OR23-1A / CBS 708.71 / DSM PE=1 SV=1
Fusarium0G099480.1	tr|P53387|KHT2_KLULC	4.00E-17	105/501(20.96)	84	Hexose transporter 2 GN=KHT2 OS=Kluyveromyces lactis (Yeast) PE=3 SV=1
Fusarium0G099570.1	tr|P07921|LACP_KLULA	9.91E-49	135/505(26.73)	179	Lactose permease GN=LAC12 OS=Kluyveromyces lactis (strain ATCC 8585 / CBS 2359 / DSM 70799 / NBRC PE=3 SV=1
Fusarium0G099580.1	tr|Q25BW4|BGL1B_PHACH	1.06E-165	239/461(51.84)	483	Beta-glucosidase 1B {ECO:0000303|PubMed:16896601, ECO:0000312|EMBL:BAE87009.1} OS=Phanerochaete chrysosporium (White-rot fungus) PE=1 SV=1
Fusarium0G099590.1	tr|P22216|RAD53_YEAST	1.40E-24	77/246(31.30)	109	Serine/threonine-protein kinase RAD53 GN=P2588 OS=Saccharomyces cerevisiae (strain ATCC 204508 / S288c) PE=1 SV=1
Fusarium0G099610.1	tr|O13780|YEO2_SCHPO	5.42E-16	66/235(28.09)	77	Uncharacterized protein C17G6.02c GN=SPAC17G6.02c OS=Schizosaccharomyces pombe (strain 972 / ATCC 24843) PE=4 SV=1
Fusarium0G099620.1	tr|P87110|ITR2_SCHPO	1.63E-52	145/488(29.71)	190	Myo-inositol transporter 2 GN=itr2 OS=Schizosaccharomyces pombe (strain 972 / ATCC 24843) PE=2 SV=1
Fusarium0G099650.1	tr|O13755|OSM1_SCHPO	3.00E-11	132/538(24.54)	65	Fumarate reductase GN=osm1 OS=Schizosaccharomyces pombe (strain 972 / ATCC 24843) PE=3 SV=1
Fusarium0G099660.1	tr|Q9US44|YIZG_SCHPO	3.31E-106	177/491(36.05)	329	Uncharacterized transporter C1002.16c GN=SPAC1002.16c OS=Schizosaccharomyces pombe (strain 972 / ATCC 24843) PE=3 SV=1
Fusarium0G099670.1	tr|P32947|LIP3_CANRU	3.50E-93	199/554(35.92)	300	Lipase 3 (Precursor) GN=LIP3 OS=Candida rugosa (Yeast) PE=1 SV=1
Fusarium0G099680.1	tr|P19807|HNM1_YEAST	1.06E-12	33/101(32.67)	66	Choline transport protein GN=HNM1 OS=Saccharomyces cerevisiae (strain ATCC 204508 / S288c) PE=1 SV=1
Fusarium0G099720.1	tr|A2QG68|RGXB_ASPNC	2.26E-143	233/429(54.31)	420	Alpha-L-rhamnosidase rgxB (Precursor) GN=rgxB OS=Aspergillus niger (strain CBS 513.88 / FGSC A1513) PE=2 SV=2
Fusarium0G099730.1	tr|O43000|LIZ1_SCHPO	1.34E-79	143/414(34.54)	261	Pantothenate transporter liz1 GN=liz1 OS=Schizosaccharomyces pombe (strain 972 / ATCC 24843) PE=2 SV=2
Fusarium0G099740.1	tr|Q10094|YAOF_SCHPO	0	620/1283(48.32)	1194	Uncharacterized protein C11D3.15 GN=SPAC11D3.15 OS=Schizosaccharomyces pombe (strain 972 / ATCC 24843) PE=3 SV=1
Fusarium0G099750.1	tr|O74529|YJ48_SCHPO	1.51E-10	39/113(34.51)	60	Uncharacterized methyltransferase C70.08c GN=SPCC70.08c OS=Schizosaccharomyces pombe (strain 972 / ATCC 24843) PE=3 SV=1
Fusarium0G099770.1	tr|O94490|YC79_SCHPO	2.95E-06	65/297(21.89)	49	Uncharacterized transcriptional regulatory protein C417.09c GN=SPCC417.09c OS=Schizosaccharomyces pombe (strain 972 / ATCC 24843) PE=3 SV=1
Fusarium0G099780.1	tr|O43003|MMF1_SCHPO	1.57E-21	47/130(36.15)	86	Protein mmf1, mitochondrial (Precursor) GN=mmf1 OS=Schizosaccharomyces pombe (strain 972 / ATCC 24843) PE=3 SV=1
Fusarium0G099830.1	tr|O43003|MMF1_SCHPO	2.95E-18	48/117(41.03)	77	Protein mmf1, mitochondrial (Precursor) GN=mmf1 OS=Schizosaccharomyces pombe (strain 972 / ATCC 24843) PE=3 SV=1
Fusarium0G099840.1	tr|Q12645|PID9_FUSSO	1.98E-59	141/458(30.79)	206	Pisatin demethylase GN=PDAT9 OS=Fusarium solani subsp. pisi (Nectria haematococca) PE=3 SV=1
Fusarium0G099850.1	tr|O14130|YF54_SCHPO	2.40E-40	134/555(24.14)	157	Uncharacterized transcriptional regulatory protein C3C7.04 GN=SPAC3C7.04 OS=Schizosaccharomyces pombe (strain 972 / ATCC 24843) PE=3 SV=1
Fusarium0G099860.1	tr|Q10094|YAOF_SCHPO	0	659/1280(51.48)	1230	Uncharacterized protein C11D3.15 GN=SPAC11D3.15 OS=Schizosaccharomyces pombe (strain 972 / ATCC 24843) PE=3 SV=1
Fusarium0G099870.1	tr|Q9P6J0|YHDC_SCHPO	1.49E-62	124/388(31.96)	213	Uncharacterized transporter C1683.12 GN=SPBC1683.12 OS=Schizosaccharomyces pombe (strain 972 / ATCC 24843) PE=3 SV=1
Fusarium0G099880.1	tr|Q5BFT5|NCPR_EMENI	6.68E-118	174/321(54.21)	368	NADPH--cytochrome P450 reductase {ECO:0000250|UniProtKB:Q00141} OS=Emericella nidulans (strain FGSC A4 / ATCC 38163 / CBS 112.46 / NRRL PE=3 SV=1
Fusarium0G099890.1	tr|P18696|PUTX_EMENI	3.33E-142	244/524(46.56)	426	Proline-specific permease GN=prnB OS=Emericella nidulans (strain FGSC A4 / ATCC 38163 / CBS 112.46 / NRRL PE=2 SV=2
Fusarium0G099910.1	tr|P32964|CYHY_GLOSO	1.55E-49	115/331(34.74)	171	Cyanide hydratase GN=CHT OS=Gloeocercospora sorghi (Zonate leaf spot disease fungus) PE=3 SV=1
Fusarium0G099920.1	tr|Q9C0Y6|YKM8_SCHPO	1.97E-42	98/299(32.78)	152	Zinc-type alcohol dehydrogenase-like protein PB24D3.08c GN=SPAPB24D3.08c OS=Schizosaccharomyces pombe (strain 972 / ATCC 24843) PE=3 SV=1
Fusarium0G099940.1	tr|Q9US47|SSDH1_SCHPO	1.66E-153	236/497(47.48)	451	Putative succinate-semialdehyde dehydrogenase C1002.12c [NADP(+)] GN=SPAC1002.12c OS=Schizosaccharomyces pombe (strain 972 / ATCC 24843) PE=3 SV=2
Fusarium0G099950.1	tr|Q9P6I8|YHG1_SCHPO	4.12E-32	103/382(26.96)	125	Zinc-type alcohol dehydrogenase-like protein C1198.01 GN=SPBC1198.01 OS=Schizosaccharomyces pombe (strain 972 / ATCC 24843) PE=3 SV=1
Fusarium0G099960.1	tr|P38113|ADH5_YEAST	1.98E-79	153/379(40.37)	251	Alcohol dehydrogenase 5 GN=ADH5 OS=Saccharomyces cerevisiae (strain ATCC 204508 / S288c) PE=1 SV=1
Fusarium0G099980.1	tr|P52958|CTF1A_FUSSO	2.83E-39	113/421(26.84)	155	Cutinase transcription factor 1 alpha GN=CTF1-ALPHA OS=Fusarium solani subsp. pisi (Nectria haematococca) PE=2 SV=1
Fusarium0G099990.1	tr|O74829|YN2F_SCHPO	1.05E-18	119/473(25.16)	89	Uncharacterized MFS-type transporter C530.15c OS=Schizosaccharomyces pombe (strain 972 / ATCC 24843) PE=1 SV=2
Fusarium0G100000.1	tr|B5BP49|YP55_SCHPO	1.19E-22	52/165(31.52)	95	Uncharacterized transporter C460.05 GN=SPBC460.05 OS=Schizosaccharomyces pombe (strain 972 / ATCC 24843) PE=3 SV=1
Fusarium0G100020.1	tr|P40896|YJV3_YEAST	6.50E-89	152/327(46.48)	278	Uncharacterized protein YJL213W GN=YJL213W OS=Saccharomyces cerevisiae (strain ATCC 204508 / S288c) PE=4 SV=1
Fusarium0G100030.1	tr|Q9P8I0|PUT2_EMENI	0	268/424(63.21)	555	Delta-1-pyrroline-5-carboxylate dehydrogenase, mitochondrial (Precursor) GN=prnC OS=Emericella nidulans (strain FGSC A4 / ATCC 38163 / CBS 112.46 / NRRL PE=3 SV=2
Fusarium0G100040.1	tr|P78581|TAN_ASPOR	1.54E-38	69/151(45.70)	144	Tannase 30 kDa subunit (Precursor) GN=AO090103000074 OS=Aspergillus oryzae (strain ATCC 42149 / RIB 40) PE=1 SV=1
Fusarium0G100050.1	tr|Q0R4L2|PDH3_LEUMG	5.63E-44	164/590(27.80)	165	Pyranose dehydrogenase 3 {ECO:0000303|PubMed:18097667} (Precursor) OS=Leucoagaricus meleagris (Western flat-topped agaric) PE=2 SV=1
Fusarium0G100070.1	tr|V5NC32|PDH1_AGAXA	3.49E-43	162/574(28.22)	162	Pyranose dehydrogenase {ECO:0000303|PubMed:17227387} (Precursor) OS=Agaricus xanthodermus (Poison yellow meadow mushroom) PE=1 SV=1
Fusarium0G100080.1	tr|P41751|ALDH_ASPNG	0	279/496(56.25)	557	Aldehyde dehydrogenase GN=aldA OS=Aspergillus niger PE=3 SV=1
Fusarium0G100090.1	tr|P19807|HNM1_YEAST	8.96E-69	148/471(31.42)	233	Choline transport protein GN=HNM1 OS=Saccharomyces cerevisiae (strain ATCC 204508 / S288c) PE=1 SV=1
Fusarium0G100100.1	tr|Q9URW6|YIE2_SCHPO	5.59E-35	76/214(35.51)	136	SH3 domain-containing protein PJ696.02 GN=SPAPJ696.02 OS=Schizosaccharomyces pombe (strain 972 / ATCC 24843) PE=1 SV=1
Fusarium0G100110.1	tr|Q9UV10|HET6_NEUCR	8.92E-09	90/370(24.32)	58	Heterokaryon incompatibility protein 6, OR allele GN=het-6 OS=Neurospora crassa (strain ATCC 24698 / 74-OR23-1A / CBS 708.71 / DSM PE=4 SV=1
Fusarium0G100150.1	tr|Q7LL04|YQK1_SCHPO	2.49E-36	103/315(32.70)	136	UPF0676 protein C1494.01 GN=SPCC1494.01 OS=Schizosaccharomyces pombe (strain 972 / ATCC 24843) PE=3 SV=2
Fusarium0G100170.1	tr|Q03656|SKY1_YEAST	3.58E-14	45/151(29.80)	70	Serine/threonine-protein kinase SKY1 GN=SKY1 OS=Saccharomyces cerevisiae (strain ATCC 204508 / S288c) PE=1 SV=1
Fusarium0G100180.1	tr|A3EZ54|HOG1_WALSE	8.70E-11	47/153(30.72)	58	Mitogen-activated protein kinase HOG1 (Fragment) GN=HOG1 OS=Wallemia sebi PE=3 SV=1
Fusarium0G100190.1	tr|Q0R4L2|PDH3_LEUMG	8.51E-59	182/596(30.54)	209	Pyranose dehydrogenase 3 {ECO:0000303|PubMed:18097667} (Precursor) OS=Leucoagaricus meleagris (Western flat-topped agaric) PE=2 SV=1
Fusarium0G100200.1	tr|P55306|CATA_SCHPO	2.79E-144	223/482(46.27)	427	Catalase GN=cta1 OS=Schizosaccharomyces pombe (strain 972 / ATCC 24843) PE=1 SV=1
Fusarium0G100210.1	tr|B8NHY4|ORDA_ASPFN	3.09E-36	98/304(32.24)	139	O-methylsterigmatocystin oxidoreductase GN=ordA OS=Aspergillus flavus (strain ATCC 200026 / FGSC A1120 / NRRL 3357 / JCM PE=2 SV=1
Fusarium0G100250.1	tr|Q9US44|YIZG_SCHPO	1.95E-90	163/467(34.90)	289	Uncharacterized transporter C1002.16c GN=SPAC1002.16c OS=Schizosaccharomyces pombe (strain 972 / ATCC 24843) PE=3 SV=1
Fusarium0G100290.1	tr|Q00808|HETE1_PODAS	9.89E-38	115/406(28.33)	154	Vegetative incompatibility protein HET-E-1 GN=HET-E1 OS=Podospora anserina (Pleurage anserina) PE=3 SV=1
Fusarium0G100300.1	tr|O42701|NAH2_ZYGRO	2.91E-89	167/463(36.07)	295	Na(+)/H(+) antiporter 2 GN=SOD22 OS=Zygosaccharomyces rouxii (Candida mogii) PE=3 SV=1
Fusarium0G100310.1	tr|Q09710|YA33_SCHPO	1.78E-09	102/454(22.47)	59	Uncharacterized protein C18B11.03c GN=SPAC18B11.03c OS=Schizosaccharomyces pombe (strain 972 / ATCC 24843) PE=4 SV=2
Fusarium0G100320.1	tr|Q5ATQ3|PGLR_EMENI	2.24E-173	239/372(64.25)	492	Endopolygalacturonase AN8327 (Precursor) GN=AN8327 OS=Emericella nidulans (strain FGSC A4 / ATCC 38163 / CBS 112.46 / NRRL PE=1 SV=1
Fusarium0G100350.1	tr|O43003|MMF1_SCHPO	2.71E-29	56/129(43.41)	106	Protein mmf1, mitochondrial (Precursor) GN=mmf1 OS=Schizosaccharomyces pombe (strain 972 / ATCC 24843) PE=3 SV=1
Fusarium0G100360.1	tr|P52923|AIF1_YEAST	2.43E-11	81/309(26.21)	64	Apoptosis-inducing factor 1 GN=AIF1 OS=Saccharomyces cerevisiae (strain ATCC 204508 / S288c) PE=1 SV=1
Fusarium0G100380.1	tr|P40995|SCD1_SCHPO	1.54E-07	58/281(20.64)	54	Rho guanine nucleotide exchange factor scd1 GN=scd1 OS=Schizosaccharomyces pombe (strain 972 / ATCC 24843) PE=1 SV=2
Fusarium0G100410.1	tr|Q99385|VCX1_YEAST	4.68E-29	70/172(40.70)	122	Vacuolar calcium ion transporter GN=VCX1 OS=Saccharomyces cerevisiae (strain ATCC 204508 / S288c) PE=1 SV=1
Fusarium0G100420.1	tr|Q7LL04|YQK1_SCHPO	8.45E-29	96/337(28.49)	114	UPF0676 protein C1494.01 GN=SPCC1494.01 OS=Schizosaccharomyces pombe (strain 972 / ATCC 24843) PE=3 SV=2
Fusarium0G100430.1	tr|P05085|ARGR2_YEAST	1.47E-19	110/510(21.57)	94	Arginine metabolism regulation protein II GN=ARG81 OS=Saccharomyces cerevisiae (strain ATCC 204508 / S288c) PE=1 SV=3
Fusarium0G100460.1	tr|Q00808|HETE1_PODAS	9.95E-12	60/249(24.10)	68	Vegetative incompatibility protein HET-E-1 GN=HET-E1 OS=Podospora anserina (Pleurage anserina) PE=3 SV=1
Fusarium0G100470.1	tr|A2R7P5|NST1_ASPNC	9.46E-06	61/160(38.12)	48	Stress response protein nst1 GN=nst1 OS=Aspergillus niger (strain CBS 513.88 / FGSC A1513) PE=3 SV=1
Fusarium0G100480.1	tr|Q9UV10|HET6_NEUCR	3.09E-07	66/253(26.09)	53	Heterokaryon incompatibility protein 6, OR allele GN=het-6 OS=Neurospora crassa (strain ATCC 24698 / 74-OR23-1A / CBS 708.71 / DSM PE=4 SV=1
Fusarium0G100500.1	tr|Q03558|OYE2_YEAST	1.27E-63	146/405(36.05)	212	NADPH dehydrogenase 2 GN=OYE2 OS=Saccharomyces cerevisiae (strain ATCC 204508 / S288c) PE=1 SV=3
Fusarium0G100510.1	tr|P17573|LIP1_GEOCN	1.08E-41	151/533(28.33)	158	Lipase 1 (Precursor) GN=LIP1 OS=Geotrichum candidum (Oospora lactis) PE=1 SV=2
Fusarium0G100520.1	tr|B8NPT0|FAEB2_ASPFN	1.00E-174	249/508(49.02)	506	Probable feruloyl esterase B-2 (Precursor) GN=faeB-2 OS=Aspergillus flavus (strain ATCC 200026 / FGSC A1120 / NRRL 3357 / JCM PE=3 SV=1
Fusarium0G100530.1	tr|Q00808|HETE1_PODAS	2.17E-13	95/374(25.40)	73	Vegetative incompatibility protein HET-E-1 GN=HET-E1 OS=Podospora anserina (Pleurage anserina) PE=3 SV=1
Fusarium0G100550.1	tr|Q4WZ70|OYE3_ASPFU	1.63E-93	158/379(41.69)	289	Chanoclavine-I aldehyde reductase GN=fgaOx3 OS=Neosartorya fumigata (strain ATCC MYA-4609 / Af293 / CBS 101355 / FGSC PE=1 SV=1
Fusarium0G100570.1	tr|Q5B2N0|KMO_EMENI	3.16E-12	103/411(25.06)	68	Kynurenine 3-monooxygenase {ECO:0000255|HAMAP-Rule:MF_03018} GN=bna4 OS=Emericella nidulans (strain FGSC A4 / ATCC 38163 / CBS 112.46 / NRRL PE=3 SV=2
Fusarium0G100590.1	tr|P39932|STL1_YEAST	3.26E-76	138/418(33.01)	251	Sugar transporter STL1 GN=STL1 OS=Saccharomyces cerevisiae (strain ATCC 204508 / S288c) PE=1 SV=2
Fusarium0G100620.1	tr|Q9UV10|HET6_NEUCR	4.00E-23	93/324(28.70)	103	Heterokaryon incompatibility protein 6, OR allele GN=het-6 OS=Neurospora crassa (strain ATCC 24698 / 74-OR23-1A / CBS 708.71 / DSM PE=4 SV=1
Fusarium0G100630.1	tr|P38090|AGP2_YEAST	2.86E-127	212/504(42.06)	389	General amino acid permease AGP2 GN=AGP2 OS=Saccharomyces cerevisiae (strain ATCC 204508 / S288c) PE=1 SV=1
Fusarium0G100660.1	tr|D7UQ40|SOL5_ALTSO	9.26E-37	129/491(26.27)	142	Bifunctional solanapyrone synthase (Precursor) GN=sol5 OS=Alternaria solani PE=1 SV=1
Fusarium0G100690.1	tr|Q9HDW7|ATC2_SCHPO	0	482/1049(45.95)	842	Calcium-transporting ATPase 2 GN=pmc1 OS=Schizosaccharomyces pombe (strain 972 / ATCC 24843) PE=3 SV=1
Fusarium0G100710.1	tr|Q9UV10|HET6_NEUCR	2.38E-16	152/654(23.24)	82	Heterokaryon incompatibility protein 6, OR allele GN=het-6 OS=Neurospora crassa (strain ATCC 24698 / 74-OR23-1A / CBS 708.71 / DSM PE=4 SV=1
Fusarium0G100720.1	tr|Q9P6J7|YHD3_SCHPO	6.76E-25	101/431(23.43)	108	Uncharacterized MFS-type transporter C1683.03c GN=SPBC1683.03c OS=Schizosaccharomyces pombe (strain 972 / ATCC 24843) PE=3 SV=1
Fusarium0G100740.1	tr|P39529|YJU6_YEAST	3.47E-36	161/651(24.73)	146	Putative transcriptional regulatory protein YJL206C GN=YJL206C OS=Saccharomyces cerevisiae (strain ATCC 204508 / S288c) PE=2 SV=1
Fusarium0G100750.1	tr|Q0QWS4|LGD1_HYPJE	1.40E-09	52/190(27.37)	59	L-galactonate dehydratase GN=lgd1 OS=Hypocrea jecorina (Trichoderma reesei) PE=1 SV=1
Fusarium0G100760.1	tr|P40113|RTM1_YEASX	3.41E-28	75/233(32.19)	112	Protein RTM1 GN=RTM1 OS=Saccharomyces cerevisiae (Baker&apos;s yeast) PE=3 SV=1
Fusarium0G100790.1	tr|Q04336|YM54_YEAST	0	476/954(49.90)	945	Uncharacterized protein YMR196W GN=YMR196W OS=Saccharomyces cerevisiae (strain ATCC 204508 / S288c) PE=1 SV=1
Fusarium0G100800.1	tr|Q10318|ILV3_SCHPO	8.52E-164	263/564(46.63)	482	Putative dihydroxy-acid dehydratase, mitochondrial (Precursor) GN=SPAC17G8.06c OS=Schizosaccharomyces pombe (strain 972 / ATCC 24843) PE=2 SV=1
Fusarium0G100830.1	tr|P39004|HXT7_YEAST	2.63E-37	132/548(24.09)	145	High-affinity hexose transporter HXT6 GN=HXT7 OS=Saccharomyces cerevisiae (strain ATCC 204508 / S288c) PE=1 SV=1
Fusarium0G100840.1	tr|Q9P6J0|YHDC_SCHPO	6.10E-64	140/462(30.30)	218	Uncharacterized transporter C1683.12 GN=SPBC1683.12 OS=Schizosaccharomyces pombe (strain 972 / ATCC 24843) PE=3 SV=1
Fusarium0G100890.1	tr|P49374|HGT1_KLULA	3.06E-47	134/472(28.39)	173	High-affinity glucose transporter GN=HGT1 OS=Kluyveromyces lactis (strain ATCC 8585 / CBS 2359 / DSM 70799 / NBRC PE=3 SV=1
Fusarium0G100920.1	tr|Q7RXL1|NCB5R_NEUCR	1.83E-143	193/255(75.69)	413	NADH-cytochrome b5 reductase 1 GN=cbr1 OS=Neurospora crassa (strain ATCC 24698 / 74-OR23-1A / CBS 708.71 / DSM PE=3 SV=1
Fusarium0G101000.1	tr|P50161|AFLM_ASPPA	5.05E-22	82/278(29.50)	93	Versicolorin reductase 1 GN=ver1 OS=Aspergillus parasiticus PE=3 SV=2
Fusarium0G101010.1	tr|P50166|ARDH_CANTR	8.12E-31	71/202(35.15)	116	D-arabinitol 2-dehydrogenase [ribulose-forming] GN=ARD OS=Candida tropicalis (Yeast) PE=1 SV=1
Fusarium0G101020.1	tr|Q9UTC5|YIDE_SCHPO	5.96E-48	87/194(44.85)	160	Putative uridine kinase C227.14 GN=SPAC227.14 OS=Schizosaccharomyces pombe (strain 972 / ATCC 24843) PE=3 SV=1
Fusarium0G101030.1	tr|P34736|TKT_PICST	0	424/677(62.63)	881	Transketolase GN=TKT OS=Scheffersomyces stipitis (strain ATCC 58785 / CBS 6054 / NBRC 10063 / PE=3 SV=2
Fusarium0G101040.1	tr|P38156|MAL31_YEAST	2.37E-149	224/536(41.79)	446	Maltose permease MAL31 GN=YBR2116 OS=Saccharomyces cerevisiae (strain ATCC 204508 / S288c) PE=1 SV=1
Fusarium0G101050.1	tr|P23641|MPCP_YEAST	7.45E-116	167/290(57.59)	341	Mitochondrial phosphate carrier protein, N-terminally processed GN=MIR1 OS=Saccharomyces cerevisiae (strain ATCC 204508 / S288c) PE=1 SV=1
Fusarium0G101070.1	tr|Q03102|YMN1_YEAST	1.59E-44	114/363(31.40)	159	Uncharacterized membrane protein YML131W GN=YML131W OS=Saccharomyces cerevisiae (strain ATCC 204508 / S288c) PE=1 SV=1
Fusarium0G101110.1	tr|P40445|YIQ6_YEAST	1.14E-54	131/484(27.07)	193	Uncharacterized transporter YIL166C GN=YIL166C OS=Saccharomyces cerevisiae (strain ATCC 204508 / S288c) PE=1 SV=1
Fusarium0G101130.1	tr|Q01317|NUC2_NEUCR	1.29E-19	64/187(34.22)	93	Ankyrin repeat protein nuc-2 GN=nuc-2 OS=Neurospora crassa (strain ATCC 24698 / 74-OR23-1A / CBS 708.71 / DSM PE=3 SV=2
Fusarium0G101160.1	tr|P00440|TYRO_NEUCR	2.05E-102	249/731(34.06)	332	Tyrosinase (Precursor) GN=T OS=Neurospora crassa (strain ATCC 24698 / 74-OR23-1A / CBS 708.71 / DSM PE=1 SV=5
Fusarium0G101190.1	tr|Q05497|YD338_YEAST	3.49E-102	188/468(40.17)	330	Uncharacterized transporter YDR338C GN=YDR338C OS=Saccharomyces cerevisiae (strain ATCC 204508 / S288c) PE=1 SV=1
Fusarium0G101210.1	tr|P11837|NIMA_EMENI	1.34E-21	79/285(27.72)	102	G2-specific protein kinase nimA GN=nimA OS=Emericella nidulans (strain FGSC A4 / ATCC 38163 / CBS 112.46 / NRRL PE=1 SV=1
Fusarium0G101230.1	tr|Q12405|LPX1_YEAST	2.19E-11	40/120(33.33)	65	Peroxisomal membrane protein LPX1 GN=LPX1 OS=Saccharomyces cerevisiae (strain ATCC 204508 / S288c) PE=1 SV=1
Fusarium0G101240.1	tr|Q9HDU6|PANE_SCHPO	5.68E-30	100/357(28.01)	119	Probable 2-dehydropantoate 2-reductase GN=SPBPB2B2.09c OS=Schizosaccharomyces pombe (strain 972 / ATCC 24843) PE=3 SV=1
Fusarium0G101250.1	tr|P40152|YNV7_YEAST	1.45E-11	82/363(22.59)	65	Putative metallophosphoesterase YNL217W (Precursor) GN=YNL217W OS=Saccharomyces cerevisiae (strain ATCC 204508 / S288c) PE=1 SV=1
Fusarium0G101300.1	tr|P36619|PMD1_SCHPO	0	375/1050(35.71)	604	Leptomycin B resistance protein pmd1 GN=pmd1 OS=Schizosaccharomyces pombe (strain 972 / ATCC 24843) PE=3 SV=2
Fusarium0G101310.1	tr|O94564|YGD6_SCHPO	5.11E-46	105/321(32.71)	162	Zinc-type alcohol dehydrogenase-like protein C1773.06c GN=SPBC1773.06c OS=Schizosaccharomyces pombe (strain 972 / ATCC 24843) PE=3 SV=1
Fusarium0G101320.1	tr|Q4WZ70|OYE3_ASPFU	1.90E-130	182/369(49.32)	382	Chanoclavine-I aldehyde reductase GN=fgaOx3 OS=Neosartorya fumigata (strain ATCC MYA-4609 / Af293 / CBS 101355 / FGSC PE=1 SV=1
Fusarium0G101330.1	tr|O13842|CDA1_SCHPO	7.70E-09	60/272(22.06)	56	Chitin deacetylase 1 GN=cda1 OS=Schizosaccharomyces pombe (strain 972 / ATCC 24843) PE=1 SV=1
Fusarium0G101340.1	tr|Q9US44|YIZG_SCHPO	4.61E-59	138/449(30.73)	204	Uncharacterized transporter C1002.16c GN=SPAC1002.16c OS=Schizosaccharomyces pombe (strain 972 / ATCC 24843) PE=3 SV=1
Fusarium0G101380.1	tr|Q9US47|SSDH1_SCHPO	5.79E-160	249/476(52.31)	470	Putative succinate-semialdehyde dehydrogenase C1002.12c [NADP(+)] GN=SPAC1002.12c OS=Schizosaccharomyces pombe (strain 972 / ATCC 24843) PE=3 SV=2
Fusarium0G101400.1	tr|P53750|YN93_YEAST	5.76E-08	39/148(26.35)	52	Uncharacterized hydrolase YNR064C GN=YNR064C OS=Saccharomyces cerevisiae (strain ATCC 204508 / S288c) PE=3 SV=1
Fusarium0G101420.1	tr|Q8J1G1|KIP2_ASHGO	1.78E-13	58/217(26.73)	72	Kinesin-like protein KIP2 GN=KIP2 OS=Ashbya gossypii (strain ATCC 10895 / CBS 109.51 / FGSC 9923 / NRRL PE=3 SV=1
Fusarium0G101490.1	tr|O94343|YHMA_SCHPO	4.64E-99	184/537(34.26)	314	Uncharacterized MFS-type transporter C1271.10c GN=SPBC1271.10c OS=Schizosaccharomyces pombe (strain 972 / ATCC 24843) PE=1 SV=1
Fusarium0G101500.1	tr|P38360|ATU1_YEAST	0	336/809(41.53)	654	P-type cation-transporting ATPase GN=YBR2112 OS=Saccharomyces cerevisiae (strain ATCC 204508 / S288c) PE=1 SV=2
Fusarium0G101510.1	tr|Q4WYG2|NRPS5_ASPFU	5.23E-59	134/430(31.16)	221	Nonribosomal peptide synthetase 5 GN=NRPS5 OS=Neosartorya fumigata (strain ATCC MYA-4609 / Af293 / CBS 101355 / FGSC PE=3 SV=2
Fusarium0G101520.1	tr|P28817|HIBCH_YEAST	2.34E-14	43/177(24.29)	72	3-hydroxyisobutyryl-CoA hydrolase, mitochondrial (Precursor) GN=YD9673.08C OS=Saccharomyces cerevisiae (strain ATCC 204508 / S288c) PE=1 SV=2
Fusarium0G101530.1	tr|Q12447|PAA1_YEAST	7.44E-23	53/199(26.63)	92	Polyamine N-acetyltransferase 1 GN=PAA1 OS=Saccharomyces cerevisiae (strain ATCC 204508 / S288c) PE=1 SV=1
Fusarium0G101540.1	tr|P32948|LIP4_CANRU	3.00E-77	200/568(35.21)	257	Lipase 4 (Precursor) GN=LIP4 OS=Candida rugosa (Yeast) PE=3 SV=1
Fusarium0G101550.1	tr|P53048|MAL11_YEAST	1.74E-54	129/479(26.93)	196	General alpha-glucoside permease GN=MAL11 OS=Saccharomyces cerevisiae (strain ATCC 204508 / S288c) PE=1 SV=1
Fusarium0G101560.1	tr|P53387|KHT2_KLULC	1.86E-51	126/414(30.43)	185	Hexose transporter 2 GN=KHT2 OS=Kluyveromyces lactis (Yeast) PE=3 SV=1
Fusarium0G101580.1	tr|O74959|YJCD_SCHPO	3.53E-08	32/98(32.65)	53	Uncharacterized oxidoreductase C736.13 GN=SPCC736.13 OS=Schizosaccharomyces pombe (strain 972 / ATCC 24843) PE=3 SV=1
Fusarium0G101590.1	tr|P50276|MUP1_YEAST	1.87E-81	174/503(34.59)	270	High-affinity methionine permease GN=MUP1 OS=Saccharomyces cerevisiae (strain ATCC 204508 / S288c) PE=1 SV=1
Fusarium0G101600.1	tr|Q59MD2|UME6_CANAL	8.35E-11	26/73(35.62)	64	Transcriptional regulatory protein UME6 GN=UME6 OS=Candida albicans (strain SC5314 / ATCC MYA-2876) PE=2 SV=1
Fusarium0G101660.1	tr|Q08777|MCH5_YEAST	8.33E-35	114/390(29.23)	135	Riboflavin transporter MCH5 GN=MCH5 OS=Saccharomyces cerevisiae (strain ATCC 204508 / S288c) PE=1 SV=2
Fusarium0G101690.1	tr|Q9US55|GLU2A_SCHPO	3.86E-39	127/486(26.13)	155	Glucosidase 2 subunit alpha {ECO:0000250|UniProtKB:P38138} (Precursor) OS=Schizosaccharomyces pombe (strain 972 / ATCC 24843) PE=3 SV=1
Fusarium0G101700.1	tr|P53048|MAL11_YEAST	2.73E-97	182/546(33.33)	309	General alpha-glucoside permease GN=MAL11 OS=Saccharomyces cerevisiae (strain ATCC 204508 / S288c) PE=1 SV=1
Fusarium0G101710.1	tr|O14088|YER5_SCHPO	8.02E-42	74/167(44.31)	144	Uncharacterized oxidoreductase C2F3.05c GN=SPAC2F3.05c OS=Schizosaccharomyces pombe (strain 972 / ATCC 24843) PE=3 SV=1
Fusarium0G101730.1	tr|O94250|GLO22_SCHPO	6.41E-10	60/236(25.42)	58	Probable hydroxyacylglutathione hydrolase C13B11.03c GN=SPCC13B11.03c OS=Schizosaccharomyces pombe (strain 972 / ATCC 24843) PE=3 SV=1
Fusarium0G101740.1	tr|O94284|HMT2_SCHPO	1.41E-125	203/436(46.56)	377	Sulfide:quinone oxidoreductase, mitochondrial (Precursor) GN=hmt2 OS=Schizosaccharomyces pombe (strain 972 / ATCC 24843) PE=3 SV=1
Fusarium0G101750.1	tr|Q06143|DIC1_YEAST	5.25E-73	126/277(45.49)	230	Mitochondrial dicarboxylate transporter GN=DIC1 OS=Saccharomyces cerevisiae (strain ATCC 204508 / S288c) PE=1 SV=1
Fusarium0G101760.1	tr|O94491|YC7A_SCHPO	1.29E-73	160/510(31.37)	245	Uncharacterized transporter C417.10 GN=SPCC417.10 OS=Schizosaccharomyces pombe (strain 972 / ATCC 24843) PE=3 SV=1
Fusarium0G101800.1	tr|Q06593|OPT2_YEAST	1.62E-150	274/787(34.82)	468	Oligopeptide transporter 2 GN=OPT2 OS=Saccharomyces cerevisiae (strain ATCC 204508 / S288c) PE=1 SV=1
Fusarium0G101810.1	tr|Q5B0V6|AKR1_EMENI	1.30E-17	65/201(32.34)	87	Palmitoyltransferase akr1 GN=akr1 OS=Emericella nidulans (strain FGSC A4 / ATCC 38163 / CBS 112.46 / NRRL PE=3 SV=2
Fusarium0G101830.1	tr|Q4X251|AKR1_ASPFU	4.66E-22	61/164(37.20)	103	Palmitoyltransferase akr1 GN=akr1 OS=Neosartorya fumigata (strain ATCC MYA-4609 / Af293 / CBS 101355 / FGSC PE=3 SV=2
Fusarium0G101860.1	tr|P19807|HNM1_YEAST	1.38E-58	153/539(28.39)	207	Choline transport protein GN=HNM1 OS=Saccharomyces cerevisiae (strain ATCC 204508 / S288c) PE=1 SV=1
Fusarium0G101870.1	tr|O94469|DUR31_SCHPO	1.49E-159	269/641(41.97)	477	Probable urea active transporter 1 GN=dur3-1 OS=Schizosaccharomyces pombe (strain 972 / ATCC 24843) PE=3 SV=1
Fusarium0G101880.1	tr|Q12556|AMO1_ASPNG	6.19E-162	285/659(43.25)	486	Copper amine oxidase 1 GN=AO-I OS=Aspergillus niger PE=1 SV=2
Fusarium0G101890.1	tr|Q3L245|PDH1_LEUMG	2.35E-61	194/596(32.55)	217	Pyranose dehydrogenase 1 {ECO:0000303|PubMed:18097667} (Precursor) OS=Leucoagaricus meleagris (Western flat-topped agaric) PE=1 SV=1
Fusarium0G101900.1	tr|M1WEN5|EASG_CLAP2	7.23E-06	67/229(29.26)	46	Agroclavine dehydrogenase GN=easG OS=Claviceps purpurea (strain 20.1) PE=3 SV=1
Fusarium0G101920.1	tr|Q5B0V6|AKR1_EMENI	1.70E-07	46/159(28.93)	50	Palmitoyltransferase akr1 GN=akr1 OS=Emericella nidulans (strain FGSC A4 / ATCC 38163 / CBS 112.46 / NRRL PE=3 SV=2
Fusarium0G101930.1	tr|P87017|AFLH_ASPPA	3.21E-26	79/240(32.92)	106	5&apos;-hydroxyaverantin dehydrogenase GN=adhA OS=Aspergillus parasiticus PE=1 SV=2
Fusarium0G101940.1	tr|P40445|YIQ6_YEAST	8.09E-164	236/557(42.37)	481	Uncharacterized transporter YIL166C GN=YIL166C OS=Saccharomyces cerevisiae (strain ATCC 204508 / S288c) PE=1 SV=1
Fusarium0G101980.1	tr|Q07904|THI73_YEAST	4.99E-94	168/459(36.60)	299	Thiamine pathway transporter THI73 GN=THI73 OS=Saccharomyces cerevisiae (strain ATCC 204508 / S288c) PE=1 SV=1
Fusarium0G102020.1	tr|P00723|BGAL_KLULA	0	417/1056(39.49)	697	Beta-galactosidase GN=LAC4 OS=Kluyveromyces lactis (strain ATCC 8585 / CBS 2359 / DSM 70799 / NBRC PE=1 SV=2
Fusarium0G102030.1	tr|P07921|LACP_KLULA	7.25E-101	176/493(35.70)	319	Lactose permease GN=LAC12 OS=Kluyveromyces lactis (strain ATCC 8585 / CBS 2359 / DSM 70799 / NBRC PE=3 SV=1
Fusarium0G102070.1	tr|O74254|AMYG_CANAL	2.39E-23	61/205(29.76)	106	Glucoamylase 1 (Precursor) GN=GAM1 OS=Candida albicans (strain SC5314 / ATCC MYA-2876) PE=1 SV=2
Fusarium0G102090.1	tr|Q9HE13|YI32_SCHPO	8.08E-32	119/447(26.62)	130	Uncharacterized MFS-type transporter C1399.02 GN=SPAC1399.02 OS=Schizosaccharomyces pombe (strain 972 / ATCC 24843) PE=3 SV=1
Fusarium0G102100.1	tr|Q9USN4|YJA1_SCHPO	1.61E-31	68/176(38.64)	124	Uncharacterized transporter C1529.01 OS=Schizosaccharomyces pombe (strain 972 / ATCC 24843) PE=3 SV=2
Fusarium0G102110.1	tr|P40113|RTM1_YEASX	4.70E-43	102/295(34.58)	152	Protein RTM1 GN=RTM1 OS=Saccharomyces cerevisiae (Baker&apos;s yeast) PE=3 SV=1
Fusarium0G102120.1	tr|P53047|RTA1_YEAST	4.64E-49	105/307(34.20)	168	Protein RTA1 GN=RTA1 OS=Saccharomyces cerevisiae (strain ATCC 204508 / S288c) PE=1 SV=1
Fusarium0G102150.1	tr|P87230|COQ5_SCHPO	7.60E-06	33/121(27.27)	46	2-methoxy-6-polyprenyl-1,4-benzoquinol methylase, mitochondrial (Precursor) GN=coq5 OS=Schizosaccharomyces pombe (strain 972 / ATCC 24843) PE=3 SV=1
Fusarium0G102170.1	tr|Q8TG13|CSK2A_NEUCR	1.09E-62	101/200(50.50)	201	Casein kinase II subunit alpha GN=cka OS=Neurospora crassa (strain ATCC 24698 / 74-OR23-1A / CBS 708.71 / DSM PE=2 SV=1
Fusarium0G102180.1	tr|O74628|YQ53_SCHPO	4.61E-43	88/266(33.08)	151	Uncharacterized oxidoreductase C162.03 GN=SPCC162.03 OS=Schizosaccharomyces pombe (strain 972 / ATCC 24843) PE=3 SV=1
Fusarium0G102210.1	tr|B5VF36|MPH3_YEAS6	3.59E-142	219/525(41.71)	428	Alpha-glucosides permease MPH3 GN=MPH3 OS=Saccharomyces cerevisiae (strain AWRI1631) PE=3 SV=1
Fusarium0G102220.1	tr|A2R0E0|INUE_ASPNC	6.38E-16	124/549(22.59)	80	Extracellular exo-inulinase inuE (Precursor) GN=inuE OS=Aspergillus niger (strain CBS 513.88 / FGSC A1513) PE=2 SV=1
Fusarium0G102240.1	tr|O42922|YBIH_SCHPO	1.71E-42	143/548(26.09)	161	Uncharacterized MFS-type transporter C16A3.17c GN=SPBC16A3.17c OS=Schizosaccharomyces pombe (strain 972 / ATCC 24843) PE=3 SV=1
Fusarium0G102280.1	tr|Q04991|FMP42_YEAST	3.05E-113	190/490(38.78)	351	Protein FMP42 GN=FMP42 OS=Saccharomyces cerevisiae (strain ATCC 204508 / S288c) PE=1 SV=1
Fusarium0G102290.1	tr|O74467|SET5_SCHPO	6.80E-10	43/124(34.68)	59	SET domain-containing protein 5 GN=set5 OS=Schizosaccharomyces pombe (strain 972 / ATCC 24843) PE=1 SV=1
Fusarium0G102300.1	tr|D7UQ40|SOL5_ALTSO	6.83E-07	32/95(33.68)	52	Bifunctional solanapyrone synthase (Precursor) GN=sol5 OS=Alternaria solani PE=1 SV=1
Fusarium0G102320.1	tr|P38680|MTR_NEUCR	2.47E-175	248/424(58.49)	504	N amino acid transport system protein GN=mtr OS=Neurospora crassa (strain ATCC 24698 / 74-OR23-1A / CBS 708.71 / DSM PE=3 SV=2
Fusarium0G102340.1	tr|O14237|YEL4_SCHPO	9.40E-32	109/388(28.09)	127	Uncharacterized membrane protein C6F6.04c GN=SPAC6F6.04c OS=Schizosaccharomyces pombe (strain 972 / ATCC 24843) PE=4 SV=1
Fusarium0G102350.1	tr|Q9C1X5|YKW2_SCHPO	1.72E-79	125/274(45.62)	246	Uncharacterized oxidoreductase P32A8.02 GN=SPAP32A8.02 OS=Schizosaccharomyces pombe (strain 972 / ATCC 24843) PE=3 SV=1
Fusarium0G102360.1	tr|Q12390|GST2_YEAST	2.11E-23	72/221(32.58)	95	Glutathione S-transferase 2 GN=GTT2 OS=Saccharomyces cerevisiae (strain ATCC 204508 / S288c) PE=1 SV=1
Fusarium0G102390.1	tr|P25377|ADH7_YEAST	4.79E-64	133/332(40.06)	212	NADP-dependent alcohol dehydrogenase 7 GN=ADH7 OS=Saccharomyces cerevisiae (strain ATCC 204508 / S288c) PE=1 SV=1
Fusarium0G102400.1	tr|O94564|YGD6_SCHPO	1.45E-82	155/354(43.79)	258	Zinc-type alcohol dehydrogenase-like protein C1773.06c GN=SPBC1773.06c OS=Schizosaccharomyces pombe (strain 972 / ATCC 24843) PE=3 SV=1
Fusarium0G102410.1	tr|O74959|YJCD_SCHPO	1.38E-32	88/268(32.84)	125	Uncharacterized oxidoreductase C736.13 GN=SPCC736.13 OS=Schizosaccharomyces pombe (strain 972 / ATCC 24843) PE=3 SV=1
Fusarium0G102430.1	tr|Q9P6J0|YHDC_SCHPO	3.84E-49	135/462(29.22)	177	Uncharacterized transporter C1683.12 GN=SPBC1683.12 OS=Schizosaccharomyces pombe (strain 972 / ATCC 24843) PE=3 SV=1
Fusarium0G102460.1	tr|Q9UV10|HET6_NEUCR	9.55E-19	105/397(26.45)	89	Heterokaryon incompatibility protein 6, OR allele GN=het-6 OS=Neurospora crassa (strain ATCC 24698 / 74-OR23-1A / CBS 708.71 / DSM PE=4 SV=1
Fusarium0G102470.1	tr|Q9UV10|HET6_NEUCR	2.34E-33	167/715(23.36)	136	Heterokaryon incompatibility protein 6, OR allele GN=het-6 OS=Neurospora crassa (strain ATCC 24698 / 74-OR23-1A / CBS 708.71 / DSM PE=4 SV=1
Fusarium0G102490.1	tr|Q9UV10|HET6_NEUCR	1.90E-27	117/453(25.83)	117	Heterokaryon incompatibility protein 6, OR allele GN=het-6 OS=Neurospora crassa (strain ATCC 24698 / 74-OR23-1A / CBS 708.71 / DSM PE=4 SV=1
Fusarium0G102510.1	tr|Q00808|HETE1_PODAS	3.63E-48	101/235(42.98)	184	Vegetative incompatibility protein HET-E-1 GN=HET-E1 OS=Podospora anserina (Pleurage anserina) PE=3 SV=1
Fusarium0G102520.1	tr|Q92442|AGLU_MUCJA	1.60E-26	159/733(21.69)	117	Alpha-glucosidase (Precursor) OS=Mucor javanicus PE=1 SV=1
Fusarium0G102540.1	tr|P19807|HNM1_YEAST	7.12E-09	42/133(31.58)	54	Choline transport protein GN=HNM1 OS=Saccharomyces cerevisiae (strain ATCC 204508 / S288c) PE=1 SV=1
Fusarium0G102550.1	tr|Q9Y7X4|YGRG_SCHPO	2.97E-33	97/276(35.14)	124	Uncharacterized membrane protein C365.16 GN=SPBC365.16 OS=Schizosaccharomyces pombe (strain 972 / ATCC 24843) PE=4 SV=1
Fusarium0G102560.1	tr|P86029|HQD2_CANAL	1.49E-30	58/138(42.03)	117	Catechol 1,2-dioxygenase GN=HQD2 OS=Candida albicans (strain SC5314 / ATCC MYA-2876) PE=1 SV=1
Fusarium0G102570.1	tr|P32901|PTR2_YEAST	2.06E-166	250/526(47.53)	491	Peptide transporter PTR2 GN=PTR2 OS=Saccharomyces cerevisiae (strain ATCC 204508 / S288c) PE=1 SV=2
Fusarium0G102580.1	tr|O74308|YOG2_SCHPO	1.36E-10	25/44(56.82)	63	Uncharacterized transcriptional regulatory protein C15D4.02 GN=SPBC15D4.02 OS=Schizosaccharomyces pombe (strain 972 / ATCC 24843) PE=3 SV=3
Fusarium0G102600.1	tr|Q08280|BSC6_YEAST	2.20E-16	73/281(25.98)	79	Bypass of stop codon protein 6 GN=BSC6 OS=Saccharomyces cerevisiae (strain ATCC 204508 / S288c) PE=1 SV=1
Fusarium0G102620.1	tr|Q00714|STCS_EMENI	3.80E-50	134/422(31.75)	181	Probable sterigmatocystin biosynthesis P450 monooxygenase stcS GN=stcS OS=Emericella nidulans (strain FGSC A4 / ATCC 38163 / CBS 112.46 / NRRL PE=1 SV=2
Fusarium0G102650.1	tr|Q7Z9M8|XG74_HYPJQ	0	521/740(70.41)	1041	Xyloglucanase {ECO:0000303|PubMed:15541296} (Precursor) OS=Hypocrea jecorina (strain QM6a) PE=1 SV=1
Fusarium0G102680.1	tr|Q3L245|PDH1_LEUMG	5.58E-61	179/591(30.29)	214	Pyranose dehydrogenase 1 {ECO:0000303|PubMed:18097667} (Precursor) OS=Leucoagaricus meleagris (Western flat-topped agaric) PE=1 SV=1
Fusarium0G102690.1	tr|A1CLG4|ABNA_ASPCL	3.27E-141	206/333(61.86)	407	Probable arabinan endo-1,5-alpha-L-arabinosidase A (Precursor) GN=abnA OS=Aspergillus clavatus (strain ATCC 1007 / CBS 513.65 / DSM 816 / NCTC PE=3 SV=1
Fusarium0G102700.1	tr|P38695|HXT5_YEAST	6.51E-42	139/565(24.60)	159	Probable glucose transporter HXT5 GN=HXT5 OS=Saccharomyces cerevisiae (strain ATCC 204508 / S288c) PE=1 SV=1
Fusarium0G102730.1	tr|P47159|YJ94_YEAST	7.43E-97	164/448(36.61)	302	Uncharacterized membrane protein YJR124C GN=YJR124C OS=Saccharomyces cerevisiae (strain ATCC 204508 / S288c) PE=1 SV=1
Fusarium0G102750.1	tr|B8NKI4|BGALB_ASPFN	0	461/753(61.22)	928	Probable beta-galactosidase B (Precursor) GN=lacB OS=Aspergillus flavus (strain ATCC 200026 / FGSC A1120 / NRRL 3357 / JCM PE=3 SV=2
Fusarium0G102760.1	tr|Q9US38|YFZ3_SCHPO	3.24E-13	74/301(24.58)	69	AB hydrolase superfamily protein C1039.03 GN=SPAC1039.03 OS=Schizosaccharomyces pombe (strain 972 / ATCC 24843) PE=3 SV=1
Fusarium0G102870.1	tr|Q00808|HETE1_PODAS	1.17E-19	90/363(24.79)	96	Vegetative incompatibility protein HET-E-1 GN=HET-E1 OS=Podospora anserina (Pleurage anserina) PE=3 SV=1
Fusarium0G102880.1	tr|Q0CCA0|MANBB_ASPTN	9.66E-10	107/440(24.32)	62	Beta-mannosidase B GN=mndB OS=Aspergillus terreus (strain NIH 2624 / FGSC A1156) PE=3 SV=2
Fusarium0G102890.1	tr|Q9P7J5|YJNA_SCHPO	5.85E-07	44/149(29.53)	52	Uncharacterized AAA domain-containing protein C24B10.10c GN=SPCC24B10.10c OS=Schizosaccharomyces pombe (strain 972 / ATCC 24843) PE=3 SV=1
Fusarium0G102900.1	tr|Q6CEE9|SDR_YARLI	1.67E-17	80/275(29.09)	80	Probable NADP-dependent mannitol dehydrogenase GN=YALI0B16192g OS=Yarrowia lipolytica (strain CLIB 122 / E 150) PE=1 SV=1
Fusarium0G102920.1	tr|Q12645|PID9_FUSSO	3.32E-74	169/497(34.00)	246	Pisatin demethylase GN=PDAT9 OS=Fusarium solani subsp. pisi (Nectria haematococca) PE=3 SV=1
Fusarium0G102960.1	tr|Q9Y7G5|PHACA_EMEND	0	364/517(70.41)	756	Phenylacetate 2-hydroxylase GN=phacA OS=Emericella nidulans (Aspergillus nidulans) PE=1 SV=1
Fusarium0G102980.1	tr|Q870L2|MIRB_EMENI	0	327/604(54.14)	685	Siderophore iron transporter mirB GN=mirB OS=Emericella nidulans (strain FGSC A4 / ATCC 38163 / CBS 112.46 / NRRL PE=3 SV=1
Fusarium0G102990.1	tr|Q9UUE3|YNZ6_SCHPO	6.10E-48	88/201(43.78)	169	Putative lysine N-acyltransferase C17G9.06c GN=SPBC17G9.06c OS=Schizosaccharomyces pombe (strain 972 / ATCC 24843) PE=3 SV=1
Fusarium0G103000.1	tr|P28817|HIBCH_YEAST	7.23E-08	42/181(23.20)	53	3-hydroxyisobutyryl-CoA hydrolase, mitochondrial (Precursor) GN=YD9673.08C OS=Saccharomyces cerevisiae (strain ATCC 204508 / S288c) PE=1 SV=2
Fusarium0G103010.1	tr|Q4WF53|NRPS4_ASPFU	0	906/2052(44.15)	1645	Nonribosomal peptide synthetase 4 GN=NRPS4 OS=Neosartorya fumigata (strain ATCC MYA-4609 / Af293 / CBS 101355 / FGSC PE=2 SV=1
Fusarium0G103040.1	tr|Q5AB49|Y6200_CANAL	7.56E-13	55/186(29.57)	67	Probable pathogenesis-related protein CaO19.6200 (Precursor) OS=Candida albicans (strain SC5314 / ATCC MYA-2876) PE=2 SV=1
Fusarium0G103060.1	tr|D7UQ40|SOL5_ALTSO	1.35E-08	54/203(26.60)	57	Bifunctional solanapyrone synthase (Precursor) GN=sol5 OS=Alternaria solani PE=1 SV=1
Fusarium0G103070.1	tr|P46950|SNG1_YEAST	4.64E-09	75/317(23.66)	58	Nitrosoguanidine resistance protein SNG1 GN=SNG1 OS=Saccharomyces cerevisiae (strain ATCC 204508 / S288c) PE=1 SV=1
Fusarium0G103080.1	tr|P17573|LIP1_GEOCN	8.00E-40	141/458(30.79)	151	Lipase 1 (Precursor) GN=LIP1 OS=Geotrichum candidum (Oospora lactis) PE=1 SV=2
Fusarium0G103100.1	tr|Q078T0|PHACB_EMEND	0	328/517(63.44)	694	3-hydroxyphenylacetate 6-hydroxylase GN=phacB OS=Emericella nidulans (Aspergillus nidulans) PE=1 SV=1
Fusarium0G103110.1	tr|O59741|YN25_SCHPO	1.15E-09	109/525(20.76)	62	Uncharacterized transcriptional regulatory protein C530.05 GN=SPBC530.05 OS=Schizosaccharomyces pombe (strain 972 / ATCC 24843) PE=3 SV=2
Fusarium0G103130.1	tr|Q00770|FAAA_EMENI	0	272/430(63.26)	552	Fumarylacetoacetase GN=fahA OS=Emericella nidulans (strain FGSC A4 / ATCC 38163 / CBS 112.46 / NRRL PE=1 SV=3
Fusarium0G103140.1	tr|Q00667|HGD_EMENI	0	326/454(71.81)	683	Homogentisate 1,2-dioxygenase GN=hmgA OS=Emericella nidulans (strain FGSC A4 / ATCC 38163 / CBS 112.46 / NRRL PE=2 SV=1
Fusarium0G103150.1	tr|Q9UTS5|ZAS1_SCHPO	7.60E-09	46/204(22.55)	59	Zinc finger protein zas1 GN=zas1 OS=Schizosaccharomyces pombe (strain 972 / ATCC 24843) PE=2 SV=1
Fusarium0G103160.1	tr|O59827|GST2_SCHPO	1.49E-11	62/243(25.51)	61	Glutathione S-transferase 2 GN=gst2 OS=Schizosaccharomyces pombe (strain 972 / ATCC 24843) PE=2 SV=1
Fusarium0G103170.1	tr|Q12645|PID9_FUSSO	5.64E-90	180/481(37.42)	287	Pisatin demethylase GN=PDAT9 OS=Fusarium solani subsp. pisi (Nectria haematococca) PE=3 SV=1
Fusarium0G103190.1	tr|Q12608|STCB_EMENI	2.01E-39	89/293(30.38)	145	Probable sterigmatocystin biosynthesis P450 monooxygenase STCB GN=stcB OS=Emericella nidulans (strain FGSC A4 / ATCC 38163 / CBS 112.46 / NRRL PE=3 SV=2
Fusarium0G103200.1	tr|Q12608|STCB_EMENI	8.39E-28	117/463(25.27)	116	Probable sterigmatocystin biosynthesis P450 monooxygenase STCB GN=stcB OS=Emericella nidulans (strain FGSC A4 / ATCC 38163 / CBS 112.46 / NRRL PE=3 SV=2
Fusarium0G103220.1	tr|O74741|DIOXL_SCHPO	6.11E-08	61/269(22.68)	53	4,5-DOPA dioxygenase extradiol-like protein GN=SPBC1709.16c OS=Schizosaccharomyces pombe (strain 972 / ATCC 24843) PE=3 SV=2
Fusarium0G103230.1	tr|Q1K615|CARD_NEUCR	2.52E-06	50/179(27.93)	50	Beta-apo-4&apos;-carotenal oxygenase GN=ylo-1 OS=Neurospora crassa (strain ATCC 24698 / 74-OR23-1A / CBS 708.71 / DSM PE=1 SV=1
Fusarium0G103260.1	tr|A2Q9N7|KMO1_ASPNC	1.87E-09	62/194(31.96)	59	Kynurenine 3-monooxygenase 1 {ECO:0000255|HAMAP-Rule:MF_03018} GN=bna4-1 OS=Aspergillus niger (strain CBS 513.88 / FGSC A1513) PE=3 SV=1
Fusarium0G103270.1	tr|P15245|PH2M_TRICU	5.54E-17	83/281(29.54)	84	Phenol 2-monooxygenase OS=Trichosporon cutaneum (Yeast) PE=1 SV=3
Fusarium0G103300.1	tr|D7UQ40|SOL5_ALTSO	4.86E-20	73/265(27.55)	92	Bifunctional solanapyrone synthase (Precursor) GN=sol5 OS=Alternaria solani PE=1 SV=1
Fusarium0G103310.1	tr|P07921|LACP_KLULA	7.21E-56	132/474(27.85)	198	Lactose permease GN=LAC12 OS=Kluyveromyces lactis (strain ATCC 8585 / CBS 2359 / DSM 70799 / NBRC PE=3 SV=1
Fusarium0G103320.1	tr|A1DFA8|BGLI_NEOFI	1.14E-170	253/428(59.11)	530	Probable beta-glucosidase I GN=bglI OS=Neosartorya fischeri (strain ATCC 1020 / DSM 3700 / FGSC A1164 / NRRL PE=3 SV=1
Fusarium0G103360.1	tr|O60172|PPA3_SCHPO	1.25E-16	68/224(30.36)	79	Thiamine-repressible acid phosphatase SPBC21H7.03c (Precursor) GN=SPBC21H7.03c OS=Schizosaccharomyces pombe (strain 972 / ATCC 24843) PE=2 SV=1
Fusarium0G103370.1	tr|P25621|FEN2_YEAST	1.52E-47	100/319(31.35)	173	Pantothenate transporter FEN2 GN=FEN2 OS=Saccharomyces cerevisiae (strain ATCC 204508 / S288c) PE=1 SV=1
Fusarium0G103380.1	tr|Q9HFE4|FMO1_SCHPO	5.29E-41	141/467(30.19)	154	Thiol-specific monooxygenase GN=fmo1 OS=Schizosaccharomyces pombe (strain 972 / ATCC 24843) PE=1 SV=1
Fusarium0G103430.1	tr|Q9UUN9|ALD2_SPOSA	1.75E-86	146/340(42.94)	268	Aldehyde reductase 2 OS=Sporobolomyces salmonicolor PE=1 SV=3
Fusarium0G103470.1	tr|Q4IB96|AEF1_GIBZE	2.49E-10	35/50(70.00)	65	Chromatin modification-related protein EAF1 GN=EAF1 OS=Gibberella zeae (strain PH-1 / ATCC MYA-4620 / FGSC 9075 / NRRL 31084) PE=3 SV=1
Fusarium0G103510.1	tr|P32582|CBS_YEAST	4.57E-122	191/337(56.68)	367	Cystathionine beta-synthase GN=CYS4 OS=Saccharomyces cerevisiae (strain ATCC 204508 / S288c) PE=1 SV=1
Fusarium0G103520.1	tr|Q09707|YA39_SCHPO	7.37E-29	74/201(36.82)	109	Putative acetyltransferase C18B11.09c GN=SPAC18B11.09c OS=Schizosaccharomyces pombe (strain 972 / ATCC 24843) PE=3 SV=2
Fusarium0G008710.1	tr|Q96U08|S2538_NEUCR	4.80E-127	193/323(59.75)	370	Solute carrier family 25 member 38 homolog {ECO:0000255|HAMAP-Rule:MF_03064} OS=Neurospora crassa (strain ATCC 24698 / 74-OR23-1A / CBS 708.71 / DSM PE=3 SV=1
Fusarium0G008720.1	tr|O13752|YF22_SCHPO	6.53E-60	117/310(37.74)	197	Uncharacterized TLC domain-containing protein C17A2.02c GN=SPAC17A2.02c OS=Schizosaccharomyces pombe (strain 972 / ATCC 24843) PE=3 SV=1
Fusarium0G008730.1	tr|A7E8B6|SLA1_SCLS1	0	666/1207(55.18)	1073	Actin cytoskeleton-regulatory complex protein sla1 GN=sla1 OS=Sclerotinia sclerotiorum (strain ATCC 18683 / 1980 / Ss-1) PE=3 SV=2
Fusarium0G008740.1	tr|P50998|AMPD_SCHPO	0	428/692(61.85)	853	AMP deaminase GN=ada1 OS=Schizosaccharomyces pombe (strain 972 / ATCC 24843) PE=1 SV=3
Fusarium0G008760.1	tr|Q00974|YEA4_KLULA	1.51E-32	65/147(44.22)	120	UDP-N-acetylglucosamine transporter YEA4 GN=YEA4 OS=Kluyveromyces lactis (strain ATCC 8585 / CBS 2359 / DSM 70799 / NBRC PE=3 SV=1
Fusarium0G008770.1	tr|O74750|YEA4_SCHPO	5.66E-41	78/142(54.93)	144	UDP-N-acetylglucosamine transporter yea4 GN=yea4 OS=Schizosaccharomyces pombe (strain 972 / ATCC 24843) PE=3 SV=1
Fusarium0G008780.1	tr|Q12702|2ABA_SCHPO	0	324/482(67.22)	659	Protein phosphatase PP2A regulatory subunit B GN=pab1 OS=Schizosaccharomyces pombe (strain 972 / ATCC 24843) PE=1 SV=2
Fusarium0G008810.1	tr|Q9UUK7|PUR3_SCHPO	1.71E-60	97/208(46.63)	192	Phosphoribosylglycinamide formyltransferase GN=ade5 OS=Schizosaccharomyces pombe (strain 972 / ATCC 24843) PE=2 SV=1
Fusarium0G008820.1	tr|Q12175|MSH5_YEAST	5.95E-68	165/555(29.73)	241	MutS protein homolog 5 GN=MSH5 OS=Saccharomyces cerevisiae (strain ATCC 204508 / S288c) PE=1 SV=1
Fusarium0G008840.1	tr|P36631|STE11_SCHPO	1.01E-11	31/85(36.47)	67	Transcription factor ste11 GN=ste11 OS=Schizosaccharomyces pombe (strain 972 / ATCC 24843) PE=1 SV=2
Fusarium0G008850.1	tr|P36124|SET3_YEAST	1.46E-06	44/181(24.31)	51	SET domain-containing protein 3 GN=SET3 OS=Saccharomyces cerevisiae (strain ATCC 204508 / S288c) PE=1 SV=1
Fusarium0G008860.1	tr|P50077|CCH1_YEAST	7.85E-33	97/291(33.33)	135	Calcium-channel protein CCH1 GN=CCH1 OS=Saccharomyces cerevisiae (strain ATCC 204508 / S288c) PE=1 SV=1
Fusarium0G008870.1	tr|O14234|CCH1_SCHPO	8.93E-46	93/299(31.10)	172	Calcium-channel protein cch1 GN=cch1 OS=Schizosaccharomyces pombe (strain 972 / ATCC 24843) PE=3 SV=1
Fusarium0G008900.1	tr|Q99145|HIS1_YARLI	1.67E-127	193/325(59.38)	370	ATP phosphoribosyltransferase GN=HIS1 OS=Yarrowia lipolytica (strain CLIB 122 / E 150) PE=3 SV=1
Fusarium0G008930.1	tr|P32347|DCUP_YEAST	5.70E-157	214/363(58.95)	449	Uroporphyrinogen decarboxylase GN=YD9609.03 OS=Saccharomyces cerevisiae (strain ATCC 204508 / S288c) PE=1 SV=1
Fusarium0G008940.1	tr|O59764|YJMB_SCHPO	2.89E-19	43/113(38.05)	78	ER membrane protein complex subunit 6 GN=SPCC1020.11c OS=Schizosaccharomyces pombe (strain 972 / ATCC 24843) PE=3 SV=2
Fusarium0G008960.1	tr|Q752V4|SEC9_ASHGO	5.65E-32	128/431(29.70)	127	Protein transport protein SEC9 GN=SEC9 OS=Ashbya gossypii (strain ATCC 10895 / CBS 109.51 / FGSC 9923 / NRRL PE=3 SV=1
Fusarium0G008970.1	tr|Q03319|PRH1_SCHPO	3.10E-169	269/604(44.54)	506	Probable ATP-dependent RNA helicase prh1 GN=prh1 OS=Schizosaccharomyces pombe (strain 972 / ATCC 24843) PE=3 SV=2
Fusarium0G008980.1	tr|Q4IN52|SDHF3_GIBZE	2.68E-82	114/130(87.69)	241	Succinate dehydrogenase assembly factor 3, mitochondrial {ECO:0000250|UniProtKB:Q04401} (Precursor) GN=FGSG_01356 OS=Gibberella zeae (strain PH-1 / ATCC MYA-4620 / FGSC 9075 / NRRL 31084) PE=3 SV=1
Fusarium0G008990.1	tr|P40481|HPM1_YEAST	2.10E-49	123/353(34.84)	172	Histidine protein methyltransferase 1 GN=HPM1 OS=Saccharomyces cerevisiae (strain ATCC 204508 / S288c) PE=1 SV=1
Fusarium0G009000.1	tr|O42871|ING1_SCHPO	6.81E-39	100/354(28.25)	142	Chromatin modification-related protein png1 GN=png1 OS=Schizosaccharomyces pombe (strain 972 / ATCC 24843) PE=3 SV=1
Fusarium0G009010.1	tr|O13298|PHD1_SCHPO	5.82E-146	217/427(50.82)	429	Histone deacetylase phd1 GN=phd1 OS=Schizosaccharomyces pombe (strain 972 / ATCC 24843) PE=1 SV=1
Fusarium0G009030.1	tr|Q04991|FMP42_YEAST	1.50E-140	230/507(45.36)	421	Protein FMP42 GN=FMP42 OS=Saccharomyces cerevisiae (strain ATCC 204508 / S288c) PE=1 SV=1
Fusarium0G009040.1	tr|Q4WGL5|SUN1_ASPFU	6.74E-81	177/402(44.03)	259	Secreted beta-glucosidase sun1 (Precursor) GN=sun1 OS=Neosartorya fumigata (strain ATCC MYA-4609 / Af293 / CBS 101355 / FGSC PE=1 SV=1
Fusarium0G009050.1	tr|P53968|CRZ1_YEAST	1.04E-20	43/88(48.86)	95	Transcriptional regulator CRZ1 GN=N2760 OS=Saccharomyces cerevisiae (strain ATCC 204508 / S288c) PE=1 SV=1
Fusarium0G009060.1	tr|Q96UY2|DGT2A_UMBRA	2.33E-101	162/338(47.93)	311	Diacylglycerol O-acyltransferase 2A GN=DGAT2A OS=Umbelopsis ramanniana (Oleaginous fungus) PE=1 SV=1
Fusarium0G009070.1	tr|P22936|APN1_YEAST	8.05E-109	169/371(45.55)	330	DNA-(apurinic or apyrimidinic site) lyase 1 GN=APN1 OS=Saccharomyces cerevisiae (strain ATCC 204508 / S288c) PE=1 SV=4
Fusarium0G009080.1	tr|P41695|BUB1_YEAST	3.86E-107	318/1189(26.75)	365	Checkpoint serine/threonine-protein kinase BUB1 GN=BUB1 OS=Saccharomyces cerevisiae (strain ATCC 204508 / S288c) PE=1 SV=2
Fusarium0G009090.1	tr|Q7RV85|ENO_NEUCR	0	368/438(84.02)	752	Enolase GN=emp-7 OS=Neurospora crassa (strain ATCC 24698 / 74-OR23-1A / CBS 708.71 / DSM PE=3 SV=1
Fusarium0G009100.1	tr|Q4IN63|PNO1_GIBZE	3.47E-153	217/256(84.77)	431	Pre-rRNA-processing protein PNO1 GN=PNO1 OS=Gibberella zeae (strain PH-1 / ATCC MYA-4620 / FGSC 9075 / NRRL 31084) PE=3 SV=1
Fusarium0G009110.1	tr|P38880|MDM31_YEAST	9.62E-163	241/539(44.71)	480	Mitochondrial distribution and morphology protein 31 (Precursor) GN=MDM31 OS=Saccharomyces cerevisiae (strain ATCC 204508 / S288c) PE=1 SV=1
Fusarium0G009120.1	tr|Q5B136|EIF3J_EMENI	5.12E-68	148/263(56.27)	217	Eukaryotic translation initiation factor 3 subunit J {ECO:0000255|HAMAP-Rule:MF_03009} GN=hcr1 OS=Emericella nidulans (strain FGSC A4 / ATCC 38163 / CBS 112.46 / NRRL PE=3 SV=2
Fusarium0G009130.1	tr|Q9C206|AOX_PODAS	2.20E-154	213/306(69.61)	441	Alternative oxidase, mitochondrial (Precursor) GN=AOX1 OS=Podospora anserina (Pleurage anserina) PE=3 SV=1
Fusarium0G009140.1	tr|P53968|CRZ1_YEAST	1.24E-50	73/111(65.77)	188	Transcriptional regulator CRZ1 GN=N2760 OS=Saccharomyces cerevisiae (strain ATCC 204508 / S288c) PE=1 SV=1
Fusarium0G009170.1	tr|P47166|SGM1_YEAST	2.03E-16	172/742(23.18)	83	Protein SGM1 GN=SGM1 OS=Saccharomyces cerevisiae (strain ATCC 204508 / S288c) PE=1 SV=1
Fusarium0G009180.1	tr|Q10311|YD58_SCHPO	5.98E-52	87/217(40.09)	171	Ankyrin repeat-containing protein C6C3.08 GN=SPAC6C3.08 OS=Schizosaccharomyces pombe (strain 972 / ATCC 24843) PE=3 SV=1
Fusarium0G009190.1	tr|Q5BE22|PRP46_EMENI	0	278/317(87.70)	597	Pre-mRNA-splicing factor prp46 GN=prp46 OS=Emericella nidulans (strain FGSC A4 / ATCC 38163 / CBS 112.46 / NRRL PE=3 SV=1
Fusarium0G009200.1	tr|P54789|ORC1_SCHPO	5.09E-103	234/683(34.26)	333	Origin recognition complex subunit 1 GN=orc1 OS=Schizosaccharomyces pombe (strain 972 / ATCC 24843) PE=1 SV=1
Fusarium0G009230.1	tr|O74765|SYPM_SCHPO	2.02E-56	92/174(52.87)	194	Probable proline--tRNA ligase, mitochondrial (Precursor) GN=SPBC24C6.03 OS=Schizosaccharomyces pombe (strain 972 / ATCC 24843) PE=3 SV=1
Fusarium0G009240.1	tr|Q12176|MAK21_YEAST	9.03E-145	323/853(37.87)	461	Ribosome biogenesis protein MAK21 OS=Saccharomyces cerevisiae (strain ATCC 204508 / S288c) PE=1 SV=1
Fusarium0G009260.1	tr|Q9HDW5|YFW6_SCHPO	4.26E-25	55/150(36.67)	98	UPF0644 protein PB2B4.06 GN=SPAPB2B4.06 OS=Schizosaccharomyces pombe (strain 972 / ATCC 24843) PE=3 SV=2
Fusarium0G009270.1	tr|Q12657|KAPS_PENCH	6.01E-85	130/206(63.11)	253	Adenylyl-sulfate kinase OS=Penicillium chrysogenum (Penicillium notatum) PE=1 SV=1
Fusarium0G009280.1	tr|Q9HDW6|VATC_SCHPO	1.05E-79	125/355(35.21)	254	V-type proton ATPase subunit C GN=vma5 OS=Schizosaccharomyces pombe (strain 972 / ATCC 24843) PE=1 SV=1
Fusarium0G009320.1	tr|Q10331|NU107_SCHPO	5.58E-42	195/787(24.78)	165	Nucleoporin nup107 GN=nup107 OS=Schizosaccharomyces pombe (strain 972 / ATCC 24843) PE=1 SV=4
Fusarium0G009330.1	tr|Q12306|SMT3_YEAST	3.33E-29	42/76(55.26)	103	Ubiquitin-like protein SMT3 (Precursor) GN=SMT3 OS=Saccharomyces cerevisiae (strain ATCC 204508 / S288c) PE=1 SV=1
Fusarium0G009340.1	tr|O74398|YOCC_SCHPO	2.73E-30	109/396(27.53)	125	LIM domain-containing protein C4F6.12 GN=SPBC4F6.12 OS=Schizosaccharomyces pombe (strain 972 / ATCC 24843) PE=1 SV=1
Fusarium0G009350.1	tr|P0CT19|COX19_MAGOY	2.18E-43	71/104(68.27)	140	Cytochrome c oxidase assembly protein COX19 GN=COX19 OS=Magnaporthe oryzae (strain Y34) PE=3 SV=1
Fusarium0G009360.1	tr|P54861|DNM1_YEAST	0	444/826(53.75)	845	Dynamin-related protein DNM1 GN=DNM1 OS=Saccharomyces cerevisiae (strain ATCC 204508 / S288c) PE=1 SV=1
Fusarium0G009390.1	tr|Q9UTN0|YII3_SCHPO	6.28E-13	141/618(22.82)	72	Uncharacterized transcriptional regulatory protein C139.03 GN=SPAC139.03 OS=Schizosaccharomyces pombe (strain 972 / ATCC 24843) PE=3 SV=1
Fusarium0G009400.1	tr|O74790|GLRX4_SCHPO	4.39E-65	103/239(43.10)	206	Monothiol glutaredoxin-4 GN=grx4 OS=Schizosaccharomyces pombe (strain 972 / ATCC 24843) PE=1 SV=1
Fusarium0G009410.1	tr|Q9P7E8|APP1_SCHPO	3.74E-26	60/157(38.22)	115	Protein app1 GN=app1 OS=Schizosaccharomyces pombe (strain 972 / ATCC 24843) PE=2 SV=1
Fusarium0G009420.1	tr|Q7S2I2|EIF3D_NEUCR	0	417/568(73.42)	804	Eukaryotic translation initiation factor 3 subunit D {ECO:0000255|HAMAP-Rule:MF_03003} GN=NCU07380 OS=Neurospora crassa (strain ATCC 24698 / 74-OR23-1A / CBS 708.71 / DSM PE=3 SV=1
Fusarium0G009430.1	tr|Q01663|AP1_SCHPO	3.53E-07	28/71(39.44)	51	AP-1-like transcription factor GN=pap1 OS=Schizosaccharomyces pombe (strain 972 / ATCC 24843) PE=1 SV=2
Fusarium0G009440.1	tr|O94361|YHOE_SCHPO	3.01E-25	72/266(27.07)	103	Uncharacterized acyltransferase C428.14 GN=SPBC428.14 OS=Schizosaccharomyces pombe (strain 972 / ATCC 24843) PE=3 SV=1
Fusarium0G009450.1	tr|P38938|CEK1_SCHPO	7.80E-139	300/719(41.72)	470	Serine/threonine-protein kinase cek1 GN=cek1 OS=Schizosaccharomyces pombe (strain 972 / ATCC 24843) PE=1 SV=3
Fusarium0G009460.1	tr|Q09852|YAEC_SCHPO	7.39E-27	80/219(36.53)	114	Putative inorganic phosphate transporter C23D3.12 GN=SPAC23D3.12 OS=Schizosaccharomyces pombe (strain 972 / ATCC 24843) PE=1 SV=1
Fusarium0G009470.1	tr|Q5AH87|STP4_CANAL	2.40E-06	43/163(26.38)	51	Transcriptional regulator STP4 GN=STP4 OS=Candida albicans (strain SC5314 / ATCC MYA-2876) PE=2 SV=1
Fusarium0G009480.1	tr|Q03764|EKI1_YEAST	4.65E-13	72/314(22.93)	70	Ethanolamine kinase GN=EKI1 OS=Saccharomyces cerevisiae (strain ATCC 204508 / S288c) PE=1 SV=1
Fusarium0G009490.1	tr|Q2UBT9|NPR3_ASPOR	1.98E-99	241/754(31.96)	324	Nitrogen permease regulator 3 (Precursor) GN=npr3 OS=Aspergillus oryzae (strain ATCC 42149 / RIB 40) PE=3 SV=1
Fusarium0G009510.1	tr|P38166|SFT2_YEAST	9.29E-37	79/209(37.80)	130	Protein transport protein SFT2 GN=SFT2 OS=Saccharomyces cerevisiae (strain ATCC 204508 / S288c) PE=1 SV=1
Fusarium0G009520.1	tr|Q9P6K0|YLA3_SCHPO	1.61E-26	117/410(28.54)	114	Uncharacterized HTH La-type RNA-binding protein C1527.03 GN=SPAC1527.03 OS=Schizosaccharomyces pombe (strain 972 / ATCC 24843) PE=1 SV=1
Fusarium0G009530.1	tr|O59699|YN42_SCHPO	7.68E-85	167/448(37.28)	277	Uncharacterized transporter C36.02c GN=SPBC36.02c OS=Schizosaccharomyces pombe (strain 972 / ATCC 24843) PE=3 SV=1
Fusarium0G009550.1	tr|Q5BDX1|CLF1_EMENI	0	518/670(77.31)	1093	Pre-mRNA-splicing factor clf1 GN=clf1 OS=Emericella nidulans (strain FGSC A4 / ATCC 38163 / CBS 112.46 / NRRL PE=3 SV=2
Fusarium0G009560.1	tr|O42904|PRP31_SCHPO	4.01E-85	174/444(39.19)	277	Pre-mRNA-processing factor 31 GN=prp31 OS=Schizosaccharomyces pombe (strain 972 / ATCC 24843) PE=3 SV=1
Fusarium0G009570.1	tr|Q5A0E5|NRG1_CANAL	3.95E-12	33/90(36.67)	65	Transcriptional regulator NRG1 GN=NRG1 OS=Candida albicans (strain SC5314 / ATCC MYA-2876) PE=2 SV=1
Fusarium0G103550.1	tr|Q0R4L2|PDH3_LEUMG	3.18E-78	210/645(32.56)	262	Pyranose dehydrogenase 3 {ECO:0000303|PubMed:18097667} (Precursor) OS=Leucoagaricus meleagris (Western flat-topped agaric) PE=2 SV=1
Fusarium0G103560.1	tr|Q6C520|AKR1_YARLI	3.58E-08	37/97(38.14)	56	Palmitoyltransferase AKR1 GN=AKR1 OS=Yarrowia lipolytica (strain CLIB 122 / E 150) PE=3 SV=1
Fusarium0G103580.1	tr|Q1MTR7|YBPE_SCHPO	3.42E-26	62/249(24.90)	106	Uncharacterized oxidoreductase C16H5.14c OS=Schizosaccharomyces pombe (strain 972 / ATCC 24843) PE=3 SV=1
Fusarium0G103600.1	tr|D7UQ40|SOL5_ALTSO	3.05E-49	148/497(29.78)	179	Bifunctional solanapyrone synthase (Precursor) GN=sol5 OS=Alternaria solani PE=1 SV=1
Fusarium0G103610.1	tr|Q00357|TOXA_COCCA	2.55E-95	181/508(35.63)	305	Putative HC-toxin efflux carrier TOXA GN=TOXA OS=Cochliobolus carbonum (Bipolaris zeicola) PE=3 SV=1
Fusarium0G103620.1	tr|O42909|YBI2_SCHPO	1.21E-23	94/362(25.97)	100	Zinc-type alcohol dehydrogenase-like protein C16A3.02c GN=SPBC16A3.02c OS=Schizosaccharomyces pombe (strain 972 / ATCC 24843) PE=3 SV=1
Fusarium0G103650.1	tr|Q10084|MFS2_SCHPO	1.12E-88	175/485(36.08)	287	Uncharacterized transporter mfs2 GN=mfs2 OS=Schizosaccharomyces pombe (strain 972 / ATCC 24843) PE=3 SV=1
Fusarium0G103670.1	tr|Q10072|YAN6_SCHPO	1.98E-30	88/286(30.77)	122	Uncharacterized transporter C3H1.06c GN=SPAC3H1.06c OS=Schizosaccharomyces pombe (strain 972 / ATCC 24843) PE=3 SV=1
Fusarium0G103680.1	tr|O94493|YC7C_SCHPO	2.06E-121	203/528(38.45)	371	Uncharacterized esterase/lipase C417.12 GN=SPCC417.12 OS=Schizosaccharomyces pombe (strain 972 / ATCC 24843) PE=3 SV=2
Fusarium0G103690.1	tr|O94491|YC7A_SCHPO	1.73E-102	175/492(35.57)	321	Uncharacterized transporter C417.10 GN=SPCC417.10 OS=Schizosaccharomyces pombe (strain 972 / ATCC 24843) PE=3 SV=1
Fusarium0G103730.1	tr|P32907|ATO2_YEAST	2.50E-24	64/211(30.33)	98	Ammonia transport outward protein 2 GN=ATO2 OS=Saccharomyces cerevisiae (strain ATCC 204508 / S288c) PE=1 SV=1
Fusarium0G103770.1	tr|P0CJ44|ALF_COCIM	2.94E-125	172/295(58.31)	363	Putative fructose-bisphosphate aldolase GN=CIMG_05755 OS=Coccidioides immitis (strain RS) PE=1 SV=1
Fusarium0G103790.1	tr|O59741|YN25_SCHPO	2.01E-23	143/627(22.81)	105	Uncharacterized transcriptional regulatory protein C530.05 GN=SPBC530.05 OS=Schizosaccharomyces pombe (strain 972 / ATCC 24843) PE=3 SV=2
Fusarium0G103800.1	tr|C8ZI10|RSB1_YEAS8	1.52E-30	96/334(28.74)	120	Sphingoid long-chain base transporter RSB1 GN=RSB1 OS=Saccharomyces cerevisiae (strain Lalvin EC1118 / Prise de mousse) PE=3 SV=1
Fusarium0G103810.1	tr|Q12151|UPC2_YEAST	2.64E-09	24/55(43.64)	59	Sterol uptake control protein 2 OS=Saccharomyces cerevisiae (strain ATCC 204508 / S288c) PE=1 SV=1
Fusarium0G103820.1	tr|O94343|YHMA_SCHPO	5.20E-13	101/447(22.60)	70	Uncharacterized MFS-type transporter C1271.10c GN=SPBC1271.10c OS=Schizosaccharomyces pombe (strain 972 / ATCC 24843) PE=1 SV=1
Fusarium0G103850.1	tr|Q10072|YAN6_SCHPO	1.45E-64	153/497(30.78)	223	Uncharacterized transporter C3H1.06c GN=SPAC3H1.06c OS=Schizosaccharomyces pombe (strain 972 / ATCC 24843) PE=3 SV=1
Fusarium0G103870.1	tr|Q4I8B6|AKR1_GIBZE	1.07E-08	64/232(27.59)	58	Palmitoyltransferase AKR1 GN=AKR1 OS=Gibberella zeae (strain PH-1 / ATCC MYA-4620 / FGSC 9075 / NRRL 31084) PE=3 SV=1
Fusarium0G103890.1	tr|P15245|PH2M_TRICU	0	328/665(49.32)	649	Phenol 2-monooxygenase OS=Trichosporon cutaneum (Yeast) PE=1 SV=3
Fusarium0G103900.1	tr|P86029|HQD2_CANAL	1.76E-87	132/286(46.15)	268	Catechol 1,2-dioxygenase GN=HQD2 OS=Candida albicans (strain SC5314 / ATCC MYA-2876) PE=1 SV=1
Fusarium0G103910.1	tr|Q8J0F0|CEFD2_ACRCH	4.46E-11	54/182(29.67)	65	Isopenicillin N epimerase component 2 GN=cefD2 OS=Acremonium chrysogenum (Cephalosporium acremonium) PE=3 SV=1
Fusarium0G103930.1	tr|Q59NX5|FGR27_CANAL	1.34E-14	117/520(22.50)	77	Filamentous growth regulator 27 GN=FGR27 OS=Candida albicans (strain SC5314 / ATCC MYA-2876) PE=2 SV=1
Fusarium0G103960.1	tr|O13317|TRI11_FUSSP	1.23E-130	212/489(43.35)	392	Isotrichodermin C-15 hydroxylase GN=TRI11 OS=Fusarium sporotrichioides PE=3 SV=1
Fusarium0G103970.1	tr|Q9UT43|YFRD_SCHPO	0	404/1168(34.59)	649	Putative phospholipid-transporting ATPase C821.13c OS=Schizosaccharomyces pombe (strain 972 / ATCC 24843) PE=1 SV=2
Fusarium0G103980.1	tr|P25656|CDC50_YEAST	4.84E-56	102/308(33.12)	189	Cell division control protein 50 GN=CDC50 OS=Saccharomyces cerevisiae (strain ATCC 204508 / S288c) PE=1 SV=1
Fusarium0G103990.1	tr|Q9USN4|YJA1_SCHPO	1.14E-93	166/488(34.02)	296	Uncharacterized transporter C1529.01 OS=Schizosaccharomyces pombe (strain 972 / ATCC 24843) PE=3 SV=2
Fusarium0G104010.1	tr|O94091|LIP1_CANAX	4.07E-38	106/367(28.88)	143	Lipase 1 (Precursor) GN=LIP1 OS=Candida albicans (Yeast) PE=3 SV=2
Fusarium0G104030.1	tr|O13345|ORDA_ASPPA	5.01E-33	99/355(27.89)	131	O-methylsterigmatocystin oxidoreductase GN=ordA OS=Aspergillus parasiticus PE=1 SV=1
Fusarium0G104040.1	tr|P47181|YJ9S_YEAST	1.71E-31	87/296(29.39)	122	Uncharacterized protein YJR154W GN=YJR154W OS=Saccharomyces cerevisiae (strain ATCC 204508 / S288c) PE=1 SV=1
Fusarium0G104050.1	tr|O59826|KCAB_SCHPO	1.46E-17	71/268(26.49)	82	Putative voltage-gated potassium channel subunit beta GN=SPCC965.06 OS=Schizosaccharomyces pombe (strain 972 / ATCC 24843) PE=3 SV=1
Fusarium0G104060.1	tr|O94300|YOOH_SCHPO	6.54E-170	265/528(50.19)	498	Putative xanthine/uracil permease C887.17 GN=SPBC887.17 OS=Schizosaccharomyces pombe (strain 972 / ATCC 24843) PE=3 SV=1
Fusarium0G104080.1	tr|O59744|YN28_SCHPO	8.59E-11	49/213(23.00)	65	Uncharacterized transcriptional regulatory protein C530.08 GN=SPBC530.08 OS=Schizosaccharomyces pombe (strain 972 / ATCC 24843) PE=3 SV=1
Fusarium0G104110.1	tr|O13345|ORDA_ASPPA	1.56E-148	228/534(42.70)	441	O-methylsterigmatocystin oxidoreductase GN=ordA OS=Aspergillus parasiticus PE=1 SV=1
Fusarium0G104120.1	tr|C8VTR6|Y0074_EMENI	1.31E-60	183/542(33.76)	213	Putative acyl-coenzyme A synthetase GN=AN10074 OS=Emericella nidulans (strain FGSC A4 / ATCC 38163 / CBS 112.46 / NRRL PE=3 SV=1
Fusarium0G104140.1	tr|Q9Y7D1|LOVD_ASPTE	2.08E-06	58/222(26.13)	49	Acyltransferase LovD GN=lovD OS=Aspergillus terreus PE=1 SV=1
Fusarium0G104170.1	tr|Q4I5M4|DPH2_GIBZE	0	386/500(77.20)	780	Diphthamide biosynthesis protein 2 GN=DPH2 OS=Gibberella zeae (strain PH-1 / ATCC MYA-4620 / FGSC 9075 / NRRL 31084) PE=3 SV=1
Fusarium0G104240.1	tr|P32470|CHI1_APHAL	5.42E-15	100/403(24.81)	76	Chitinase 1 (Precursor) GN=CHI1 OS=Aphanocladium album (Wheat rust fungus) PE=1 SV=2
Fusarium0G104250.1	tr|Q9P7Q7|MAK1_SCHPO	7.97E-10	27/68(39.71)	55	Peroxide stress-activated histidine kinase mak1 GN=mak1 OS=Schizosaccharomyces pombe (strain 972 / ATCC 24843) PE=3 SV=1
Fusarium0G104260.1	tr|O14002|MAK2_SCHPO	1.74E-11	46/134(34.33)	68	Peroxide stress-activated histidine kinase mak2 GN=mak2 OS=Schizosaccharomyces pombe (strain 972 / ATCC 24843) PE=3 SV=1
Fusarium0G104270.1	tr|Q875D4|JIP5_PODAN	1.85E-154	225/353(63.74)	447	WD repeat-containing protein JIP5 GN=JIP5 OS=Podospora anserina (strain S / ATCC MYA-4624 / DSM 980 / FGSC 10383) PE=3 SV=1
Fusarium0G104290.1	tr|Q07307|UAPA_EMENI	0	339/551(61.52)	686	Uric acid-xanthine permease GN=uapA OS=Emericella nidulans (strain FGSC A4 / ATCC 38163 / CBS 112.46 / NRRL PE=1 SV=3
Fusarium0G104310.1	tr|P50276|MUP1_YEAST	1.16E-45	149/597(24.96)	172	High-affinity methionine permease GN=MUP1 OS=Saccharomyces cerevisiae (strain ATCC 204508 / S288c) PE=1 SV=1
Fusarium0G104330.1	tr|Q9P6Q6|CET1_SCHPO	1.24E-26	95/291(32.65)	112	mRNA-capping enzyme subunit beta GN=pct1 OS=Schizosaccharomyces pombe (strain 972 / ATCC 24843) PE=1 SV=1
Fusarium0G104340.1	tr|O74762|RPN2_SCHPO	0	413/845(48.88)	779	26S proteasome regulatory subunit rpn2 GN=rpn2 OS=Schizosaccharomyces pombe (strain 972 / ATCC 24843) PE=1 SV=1
Fusarium0G104350.1	tr|P39863|NIA_FUSOX	4.96E-45	137/434(31.57)	172	Nitrate reductase [NADPH] GN=NIA OS=Fusarium oxysporum (Fusarium vascular wilt) PE=3 SV=1
Fusarium0G104380.1	tr|P38776|YHK8_YEAST	2.50E-45	119/487(24.44)	169	Probable drug/proton antiporter YHK8 GN=YHK8 OS=Saccharomyces cerevisiae (strain ATCC 204508 / S288c) PE=1 SV=1
Fusarium0G104390.1	tr|Q9UUA7|YHAH_SCHPO	3.50E-12	57/239(23.85)	65	UPF0590 protein C409.17c GN=SPBC409.17c OS=Schizosaccharomyces pombe (strain 972 / ATCC 24843) PE=3 SV=1
Fusarium0G104430.1	tr|P53332|COAD_YEAST	3.52E-24	87/286(30.42)	101	Phosphopantetheine adenylyltransferase GN=CAB4 OS=Saccharomyces cerevisiae (strain ATCC 204508 / S288c) PE=1 SV=1
Fusarium0G104440.1	tr|O59727|YHX7_SCHPO	4.23E-55	89/143(62.24)	174	Protein PBDC1 homolog GN=SPBC3E7.07c OS=Schizosaccharomyces pombe (strain 972 / ATCC 24843) PE=3 SV=1
Fusarium0G104450.1	tr|P78966|MAM1_SCHPO	3.18E-72	160/600(26.67)	254	Mating factor M secretion protein mam1 GN=mam1 OS=Schizosaccharomyces pombe (strain 972 / ATCC 24843) PE=3 SV=1
Fusarium0G104470.1	tr|Q9HDW7|ATC2_SCHPO	0	468/1121(41.75)	787	Calcium-transporting ATPase 2 GN=pmc1 OS=Schizosaccharomyces pombe (strain 972 / ATCC 24843) PE=3 SV=1
Fusarium0G104480.1	tr|O93844|NUP_CANAX	1.57E-75	125/279(44.80)	240	Purine nucleoside permease {ECO:0000303|PubMed:9802205} (Precursor) OS=Candida albicans (Yeast) PE=3 SV=1
Fusarium0G104490.1	tr|P47042|IKS1_YEAST	1.27E-35	112/377(29.71)	143	Probable serine/threonine-protein kinase IKS1 GN=IKS1 OS=Saccharomyces cerevisiae (strain ATCC 204508 / S288c) PE=1 SV=1
Fusarium0G104500.1	tr|Q96WN6|ACE2_HYPJE	8.11E-73	131/352(37.22)	232	Transcription factor ACEII OS=Hypocrea jecorina (Trichoderma reesei) PE=3 SV=1
Fusarium0G104520.1	tr|Q9USN4|YJA1_SCHPO	1.06E-88	165/462(35.71)	287	Uncharacterized transporter C1529.01 OS=Schizosaccharomyces pombe (strain 972 / ATCC 24843) PE=3 SV=2
Fusarium0G104530.1	tr|P31865|KPYK_HYPJE	0	418/527(79.32)	859	Pyruvate kinase GN=pki1 OS=Hypocrea jecorina (Trichoderma reesei) PE=3 SV=1
Fusarium0G104540.1	tr|Q2V2P4|YI156_YEAST	2.06E-15	32/71(45.07)	66	Uncharacterized protein YIL156W-B (Precursor) GN=YIL156W-B OS=Saccharomyces cerevisiae (strain ATCC 204508 / S288c) PE=3 SV=1
Fusarium0G104560.1	tr|O74763|YBE8_SCHPO	1.22E-71	167/406(41.13)	241	Uncharacterized WD repeat-containing protein C17D11.08 GN=SPBC17D11.08 OS=Schizosaccharomyces pombe (strain 972 / ATCC 24843) PE=1 SV=1
Fusarium0G104570.1	tr|Q4I5I4|SPT5_GIBZE	0	882/1053(83.76)	1580	Transcription elongation factor SPT5 GN=SPT5 OS=Gibberella zeae (strain PH-1 / ATCC MYA-4620 / FGSC 9075 / NRRL 31084) PE=3 SV=1
Fusarium0G104590.1	tr|P38734|MUP3_YEAST	1.60E-90	187/551(33.94)	291	Low-affinity methionine permease GN=MUP3 OS=Saccharomyces cerevisiae (strain ATCC 204508 / S288c) PE=1 SV=1
Fusarium0G104600.1	tr|P39001|UME6_YEAST	2.94E-11	29/69(42.03)	66	Transcriptional regulatory protein UME6 GN=YDR207C OS=Saccharomyces cerevisiae (strain ATCC 204508 / S288c) PE=1 SV=2
Fusarium0G104610.1	tr|Q9Y7B6|PANB_EMENI	6.93E-67	118/272(43.38)	215	3-methyl-2-oxobutanoate hydroxymethyltransferase GN=panB OS=Emericella nidulans (strain FGSC A4 / ATCC 38163 / CBS 112.46 / NRRL PE=3 SV=1
Fusarium0G104620.1	tr|P09437|CYB2_HANAN	4.22E-57	107/320(33.44)	196	Cytochrome b2, mitochondrial (Precursor) GN=CYB2 OS=Hansenula anomala (Yeast) PE=1 SV=2
Fusarium0G104660.1	tr|A1CLY7|CCSB_ASPCL	3.34E-34	137/483(28.36)	137	Ketocytochalasin monooxygenase {ECO:0000305} OS=Aspergillus clavatus (strain ATCC 1007 / CBS 513.65 / DSM 816 / NCTC PE=1 SV=1
Fusarium0G104670.1	tr|Q9Y7D1|LOVD_ASPTE	7.29E-32	107/344(31.10)	124	Acyltransferase LovD GN=lovD OS=Aspergillus terreus PE=1 SV=1
Fusarium0G104680.1	tr|P21228|ALCR_EMENI	1.21E-71	167/517(32.30)	244	Regulatory protein alcR GN=alcR OS=Emericella nidulans (strain FGSC A4 / ATCC 38163 / CBS 112.46 / NRRL PE=1 SV=2
Fusarium0G104690.1	tr|P38680|MTR_NEUCR	2.32E-169	240/430(55.81)	489	N amino acid transport system protein GN=mtr OS=Neurospora crassa (strain ATCC 24698 / 74-OR23-1A / CBS 708.71 / DSM PE=3 SV=2
Fusarium0G104710.1	tr|P04842|ALOX1_PICPG	0	451/662(68.13)	936	Alcohol oxidase 1 GN=AOX1 OS=Komagataella pastoris (strain GS115 / ATCC 20864) PE=1 SV=2
Fusarium0G104750.1	tr|A1DAX2|PGXB_NEOFI	1.73E-159	232/444(52.25)	463	Probable exopolygalacturonase B (Precursor) GN=pgxB OS=Neosartorya fischeri (strain ATCC 1020 / DSM 3700 / FGSC A1164 / NRRL PE=3 SV=1
Fusarium0G104790.1	tr|O74502|MSH6_SCHPO	0	500/1061(47.13)	959	DNA mismatch repair protein msh6 GN=msh6 OS=Schizosaccharomyces pombe (strain 972 / ATCC 24843) PE=1 SV=1
Fusarium0G104810.1	tr|P53228|TAL2_YEAST	2.96E-22	62/170(36.47)	95	Transaldolase NQM1 GN=NQM1 OS=Saccharomyces cerevisiae (strain ATCC 204508 / S288c) PE=1 SV=1
Fusarium0G104820.1	tr|Q4I5G1|COX10_GIBZE	0	413/514(80.35)	769	Protoheme IX farnesyltransferase, mitochondrial (Precursor) GN=COX10 OS=Gibberella zeae (strain PH-1 / ATCC MYA-4620 / FGSC 9075 / NRRL 31084) PE=3 SV=1
Fusarium0G104840.1	tr|P32839|BCS1_YEAST	1.30E-54	126/434(29.03)	192	Mitochondrial chaperone BCS1 GN=BCS1 OS=Saccharomyces cerevisiae (strain ATCC 204508 / S288c) PE=1 SV=2
Fusarium0G104850.1	tr|Q0D1I6|ABFC_ASPTN	0	337/507(66.47)	707	Probable alpha-L-arabinofuranosidase C (Precursor) GN=abfC OS=Aspergillus terreus (strain NIH 2624 / FGSC A1156) PE=3 SV=1
Fusarium0G104860.1	tr|P49374|HGT1_KLULA	1.85E-53	140/482(29.05)	191	High-affinity glucose transporter GN=HGT1 OS=Kluyveromyces lactis (strain ATCC 8585 / CBS 2359 / DSM 70799 / NBRC PE=3 SV=1
Fusarium0G104890.1	tr|Q04080|GPI17_YEAST	9.02E-40	137/541(25.32)	152	GPI transamidase component GPI17 GN=GPI17 OS=Saccharomyces cerevisiae (strain ATCC 204508 / S288c) PE=1 SV=1
Fusarium0G104900.1	tr|O42633|FAT1_COCHE	7.94E-130	245/643(38.10)	400	Fatty acid transporter protein GN=FAT1 OS=Cochliobolus heterostrophus (Southern corn leaf blight fungus) PE=3 SV=1
Fusarium0G104910.1	tr|P15258|RAL2_SCHPO	6.16E-37	132/494(26.72)	148	Protein ral2 GN=ral2 OS=Schizosaccharomyces pombe (strain 972 / ATCC 24843) PE=1 SV=1
Fusarium0G104940.1	tr|P34227|PRX1_YEAST	3.91E-85	121/211(57.35)	257	Mitochondrial peroxiredoxin PRX1 GN=PRX1 OS=Saccharomyces cerevisiae (strain ATCC 204508 / S288c) PE=1 SV=1
Fusarium0G104960.1	tr|Q7Z8U2|AKR1_ASPOR	5.51E-09	65/206(31.55)	60	Palmitoyltransferase akr1 GN=akr1 OS=Aspergillus oryzae (strain ATCC 42149 / RIB 40) PE=3 SV=2
Fusarium0G104970.1	tr|Q08777|MCH5_YEAST	3.10E-57	118/339(34.81)	196	Riboflavin transporter MCH5 GN=MCH5 OS=Saccharomyces cerevisiae (strain ATCC 204508 / S288c) PE=1 SV=2
Fusarium0G104980.1	tr|P36165|TGL4_YEAST	7.57E-132	226/497(45.47)	419	Lipase 4 GN=TGL4 OS=Saccharomyces cerevisiae (strain ATCC 204508 / S288c) PE=1 SV=1
Fusarium0G104990.1	tr|Q9UW81|NOP1_NEUCR	8.93E-111	164/269(60.97)	327	Opsin-1 GN=nop-1 OS=Neurospora crassa (strain ATCC 24698 / 74-OR23-1A / CBS 708.71 / DSM PE=1 SV=1
Fusarium0G105000.1	tr|P25502|PUT3_YEAST	8.14E-21	88/378(23.28)	97	Proline utilization trans-activator GN=PUT3 OS=Saccharomyces cerevisiae (strain ATCC 204508 / S288c) PE=1 SV=1
Fusarium0G105020.1	tr|Q08902|YO378_YEAST	1.46E-55	154/529(29.11)	197	Drug resistance protein YOR378W GN=YOR378W OS=Saccharomyces cerevisiae (strain ATCC 204508 / S288c) PE=1 SV=1
Fusarium0G105030.1	tr|Q6C7L4|TRXB_YARLI	2.23E-06	52/222(23.42)	49	Thioredoxin reductase GN=TRR1 OS=Yarrowia lipolytica (strain CLIB 122 / E 150) PE=3 SV=1
Fusarium0G105050.1	tr|P04387|GAL80_YEAST	3.07E-30	89/305(29.18)	120	Galactose/lactose metabolism regulatory protein GAL80 GN=GAL80 OS=Saccharomyces cerevisiae (strain ATCC 204508 / S288c) PE=1 SV=2
Fusarium0G105060.1	tr|O59814|YCT4_SCHPO	7.81E-53	142/524(27.10)	191	Uncharacterized transporter C794.04c GN=SPCC794.04c OS=Schizosaccharomyces pombe (strain 972 / ATCC 24843) PE=3 SV=1
Fusarium0G105080.1	tr|Q08777|MCH5_YEAST	6.56E-43	91/303(30.03)	155	Riboflavin transporter MCH5 GN=MCH5 OS=Saccharomyces cerevisiae (strain ATCC 204508 / S288c) PE=1 SV=2
Fusarium0G105090.1	tr|O94491|YC7A_SCHPO	1.39E-91	165/480(34.38)	291	Uncharacterized transporter C417.10 GN=SPCC417.10 OS=Schizosaccharomyces pombe (strain 972 / ATCC 24843) PE=3 SV=1
Fusarium0G105100.1	tr|Q12627|DLD1_KLULA	9.18E-137	210/471(44.59)	410	D-lactate dehydrogenase [cytochrome], mitochondrial (Precursor) GN=DLD1 OS=Kluyveromyces lactis (strain ATCC 8585 / CBS 2359 / DSM 70799 / NBRC PE=3 SV=2
Fusarium0G105120.1	tr|P39709|SEO1_YEAST	3.03E-114	183/447(40.94)	352	Probable transporter SEO1 GN=SEO1 OS=Saccharomyces cerevisiae (strain ATCC 204508 / S288c) PE=1 SV=1
Fusarium0G105130.1	tr|P50276|MUP1_YEAST	3.13E-20	92/368(25.00)	94	High-affinity methionine permease GN=MUP1 OS=Saccharomyces cerevisiae (strain ATCC 204508 / S288c) PE=1 SV=1
Fusarium0G105190.1	tr|Q4WVZ0|YA800_ASPFU	1.26E-111	151/261(57.85)	326	Uncharacterized protein AFUA_5G13800 GN=AFUA_5G13800 OS=Neosartorya fumigata (strain ATCC MYA-4609 / Af293 / CBS 101355 / FGSC PE=3 SV=1
Fusarium0G105200.1	tr|Q9UT12|YLW2_SCHPO	2.14E-08	41/134(30.60)	53	Uncharacterized protein P8A3.02c GN=SPAP8A3.02c OS=Schizosaccharomyces pombe (strain 972 / ATCC 24843) PE=3 SV=1
Fusarium0G105220.1	tr|C4YRY0|GATA_CANAW	5.10E-11	56/185(30.27)	65	Glutamyl-tRNA(Gln) amidotransferase subunit A, mitochondrial {ECO:0000255|HAMAP-Rule:MF_03150} OS=Candida albicans (strain WO-1) PE=3 SV=1
Fusarium0G105230.1	tr|Q10094|YAOF_SCHPO	0	689/1318(52.28)	1267	Uncharacterized protein C11D3.15 GN=SPAC11D3.15 OS=Schizosaccharomyces pombe (strain 972 / ATCC 24843) PE=3 SV=1
Fusarium0G105240.1	tr|O74923|YJ7D_SCHPO	1.51E-60	149/533(27.95)	209	Uncharacterized transporter C757.13 GN=SPCC757.13 OS=Schizosaccharomyces pombe (strain 972 / ATCC 24843) PE=3 SV=1
Fusarium0G105260.1	tr|Q10082|YAO3_SCHPO	7.52E-97	153/284(53.87)	290	Uncharacterized protein C11D3.03c GN=SPAC11D3.03c OS=Schizosaccharomyces pombe (strain 972 / ATCC 24843) PE=4 SV=1
Fusarium0G105270.1	tr|P47181|YJ9S_YEAST	6.55E-10	42/138(30.43)	56	Uncharacterized protein YJR154W GN=YJR154W OS=Saccharomyces cerevisiae (strain ATCC 204508 / S288c) PE=1 SV=1
Fusarium0G105290.1	tr|P38090|AGP2_YEAST	4.72E-103	189/529(35.73)	326	General amino acid permease AGP2 GN=AGP2 OS=Saccharomyces cerevisiae (strain ATCC 204508 / S288c) PE=1 SV=1
Fusarium0G105300.1	tr|P39709|SEO1_YEAST	3.56E-20	99/422(23.46)	92	Probable transporter SEO1 GN=SEO1 OS=Saccharomyces cerevisiae (strain ATCC 204508 / S288c) PE=1 SV=1
Fusarium0G105310.1	tr|P25502|PUT3_YEAST	4.25E-08	34/120(28.33)	54	Proline utilization trans-activator GN=PUT3 OS=Saccharomyces cerevisiae (strain ATCC 204508 / S288c) PE=1 SV=1
Fusarium0G105340.1	tr|P09805|KTXA_KLULA	6.03E-79	181/478(37.87)	279	Killer toxin subunit beta (Precursor) OS=Kluyveromyces lactis (strain ATCC 8585 / CBS 2359 / DSM 70799 / NBRC PE=1 SV=1
Fusarium0G105350.1	tr|Q9US34|YFZ7_SCHPO	2.61E-70	109/234(46.58)	229	Uncharacterized aminotransferase C1039.07c GN=SPAC1039.07c OS=Schizosaccharomyces pombe (strain 972 / ATCC 24843) PE=3 SV=1
Fusarium0G105370.1	tr|P0CM22|ARO1_CRYNJ	6.82E-32	88/329(26.75)	131	Shikimate dehydrogenase {ECO:0000255|HAMAP-Rule:MF_03143} GN=CNB01990 OS=Cryptococcus neoformans var. neoformans serotype D (strain JEC21 / PE=3 SV=1
Fusarium0G105390.1	tr|Q9UV10|HET6_NEUCR	1.01E-09	77/304(25.33)	61	Heterokaryon incompatibility protein 6, OR allele GN=het-6 OS=Neurospora crassa (strain ATCC 24698 / 74-OR23-1A / CBS 708.71 / DSM PE=4 SV=1
Fusarium0G105400.1	tr|P53048|MAL11_YEAST	2.18E-45	140/542(25.83)	169	General alpha-glucoside permease GN=MAL11 OS=Saccharomyces cerevisiae (strain ATCC 204508 / S288c) PE=1 SV=1
Fusarium0G105410.1	tr|A1CRV0|EXGA_ASPCL	1.10E-10	83/358(23.18)	63	Probable glucan 1,3-beta-glucosidase A (Precursor) GN=exgA OS=Aspergillus clavatus (strain ATCC 1007 / CBS 513.65 / DSM 816 / NCTC PE=3 SV=2
Fusarium0G105420.1	tr|Q5B5P1|RGLC_EMENI	3.19E-58	117/282(41.49)	203	Probable rhamnogalacturonate lyase C (Precursor) GN=rglC OS=Emericella nidulans (strain FGSC A4 / ATCC 38163 / CBS 112.46 / NRRL PE=3 SV=1
Fusarium0G105450.1	tr|Q8X1Z7|MIRA_EMENI	7.73E-71	148/382(38.74)	239	Siderophore iron transporter mirA GN=mirA OS=Emericella nidulans (strain FGSC A4 / ATCC 38163 / CBS 112.46 / NRRL PE=3 SV=1
Fusarium0G105490.1	tr|Q92253|RCO3_NEUCR	1.09E-38	129/487(26.49)	149	Probable glucose transporter rco-3 GN=rco-3 OS=Neurospora crassa (strain ATCC 24698 / 74-OR23-1A / CBS 708.71 / DSM PE=3 SV=2
Fusarium0G105520.1	tr|O94343|YHMA_SCHPO	6.76E-36	131/523(25.05)	140	Uncharacterized MFS-type transporter C1271.10c GN=SPBC1271.10c OS=Schizosaccharomyces pombe (strain 972 / ATCC 24843) PE=1 SV=1
Fusarium0G105530.1	tr|B8NHY4|ORDA_ASPFN	3.10E-37	108/393(27.48)	142	O-methylsterigmatocystin oxidoreductase GN=ordA OS=Aspergillus flavus (strain ATCC 200026 / FGSC A1120 / NRRL 3357 / JCM PE=2 SV=1
Fusarium0G105560.1	tr|Q05016|YM71_YEAST	9.17E-14	60/202(29.70)	70	Uncharacterized oxidoreductase YMR226C GN=YMR226C OS=Saccharomyces cerevisiae (strain ATCC 204508 / S288c) PE=1 SV=1
Fusarium0G105590.1	tr|A1CFY8|XYL2_ASPCL	9.74E-38	114/352(32.39)	140	Probable D-xylulose reductase A GN=xdhA OS=Aspergillus clavatus (strain ATCC 1007 / CBS 513.65 / DSM 816 / NCTC PE=3 SV=2
Fusarium0G105610.1	tr|P28349|NIT4_NEUCR	1.09E-13	61/198(30.81)	73	Nitrogen assimilation transcription factor nit-4 GN=nit-4 OS=Neurospora crassa (strain ATCC 24698 / 74-OR23-1A / CBS 708.71 / DSM PE=3 SV=2
Fusarium0G105620.1	tr|Q00730|STCW_EMENI	6.52E-49	135/505(26.73)	180	Putative sterigmatocystin biosynthesis monooxygenase stcW GN=stcW OS=Emericella nidulans (strain FGSC A4 / ATCC 38163 / CBS 112.46 / NRRL PE=3 SV=2
Fusarium0G105630.1	tr|O74187|ALDH_AGABI	2.94E-135	215/468(45.94)	404	Aldehyde dehydrogenase GN=aldA OS=Agaricus bisporus (White button mushroom) PE=3 SV=1
Fusarium0G105650.1	tr|P39932|STL1_YEAST	1.60E-73	151/515(29.32)	245	Sugar transporter STL1 GN=STL1 OS=Saccharomyces cerevisiae (strain ATCC 204508 / S288c) PE=1 SV=2
Fusarium0G105660.1	tr|O94038|ADH2_CANAL	2.85E-47	115/353(32.58)	167	Alcohol dehydrogenase 2 GN=ADH2 OS=Candida albicans (strain SC5314 / ATCC MYA-2876) PE=1 SV=1
Fusarium0G105690.1	tr|O43029|FAP1_SCHPO	2.20E-56	135/412(32.77)	194	L-pipecolate oxidase {ECO:0000312|EMBL:CAA17815.1} (Precursor) OS=Schizosaccharomyces pombe (strain 972 / ATCC 24843) PE=1 SV=1
Fusarium0G105700.1	tr|O94343|YHMA_SCHPO	1.75E-73	171/572(29.90)	250	Uncharacterized MFS-type transporter C1271.10c GN=SPBC1271.10c OS=Schizosaccharomyces pombe (strain 972 / ATCC 24843) PE=1 SV=1
Fusarium0G105710.1	tr|P49413|UAY_EMENI	3.21E-23	119/512(23.24)	104	Positive regulator of purine utilization GN=uaY OS=Emericella nidulans (strain FGSC A4 / ATCC 38163 / CBS 112.46 / NRRL PE=3 SV=2
Fusarium0G105720.1	tr|Q9Y7D0|LOVC_ASPTE	3.67E-24	98/345(28.41)	101	Enoyl reductase LovC GN=lovC OS=Aspergillus terreus PE=1 SV=1
Fusarium0G105770.1	tr|B2ACC7|HETS_PODAN	8.96E-75	125/282(44.33)	233	Heterokaryon incompatibility protein S GN=het-S OS=Podospora anserina (strain S / ATCC MYA-4624 / DSM 980 / FGSC 10383) PE=1 SV=1
Fusarium0G105780.1	tr|Q00808|HETE1_PODAS	0	516/1041(49.57)	956	Vegetative incompatibility protein HET-E-1 GN=HET-E1 OS=Podospora anserina (Pleurage anserina) PE=3 SV=1
Fusarium0G105790.1	tr|P25351|YCR3_YEAST	5.39E-59	147/559(26.30)	209	Uncharacterized membrane protein YCR023C GN=YCR023C OS=Saccharomyces cerevisiae (strain ATCC 204508 / S288c) PE=1 SV=2
Fusarium0G105800.1	tr|O59741|YN25_SCHPO	3.25E-16	94/410(22.93)	83	Uncharacterized transcriptional regulatory protein C530.05 GN=SPBC530.05 OS=Schizosaccharomyces pombe (strain 972 / ATCC 24843) PE=3 SV=2
Fusarium0G105810.1	tr|Q4WZ70|OYE3_ASPFU	4.51E-96	153/372(41.13)	295	Chanoclavine-I aldehyde reductase GN=fgaOx3 OS=Neosartorya fumigata (strain ATCC MYA-4609 / Af293 / CBS 101355 / FGSC PE=1 SV=1
Fusarium0G105820.1	tr|O42909|YBI2_SCHPO	9.13E-30	61/184(33.15)	115	Zinc-type alcohol dehydrogenase-like protein C16A3.02c GN=SPBC16A3.02c OS=Schizosaccharomyces pombe (strain 972 / ATCC 24843) PE=3 SV=1
Fusarium0G105840.1	tr|P53387|KHT2_KLULC	3.85E-35	122/538(22.68)	138	Hexose transporter 2 GN=KHT2 OS=Kluyveromyces lactis (Yeast) PE=3 SV=1
Fusarium0G105870.1	tr|Q1MTM9|YFN1_SCHPO	3.65E-09	84/340(24.71)	59	Uncharacterized transcriptional regulatory protein C1327.01c GN=SPAC1327.01c OS=Schizosaccharomyces pombe (strain 972 / ATCC 24843) PE=1 SV=2
Fusarium0G105880.1	tr|P39529|YJU6_YEAST	1.70E-24	151/638(23.67)	109	Putative transcriptional regulatory protein YJL206C GN=YJL206C OS=Saccharomyces cerevisiae (strain ATCC 204508 / S288c) PE=2 SV=1
Fusarium0G105890.1	tr|Q9UT60|YKJ6_SCHPO	6.65E-48	114/389(29.31)	169	Uncharacterized oxidoreductase C513.06c (Precursor) GN=SPAC513.06c OS=Schizosaccharomyces pombe (strain 972 / ATCC 24843) PE=3 SV=1
Fusarium0G105920.1	tr|O74969|GHT2_SCHPO	3.36E-138	217/528(41.10)	416	High-affinity glucose transporter ght2 GN=ght2 OS=Schizosaccharomyces pombe (strain 972 / ATCC 24843) PE=1 SV=1
Fusarium0G105930.1	tr|Q9UV10|HET6_NEUCR	1.61E-24	118/425(27.76)	110	Heterokaryon incompatibility protein 6, OR allele GN=het-6 OS=Neurospora crassa (strain ATCC 24698 / 74-OR23-1A / CBS 708.71 / DSM PE=4 SV=1
Fusarium0G105940.1	tr|Q9HFE4|FMO1_SCHPO	3.34E-10	60/223(26.91)	62	Thiol-specific monooxygenase GN=fmo1 OS=Schizosaccharomyces pombe (strain 972 / ATCC 24843) PE=1 SV=1
Fusarium0G105950.1	tr|P11838|CARP_CRYPA	9.17E-117	204/420(48.57)	350	Endothiapepsin (Precursor) GN=EAPA OS=Cryphonectria parasitica (Chesnut blight fungus) PE=1 SV=2
Fusarium0G105970.1	tr|P56216|VAOX_PENSI	0	341/546(62.45)	723	Vanillyl-alcohol oxidase GN=VAOA OS=Penicillium simplicissimum PE=1 SV=1
Fusarium0G105990.1	tr|P09805|KTXA_KLULA	1.30E-37	95/277(34.30)	143	Killer toxin subunit beta (Precursor) OS=Kluyveromyces lactis (strain ATCC 8585 / CBS 2359 / DSM 70799 / NBRC PE=1 SV=1
Fusarium0G106050.1	tr|P53147|TOS8_YEAST	1.01E-08	29/57(50.88)	57	Homeobox protein TOS8 GN=TOS8 OS=Saccharomyces cerevisiae (strain ATCC 204508 / S288c) PE=3 SV=1
Fusarium0G106060.1	tr|Q00730|STCW_EMENI	1.60E-112	188/540(34.81)	350	Putative sterigmatocystin biosynthesis monooxygenase stcW GN=stcW OS=Emericella nidulans (strain FGSC A4 / ATCC 38163 / CBS 112.46 / NRRL PE=3 SV=2
Fusarium0G106080.1	tr|P00175|CYB2_YEAST	2.60E-64	134/361(37.12)	218	Cytochrome b2, mitochondrial (Precursor) GN=CYB2 OS=Saccharomyces cerevisiae (strain ATCC 204508 / S288c) PE=1 SV=1
Fusarium0G106100.1	tr|Q4I963|COFI_GIBZE	5.15E-29	58/146(39.73)	106	Cofilin GN=COF1 OS=Gibberella zeae (strain PH-1 / ATCC MYA-4620 / FGSC 9075 / NRRL 31084) PE=3 SV=2
Fusarium0G106110.1	tr|P20359|ACTG_EMENI	0	293/332(88.25)	638	Actin, gamma GN=acnA OS=Emericella nidulans (strain FGSC A4 / ATCC 38163 / CBS 112.46 / NRRL PE=3 SV=2
Fusarium0G106150.1	tr|P15685|MAL61_YEASX	4.81E-50	152/526(28.90)	182	Maltose permease MAL61 GN=MAL61 OS=Saccharomyces cerevisiae (Baker&apos;s yeast) PE=3 SV=1
Fusarium0G106160.1	tr|O13780|YEO2_SCHPO	2.41E-28	84/269(31.23)	113	Uncharacterized protein C17G6.02c GN=SPAC17G6.02c OS=Schizosaccharomyces pombe (strain 972 / ATCC 24843) PE=4 SV=1
Fusarium0G106170.1	tr|Q1MTR7|YBPE_SCHPO	3.43E-21	63/259(24.32)	91	Uncharacterized oxidoreductase C16H5.14c OS=Schizosaccharomyces pombe (strain 972 / ATCC 24843) PE=3 SV=1
Fusarium0G106180.1	tr|A1CLY7|CCSB_ASPCL	5.51E-14	65/295(22.03)	74	Ketocytochalasin monooxygenase {ECO:0000305} OS=Aspergillus clavatus (strain ATCC 1007 / CBS 513.65 / DSM 816 / NCTC PE=1 SV=1
Fusarium0G106200.1	tr|Q7Z9I2|YCP9_SCHPO	1.69E-13	68/270(25.19)	68	Uncharacterized oxidoreductase C663.09c GN=SPCC663.09c OS=Schizosaccharomyces pombe (strain 972 / ATCC 24843) PE=3 SV=1
Fusarium0G106210.1	tr|Q9Y7Q2|GST1_SCHPO	4.06E-32	79/207(38.16)	120	Glutathione S-transferase 1 GN=gst1 OS=Schizosaccharomyces pombe (strain 972 / ATCC 24843) PE=2 SV=1
Fusarium0G106240.1	tr|Q10097|YAOI_SCHPO	3.59E-78	154/476(32.35)	256	Uncharacterized transporter C11D3.18C GN=SPAC11D3.18c OS=Schizosaccharomyces pombe (strain 972 / ATCC 24843) PE=3 SV=1
Fusarium0G106250.1	tr|P50167|ARDH_PICST	5.92E-32	80/264(30.30)	120	D-arabinitol 2-dehydrogenase [ribulose-forming] GN=ARDH OS=Scheffersomyces stipitis (strain ATCC 58785 / CBS 6054 / NBRC 10063 / PE=2 SV=1
Fusarium0G106260.1	tr|Q00730|STCW_EMENI	3.37E-54	102/278(36.69)	193	Putative sterigmatocystin biosynthesis monooxygenase stcW GN=stcW OS=Emericella nidulans (strain FGSC A4 / ATCC 38163 / CBS 112.46 / NRRL PE=3 SV=2
Fusarium0G106270.1	tr|P52958|CTF1A_FUSSO	1.56E-52	148/442(33.48)	193	Cutinase transcription factor 1 alpha GN=CTF1-ALPHA OS=Fusarium solani subsp. pisi (Nectria haematococca) PE=2 SV=1
Fusarium0G106280.1	tr|Q00808|HETE1_PODAS	1.56E-68	131/250(52.40)	242	Vegetative incompatibility protein HET-E-1 GN=HET-E1 OS=Podospora anserina (Pleurage anserina) PE=3 SV=1
Fusarium0G106290.1	tr|P0C957|PLB1_ASPFU	0	335/608(55.10)	681	Lysophospholipase 1 (Precursor) GN=plb1 OS=Neosartorya fumigata (strain ATCC MYA-4609 / Af293 / CBS 101355 / FGSC PE=2 SV=1
Fusarium0G106310.1	tr|Q7Z9L3|EXGA_ASPOR	1.12E-13	48/175(27.43)	71	Glucan 1,3-beta-glucosidase A (Precursor) GN=exgA OS=Aspergillus oryzae (strain ATCC 42149 / RIB 40) PE=1 SV=1
Fusarium0G106320.1	tr|P07921|LACP_KLULA	5.02E-34	121/468(25.85)	134	Lactose permease GN=LAC12 OS=Kluyveromyces lactis (strain ATCC 8585 / CBS 2359 / DSM 70799 / NBRC PE=3 SV=1
Fusarium0G106330.1	tr|P49413|UAY_EMENI	1.18E-27	125/523(23.90)	120	Positive regulator of purine utilization GN=uaY OS=Emericella nidulans (strain FGSC A4 / ATCC 38163 / CBS 112.46 / NRRL PE=3 SV=2
Fusarium0G106350.1	tr|Q4U3U4|QAY_NEUTR	5.30E-43	129/516(25.00)	162	Quinate permease GN=qa-y OS=Neurospora terricola PE=3 SV=1
Fusarium0G106360.1	tr|P15380|PUT4_YEAST	3.26E-78	140/386(36.27)	255	Proline-specific permease GN=PUT4 OS=Saccharomyces cerevisiae (strain ATCC 204508 / S288c) PE=1 SV=2
Fusarium0G106380.1	tr|Q9P6J8|YHD2_SCHPO	1.51E-80	133/363(36.64)	254	Uncharacterized deaminase C1683.02 GN=SPBC1683.02 OS=Schizosaccharomyces pombe (strain 972 / ATCC 24843) PE=3 SV=1
Fusarium0G106390.1	tr|P28349|NIT4_NEUCR	1.36E-29	150/585(25.64)	127	Nitrogen assimilation transcription factor nit-4 GN=nit-4 OS=Neurospora crassa (strain ATCC 24698 / 74-OR23-1A / CBS 708.71 / DSM PE=3 SV=2
Fusarium0G106400.1	tr|Q9URX0|YLX6_SCHPO	2.05E-20	69/245(28.16)	87	Uncharacterized oxidoreductase C922.06 GN=SPAC922.06 OS=Schizosaccharomyces pombe (strain 972 / ATCC 24843) PE=3 SV=1
Fusarium0G106420.1	tr|Q9P5Z8|RUXF_NEUCR	1.80E-37	56/81(69.14)	124	Probable small nuclear ribonucleoprotein F OS=Neurospora crassa (strain ATCC 24698 / 74-OR23-1A / CBS 708.71 / DSM PE=3 SV=1
Fusarium0G106440.1	tr|Q10074|AVT3_SCHPO	9.28E-125	227/562(40.39)	386	Vacuolar amino acid transporter 3 GN=avt3 OS=Schizosaccharomyces pombe (strain 972 / ATCC 24843) PE=1 SV=1
Fusarium0G106450.1	tr|P50166|ARDH_CANTR	6.45E-54	102/272(37.50)	180	D-arabinitol 2-dehydrogenase [ribulose-forming] GN=ARD OS=Candida tropicalis (Yeast) PE=1 SV=1
Fusarium0G106480.1	tr|P07246|ADH3_YEAST	2.68E-76	127/324(39.20)	243	Alcohol dehydrogenase 3, mitochondrial (Precursor) GN=ADH3 OS=Saccharomyces cerevisiae (strain ATCC 204508 / S288c) PE=1 SV=2
Fusarium0G106490.1	tr|P0CH94|DEOC_COCIM	4.57E-33	83/226(36.73)	123	Deoxyribose-phosphate aldolase GN=CIMG_00461 OS=Coccidioides immitis (strain RS) PE=3 SV=1
Fusarium0G106510.1	tr|Q7SHR8|NOG2_NEUCR	0	359/557(64.45)	712	Nucleolar GTP-binding protein 2 GN=nog-2 OS=Neurospora crassa (strain ATCC 24698 / 74-OR23-1A / CBS 708.71 / DSM PE=3 SV=1
Fusarium0G106530.1	tr|P25371|ADP1_YEAST	0	453/1060(42.74)	815	Probable ATP-dependent permease (Precursor) GN=ADP1 OS=Saccharomyces cerevisiae (strain ATCC 204508 / S288c) PE=1 SV=2
Fusarium0G106550.1	tr|Q4WDN4|OPSB_ASPFU	6.14E-69	126/293(43.00)	228	Probable aspartic-type endopeptidase opsB (Precursor) GN=opsB OS=Neosartorya fumigata (strain ATCC MYA-4609 / Af293 / CBS 101355 / FGSC PE=3 SV=1
Fusarium0G106560.1	tr|Q7SH14|EFGM_NEUCR	0	597/756(78.97)	1261	Elongation factor G, mitochondrial {ECO:0000255|HAMAP-Rule:MF_03061} (Precursor) GN=mef1 OS=Neurospora crassa (strain ATCC 24698 / 74-OR23-1A / CBS 708.71 / DSM PE=3 SV=2
Fusarium0G106570.1	tr|O14104|LYS12_SCHPO	7.22E-138	208/353(58.92)	399	Homoisocitrate dehydrogenase GN=lys12 OS=Schizosaccharomyces pombe (strain 972 / ATCC 24843) PE=1 SV=1
Fusarium0G106590.1	tr|Q03799|RT08_YEAST	7.10E-22	50/157(31.85)	87	37S ribosomal protein S8, mitochondrial GN=MRPS8 OS=Saccharomyces cerevisiae (strain ATCC 204508 / S288c) PE=1 SV=1
Fusarium0G106600.1	tr|Q7S3C9|KMO_NEUCR	9.87E-179	278/496(56.05)	514	Kynurenine 3-monooxygenase {ECO:0000255|HAMAP-Rule:MF_03018} GN=nic-3 OS=Neurospora crassa (strain ATCC 24698 / 74-OR23-1A / CBS 708.71 / DSM PE=3 SV=3
Fusarium0G106610.1	tr|O59730|MAP1_SCHPO	7.60E-159	224/391(57.29)	456	Methionine aminopeptidase 1 {ECO:0000255|HAMAP-Rule:MF_03174} GN=fma1 OS=Schizosaccharomyces pombe (strain 972 / ATCC 24843) PE=1 SV=1
Fusarium0G106620.1	tr|P53173|ERV14_YEAST	3.06E-58	84/134(62.69)	180	ER-derived vesicles protein ERV14 GN=ERV14 OS=Saccharomyces cerevisiae (strain ATCC 204508 / S288c) PE=1 SV=3
Fusarium0G106630.1	tr|O43071|PRP17_SCHPO	6.15E-140	220/536(41.04)	419	Pre-mRNA-processing factor 17 GN=prp17 OS=Schizosaccharomyces pombe (strain 972 / ATCC 24843) PE=1 SV=1
Fusarium0G106640.1	tr|O74467|SET5_SCHPO	2.48E-10	56/160(35.00)	61	SET domain-containing protein 5 GN=set5 OS=Schizosaccharomyces pombe (strain 972 / ATCC 24843) PE=1 SV=1
Fusarium0G106670.1	tr|P42058|ALTA7_ALTAL	6.15E-100	138/201(68.66)	291	Minor allergen Alt a 7 GN=ALTA7 OS=Alternaria alternata (Alternaria rot fungus) PE=1 SV=1
Fusarium0G106700.1	tr|O74944|POLK_SCHPO	2.28E-112	194/470(41.28)	352	DNA polymerase kappa GN=mug40 OS=Schizosaccharomyces pombe (strain 972 / ATCC 24843) PE=1 SV=3
Fusarium0G106710.1	tr|P28569|TRK1_SACUV	3.76E-85	190/557(34.11)	295	High-affinity potassium transport protein GN=TRK1 OS=Saccharomyces uvarum (Yeast) PE=3 SV=1
Fusarium0G106720.1	tr|Q4IN00|FKBP2_GIBZE	4.25E-20	66/109(60.55)	81	FK506-binding protein 2 (Precursor) GN=FPR2 OS=Gibberella zeae (strain PH-1 / ATCC MYA-4620 / FGSC 9075 / NRRL 31084) PE=3 SV=2
Fusarium0G106740.1	tr|A4RE77|MYO1_MAGO7	0	965/1229(78.52)	1971	Myosin-1 GN=MYO1 OS=Magnaporthe oryzae (strain 70-15 / ATCC MYA-4617 / FGSC 8958) PE=3 SV=1
Fusarium0G106750.1	tr|Q4IMZ7|PFA4_GIBZE	0	329/437(75.29)	695	Palmitoyltransferase PFA4 GN=PFA4 OS=Gibberella zeae (strain PH-1 / ATCC MYA-4620 / FGSC 9075 / NRRL 31084) PE=3 SV=1
Fusarium0G106760.1	tr|Q5K8R6|CXT1_CRYNJ	3.19E-22	141/538(26.21)	102	Beta-1,2-xylosyltransferase 1 GN=CXT1 OS=Cryptococcus neoformans var. neoformans serotype D (strain JEC21 / PE=1 SV=1
Fusarium0G106780.1	tr|C5DY19|SP110_ZYGRC	4.00E-06	61/215(28.37)	50	Spindle pole body component 110 GN=SPC110 OS=Zygosaccharomyces rouxii (strain ATCC 2623 / CBS 732 / NBRC 1130 / PE=3 SV=1
Fusarium0G106820.1	tr|P43582|WWM1_YEAST	8.44E-08	23/51(45.10)	50	WW domain-containing protein WWM1 GN=WWM1 OS=Saccharomyces cerevisiae (strain ATCC 204508 / S288c) PE=1 SV=1
Fusarium0G106830.1	tr|O94694|YG1A_SCHPO	3.45E-06	37/136(27.21)	46	UPF0620 protein C83.10 (Precursor) GN=SPBC83.10 OS=Schizosaccharomyces pombe (strain 972 / ATCC 24843) PE=3 SV=1
Fusarium0G106840.1	tr|P50125|CYSD_EMENI	0	315/429(73.43)	606	O-acetylhomoserine (thiol)-lyase GN=cysD OS=Emericella nidulans (strain FGSC A4 / ATCC 38163 / CBS 112.46 / NRRL PE=2 SV=2
Fusarium0G106860.1	tr|P39518|LCF2_YEAST	1.13E-136	232/657(35.31)	424	Long-chain-fatty-acid--CoA ligase 2 GN=FAA2 OS=Saccharomyces cerevisiae (strain ATCC 204508 / S288c) PE=1 SV=1
Fusarium0G106870.1	tr|O74910|RAF1_SCHPO	3.22E-22	151/670(22.54)	102	Rik1-associated factor 1 GN=raf1 OS=Schizosaccharomyces pombe (strain 972 / ATCC 24843) PE=1 SV=1
Fusarium0G106880.1	tr|Q04013|YHM2_YEAST	3.46E-144	208/302(68.87)	412	Citrate/oxoglutarate carrier protein {ECO:0000303|PubMed:20371607} GN=YHM2 OS=Saccharomyces cerevisiae (strain ATCC 204508 / S288c) PE=1 SV=1
Fusarium0G106890.1	tr|P34085|CISY_NEUCR	0	413/470(87.87)	872	Citrate synthase, mitochondrial (Precursor) GN=cit-1 OS=Neurospora crassa (strain ATCC 24698 / 74-OR23-1A / CBS 708.71 / DSM PE=2 SV=2
Fusarium0G106900.1	tr|Q9UTE3|SEB1_SCHPO	9.70E-25	53/148(35.81)	102	Rpb7-binding protein seb1 GN=seb1 OS=Schizosaccharomyces pombe (strain 972 / ATCC 24843) PE=1 SV=3
Fusarium0G106910.1	tr|P07038|PMA1_NEUCR	0	710/947(74.97)	1369	Plasma membrane ATPase GN=pma-1 OS=Neurospora crassa (strain ATCC 24698 / 74-OR23-1A / CBS 708.71 / DSM PE=1 SV=1
Fusarium0G106940.1	tr|P34077|NIC96_YEAST	9.57E-104	265/921(28.77)	350	Nucleoporin NIC96 GN=NIC96 OS=Saccharomyces cerevisiae (strain ATCC 204508 / S288c) PE=1 SV=2
Fusarium0G106950.1	tr|Q04585|YDR09_YEAST	0	287/541(53.05)	582	Uncharacterized sugar kinase YDR109C GN=YDR109C OS=Saccharomyces cerevisiae (strain ATCC 204508 / S288c) PE=1 SV=1
Fusarium0G106970.1	tr|Q02725|VTC3_YEAST	3.04E-149	278/820(33.90)	461	Vacuolar transporter chaperone 3 GN=VTC3 OS=Saccharomyces cerevisiae (strain ATCC 204508 / S288c) PE=1 SV=1
Fusarium0G106980.1	tr|Q9C102|GLT1_SCHPO	0	1364/2084(65.45)	2833	Putative glutamate synthase [NADPH] GN=glt1 OS=Schizosaccharomyces pombe (strain 972 / ATCC 24843) PE=2 SV=1
Fusarium0G106990.1	tr|O94248|MDN1_SCHPO	1.07E-06	63/235(26.81)	50	Midasin GN=mdn1 OS=Schizosaccharomyces pombe (strain 972 / ATCC 24843) PE=1 SV=1
Fusarium0G107000.1	tr|O13932|BET1_SCHPO	1.42E-19	39/89(43.82)	80	Protein transport protein bet1 GN=bet1 OS=Schizosaccharomyces pombe (strain 972 / ATCC 24843) PE=3 SV=1
Fusarium0G107010.1	tr|Q2GNS7|CHZ1_CHAGB	3.19E-08	22/32(68.75)	48	Histone H2A.Z-specific chaperone CHZ1 GN=CHZ1 OS=Chaetomium globosum (strain ATCC 6205 / CBS 148.51 / DSM 1962 / NBRC PE=3 SV=2
Fusarium0G107030.1	tr|Q06712|PREG_NEUCR	3.78E-91	145/213(68.08)	285	Nuc-1 negative regulatory protein preg GN=preg OS=Neurospora crassa (strain ATCC 24698 / 74-OR23-1A / CBS 708.71 / DSM PE=1 SV=1
Fusarium0G107040.1	tr|O13986|YEG4_SCHPO	3.31E-19	79/285(27.72)	92	Uncharacterized protein C26H5.04 GN=SPAC26H5.04 OS=Schizosaccharomyces pombe (strain 972 / ATCC 24843) PE=4 SV=3
Fusarium0G107050.1	tr|O74631|FD123_TRAVE	1.61E-46	105/284(36.97)	160	Protein FDD123 GN=FDD123 OS=Trametes versicolor (White-rot fungus) PE=2 SV=1
Fusarium0G107080.1	tr|P40578|MGA2_YEAST	1.45E-39	93/271(34.32)	160	Protein MGA2 GN=MGA2 OS=Saccharomyces cerevisiae (strain ATCC 204508 / S288c) PE=1 SV=1
Fusarium0G107090.1	tr|Q9UST8|RNH1_SCHPO	1.04E-26	85/263(32.32)	107	Ribonuclease H GN=rnh1 OS=Schizosaccharomyces pombe (strain 972 / ATCC 24843) PE=1 SV=1
Fusarium0G107100.1	tr|Q9P7N4|TAD3_SCHPO	9.14E-20	79/296(26.69)	89	tRNA-specific adenosine deaminase subunit tad3 OS=Schizosaccharomyces pombe (strain 972 / ATCC 24843) PE=3 SV=1
Fusarium0G107110.1	tr|P40433|6P21_YEAST	1.75E-138	240/545(44.04)	426	6-phosphofructo-2-kinase 1 GN=PFK26 OS=Saccharomyces cerevisiae (strain ATCC 204508 / S288c) PE=1 SV=1
Fusarium0G107120.1	tr|O74340|DCA13_SCHPO	8.62E-126	201/445(45.17)	374	Protein sof1 GN=sof1 OS=Schizosaccharomyces pombe (strain 972 / ATCC 24843) PE=3 SV=1
Fusarium0G107130.1	tr|P37382|RPB3_SCHPO	9.13E-108	158/305(51.80)	320	DNA-directed RNA polymerase II subunit RPB3 GN=rpb3 OS=Schizosaccharomyces pombe (strain 972 / ATCC 24843) PE=1 SV=2
Fusarium0G107140.1	tr|Q06143|DIC1_YEAST	1.48E-71	120/273(43.96)	226	Mitochondrial dicarboxylate transporter GN=DIC1 OS=Saccharomyces cerevisiae (strain ATCC 204508 / S288c) PE=1 SV=1
Fusarium0G107150.1	tr|P08425|SYFM_YEAST	3.01E-143	217/458(47.38)	423	Phenylalanine--tRNA ligase, mitochondrial (Precursor) GN=MSF1 OS=Saccharomyces cerevisiae (strain ATCC 204508 / S288c) PE=1 SV=3
Fusarium0G107180.1	tr|Q9P5T3|RRG9_NEUCR	5.58E-47	117/327(35.78)	164	Required for respiratory growth protein 9, mitochondrial (Precursor) GN=rrg9 OS=Neurospora crassa (strain ATCC 24698 / 74-OR23-1A / CBS 708.71 / DSM PE=3 SV=1
Fusarium0G107190.1	tr|Q07530|YD114_YEAST	5.60E-33	74/252(29.37)	126	Uncharacterized oxidoreductase YDL114W GN=YDL114W OS=Saccharomyces cerevisiae (strain ATCC 204508 / S288c) PE=3 SV=1
Fusarium0G107210.1	tr|Q6E434|TRF1_SCHPO	2.41E-30	59/111(53.15)	126	Telomeric DNA-binding factor trf1 GN=trf1 OS=Schizosaccharomyces pombe (strain 972 / ATCC 24843) PE=1 SV=1
Fusarium0G107250.1	tr|P48412|UPF3_YEAST	2.30E-09	44/145(30.34)	59	Nonsense-mediated mRNA decay protein 3 GN=UPF3 OS=Saccharomyces cerevisiae (strain ATCC 204508 / S288c) PE=1 SV=1
Fusarium0G107260.1	tr|P36614|PPE1_SCHPO	3.80E-137	176/235(74.89)	397	Serine/threonine-protein phosphatase ppe1 GN=ppe1 OS=Schizosaccharomyces pombe (strain 972 / ATCC 24843) PE=1 SV=1
Fusarium0G107270.1	tr|Q09832|TYW2_SCHPO	9.17E-72	139/338(41.12)	233	tRNA wybutosine-synthesizing protein 2 GN=trm12 OS=Schizosaccharomyces pombe (strain 972 / ATCC 24843) PE=3 SV=1
Fusarium0G107280.1	tr|O74903|YCS3_SCHPO	9.69E-35	67/170(39.41)	124	Uncharacterized calcium-binding protein C613.03 (Precursor) GN=SPCC613.03 OS=Schizosaccharomyces pombe (strain 972 / ATCC 24843) PE=3 SV=1
Fusarium0G107290.1	tr|O74796|ORC6_SCHPO	5.76E-07	39/122(31.97)	50	Origin recognition complex subunit 6 GN=orc6 OS=Schizosaccharomyces pombe (strain 972 / ATCC 24843) PE=1 SV=1
Fusarium0G107310.1	tr|Q9URX0|YLX6_SCHPO	1.46E-22	77/269(28.62)	95	Uncharacterized oxidoreductase C922.06 GN=SPAC922.06 OS=Schizosaccharomyces pombe (strain 972 / ATCC 24843) PE=3 SV=1
Fusarium0G107330.1	tr|P83775|GRP2_CANAL	3.79E-66	132/341(38.71)	215	Putative NADPH-dependent methylglyoxal reductase GRP2 GN=GRP2 OS=Candida albicans (strain SC5314 / ATCC MYA-2876) PE=1 SV=2
Fusarium0G107340.1	tr|P32795|YME1_YEAST	0	309/630(49.05)	593	Mitochondrial inner membrane i-AAA protease supercomplex subunit YME1 GN=YP9367.04 OS=Saccharomyces cerevisiae (strain ATCC 204508 / S288c) PE=1 SV=1
Fusarium0G107350.1	tr|P47043|ZAP1_YEAST	2.49E-20	48/104(46.15)	93	Zinc-responsive transcriptional regulator ZAP1 GN=ZAP1 OS=Saccharomyces cerevisiae (strain ATCC 204508 / S288c) PE=1 SV=1
Fusarium0G107360.1	tr|Q02979|GDE1_YEAST	0	454/1259(36.06)	702	Glycerophosphodiester phosphodiesterase GDE1 GN=GDE1 OS=Saccharomyces cerevisiae (strain ATCC 204508 / S288c) PE=1 SV=1
Fusarium0G107380.1	tr|O74797|YGN3_SCHPO	3.12E-50	77/159(48.43)	161	UPF0587 protein C2D10.03c GN=SPBC2D10.03c OS=Schizosaccharomyces pombe (strain 972 / ATCC 24843) PE=3 SV=1
Fusarium0G107400.1	tr|O13724|ZPR1_SCHPO	3.59E-147	231/471(49.04)	433	Zinc finger protein zpr1 GN=zpr1 OS=Schizosaccharomyces pombe (strain 972 / ATCC 24843) PE=3 SV=1
Fusarium0G107410.1	tr|P38090|AGP2_YEAST	5.40E-135	222/533(41.65)	409	General amino acid permease AGP2 GN=AGP2 OS=Saccharomyces cerevisiae (strain ATCC 204508 / S288c) PE=1 SV=1
Fusarium0G107440.1	tr|Q7SC91|SEN54_NEUCR	5.40E-106	220/513(42.88)	329	Probable tRNA-splicing endonuclease subunit tsp-5 GN=tsp-5 OS=Neurospora crassa (strain ATCC 24698 / 74-OR23-1A / CBS 708.71 / DSM PE=3 SV=2
Fusarium0G107450.1	tr|O42956|ART1_SCHPO	6.61E-24	71/261(27.20)	102	Arrestin family protein 1 GN=art1 OS=Schizosaccharomyces pombe (strain 972 / ATCC 24843) PE=3 SV=1
Fusarium0G107480.1	tr|P25443|RS2_YEAST	2.33E-124	170/216(78.70)	358	40S ribosomal protein S2 GN=G2893 OS=Saccharomyces cerevisiae (strain ATCC 204508 / S288c) PE=1 SV=3
Fusarium0G107490.1	tr|Q08686|THTR_YEAST	1.06E-65	120/289(41.52)	213	Thiosulfate sulfurtransferase TUM1 GN=TUM1 OS=Saccharomyces cerevisiae (strain ATCC 204508 / S288c) PE=1 SV=1
Fusarium0G107500.1	tr|Q9UT86|APC11_SCHPO	3.95E-29	46/81(56.79)	103	Anaphase-promoting complex subunit 11 GN=apc11 OS=Schizosaccharomyces pombe (strain 972 / ATCC 24843) PE=1 SV=1
Fusarium0G107510.1	tr|P34208|CHK1_SCHPO	1.95E-117	200/512(39.06)	360	Serine/threonine-protein kinase chk1 GN=chk1 OS=Schizosaccharomyces pombe (strain 972 / ATCC 24843) PE=1 SV=2
Fusarium0G107520.1	tr|O00103|UBC11_SCHPO	3.55E-73	96/151(63.58)	221	Ubiquitin-conjugating enzyme E2-20 kDa GN=ubc11 OS=Schizosaccharomyces pombe (strain 972 / ATCC 24843) PE=3 SV=1
Fusarium0G107530.1	tr|P0C2H9|RL31B_YEAST	3.66E-48	71/110(64.55)	153	60S ribosomal protein L31-B GN=RPL31B OS=Saccharomyces cerevisiae (strain ATCC 204508 / S288c) PE=1 SV=1
Fusarium0G107540.1	tr|Q9P7S8|RAX1_SCHPO	9.23E-49	102/352(28.98)	170	Protein rax1 GN=rax1 OS=Schizosaccharomyces pombe (strain 972 / ATCC 24843) PE=3 SV=1
Fusarium0G107550.1	tr|Q7SGS1|CSN7A_NEUCR	6.38E-70	128/245(52.24)	225	COP9 signalosome complex subunit 7a GN=csn-7a OS=Neurospora crassa (strain ATCC 24698 / 74-OR23-1A / CBS 708.71 / DSM PE=1 SV=1
Fusarium0G107560.1	tr|O59666|ATU2_SCHPO	0	374/955(39.16)	630	Copper-transporting ATPase ccc2 GN=ccc2 OS=Schizosaccharomyces pombe (strain 972 / ATCC 24843) PE=3 SV=1
Fusarium0G107570.1	tr|O94413|KPR2_SCHPO	2.17E-152	207/319(64.89)	434	Ribose-phosphate pyrophosphokinase 2 GN=SPCC1620.06c OS=Schizosaccharomyces pombe (strain 972 / ATCC 24843) PE=1 SV=1
Fusarium0G107580.1	tr|O94695|YG1B_SCHPO	6.98E-11	53/222(23.87)	63	Putative transporter C83.11 GN=SPBC83.11 OS=Schizosaccharomyces pombe (strain 972 / ATCC 24843) PE=1 SV=2
Fusarium0G107590.1	tr|Q09877|SIF3_SCHPO	9.31E-86	184/466(39.48)	279	Sad1-interacting factor 3 GN=sif3 OS=Schizosaccharomyces pombe (strain 972 / ATCC 24843) PE=1 SV=2
Fusarium0G107600.1	tr|O14188|RNG2_SCHPO	0	412/1181(34.89)	705	Ras GTPase-activating-like protein rng2 GN=rng2 OS=Schizosaccharomyces pombe (strain 972 / ATCC 24843) PE=1 SV=1
Fusarium0G107620.1	tr|Q7SGQ0|MED8_NEUCR	1.50E-45	105/263(39.92)	156	Mediator of RNA polymerase II transcription subunit 8 GN=med-8 OS=Neurospora crassa (strain ATCC 24698 / 74-OR23-1A / CBS 708.71 / DSM PE=3 SV=1
Fusarium0G107670.1	tr|P87120|RNP3_SCHPO	1.03E-39	81/235(34.47)	141	Probable ribonuclease P protein subunit 3 GN=SPAC3A12.04c OS=Schizosaccharomyces pombe (strain 972 / ATCC 24843) PE=3 SV=2
Fusarium0G107700.1	tr|Q6C8M8|ATG26_YARLI	9.06E-83	188/511(36.79)	298	Sterol 3-beta-glucosyltransferase GN=ATG26 OS=Yarrowia lipolytica (strain CLIB 122 / E 150) PE=3 SV=3
Fusarium0G107730.1	tr|Q9HFC7|SC61B_YARLI	2.45E-35	57/87(65.52)	119	Protein transport protein Sec61 subunit beta GN=SBH1 OS=Yarrowia lipolytica (strain CLIB 122 / E 150) PE=3 SV=1
Fusarium0G107740.1	tr|Q07949|PSR2_YEAST	3.29E-93	131/182(71.98)	291	Probable phosphatase PSR2 GN=PSR2 OS=Saccharomyces cerevisiae (strain ATCC 204508 / S288c) PE=1 SV=1
Fusarium0G107750.1	tr|P41909|PXA1_YEAST	3.16E-160	281/780(36.03)	492	Peroxisomal long-chain fatty acid import protein 2 OS=Saccharomyces cerevisiae (strain ATCC 204508 / S288c) PE=1 SV=2
Fusarium0G107780.1	tr|Q876L8|XYL1_HYPJE	3.66E-174	221/316(69.94)	492	NAD(P)H-dependent D-xylose reductase xyl1 GN=xyl1 OS=Hypocrea jecorina (Trichoderma reesei) PE=1 SV=1
Fusarium0G107790.1	tr|P22194|SDS22_SCHPO	1.59E-92	152/281(54.09)	284	Protein phosphatase 1 regulatory subunit SDS22 GN=sds22 OS=Schizosaccharomyces pombe (strain 972 / ATCC 24843) PE=1 SV=2
Fusarium0G107800.1	tr|P54069|BEM46_SCHPO	4.31E-14	69/254(27.17)	72	Protein bem46 GN=bem46 OS=Schizosaccharomyces pombe (strain 972 / ATCC 24843) PE=2 SV=3
Fusarium0G107820.1	tr|Q4IMN9|CSN12_GIBZE	0	392/455(86.15)	836	Protein CSN12 homolog GN=CSN12 OS=Gibberella zeae (strain PH-1 / ATCC MYA-4620 / FGSC 9075 / NRRL 31084) PE=3 SV=2
Fusarium0G107830.1	tr|P0CX24|RL20B_YEAST	1.62E-79	113/170(66.47)	237	60S ribosomal protein L20-B GN=O6116 OS=Saccharomyces cerevisiae (strain ATCC 204508 / S288c) PE=1 SV=1
Fusarium0G107840.1	tr|Q9UTN0|YII3_SCHPO	4.67E-23	140/575(24.35)	104	Uncharacterized transcriptional regulatory protein C139.03 GN=SPAC139.03 OS=Schizosaccharomyces pombe (strain 972 / ATCC 24843) PE=3 SV=1
Fusarium0G107880.1	tr|Q96UP3|RIF1_SCHPO	8.67E-30	142/621(22.87)	129	Telomere length regulator protein rif1 GN=rif1 OS=Schizosaccharomyces pombe (strain 972 / ATCC 24843) PE=1 SV=1
Fusarium0G107890.1	tr|P39932|STL1_YEAST	7.70E-120	200/528(37.88)	368	Sugar transporter STL1 GN=STL1 OS=Saccharomyces cerevisiae (strain ATCC 204508 / S288c) PE=1 SV=2
Fusarium0G107900.1	tr|Q03161|YMY9_YEAST	1.95E-67	125/291(42.96)	216	Glucose-6-phosphate 1-epimerase GN=YMR099C OS=Saccharomyces cerevisiae (strain ATCC 204508 / S288c) PE=1 SV=1
Fusarium0G107910.1	tr|P80576|AROF_NEUCR	0	335/465(72.04)	666	Phospho-2-dehydro-3-deoxyheptonate aldolase GN=aro-8 OS=Neurospora crassa (strain ATCC 24698 / 74-OR23-1A / CBS 708.71 / DSM PE=1 SV=2
Fusarium0G107930.1	tr|P09437|CYB2_HANAN	1.78E-65	131/359(36.49)	221	Cytochrome b2, mitochondrial (Precursor) GN=CYB2 OS=Hansenula anomala (Yeast) PE=1 SV=2
Fusarium0G107950.1	tr|P33280|ARGI_NEUCR	1.29E-11	53/169(31.36)	64	Arginase GN=aga-1 OS=Neurospora crassa (strain ATCC 24698 / 74-OR23-1A / CBS 708.71 / DSM PE=1 SV=3
Fusarium0G107960.1	tr|O74441|CTL1_SCHPO	2.73E-42	124/457(27.13)	162	Choline transporter-like protein ctl1 GN=ctl1 OS=Schizosaccharomyces pombe (strain 972 / ATCC 24843) PE=1 SV=1
Fusarium0G107970.1	tr|O13876|YPT4_SCHPO	1.42E-43	80/228(35.09)	150	GTP-binding protein ypt4 GN=ypt4 OS=Schizosaccharomyces pombe (strain 972 / ATCC 24843) PE=3 SV=1
Fusarium0G107980.1	tr|Q5ADM9|PMT2_CANAL	0	364/755(48.21)	731	Dolichyl-phosphate-mannose--protein mannosyltransferase 2 {ECO:0000305} OS=Candida albicans (strain SC5314 / ATCC MYA-2876) PE=1 SV=1
Fusarium0G107990.1	tr|O14099|YERG_SCHPO	1.42E-86	122/238(51.26)	280	Uncharacterized RING finger protein C2F3.16 GN=SPAC2F3.16 OS=Schizosaccharomyces pombe (strain 972 / ATCC 24843) PE=3 SV=1
Fusarium0G108000.1	tr|A4QYG1|MZT1_MAGO7	9.59E-31	53/74(71.62)	105	Mitotic-spindle organizing protein 1 GN=MGG_14000 OS=Magnaporthe oryzae (strain 70-15 / ATCC MYA-4617 / FGSC 8958) PE=3 SV=1
Fusarium0G108010.1	tr|Q4IMM0|SPC25_GIBZE	7.60E-174	230/258(89.15)	484	Probable kinetochore protein SPC25 GN=SPC25 OS=Gibberella zeae (strain PH-1 / ATCC MYA-4620 / FGSC 9075 / NRRL 31084) PE=3 SV=3
Fusarium0G108030.1	tr|Q9P7A1|PITH1_SCHPO	2.97E-32	69/175(39.43)	119	PITH domain-containing protein P35G2.02 GN=SPBP35G2.02 OS=Schizosaccharomyces pombe (strain 972 / ATCC 24843) PE=3 SV=1
Fusarium0G108040.1	tr|P31334|RM09_YEAST	3.16E-65	112/239(46.86)	210	54S ribosomal protein L9, mitochondrial (Precursor) GN=MRPL9 OS=Saccharomyces cerevisiae (strain ATCC 204508 / S288c) PE=1 SV=3
Fusarium0G108050.1	tr|P40452|COA1_YEAST	8.14E-27	59/134(44.03)	103	Cytochrome c oxidase assembly factor 1 GN=COA1 OS=Saccharomyces cerevisiae (strain ATCC 204508 / S288c) PE=1 SV=1
Fusarium0G108070.1	tr|Q01317|NUC2_NEUCR	0	748/1067(70.10)	1476	Ankyrin repeat protein nuc-2 GN=nuc-2 OS=Neurospora crassa (strain ATCC 24698 / 74-OR23-1A / CBS 708.71 / DSM PE=3 SV=2
Fusarium0G108080.1	tr|O14319|CUE5_SCHPO	1.20E-22	60/168(35.71)	100	CUE domain-containing protein 5 GN=SPBC16E9.02c OS=Schizosaccharomyces pombe (strain 972 / ATCC 24843) PE=3 SV=1
Fusarium0G108090.1	tr|O42643|PRP22_SCHPO	0	302/650(46.46)	595	Pre-mRNA-splicing factor ATP-dependent RNA helicase prp22 GN=prp22 OS=Schizosaccharomyces pombe (strain 972 / ATCC 24843) PE=1 SV=1
Fusarium0G108110.1	tr|O13695|YEN1_SCHPO	3.28E-09	19/48(39.58)	58	Uncharacterized serine-rich protein C11G7.01 GN=SPAC11G7.01 OS=Schizosaccharomyces pombe (strain 972 / ATCC 24843) PE=4 SV=1
Fusarium0G108130.1	tr|Q6BV14|DAD2_DEBHA	1.00E-19	39/100(39.00)	81	DASH complex subunit DAD2 GN=DAD2 OS=Debaryomyces hansenii (strain ATCC 36239 / CBS 767 / JCM 1990 / NBRC PE=3 SV=2
Fusarium0G108140.1	tr|Q872U8|SGO1_NEUCR	6.37E-82	216/529(40.83)	278	Shugoshin GN=sgo-1 OS=Neurospora crassa (strain ATCC 24698 / 74-OR23-1A / CBS 708.71 / DSM PE=3 SV=1
Fusarium0G108150.1	tr|Q9UTI5|VPS29_SCHPO	2.78E-55	94/192(48.96)	177	Vacuolar protein sorting-associated protein 29 GN=vps29 OS=Schizosaccharomyces pombe (strain 972 / ATCC 24843) PE=3 SV=1
Fusarium0G108160.1	tr|Q12754|RRP12_YEAST	0	460/1232(37.34)	816	Ribosomal RNA-processing protein 12 GN=RRP12 OS=Saccharomyces cerevisiae (strain ATCC 204508 / S288c) PE=1 SV=1
Fusarium0G108190.1	tr|Q9UV10|HET6_NEUCR	2.16E-20	107/396(27.02)	95	Heterokaryon incompatibility protein 6, OR allele GN=het-6 OS=Neurospora crassa (strain ATCC 24698 / 74-OR23-1A / CBS 708.71 / DSM PE=4 SV=1
Fusarium0G108210.1	tr|P39956|RPH1_YEAST	2.04E-79	138/298(46.31)	281	DNA damage-responsive transcriptional repressor RPH1 GN=RPH1 OS=Saccharomyces cerevisiae (strain ATCC 204508 / S288c) PE=1 SV=1
Fusarium0G108230.1	tr|P27636|CDC15_YEAST	1.52E-20	60/197(30.46)	92	Cell division control protein 15 GN=CDC15 OS=Saccharomyces cerevisiae (strain ATCC 204508 / S288c) PE=1 SV=3
Fusarium0G108240.1	tr|O14209|YDT4_SCHPO	5.63E-154	209/419(49.88)	446	Uncharacterized aminotransferase C6B12.04c GN=SPAC6B12.04c OS=Schizosaccharomyces pombe (strain 972 / ATCC 24843) PE=3 SV=1
Fusarium0G108250.1	tr|Q12553|XDH_EMENI	0	905/1354(66.84)	1888	Xanthine dehydrogenase GN=hxA OS=Emericella nidulans (strain FGSC A4 / ATCC 38163 / CBS 112.46 / NRRL PE=2 SV=2
Fusarium0G108260.1	tr|P19541|RDS2_YEAST	4.54E-76	112/213(52.58)	249	Regulator of drug sensitivity 2 GN=RDS2 OS=Saccharomyces cerevisiae (strain ATCC 204508 / S288c) PE=1 SV=2
Fusarium0G108290.1	tr|P87000|ACU15_NEUCR	6.76E-20	122/529(23.06)	95	Transcriptional activator protein acu-15 GN=acu-15 OS=Neurospora crassa (strain ATCC 24698 / 74-OR23-1A / CBS 708.71 / DSM PE=1 SV=2
Fusarium0G108300.1	tr|Q4IMJ1|ADE_GIBZE	0	270/350(77.14)	549	Adenine deaminase {ECO:0000255|HAMAP-Rule:MF_03145} OS=Gibberella zeae (strain PH-1 / ATCC MYA-4620 / FGSC 9075 / NRRL 31084) PE=3 SV=1
Fusarium0G108310.1	tr|Q9HE05|UFD2_SCHPO	7.89E-171	338/972(34.77)	533	Ubiquitin conjugation factor E4 GN=ufd2 OS=Schizosaccharomyces pombe (strain 972 / ATCC 24843) PE=2 SV=1
Fusarium0G108320.1	tr|Q6FPI4|RAD18_CANGA	5.76E-06	24/57(42.11)	48	Postreplication repair E3 ubiquitin-protein ligase RAD18 GN=RAD18 OS=Candida glabrata (strain ATCC 2001 / CBS 138 / JCM 3761 / NBRC 0622 / PE=3 SV=1
Fusarium0G108340.1	tr|Q00298|CUTI_BOTFU	6.24E-46	79/159(49.69)	154	Cutinase (Precursor) GN=cutA OS=Botryotinia fuckeliana (Noble rot fungus) PE=3 SV=1
Fusarium0G108350.1	tr|Q0CRC9|XGEA_ASPTN	2.37E-82	125/223(56.05)	250	Probable xyloglucan-specific endo-beta-1,4-glucanase A (Precursor) GN=xgeA OS=Aspergillus terreus (strain NIH 2624 / FGSC A1156) PE=3 SV=2
Fusarium0G108370.1	tr|Q59U10|BCR1_CANAL	4.82E-09	32/72(44.44)	58	Biofilm and cell wall regulator 1 GN=BCR1 OS=Candida albicans (strain SC5314 / ATCC MYA-2876) PE=1 SV=1
Fusarium0G108380.1	tr|P56288|EI2BG_SCHPO	5.98E-31	137/537(25.51)	125	Probable translation initiation factor eIF-2B subunit gamma GN=tif223 OS=Schizosaccharomyces pombe (strain 972 / ATCC 24843) PE=1 SV=2
Fusarium0G108400.1	tr|O14174|SPT20_SCHPO	3.28E-22	82/344(23.84)	101	SAGA complex subunit spt20 GN=spt20 OS=Schizosaccharomyces pombe (strain 972 / ATCC 24843) PE=1 SV=1
Fusarium0G108410.1	tr|Q6CBS9|ATG27_YARLI	5.44E-23	49/114(42.98)	97	Autophagy-related protein 27 (Precursor) GN=ATG27 OS=Yarrowia lipolytica (strain CLIB 122 / E 150) PE=3 SV=1
Fusarium0G108420.1	tr|Q9P3I3|ARGD_NEUCR	0	327/419(78.04)	691	Acetylornithine aminotransferase, mitochondrial (Precursor) GN=arg-8 OS=Neurospora crassa (strain ATCC 24698 / 74-OR23-1A / CBS 708.71 / DSM PE=3 SV=1
Fusarium0G108430.1	tr|Q04792|DCE_YEAST	5.87E-102	188/493(38.13)	323	Glutamate decarboxylase GN=GAD1 OS=Saccharomyces cerevisiae (strain ATCC 204508 / S288c) PE=1 SV=1
Fusarium0G108440.1	tr|O14158|YE76_SCHPO	2.21E-06	40/156(25.64)	51	AB hydrolase superfamily protein C4A8.06c GN=SPAC4A8.06c OS=Schizosaccharomyces pombe (strain 972 / ATCC 24843) PE=3 SV=1
Fusarium0G108460.1	tr|O14227|RDR1_SCHPO	4.04E-67	207/729(28.40)	248	RNA-dependent RNA polymerase 1 GN=rdr1 OS=Schizosaccharomyces pombe (strain 972 / ATCC 24843) PE=1 SV=1
Fusarium0G108490.1	tr|Q24JP1|ALCS_ASPFU	2.07E-69	121/271(44.65)	219	Protein alcS OS=Neosartorya fumigata (strain ATCC MYA-4609 / Af293 / CBS 101355 / FGSC PE=3 SV=1
Fusarium0G108500.1	tr|Q9HE13|YI32_SCHPO	1.27E-62	157/545(28.81)	219	Uncharacterized MFS-type transporter C1399.02 GN=SPAC1399.02 OS=Schizosaccharomyces pombe (strain 972 / ATCC 24843) PE=3 SV=1
Fusarium0G108540.1	tr|O74959|YJCD_SCHPO	1.19E-22	89/310(28.71)	96	Uncharacterized oxidoreductase C736.13 GN=SPCC736.13 OS=Schizosaccharomyces pombe (strain 972 / ATCC 24843) PE=3 SV=1
Fusarium0G108570.1	tr|Q04894|ADH6_YEAST	1.42E-76	154/371(41.51)	245	NADP-dependent alcohol dehydrogenase 6 GN=ADH6 OS=Saccharomyces cerevisiae (strain ATCC 204508 / S288c) PE=1 SV=1
Fusarium0G108580.1	tr|Q00808|HETE1_PODAS	1.40E-15	87/384(22.66)	83	Vegetative incompatibility protein HET-E-1 GN=HET-E1 OS=Podospora anserina (Pleurage anserina) PE=3 SV=1
Fusarium0G108600.1	tr|P23641|MPCP_YEAST	1.55E-123	177/291(60.82)	361	Mitochondrial phosphate carrier protein, N-terminally processed GN=MIR1 OS=Saccharomyces cerevisiae (strain ATCC 204508 / S288c) PE=1 SV=1
Fusarium0G108610.1	tr|Q2UJ66|TRM6_ASPOR	1.05E-169	271/587(46.17)	498	tRNA (adenine(58)-N(1))-methyltransferase non-catalytic subunit trm6 GN=trm6 OS=Aspergillus oryzae (strain ATCC 42149 / RIB 40) PE=3 SV=1
Fusarium0G108660.1	tr|P15710|PHO4_NEUCR	0	353/591(59.73)	727	Phosphate-repressible phosphate permease pho-4 {ECO:0000303|PubMed:2531109} OS=Neurospora crassa (strain ATCC 24698 / 74-OR23-1A / CBS 708.71 / DSM PE=1 SV=1
Fusarium0G108680.1	tr|Q10342|SDA1_SCHPO	6.07E-153	290/742(39.08)	464	Protein sda1 GN=sda1 OS=Schizosaccharomyces pombe (strain 972 / ATCC 24843) PE=3 SV=2
Fusarium0G108700.1	tr|Q05933|ARPC3_YEAST	5.86E-66	102/195(52.31)	204	Actin-related protein 2/3 complex subunit 3 GN=ARC18 OS=Saccharomyces cerevisiae (strain ATCC 204508 / S288c) PE=1 SV=1
Fusarium0G108720.1	tr|P32949|LIP5_CANRU	3.57E-124	236/542(43.54)	380	Lipase 5 (Precursor) GN=LIP5 OS=Candida rugosa (Yeast) PE=3 SV=1
Fusarium0G108730.1	tr|P37898|AAP1_YEAST	0	348/885(39.32)	619	Alanine/arginine aminopeptidase GN=AAP1 OS=Saccharomyces cerevisiae (strain ATCC 204508 / S288c) PE=1 SV=2
Fusarium0G108750.1	tr|P27574|PYP1_SCHPO	3.22E-37	147/652(22.55)	146	Tyrosine-protein phosphatase 1 GN=pyp1 OS=Schizosaccharomyces pombe (strain 972 / ATCC 24843) PE=1 SV=1
Fusarium0G108760.1	tr|Q01939|PRS8_YEAST	0	299/384(77.86)	627	26S protease regulatory subunit 8 homolog GN=YGL048C OS=Saccharomyces cerevisiae (strain ATCC 204508 / S288c) PE=1 SV=4
Fusarium0G108770.1	tr|P42839|VNX1_YEAST	7.55E-148	249/585(42.56)	468	Low affinity vacuolar monovalent cation/H(+) antiporter GN=VNX1 OS=Saccharomyces cerevisiae (strain ATCC 204508 / S288c) PE=1 SV=1
Fusarium0G108780.1	tr|Q4WV10|PELA_ASPFU	3.15E-160	237/352(67.33)	459	Probable pectin lyase A (Precursor) GN=pelA OS=Neosartorya fumigata (strain ATCC MYA-4609 / Af293 / CBS 101355 / FGSC PE=3 SV=1
Fusarium0G108820.1	tr|P12868|PEP5_YEAST	1.47E-65	217/850(25.53)	237	E3 ubiquitin-protein ligase PEP5 {ECO:0000305|PubMed:22570702} GN=YM9959.13 OS=Saccharomyces cerevisiae (strain ATCC 204508 / S288c) PE=1 SV=2
Fusarium0G108840.1	tr|Q12083|MLH3_YEAST	1.15E-26	82/243(33.74)	116	DNA mismatch repair protein MLH3 GN=MLH3 OS=Saccharomyces cerevisiae (strain ATCC 204508 / S288c) PE=1 SV=1
Fusarium0G108850.1	tr|P36044|MNN4_YEAST	2.05E-18	61/200(30.50)	86	Protein MNN4 GN=MNN4 OS=Saccharomyces cerevisiae (strain ATCC 204508 / S288c) PE=4 SV=2
Fusarium0G108860.1	tr|Q70M86|STRN_SORMK	0	490/831(58.97)	870	Striatin Pro11 OS=Sordaria macrospora (strain ATCC MYA-333 / DSM 997 / K(L3346) PE=3 SV=1
Fusarium0G108870.1	tr|P53709|RAD14_CANAL	4.28E-53	128/364(35.16)	184	DNA repair protein RAD14 GN=RAD14 OS=Candida albicans (strain SC5314 / ATCC MYA-2876) PE=3 SV=2
Fusarium0G108880.1	tr|P38264|PHO88_YEAST	3.48E-59	94/184(51.09)	186	Inorganic phosphate transport protein PHO88 GN=PHO88 OS=Saccharomyces cerevisiae (strain ATCC 204508 / S288c) PE=1 SV=1
Fusarium0G108900.1	tr|O59780|YCN3_SCHPO	6.73E-09	36/101(35.64)	55	Uncharacterized transcriptional regulatory protein C320.03 GN=SPCC320.03 OS=Schizosaccharomyces pombe (strain 972 / ATCC 24843) PE=3 SV=1
Fusarium0G108920.1	tr|Q9UUF3|YNF3_SCHPO	2.37E-20	69/238(28.99)	88	Probable tyrosine-protein phosphatase C17A3.03c OS=Schizosaccharomyces pombe (strain 972 / ATCC 24843) PE=1 SV=3
Fusarium0G108930.1	tr|P42882|NMT1_ASPPA	0	256/339(75.52)	543	4-amino-5-hydroxymethyl-2-methylpyrimidine phosphate synthase {ECO:0000250|UniProtKB:P43534} OS=Aspergillus parasiticus PE=2 SV=1
Fusarium0G108990.1	tr|P40445|YIQ6_YEAST	1.15E-168	233/516(45.16)	493	Uncharacterized transporter YIL166C GN=YIL166C OS=Saccharomyces cerevisiae (strain ATCC 204508 / S288c) PE=1 SV=1
Fusarium0G109000.1	tr|Q12358|JLP1_YEAST	3.35E-105	157/327(48.01)	320	Alpha-ketoglutarate-dependent sulfonate dioxygenase GN=JLP1 OS=Saccharomyces cerevisiae (strain ATCC 204508 / S288c) PE=1 SV=1
Fusarium0G109010.1	tr|O13681|IINMP_SCHPO	1.93E-25	85/285(29.82)	111	Integral inner nuclear membrane protein ima1 GN=IMA1 OS=Schizosaccharomyces pombe (strain 972 / ATCC 24843) PE=4 SV=2
Fusarium0G109020.1	tr|Q9HE10|DSC3_SCHPO	5.24E-28	75/257(29.18)	110	DSC E3 ubiquitin ligase complex subunit 3 GN=dsc3 OS=Schizosaccharomyces pombe (strain 972 / ATCC 24843) PE=1 SV=1
Fusarium0G109030.1	tr|O14232|MTR4_SCHPO	0	617/1132(54.51)	1186	ATP-dependent RNA helicase mtr4 GN=mtr4 OS=Schizosaccharomyces pombe (strain 972 / ATCC 24843) PE=1 SV=1
Fusarium0G109050.1	tr|A4R4J0|RT25_MAGO7	1.20E-91	130/249(52.21)	275	37S ribosomal protein S25, mitochondrial GN=RSM25 OS=Magnaporthe oryzae (strain 70-15 / ATCC MYA-4617 / FGSC 8958) PE=3 SV=1
Fusarium0G109060.1	tr|Q6BMD0|ALG14_DEBHA	6.58E-20	67/237(28.27)	86	UDP-N-acetylglucosamine transferase subunit ALG14 GN=ALG14 OS=Debaryomyces hansenii (strain ATCC 36239 / CBS 767 / JCM 1990 / NBRC PE=3 SV=2
Fusarium0G109070.1	tr|O42825|RHO1_CANAL	7.51E-13	48/141(34.04)	63	GTP-binding protein RHO1 (Precursor) GN=RHO1 OS=Candida albicans (strain SC5314 / ATCC MYA-2876) PE=3 SV=1
Fusarium0G109090.1	tr|O74561|YCZ8_SCHPO	2.51E-62	114/237(48.10)	232	Uncharacterized inositol polyphosphate kinase C970.08 GN=SPCC970.08 OS=Schizosaccharomyces pombe (strain 972 / ATCC 24843) PE=1 SV=1
Fusarium0G109110.1	tr|O74473|CDC11_SCHPO	5.95E-67	150/456(32.89)	248	Septation initiation network scaffold protein cdc11 GN=cdc11 OS=Schizosaccharomyces pombe (strain 972 / ATCC 24843) PE=1 SV=1
Fusarium0G109120.1	tr|Q09830|YAD4_SCHPO	7.05E-60	101/225(44.89)	216	TBC domain-containing protein C4G8.04 GN=SPAC4G8.04 OS=Schizosaccharomyces pombe (strain 972 / ATCC 24843) PE=1 SV=1
Fusarium0G109140.1	tr|Q8X0H8|ALG2_NEUCR	0	263/426(61.74)	530	Alpha-1,3/1,6-mannosyltransferase alg-2 GN=alg-2 OS=Neurospora crassa (strain ATCC 24698 / 74-OR23-1A / CBS 708.71 / DSM PE=3 SV=1
Fusarium0G109150.1	tr|P50526|SSP1_SCHPO	2.92E-61	135/349(38.68)	224	Serine/threonine-protein kinase ssp1 GN=ssp1 OS=Schizosaccharomyces pombe (strain 972 / ATCC 24843) PE=1 SV=1
Fusarium0G109160.1	tr|O13629|LPLA_SCHPO	3.30E-43	90/217(41.47)	155	Putative lipoate-protein ligase A GN=aim22 OS=Schizosaccharomyces pombe (strain 972 / ATCC 24843) PE=3 SV=1
Fusarium0G109170.1	tr|Q12640|AROC_NEUCR	1.54E-53	99/181(54.70)	181	Chorismate synthase GN=aro-2 OS=Neurospora crassa (strain ATCC 24698 / 74-OR23-1A / CBS 708.71 / DSM PE=2 SV=2
Fusarium0G109180.1	tr|O59746|YN2B_SCHPO	2.46E-15	89/420(21.19)	80	Uncharacterized transcriptional regulatory protein C530.11c GN=SPBC530.11c OS=Schizosaccharomyces pombe (strain 972 / ATCC 24843) PE=1 SV=1
Fusarium0G109190.1	tr|O59830|YCUA_SCHPO	6.72E-06	22/64(34.38)	49	Uncharacterized transcriptional regulatory protein C965.10 GN=SPCC965.10 OS=Schizosaccharomyces pombe (strain 972 / ATCC 24843) PE=3 SV=1
Fusarium0G109210.1	tr|Q9US38|YFZ3_SCHPO	2.36E-11	34/94(36.17)	64	AB hydrolase superfamily protein C1039.03 GN=SPAC1039.03 OS=Schizosaccharomyces pombe (strain 972 / ATCC 24843) PE=3 SV=1
Fusarium0G109230.1	tr|Q9P6M5|YKS1_SCHPO	3.48E-08	30/79(37.97)	48	Uncharacterized protein C652.01 GN=SPAC652.01 OS=Schizosaccharomyces pombe (strain 972 / ATCC 24843) PE=4 SV=1
Fusarium0G109240.1	tr|O13892|YE38_SCHPO	5.05E-12	89/357(24.93)	71	Uncharacterized protein C20G4.08 OS=Schizosaccharomyces pombe (strain 972 / ATCC 24843) PE=1 SV=2
Fusarium0G109270.1	tr|O94564|YGD6_SCHPO	3.46E-46	118/328(35.98)	163	Zinc-type alcohol dehydrogenase-like protein C1773.06c GN=SPBC1773.06c OS=Schizosaccharomyces pombe (strain 972 / ATCC 24843) PE=3 SV=1
Fusarium0G109280.1	tr|Q09868|CIP2_SCHPO	1.72E-50	89/215(41.40)	185	RNA-binding post-transcriptional regulator cip2 GN=cip2 OS=Schizosaccharomyces pombe (strain 972 / ATCC 24843) PE=1 SV=1
Fusarium0G109310.1	tr|Q873G4|H2AZ_NEUCR	7.74E-95	137/142(96.48)	274	Histone H2A.Z GN=hH2Az OS=Neurospora crassa (strain ATCC 24698 / 74-OR23-1A / CBS 708.71 / DSM PE=3 SV=1
Fusarium0G109340.1	tr|Q9P6J0|YHDC_SCHPO	2.86E-63	149/458(32.53)	216	Uncharacterized transporter C1683.12 GN=SPBC1683.12 OS=Schizosaccharomyces pombe (strain 972 / ATCC 24843) PE=3 SV=1
Fusarium0G109350.1	tr|Q9UT20|YFY8_SCHPO	1.25E-37	83/252(32.94)	137	Uncharacterized protein C9.08c GN=SPAC9.08c OS=Schizosaccharomyces pombe (strain 972 / ATCC 24843) PE=3 SV=1
Fusarium0G109360.1	tr|P40447|NIT1_YEAST	2.28E-37	77/209(36.84)	135	Putative nitrilase-like protein NIT1 GN=NIT1 OS=Saccharomyces cerevisiae (strain ATCC 204508 / S288c) PE=5 SV=1
Fusarium0G109370.1	tr|O94580|YQ77_SCHPO	8.25E-38	74/159(46.54)	139	Ubiquitin and WLM domain-containing metalloprotease SPCC1442.07c GN=SPCC1442.07c OS=Schizosaccharomyces pombe (strain 972 / ATCC 24843) PE=3 SV=1
Fusarium0G109430.1	tr|O94270|ERD2_SCHPO	6.70E-81	116/213(54.46)	244	ER lumen protein-retaining receptor GN=erd2 OS=Schizosaccharomyces pombe (strain 972 / ATCC 24843) PE=3 SV=1
Fusarium0G109440.1	tr|Q12030|TAF10_YEAST	3.59E-28	68/169(40.24)	107	Transcription initiation factor TFIID subunit 10 GN=YD9489.02 OS=Saccharomyces cerevisiae (strain ATCC 204508 / S288c) PE=1 SV=1
Fusarium0G109450.1	tr|P53733|RT19_YEAST	5.93E-32	52/78(66.67)	110	37S ribosomal protein S19, mitochondrial GN=RSM19 OS=Saccharomyces cerevisiae (strain ATCC 204508 / S288c) PE=1 SV=1
Fusarium0G109460.1	tr|A1DME8|EGLB_NEOFI	3.64E-140	188/309(60.84)	404	Probable endo-beta-1,4-glucanase B (Precursor) GN=eglB OS=Neosartorya fischeri (strain ATCC 1020 / DSM 3700 / FGSC A1164 / NRRL PE=3 SV=1
Fusarium0G109470.1	tr|O13633|YNF5_SCHPO	1.09E-40	114/331(34.44)	149	Uncharacterized J domain-containing protein C17A3.05c OS=Schizosaccharomyces pombe (strain 972 / ATCC 24843) PE=1 SV=1
Fusarium0G109480.1	tr|Q08930|YP191_YEAST	2.94E-31	111/365(30.41)	127	Uncharacterized protein YPL191C GN=YPL191C OS=Saccharomyces cerevisiae (strain ATCC 204508 / S288c) PE=1 SV=1
Fusarium0G109490.1	tr|Q9C291|MRE11_NEUCR	0	367/556(66.01)	777	Double-strand break repair protein mus-23 GN=mus-23 OS=Neurospora crassa (strain ATCC 24698 / 74-OR23-1A / CBS 708.71 / DSM PE=3 SV=3
Fusarium0G109510.1	tr|Q25BW5|BGL1A_PHACH	1.21E-11	41/117(35.04)	62	Beta-glucosidase 1A {ECO:0000303|PubMed:16896601, ECO:0000312|EMBL:BAE87008.1} OS=Phanerochaete chrysosporium (White-rot fungus) PE=1 SV=1
Fusarium0G109520.1	tr|P53388|DIP5_YEAST	0	285/535(53.27)	548	Dicarboxylic amino acid permease GN=DIP5 OS=Saccharomyces cerevisiae (strain ATCC 204508 / S288c) PE=1 SV=1
Fusarium0G109570.1	tr|O94420|YQGD_SCHPO	4.51E-21	84/264(31.82)	97	Probable phosphatase C1620.13 GN=SPCC1620.13 OS=Schizosaccharomyces pombe (strain 972 / ATCC 24843) PE=3 SV=1
Fusarium0G109580.1	tr|Q9C103|EME1_SCHPO	2.19E-27	81/335(24.18)	118	Crossover junction endonuclease eme1 GN=eme1 OS=Schizosaccharomyces pombe (strain 972 / ATCC 24843) PE=1 SV=2
Fusarium0G109590.1	tr|Q86ZC1|KINH_BOTFU	1.88E-56	133/394(33.76)	213	Kinesin heavy chain GN=klp1 OS=Botryotinia fuckeliana (Noble rot fungus) PE=3 SV=1
Fusarium0G109600.1	tr|Q9UTN9|ATL1_SCHPO	9.42E-28	53/117(45.30)	101	Alkyltransferase-like protein 1 GN=atl1 OS=Schizosaccharomyces pombe (strain 972 / ATCC 24843) PE=1 SV=1
Fusarium0G109610.1	tr|Q04894|ADH6_YEAST	1.14E-67	135/328(41.16)	219	NADP-dependent alcohol dehydrogenase 6 GN=ADH6 OS=Saccharomyces cerevisiae (strain ATCC 204508 / S288c) PE=1 SV=1
Fusarium0G109640.1	tr|Q0D076|MNS1B_ASPTN	4.01E-64	148/500(29.60)	221	Probable mannosyl-oligosaccharide alpha-1,2-mannosidase 1B (Precursor) GN=mns1B OS=Aspergillus terreus (strain NIH 2624 / FGSC A1156) PE=3 SV=1
Fusarium0G109650.1	tr|Q0C8M2|LOVG_ASPTN	7.15E-18	69/266(25.94)	80	Esterase LovG GN=lovG OS=Aspergillus terreus (strain NIH 2624 / FGSC A1156) PE=3 SV=1
Fusarium0G109660.1	tr|Q7S532|PALA_NEUCR	0	575/878(65.49)	1129	pH-response regulator protein palA/prr-1 GN=prr-1 OS=Neurospora crassa (strain ATCC 24698 / 74-OR23-1A / CBS 708.71 / DSM PE=3 SV=2
Fusarium0G109670.1	tr|P04397|GAL10_YEAST	3.57E-07	45/165(27.27)	51	Aldose 1-epimerase GN=GAL10 OS=Saccharomyces cerevisiae (strain ATCC 204508 / S288c) PE=1 SV=2
Fusarium0G109680.1	tr|P28745|RCC1_SCHPO	7.32E-72	152/396(38.38)	239	Protein pim1 GN=pim1 OS=Schizosaccharomyces pombe (strain 972 / ATCC 24843) PE=1 SV=2
Fusarium0G109740.1	tr|Q5BCG1|DPNP_EMENI	2.69E-64	127/352(36.08)	211	3&apos;(2&apos;),5&apos;-bisphosphate nucleotidase GN=AN1769 OS=Emericella nidulans (strain FGSC A4 / ATCC 38163 / CBS 112.46 / NRRL PE=1 SV=1
Fusarium0G109770.1	tr|Q4IM48|MCH1_GIBZE	0	458/572(80.07)	917	Probable transporter MCH1 GN=MCH1 OS=Gibberella zeae (strain PH-1 / ATCC MYA-4620 / FGSC 9075 / NRRL 31084) PE=3 SV=1
Fusarium0G109780.1	tr|O74923|YJ7D_SCHPO	5.96E-93	176/517(34.04)	296	Uncharacterized transporter C757.13 GN=SPCC757.13 OS=Schizosaccharomyces pombe (strain 972 / ATCC 24843) PE=3 SV=1
Fusarium0G109800.1	tr|O94564|YGD6_SCHPO	2.52E-19	97/343(28.28)	87	Zinc-type alcohol dehydrogenase-like protein C1773.06c GN=SPBC1773.06c OS=Schizosaccharomyces pombe (strain 972 / ATCC 24843) PE=3 SV=1
Fusarium0G109810.1	tr|Q10144|YAS8_SCHPO	3.36E-06	28/69(40.58)	50	Uncharacterized transcriptional regulatory protein C3H8.08c GN=SPAC3H8.08c OS=Schizosaccharomyces pombe (strain 972 / ATCC 24843) PE=3 SV=1
Fusarium0G109830.1	tr|P40902|ISP7_SCHPO	2.30E-15	44/155(28.39)	76	Sexual differentiation process protein isp7 GN=isp7 OS=Schizosaccharomyces pombe (strain 972 / ATCC 24843) PE=2 SV=1
Fusarium0G109840.1	tr|Q6CMK7|SLD1_KLULA	2.32E-119	217/563(38.54)	366	Delta(8)-fatty-acid desaturase GN=SLD OS=Kluyveromyces lactis (strain ATCC 8585 / CBS 2359 / DSM 70799 / NBRC PE=3 SV=1
Fusarium0G109860.1	tr|Q9UV10|HET6_NEUCR	9.02E-19	99/376(26.33)	91	Heterokaryon incompatibility protein 6, OR allele GN=het-6 OS=Neurospora crassa (strain ATCC 24698 / 74-OR23-1A / CBS 708.71 / DSM PE=4 SV=1
Fusarium0G109890.1	tr|P36607|RAD5_SCHPO	2.23E-27	67/226(29.65)	114	DNA repair protein rad5 GN=rad8 OS=Schizosaccharomyces pombe (strain 972 / ATCC 24843) PE=1 SV=1
Fusarium0G109930.1	tr|Q4WQU0|SED4_ASPFU	0	310/580(53.45)	607	Tripeptidyl-peptidase sed4 (Precursor) GN=sed4 OS=Neosartorya fumigata (strain ATCC MYA-4609 / Af293 / CBS 101355 / FGSC PE=1 SV=1
Fusarium0G109940.1	tr|P49374|HGT1_KLULA	3.54E-164	248/541(45.84)	482	High-affinity glucose transporter GN=HGT1 OS=Kluyveromyces lactis (strain ATCC 8585 / CBS 2359 / DSM 70799 / NBRC PE=3 SV=1
Fusarium0G109950.1	tr|O14130|YF54_SCHPO	7.81E-22	105/459(22.88)	101	Uncharacterized transcriptional regulatory protein C3C7.04 GN=SPAC3C7.04 OS=Schizosaccharomyces pombe (strain 972 / ATCC 24843) PE=3 SV=1
Fusarium0G109960.1	tr|P53750|YN93_YEAST	4.21E-06	29/116(25.00)	47	Uncharacterized hydrolase YNR064C GN=YNR064C OS=Saccharomyces cerevisiae (strain ATCC 204508 / S288c) PE=3 SV=1
Fusarium0G109970.1	tr|C7YVN8|AMPP3_NECH7	0	428/469(91.26)	879	Probable Xaa-Pro aminopeptidase PEPP GN=PEPP OS=Nectria haematococca (strain 77-13-4 / ATCC MYA-4622 / FGSC 9596 / PE=3 SV=1
Fusarium0G109980.1	tr|Q9UTA7|YL8B_SCHPO	9.81E-31	122/466(26.18)	128	Uncharacterized transcriptional regulatory protein C25B8.11 GN=SPAC25B8.11 OS=Schizosaccharomyces pombe (strain 972 / ATCC 24843) PE=3 SV=1
Fusarium0G109990.1	tr|Q04895|DAL4_YEAST	1.46E-91	173/494(35.02)	297	Allantoin permease GN=DAL4 OS=Saccharomyces cerevisiae (strain ATCC 204508 / S288c) PE=1 SV=1
Fusarium0G110010.1	tr|Q12645|PID9_FUSSO	9.01E-76	176/532(33.08)	251	Pisatin demethylase GN=PDAT9 OS=Fusarium solani subsp. pisi (Nectria haematococca) PE=3 SV=1
Fusarium0G110020.1	tr|O94467|OYEC_SCHPO	9.07E-121	192/395(48.61)	362	Putative NADPH dehydrogenase C23G7.10c GN=SPBC23G7.10c OS=Schizosaccharomyces pombe (strain 972 / ATCC 24843) PE=3 SV=1
Fusarium0G110040.1	tr|P20261|LIP1_CANRU	2.39E-06	22/35(62.86)	49	Lipase 1 (Precursor) GN=LIP1 OS=Candida rugosa (Yeast) PE=1 SV=3
Fusarium0G110060.1	tr|P53047|RTA1_YEAST	3.73E-50	111/318(34.91)	171	Protein RTA1 GN=RTA1 OS=Saccharomyces cerevisiae (strain ATCC 204508 / S288c) PE=1 SV=1
Fusarium0G110070.1	tr|P54006|TOXD_COCCA	6.60E-41	98/269(36.43)	147	Protein TOXD GN=TOXD OS=Cochliobolus carbonum (Bipolaris zeicola) PE=3 SV=1
Fusarium0G110080.1	tr|P52959|CTF1B_FUSSO	9.32E-28	113/441(25.62)	120	Cutinase transcription factor 1 beta GN=CTF1-BETA OS=Fusarium solani subsp. pisi (Nectria haematococca) PE=2 SV=1
Fusarium0G110110.1	tr|P28348|NIRA_EMENI	3.14E-29	144/551(26.13)	124	Nitrogen assimilation transcription factor nirA GN=nirA OS=Emericella nidulans (strain FGSC A4 / ATCC 38163 / CBS 112.46 / NRRL PE=3 SV=1
Fusarium0G110120.1	tr|P28348|NIRA_EMENI	4.14E-16	135/618(21.84)	82	Nitrogen assimilation transcription factor nirA GN=nirA OS=Emericella nidulans (strain FGSC A4 / ATCC 38163 / CBS 112.46 / NRRL PE=3 SV=1
Fusarium0G110140.1	tr|O94343|YHMA_SCHPO	3.34E-78	170/582(29.21)	261	Uncharacterized MFS-type transporter C1271.10c GN=SPBC1271.10c OS=Schizosaccharomyces pombe (strain 972 / ATCC 24843) PE=1 SV=1
Fusarium0G110150.1	tr|P16928|ACSA_EMENI	0	446/625(71.36)	941	Acetyl-coenzyme A synthetase GN=facA OS=Emericella nidulans (strain FGSC A4 / ATCC 38163 / CBS 112.46 / NRRL PE=2 SV=2
Fusarium0G110160.1	tr|Q9Y7D1|LOVD_ASPTE	4.99E-33	118/385(30.65)	129	Acyltransferase LovD GN=lovD OS=Aspergillus terreus PE=1 SV=1
Fusarium0G110170.1	tr|P40892|YJV8_YEAST	1.12E-22	44/93(47.31)	89	Putative acetyltransferase YJL218W GN=YJL218W OS=Saccharomyces cerevisiae (strain ATCC 204508 / S288c) PE=1 SV=1
Fusarium0G110180.1	tr|P19807|HNM1_YEAST	5.24E-66	153/479(31.94)	226	Choline transport protein GN=HNM1 OS=Saccharomyces cerevisiae (strain ATCC 204508 / S288c) PE=1 SV=1
Fusarium0G110190.1	tr|P46882|AOFN_ASPNG	1.19E-117	190/503(37.77)	359	Monoamine oxidase N GN=maoN OS=Aspergillus niger PE=1 SV=1
Fusarium0G110200.1	tr|Q00791|STCU_EMENI	6.61E-50	105/268(39.18)	167	Versicolorin reductase GN=stcU OS=Emericella nidulans (strain FGSC A4 / ATCC 38163 / CBS 112.46 / NRRL PE=3 SV=2
Fusarium0G110230.1	tr|Q9Y7N4|OXDA_SCHPO	2.48E-85	147/334(44.01)	266	D-amino-acid oxidase GN=dao1 OS=Schizosaccharomyces pombe (strain 972 / ATCC 24843) PE=3 SV=1
Fusarium0G110260.1	tr|Q7Z9I4|YCP6_SCHPO	1.57E-22	68/264(25.76)	94	Uncharacterized oxidoreductase C663.06c GN=SPCC663.06c OS=Schizosaccharomyces pombe (strain 972 / ATCC 24843) PE=3 SV=1
Fusarium0G110280.1	tr|Q10056|SHK2_SCHPO	2.84E-14	47/144(32.64)	77	Serine/threonine-protein kinase shk2 GN=shk2 OS=Schizosaccharomyces pombe (strain 972 / ATCC 24843) PE=3 SV=1
Fusarium0G110290.1	tr|O43077|MDE3_SCHPO	5.32E-06	37/131(28.24)	49	Sporulation protein kinase mde3 GN=mde3 OS=Schizosaccharomyces pombe (strain 972 / ATCC 24843) PE=3 SV=1
Fusarium0G110300.1	tr|Q9URZ3|PUT4_SCHPO	1.24E-145	249/562(44.31)	435	Probable proline-specific permease put4 OS=Schizosaccharomyces pombe (strain 972 / ATCC 24843) PE=3 SV=1
Fusarium0G110310.1	tr|D7UQ40|SOL5_ALTSO	8.33E-10	85/318(26.73)	60	Bifunctional solanapyrone synthase (Precursor) GN=sol5 OS=Alternaria solani PE=1 SV=1
Fusarium0G110330.1	tr|P46236|GUNB_FUSOX	0	304/450(67.56)	587	Putative endoglucanase type B (Precursor) OS=Fusarium oxysporum (Fusarium vascular wilt) PE=2 SV=1
Fusarium0G110340.1	tr|Q9USN4|YJA1_SCHPO	1.53E-91	161/461(34.92)	292	Uncharacterized transporter C1529.01 OS=Schizosaccharomyces pombe (strain 972 / ATCC 24843) PE=3 SV=2
Fusarium0G110390.1	tr|O59741|YN25_SCHPO	7.60E-15	116/557(20.83)	78	Uncharacterized transcriptional regulatory protein C530.05 GN=SPBC530.05 OS=Schizosaccharomyces pombe (strain 972 / ATCC 24843) PE=3 SV=2
Fusarium0G110420.1	tr|P38364|PID6_FUSSO	8.14E-99	180/500(36.00)	311	Pisatin demethylase GN=PDA6-1 OS=Fusarium solani subsp. pisi (Nectria haematococca) PE=3 SV=1
Fusarium0G110440.1	tr|P28349|NIT4_NEUCR	2.87E-07	36/140(25.71)	53	Nitrogen assimilation transcription factor nit-4 GN=nit-4 OS=Neurospora crassa (strain ATCC 24698 / 74-OR23-1A / CBS 708.71 / DSM PE=3 SV=2
Fusarium0G110450.1	tr|O94343|YHMA_SCHPO	7.61E-40	131/539(24.30)	152	Uncharacterized MFS-type transporter C1271.10c GN=SPBC1271.10c OS=Schizosaccharomyces pombe (strain 972 / ATCC 24843) PE=1 SV=1
Fusarium0G110460.1	tr|P32964|CYHY_GLOSO	2.24E-65	119/312(38.14)	213	Cyanide hydratase GN=CHT OS=Gloeocercospora sorghi (Zonate leaf spot disease fungus) PE=3 SV=1
Fusarium0G110470.1	tr|P38680|MTR_NEUCR	4.01E-47	135/475(28.42)	171	N amino acid transport system protein GN=mtr OS=Neurospora crassa (strain ATCC 24698 / 74-OR23-1A / CBS 708.71 / DSM PE=3 SV=2
Fusarium0G110490.1	tr|O74959|YJCD_SCHPO	3.44E-41	107/280(38.21)	148	Uncharacterized oxidoreductase C736.13 GN=SPCC736.13 OS=Schizosaccharomyces pombe (strain 972 / ATCC 24843) PE=3 SV=1
Fusarium0G110500.1	tr|P53048|MAL11_YEAST	5.40E-109	194/530(36.60)	341	General alpha-glucoside permease GN=MAL11 OS=Saccharomyces cerevisiae (strain ATCC 204508 / S288c) PE=1 SV=1
Fusarium0G110510.1	tr|Q9C0V7|YHJ2_SCHPO	9.92E-36	149/562(26.51)	140	Uncharacterized sulfatase PB10D8.02c GN=SPBPB10D8.02c OS=Schizosaccharomyces pombe (strain 972 / ATCC 24843) PE=3 SV=1
Fusarium0G110540.1	tr|P53388|DIP5_YEAST	4.26E-117	195/518(37.64)	363	Dicarboxylic amino acid permease GN=DIP5 OS=Saccharomyces cerevisiae (strain ATCC 204508 / S288c) PE=1 SV=1
Fusarium0G110560.1	tr|Q12609|STCF_EMENI	1.73E-30	82/229(35.81)	119	Probable sterigmatocystin biosynthesis P450 monooxygenase stcF GN=stcF OS=Emericella nidulans (strain FGSC A4 / ATCC 38163 / CBS 112.46 / NRRL PE=3 SV=3
Fusarium0G110570.1	tr|Q9USN4|YJA1_SCHPO	3.34E-68	136/372(36.56)	225	Uncharacterized transporter C1529.01 OS=Schizosaccharomyces pombe (strain 972 / ATCC 24843) PE=3 SV=2
Fusarium0G110610.1	tr|Q4WYG2|NRPS5_ASPFU	1.41E-64	145/476(30.46)	239	Nonribosomal peptide synthetase 5 GN=NRPS5 OS=Neosartorya fumigata (strain ATCC MYA-4609 / Af293 / CBS 101355 / FGSC PE=3 SV=2
Fusarium0G110620.1	tr|P53219|IMO32_YEAST	3.78E-54	101/251(40.24)	183	Abhydrolase domain-containing protein IMO32 (Precursor) GN=IMO32 OS=Saccharomyces cerevisiae (strain ATCC 204508 / S288c) PE=1 SV=1
Fusarium0G110630.1	tr|C7YTD6|RS3A_NECH7	9.45E-171	238/256(92.97)	475	40S ribosomal protein S1 {ECO:0000255|HAMAP-Rule:MF_03122} GN=NECHADRAFT_102798 OS=Nectria haematococca (strain 77-13-4 / ATCC MYA-4622 / FGSC 9596 / PE=3 SV=1
Fusarium0G110650.1	tr|Q6YFE5|URC1_LACKL	5.80E-18	37/73(50.68)	81	Putative GTP cyclohydrolase URC1 GN=URC1 OS=Lachancea kluyveri (Yeast) PE=3 SV=1
Fusarium0G110660.1	tr|O13868|ELOF1_SCHPO	6.30E-25	45/94(47.87)	94	Transcription elongation factor 1 homolog GN=SPAC1B3.02c OS=Schizosaccharomyces pombe (strain 972 / ATCC 24843) PE=1 SV=1
Fusarium0G110670.1	tr|A5H0J4|UPP_LACKL	2.59E-103	141/209(67.46)	302	Uracil phosphoribosyltransferase GN=FUR1 OS=Lachancea kluyveri (Yeast) PE=3 SV=1
Fusarium0G110690.1	tr|O94363|RHB1_SCHPO	4.90E-74	110/185(59.46)	224	GTP-binding protein rhb1 (Precursor) GN=rhb1 OS=Schizosaccharomyces pombe (strain 972 / ATCC 24843) PE=3 SV=1
Fusarium0G110700.1	tr|O13979|MU105_SCHPO	2.20E-10	55/204(26.96)	58	Meiotically up-regulated gene 105 protein GN=mug105 OS=Schizosaccharomyces pombe (strain 972 / ATCC 24843) PE=1 SV=1
Fusarium0G110710.1	tr|C7YTE3|ITPA_NECH7	5.32E-136	184/184(100.00)	382	Inosine triphosphate pyrophosphatase {ECO:0000255|HAMAP-Rule:MF_03148} GN=NECHADRAFT_105230 OS=Nectria haematococca (strain 77-13-4 / ATCC MYA-4622 / FGSC 9596 / PE=3 SV=1
Fusarium0G110720.1	tr|Q8TG40|KAD6_CANAL	1.17E-58	91/182(50.00)	187	Adenylate kinase isoenzyme 6 homolog HBR1 {ECO:0000255|HAMAP-Rule:MF_03173} GN=HBR1 OS=Candida albicans (strain SC5314 / ATCC MYA-2876) PE=2 SV=1
Fusarium0G110730.1	tr|Q875Q8|MYO2_LACK1	0	769/1608(47.82)	1425	Myosin-2 GN=MYO2 OS=Lachancea kluyveri (strain ATCC 58438 / CBS 3082 / CCRC 21498 / NBRC PE=3 SV=1
Fusarium0G110740.1	tr|P40510|SER33_YEAST	0	299/468(63.89)	629	D-3-phosphoglycerate dehydrogenase 2 GN=SER33 OS=Saccharomyces cerevisiae (strain ATCC 204508 / S288c) PE=1 SV=1
Fusarium0G110750.1	tr|O59797|YCO6_SCHPO	3.08E-119	180/350(51.43)	356	Putative nucleosome assembly protein C364.06 GN=SPCC364.06 OS=Schizosaccharomyces pombe (strain 972 / ATCC 24843) PE=1 SV=1
Fusarium0G110760.1	tr|O74431|ATC9_SCHPO	0	637/1321(48.22)	1250	Probable cation-transporting ATPase C1672.11c GN=SPCC1672.11c OS=Schizosaccharomyces pombe (strain 972 / ATCC 24843) PE=3 SV=1
Fusarium0G110770.1	tr|Q9P3R1|ERG6_NEUCR	5.87E-11	53/176(30.11)	63	Sterol 24-C-methyltransferase erg-4 GN=erg-4 OS=Neurospora crassa (strain ATCC 24698 / 74-OR23-1A / CBS 708.71 / DSM PE=3 SV=1
Fusarium0G110780.1	tr|O42646|UBC6_SCHPO	2.99E-35	55/136(40.44)	129	Ubiquitin-conjugating enzyme E2 6 GN=ubc6 OS=Schizosaccharomyces pombe (strain 972 / ATCC 24843) PE=2 SV=1
Fusarium0G110810.1	tr|Q9US15|YK62_SCHPO	3.98E-06	50/186(26.88)	47	UPF0653 protein C607.02c GN=SPAC607.02c OS=Schizosaccharomyces pombe (strain 972 / ATCC 24843) PE=3 SV=1
Fusarium0G110820.1	tr|Q75E59|AIM6_ASHGO	1.40E-42	98/264(37.12)	153	Altered inheritance of mitochondria protein 6 (Precursor) GN=AIM6 OS=Ashbya gossypii (strain ATCC 10895 / CBS 109.51 / FGSC 9923 / NRRL PE=3 SV=1
Fusarium0G110830.1	tr|C7YTF5|CYNS_NECH7	7.76E-119	162/164(98.78)	337	Cyanate hydratase {ECO:0000255|HAMAP-Rule:MF_03139} GN=NECHADRAFT_102802 OS=Nectria haematococca (strain 77-13-4 / ATCC MYA-4622 / FGSC 9596 / PE=3 SV=1
Fusarium0G110840.1	tr|P36049|EBP2_YEAST	2.73E-70	137/260(52.69)	231	rRNA-processing protein EBP2 GN=EBP2 OS=Saccharomyces cerevisiae (strain ATCC 204508 / S288c) PE=1 SV=1
Fusarium0G110850.1	tr|A1DDX0|MUB1_NEOFI	0	363/656(55.34)	653	MYND-type zinc finger protein samB GN=samB OS=Neosartorya fischeri (strain ATCC 1020 / DSM 3700 / FGSC A1164 / NRRL PE=3 SV=1
Fusarium0G110860.1	tr|C6Y4B7|YIDS_SCHPO	2.32E-09	27/80(33.75)	54	Uncharacterized protein C227.19c GN=SPAC227.19c OS=Schizosaccharomyces pombe (strain 972 / ATCC 24843) PE=2 SV=1
Fusarium0G110870.1	tr|O14329|ZRG17_SCHPO	1.55E-24	80/275(29.09)	102	Probable zinc transporter zrg17 GN=zrg17 OS=Schizosaccharomyces pombe (strain 972 / ATCC 24843) PE=1 SV=1
Fusarium0G110880.1	tr|P87320|MSP1_SCHPO	0	380/883(43.04)	695	Protein msp1, mitochondrial (Precursor) GN=msp1 OS=Schizosaccharomyces pombe (strain 972 / ATCC 24843) PE=3 SV=2
Fusarium0G110890.1	tr|Q52C47|SPB1_MAGO7	0	597/878(68.00)	1135	AdoMet-dependent rRNA methyltransferase SPB1 {ECO:0000255|HAMAP-Rule:MF_03163} OS=Magnaporthe oryzae (strain 70-15 / ATCC MYA-4617 / FGSC 8958) PE=3 SV=2
Fusarium0G110910.1	tr|O43043|SCAP_SCHPO	4.12E-34	215/903(23.81)	142	Sterol regulatory element-binding protein cleavage-activating protein OS=Schizosaccharomyces pombe (strain 972 / ATCC 24843) PE=1 SV=1
Fusarium0G110960.1	tr|Q2GWF3|SET1_CHAGB	0	629/1078(58.35)	1066	Histone-lysine N-methyltransferase, H3 lysine-4 specific GN=SET1 OS=Chaetomium globosum (strain ATCC 6205 / CBS 148.51 / DSM 1962 / NBRC PE=3 SV=1
Fusarium0G110970.1	tr|P22768|ASSY_YEAST	1.75E-137	197/394(50.00)	403	Argininosuccinate synthase GN=ARG1 OS=Saccharomyces cerevisiae (strain ATCC 204508 / S288c) PE=1 SV=3
Fusarium0G110990.1	tr|P40414|TPM2_YEAST	3.39E-30	66/161(40.99)	110	Tropomyosin-2 GN=TPM2 OS=Saccharomyces cerevisiae (strain ATCC 204508 / S288c) PE=1 SV=1
Fusarium0G111000.1	tr|Q04031|RRP17_YEAST	2.63E-13	41/96(42.71)	66	Ribosomal RNA-processing protein 17 GN=RRP17 OS=Saccharomyces cerevisiae (strain ATCC 204508 / S288c) PE=1 SV=1
Fusarium0G111010.1	tr|Q9Y7R6|BIG1_SCHPO	5.12E-07	21/44(47.73)	50	Protein big1 (Precursor) GN=big1 OS=Schizosaccharomyces pombe (strain 972 / ATCC 24843) PE=3 SV=1
Fusarium0G111020.1	tr|Q8X0S4|TR112_NEUCR	1.41E-70	95/127(74.80)	211	Multifunctional methyltransferase subunit trm112 GN=rmt-1 OS=Neurospora crassa (strain ATCC 24698 / 74-OR23-1A / CBS 708.71 / DSM PE=3 SV=1
Fusarium0G111030.1	tr|Q4I5R9|PPIB_GIBZE	2.76E-140	205/244(84.02)	397	Peptidyl-prolyl cis-trans isomerase B (Precursor) GN=CPR2 OS=Gibberella zeae (strain PH-1 / ATCC MYA-4620 / FGSC 9075 / NRRL 31084) PE=3 SV=2
Fusarium0G111040.1	tr|P53937|SWS2_YEAST	4.05E-28	52/120(43.33)	102	37S ribosomal protein SWS2, mitochondrial GN=SWS2 OS=Saccharomyces cerevisiae (strain ATCC 204508 / S288c) PE=1 SV=1
Fusarium0G111050.1	tr|C5PCN6|DPEP2_COCP7	2.47E-90	160/374(42.78)	283	Putative dipeptidase CPC735_014430 GN=CPC735_014430 OS=Coccidioides posadasii (strain C735) PE=3 SV=1
Fusarium0G111060.1	tr|P36421|SYYC_YEAST	4.03E-133	195/369(52.85)	390	Tyrosine--tRNA ligase, cytoplasmic GN=TYS1 OS=Saccharomyces cerevisiae (strain ATCC 204508 / S288c) PE=1 SV=3
Fusarium0G111090.1	tr|Q09697|RGA8_SCHPO	1.11E-161	274/714(38.38)	493	Rho-GTPase-activating protein 8 GN=rga8 OS=Schizosaccharomyces pombe (strain 972 / ATCC 24843) PE=1 SV=1
Fusarium0G111100.1	tr|Q9UTL8|AP3D_SCHPO	6.59E-144	312/855(36.49)	454	AP-3 complex subunit delta GN=apl5 OS=Schizosaccharomyces pombe (strain 972 / ATCC 24843) PE=3 SV=2
Fusarium0G111120.1	tr|O60110|OCA3_SCHPO	1.51E-35	87/261(33.33)	132	TPR repeat protein oca3 GN=oca3 OS=Schizosaccharomyces pombe (strain 972 / ATCC 24843) PE=3 SV=3
Fusarium0G111130.1	tr|Q08641|AB140_YEAST	5.54E-97	155/348(44.54)	306	tRNA(Thr) (cytosine(32)-N(3))-methyltransferase GN=YOR240W OS=Saccharomyces cerevisiae (strain ATCC 204508 / S288c) PE=1 SV=3
Fusarium0G111150.1	tr|P35736|YKF0_YEAST	1.74E-08	41/149(27.52)	58	Uncharacterized protein YKL050C GN=YKL050C OS=Saccharomyces cerevisiae (strain ATCC 204508 / S288c) PE=1 SV=1
Fusarium0G111160.1	tr|Q9Y7U1|SFK1_SCHPO	1.74E-15	70/242(28.93)	75	Protein sfk1 GN=sfk1 OS=Schizosaccharomyces pombe (strain 972 / ATCC 24843) PE=3 SV=1
Fusarium0G111180.1	tr|P06242|KIN28_YEAST	2.34E-97	142/297(47.81)	297	Serine/threonine-protein kinase KIN28 GN=KIN28 OS=Saccharomyces cerevisiae (strain ATCC 204508 / S288c) PE=1 SV=1
Fusarium0G111190.1	tr|O74854|POF6_SCHPO	1.06E-132	273/919(29.71)	423	F-box protein pof6 GN=pof6 OS=Schizosaccharomyces pombe (strain 972 / ATCC 24843) PE=1 SV=1
Fusarium0G111200.1	tr|O60163|AK_SCHPO	2.43E-163	265/511(51.86)	478	Probable aspartokinase GN=SPBC19F5.04 OS=Schizosaccharomyces pombe (strain 972 / ATCC 24843) PE=1 SV=1
Fusarium0G111210.1	tr|Q59V88|RFX1_CANAL	2.96E-62	154/549(28.05)	226	Transcriptional regulator RFX1 GN=RFX1 OS=Candida albicans (strain SC5314 / ATCC MYA-2876) PE=2 SV=1
Fusarium0G111220.1	tr|Q871R7|YOP1_NEUCR	5.65E-96	132/163(80.98)	279	Protein yop-1 GN=yop-1 OS=Neurospora crassa (strain ATCC 24698 / 74-OR23-1A / CBS 708.71 / DSM PE=3 SV=1
Fusarium0G111230.1	tr|Q10063|EHS1_SCHPO	9.26E-57	157/469(33.48)	201	Calcium influx-promoting protein ehs1 (Precursor) GN=ehs1 OS=Schizosaccharomyces pombe (strain 972 / ATCC 24843) PE=3 SV=1
Fusarium0G111260.1	tr|Q75EY2|FYV4_ASHGO	1.87E-11	30/69(43.48)	59	Protein FYV4, mitochondrial (Precursor) GN=FYV4 OS=Ashbya gossypii (strain ATCC 10895 / CBS 109.51 / FGSC 9923 / NRRL PE=3 SV=1
Fusarium0G111270.1	tr|Q9UTL9|YIV5_SCHPO	3.53E-93	265/904(29.31)	330	Uncharacterized ATP-dependent helicase C144.05 GN=SPAC144.05 OS=Schizosaccharomyces pombe (strain 972 / ATCC 24843) PE=3 SV=1
Fusarium0G111280.1	tr|B9WCP3|IRC22_CANDC	1.55E-17	64/203(31.53)	79	Increased recombination centers protein 22 (Precursor) GN=IRC22 OS=Candida dubliniensis (strain CD36 / ATCC MYA-646 / CBS 7987 / NCPF PE=3 SV=1
Fusarium0G111290.1	tr|C5G0E3|SSU1_ARTOC	1.06E-114	171/371(46.09)	344	Sulfite efflux pump SSU1 GN=SSU1 OS=Arthroderma otae (strain ATCC MYA-4605 / CBS 113480) PE=3 SV=2
Fusarium0G111300.1	tr|Q92338|ABCI_SCHPO	2.22E-65	99/155(63.87)	213	Protein ABC1 homolog, mitochondrial (Precursor) GN=abc1 OS=Schizosaccharomyces pombe (strain 972 / ATCC 24843) PE=2 SV=1
Fusarium0G111310.1	tr|C7YTL6|RRP36_NECH7	4.03E-157	296/328(90.24)	446	rRNA biogenesis protein RRP36 GN=RRP36 OS=Nectria haematococca (strain 77-13-4 / ATCC MYA-4622 / FGSC 9596 / PE=3 SV=1
Fusarium0G111320.1	tr|O94336|YHM3_SCHPO	3.57E-25	68/224(30.36)	102	Uncharacterized FCP1 homology domain-containing protein C1271.03c GN=SPBC1271.03c OS=Schizosaccharomyces pombe (strain 972 / ATCC 24843) PE=3 SV=1
Fusarium0G111330.1	tr|Q00717|STCT_EMENI	7.60E-53	89/191(46.60)	174	Putative sterigmatocystin biosynthesis protein stcT GN=stcT OS=Emericella nidulans (strain FGSC A4 / ATCC 38163 / CBS 112.46 / NRRL PE=4 SV=1
Fusarium0G111340.1	tr|Q7S7R6|RT09_NEUCR	8.52E-117	171/309(55.34)	343	37S ribosomal protein S9, mitochondrial (Precursor) GN=mrp-9 OS=Neurospora crassa (strain ATCC 24698 / 74-OR23-1A / CBS 708.71 / DSM PE=3 SV=2
Fusarium0G111360.1	tr|P87072|CANB_NEUCR	1.70E-115	163/174(93.68)	333	Calcineurin subunit B GN=cnb-1 OS=Neurospora crassa (strain ATCC 24698 / 74-OR23-1A / CBS 708.71 / DSM PE=2 SV=2
Fusarium0G111370.1	tr|Q4I5V3|EPL1_GIBZE	0	473/550(86.00)	966	Enhancer of polycomb-like protein 1 GN=EPL1 OS=Gibberella zeae (strain PH-1 / ATCC MYA-4620 / FGSC 9075 / NRRL 31084) PE=3 SV=2
Fusarium0G111380.1	tr|P34164|SIP2_YEAST	3.18E-30	84/247(34.01)	121	SNF1 protein kinase subunit beta-2 GN=SIP2 OS=Saccharomyces cerevisiae (strain ATCC 204508 / S288c) PE=1 SV=3
Fusarium0G111400.1	tr|Q4I5U9|BUR1_GIBZE	0	427/472(90.47)	808	Serine/threonine-protein kinase BUR1 GN=BUR1 OS=Gibberella zeae (strain PH-1 / ATCC MYA-4620 / FGSC 9075 / NRRL 31084) PE=3 SV=2
Fusarium0G111410.1	tr|P38986|ASPG1_YEAST	3.38E-07	54/217(24.88)	52	L-asparaginase 1 GN=ASP1 OS=Saccharomyces cerevisiae (strain ATCC 204508 / S288c) PE=1 SV=1
Fusarium0G111430.1	tr|O59793|BIS1_SCHPO	5.59E-11	107/429(24.94)	64	Stress response protein bis1 GN=bis1 OS=Schizosaccharomyces pombe (strain 972 / ATCC 24843) PE=1 SV=1
Fusarium0G111440.1	tr|O43049|PPT1_SCHPO	0	250/470(53.19)	539	Serine/threonine-protein phosphatase T GN=ppt1 OS=Schizosaccharomyces pombe (strain 972 / ATCC 24843) PE=3 SV=2
Fusarium0G111460.1	tr|Q4I5W5|SPT4_GIBZE	2.57E-74	102/123(82.93)	220	Transcription elongation factor SPT4 GN=SPT4 OS=Gibberella zeae (strain PH-1 / ATCC MYA-4620 / FGSC 9075 / NRRL 31084) PE=3 SV=2
Fusarium0G111470.1	tr|Q9Y7X9|KIN17_SCHPO	5.90E-78	108/192(56.25)	244	KIN17-like protein GN=SPBC365.09c OS=Schizosaccharomyces pombe (strain 972 / ATCC 24843) PE=3 SV=1
Fusarium0G111480.1	tr|Q9P7C5|CWF16_SCHPO	5.52E-53	116/280(41.43)	177	Pre-mRNA-splicing factor cwf16 GN=cwf16 OS=Schizosaccharomyces pombe (strain 972 / ATCC 24843) PE=1 SV=2
Fusarium0G111490.1	tr|P52923|AIF1_YEAST	7.52E-17	85/323(26.32)	81	Apoptosis-inducing factor 1 GN=AIF1 OS=Saccharomyces cerevisiae (strain ATCC 204508 / S288c) PE=1 SV=1
Fusarium0G111500.1	tr|O74959|YJCD_SCHPO	1.32E-15	69/214(32.24)	76	Uncharacterized oxidoreductase C736.13 GN=SPCC736.13 OS=Schizosaccharomyces pombe (strain 972 / ATCC 24843) PE=3 SV=1
Fusarium0G111510.1	tr|Q0USP2|MED5_PHANO	0	327/880(37.16)	572	Mediator of RNA polymerase II transcription subunit 5 GN=NUT1 OS=Phaeosphaeria nodorum (strain SN15 / ATCC MYA-4574 / FGSC 10173) PE=3 SV=3
Fusarium0G111530.1	tr|P54898|ARG56_NEUCR	4.46E-179	246/379(64.91)	525	Acetylglutamate kinase (Precursor) GN=arg-6 OS=Neurospora crassa (strain ATCC 24698 / 74-OR23-1A / CBS 708.71 / DSM PE=1 SV=2
Fusarium0G111570.1	tr|P40514|YIG7_YEAST	7.41E-63	184/646(28.48)	223	Uncharacterized protein YIL067C GN=YIL067C OS=Saccharomyces cerevisiae (strain ATCC 204508 / S288c) PE=1 SV=1
Fusarium0G111580.1	tr|O14096|TGTL_SCHPO	2.79E-49	125/403(31.02)	178	Queuine tRNA-ribosyltransferase-like protein GN=SPAC2F3.13c OS=Schizosaccharomyces pombe (strain 972 / ATCC 24843) PE=3 SV=4
Fusarium0G111590.1	tr|P11491|PPB_YEAST	2.06E-16	99/348(28.45)	82	Soluble alkaline phosphatase (Precursor) GN=PHO8 OS=Saccharomyces cerevisiae (strain ATCC 204508 / S288c) PE=1 SV=2
Fusarium0G111610.1	tr|Q9HGN2|YO48_SCHPO	8.67E-21	75/274(27.37)	89	Putative nucleosome assembly protein C36B7.08c GN=SPBC36B7.08c OS=Schizosaccharomyces pombe (strain 972 / ATCC 24843) PE=1 SV=1
Fusarium0G111620.1	tr|Q6UEF1|AFLY_ASPPA	2.81E-33	81/244(33.20)	127	Oxidoreductase AflY GN=aflY OS=Aspergillus parasiticus PE=4 SV=1
Fusarium0G111630.1	tr|Q9C270|PWP2_NEUCR	0	735/905(81.22)	1513	Periodic tryptophan protein 2 homolog OS=Neurospora crassa (strain ATCC 24698 / 74-OR23-1A / CBS 708.71 / DSM PE=3 SV=1
Fusarium0G111640.1	tr|P48009|SPN4_SCHPO	2.14E-170	221/372(59.41)	485	Septin homolog spn4 GN=spn4 OS=Schizosaccharomyces pombe (strain 972 / ATCC 24843) PE=1 SV=1
Fusarium0G111650.1	tr|P53170|PDK2_YEAST	3.22E-11	27/61(44.26)	59	[Pyruvate dehydrogenase (acetyl-transferring)] kinase 2, mitochondrial (Precursor) GN=PKP2 OS=Saccharomyces cerevisiae (strain ATCC 204508 / S288c) PE=1 SV=3
Fusarium0G111660.1	tr|Q9UTT1|UBP21_SCHPO	0	452/1101(41.05)	835	Ubiquitin carboxyl-terminal hydrolase 21 GN=ubp21 OS=Schizosaccharomyces pombe (strain 972 / ATCC 24843) PE=3 SV=2
Fusarium0G111680.1	tr|Q7S604|PURA_NEUCR	0	260/391(66.50)	521	Adenylosuccinate synthetase {ECO:0000255|HAMAP-Rule:MF_03125} GN=NCU09789 OS=Neurospora crassa (strain ATCC 24698 / 74-OR23-1A / CBS 708.71 / DSM PE=3 SV=1
Fusarium0G111700.1	tr|P38131|KTR4_YEAST	1.45E-107	149/327(45.57)	328	Probable mannosyltransferase KTR4 GN=KTR4 OS=Saccharomyces cerevisiae (strain ATCC 204508 / S288c) PE=1 SV=1
Fusarium0G111710.1	tr|Q9C1X0|YN55_SCHPO	1.69E-47	95/276(34.42)	165	Uncharacterized WD repeat-containing protein C713.05 GN=SPBC713.05 OS=Schizosaccharomyces pombe (strain 972 / ATCC 24843) PE=3 SV=1
Fusarium0G111720.1	tr|O59746|YN2B_SCHPO	4.95E-11	66/253(26.09)	66	Uncharacterized transcriptional regulatory protein C530.11c GN=SPBC530.11c OS=Schizosaccharomyces pombe (strain 972 / ATCC 24843) PE=1 SV=1
Fusarium0G111740.1	tr|Q7RZV2|PYRG_NEUCR	0	334/527(63.38)	696	CTP synthase GN=pyr-7 OS=Neurospora crassa (strain ATCC 24698 / 74-OR23-1A / CBS 708.71 / DSM PE=3 SV=2
Fusarium0G111750.1	tr|Q03687|YMP0_YEAST	9.08E-19	49/156(31.41)	85	Uncharacterized membrane protein YMR010W GN=YMR010W OS=Saccharomyces cerevisiae (strain ATCC 204508 / S288c) PE=1 SV=1
Fusarium0G111770.1	tr|O74927|MTHR2_SCHPO	0	309/679(45.51)	575	Methylenetetrahydrofolate reductase 2 GN=met11 OS=Schizosaccharomyces pombe (strain 972 / ATCC 24843) PE=1 SV=2
Fusarium0G111780.1	tr|P15181|SYLM_NEUCR	0	575/976(58.91)	1112	Leucine--tRNA ligase, mitochondrial (Precursor) GN=leu-5 OS=Neurospora crassa (strain ATCC 24698 / 74-OR23-1A / CBS 708.71 / DSM PE=3 SV=1
Fusarium0G111790.1	tr|P17261|ERS1_YEAST	6.09E-20	70/266(26.32)	87	Cystine transporter GN=ERS1 OS=Saccharomyces cerevisiae (strain ATCC 204508 / S288c) PE=1 SV=1
Fusarium0G111810.1	tr|Q12482|AGC1_YEAST	7.25E-112	181/338(53.55)	362	Mitochondrial aspartate-glutamate transporter AGC1 GN=AGC1 OS=Saccharomyces cerevisiae (strain ATCC 204508 / S288c) PE=3 SV=1
Fusarium0G111820.1	tr|Q5A0A9|CG24_CANAL	2.49E-123	181/336(53.87)	378	G2/mitotic-specific cyclin-4 GN=CLB4 OS=Candida albicans (strain SC5314 / ATCC MYA-2876) PE=1 SV=1
Fusarium0G111830.1	tr|O60056|YG55_SCHPO	2.42E-15	63/184(34.24)	77	Uncharacterized transcriptional regulatory protein C56F2.05c GN=SPBC56F2.05c OS=Schizosaccharomyces pombe (strain 972 / ATCC 24843) PE=3 SV=1
Fusarium0G111840.1	tr|Q08777|MCH5_YEAST	5.42E-36	132/467(28.27)	139	Riboflavin transporter MCH5 GN=MCH5 OS=Saccharomyces cerevisiae (strain ATCC 204508 / S288c) PE=1 SV=2
Fusarium0G111850.1	tr|A5DNX8|KFA_PICGU	3.83E-30	86/264(32.58)	116	Kynurenine formamidase {ECO:0000255|HAMAP-Rule:MF_03014} OS=Meyerozyma guilliermondii (strain ATCC 6260 / CBS 566 / DSM 6381 / JCM PE=3 SV=2
Fusarium0G111890.1	tr|P87125|URED_SCHPO	1.38E-28	84/288(29.17)	112	Uncharacterized urease accessory protein ureD-like GN=SPAC3A12.09c OS=Schizosaccharomyces pombe (strain 972 / ATCC 24843) PE=3 SV=1
Fusarium0G111900.1	tr|O13816|SCC3_SCHPO	1.51E-66	182/640(28.44)	243	Cohesin subunit psc3 GN=psc3 OS=Schizosaccharomyces pombe (strain 972 / ATCC 24843) PE=1 SV=3
Fusarium0G111910.1	tr|O13988|POT1_SCHPO	3.51E-12	113/496(22.78)	69	Protection of telomeres protein 1 GN=pot1 OS=Schizosaccharomyces pombe (strain 972 / ATCC 24843) PE=1 SV=2
Fusarium0G111920.1	tr|O14063|IMA1_SCHPO	0	325/551(58.98)	655	Importin subunit alpha-1 GN=cut15 OS=Schizosaccharomyces pombe (strain 972 / ATCC 24843) PE=1 SV=1
Fusarium0G111930.1	tr|O94536|UCP12_SCHPO	7.94E-126	263/730(36.03)	421	Putative ATP-dependent RNA helicase ucp12 GN=ucp12 OS=Schizosaccharomyces pombe (strain 972 / ATCC 24843) PE=3 SV=1
Fusarium0G111940.1	tr|O74859|APTX_SCHPO	2.74E-33	81/250(32.40)	124	Aprataxin-like protein GN=hnt3 OS=Schizosaccharomyces pombe (strain 972 / ATCC 24843) PE=1 SV=1
Fusarium0G111960.1	tr|O43093|KINH_SYNRA	1.44E-69	161/405(39.75)	243	Kinesin heavy chain OS=Syncephalastrum racemosum (Filamentous fungus) PE=2 SV=1
Fusarium0G111970.1	tr|Q0CCF8|PLYF_ASPTN	4.36E-117	163/232(70.26)	337	Probable pectate lyase F (Precursor) GN=plyF OS=Aspergillus terreus (strain NIH 2624 / FGSC A1156) PE=3 SV=1
Fusarium0G111990.1	tr|Q9P975|IF4E_CANAL	9.52E-16	50/156(32.05)	73	Eukaryotic translation initiation factor 4E GN=TIF45 OS=Candida albicans (strain SC5314 / ATCC MYA-2876) PE=3 SV=1
Fusarium0G112000.1	tr|O74435|CDC31_SCHPO	1.18E-13	45/134(33.58)	66	Cell division control protein 31 GN=cdc31 OS=Schizosaccharomyces pombe (strain 972 / ATCC 24843) PE=1 SV=1
Fusarium0G112010.1	tr|Q9UT36|GLO21_SCHPO	4.90E-91	130/254(51.18)	273	Probable hydroxyacylglutathione hydrolase C824.07 GN=SPAC824.07 OS=Schizosaccharomyces pombe (strain 972 / ATCC 24843) PE=3 SV=1
Fusarium0G112020.1	tr|O42936|LAS1_SCHPO	1.30E-24	52/124(41.94)	103	Pre-rRNA-processing protein las1 GN=las1 OS=Schizosaccharomyces pombe (strain 972 / ATCC 24843) PE=1 SV=1
Fusarium0G112030.1	tr|Q9P4R4|LYS9_MAGO7	0	323/443(72.91)	660	Saccharopine dehydrogenase [NADP(+), L-glutamate-forming] GN=LYS3 OS=Magnaporthe oryzae (strain 70-15 / ATCC MYA-4617 / FGSC 8958) PE=1 SV=2
Fusarium0G112060.1	tr|P21373|UTR1_YEAST	4.59E-94	166/400(41.50)	301	NAD(+) kinase GN=UTR1 OS=Saccharomyces cerevisiae (strain ATCC 204508 / S288c) PE=1 SV=2
Fusarium0G112080.1	tr|P22151|GRG1_NEUCR	7.07E-22	42/67(62.69)	82	Glucose-repressible gene protein GN=grg-1 OS=Neurospora crassa (strain ATCC 24698 / 74-OR23-1A / CBS 708.71 / DSM PE=2 SV=1
Fusarium0G112100.1	tr|Q9C2M6|DOPP_NEUCR	2.23E-96	153/269(56.88)	286	Putative dolichyldiphosphatase OS=Neurospora crassa (strain ATCC 24698 / 74-OR23-1A / CBS 708.71 / DSM PE=3 SV=1
Fusarium0G112110.1	tr|Q9US46|ITT1_SCHPO	5.90E-48	136/498(27.31)	176	E3 ubiquitin-protein ligase itt1 GN=itt1 OS=Schizosaccharomyces pombe (strain 972 / ATCC 24843) PE=3 SV=1
Fusarium0G112120.1	tr|Q9C2N1|VIB1_NEUCR	9.33E-180	327/641(51.01)	528	Transcription factor vib-1 GN=vib-1 OS=Neurospora crassa (strain ATCC 24698 / 74-OR23-1A / CBS 708.71 / DSM PE=3 SV=1
Fusarium0G112140.1	tr|O13665|FAR11_SCHPO	3.28E-32	136/679(20.03)	135	Factor arrest protein 11 GN=far11 OS=Schizosaccharomyces pombe (strain 972 / ATCC 24843) PE=1 SV=1
Fusarium0G112160.1	tr|B5VKE8|SDHL_YEAS6	6.78E-66	130/325(40.00)	214	L-serine dehydratase GN=SDL1 OS=Saccharomyces cerevisiae (strain AWRI1631) PE=3 SV=1
Fusarium0G112180.1	tr|P46957|DPOD2_YEAST	1.57E-81	162/485(33.40)	265	DNA polymerase delta small subunit OS=Saccharomyces cerevisiae (strain ATCC 204508 / S288c) PE=1 SV=1
Fusarium0G112190.1	tr|Q7Z991|YE31_SCHPO	7.93E-89	141/254(55.51)	270	Uncharacterized ABC transporter ATP-binding protein C20G4.01 GN=SPAC20G4.01 OS=Schizosaccharomyces pombe (strain 972 / ATCC 24843) PE=3 SV=2
Fusarium0G112200.1	tr|P87227|MIS6_SCHPO	7.57E-18	86/344(25.00)	86	Inner centromere protein mis6 GN=mis6 OS=Schizosaccharomyces pombe (strain 972 / ATCC 24843) PE=1 SV=1
Fusarium0G112220.1	tr|Q9UUG9|TSC2_SCHPO	6.00E-136	383/1395(27.46)	457	Tuberous sclerosis 2 protein homolog GN=tsc2 OS=Schizosaccharomyces pombe (strain 972 / ATCC 24843) PE=1 SV=1
Fusarium0G112230.1	tr|P33307|CSE1_YEAST	1.88E-162	330/968(34.09)	502	Importin alpha re-exporter GN=CSE1 OS=Saccharomyces cerevisiae (strain ATCC 204508 / S288c) PE=1 SV=2
Fusarium0G009580.1	tr|Q2HAJ4|ACKA_CHAGB	0	275/453(60.71)	546	Probable acetate kinase {ECO:0000255|HAMAP-Rule:MF_03131} GN=CHGG_02760 OS=Chaetomium globosum (strain ATCC 6205 / CBS 148.51 / DSM 1962 / NBRC PE=3 SV=2
Fusarium0G009600.1	tr|P25297|PHO84_YEAST	4.52E-54	151/505(29.90)	196	Inorganic phosphate transporter PHO84 GN=PHO84 OS=Saccharomyces cerevisiae (strain ATCC 204508 / S288c) PE=1 SV=2
Fusarium0G009610.1	tr|O59741|YN25_SCHPO	9.92E-13	42/125(33.60)	72	Uncharacterized transcriptional regulatory protein C530.05 GN=SPBC530.05 OS=Schizosaccharomyces pombe (strain 972 / ATCC 24843) PE=3 SV=2
Fusarium0G009620.1	tr|Q9USL1|YJKA_SCHPO	1.94E-34	65/227(28.63)	128	Uncharacterized WD repeat-containing protein C18B5.10c GN=SPCC18B5.10c OS=Schizosaccharomyces pombe (strain 972 / ATCC 24843) PE=3 SV=1
Fusarium0G009630.1	tr|P30284|CG21_EMENI	1.42E-168	269/463(58.10)	489	G2/mitotic-specific cyclin-B GN=nimE OS=Emericella nidulans (strain FGSC A4 / ATCC 38163 / CBS 112.46 / NRRL PE=2 SV=1
Fusarium0G009640.1	tr|Q9UUA6|DPP1_SCHPO	9.52E-19	75/231(32.47)	86	Probable diacylglycerol pyrophosphate phosphatase 1 GN=dpp1 OS=Schizosaccharomyces pombe (strain 972 / ATCC 24843) PE=3 SV=1
Fusarium0G009650.1	tr|Q8TG11|CSK2C_NEUCR	2.60E-131	199/237(83.97)	406	Casein kinase II subunit beta-2 GN=ckb-2 OS=Neurospora crassa (strain ATCC 24698 / 74-OR23-1A / CBS 708.71 / DSM PE=2 SV=1
Fusarium0G009660.1	tr|O14192|AATR1_SCHPO	6.71E-140	215/471(45.65)	417	Aromatic amino acid aminotransferase C56E4.03 GN=SPAC56E4.03 OS=Schizosaccharomyces pombe (strain 972 / ATCC 24843) PE=3 SV=1
Fusarium0G009670.1	tr|Q9Y758|CP52M_DEBHN	9.73E-94	173/437(39.59)	298	Cytochrome P450 52A13 GN=CYP52A13 OS=Debaryomyces hansenii (Yeast) PE=2 SV=1
Fusarium0G009680.1	tr|P43077|HEX1_CANAX	4.81E-71	174/536(32.46)	241	Beta-hexosaminidase (Precursor) GN=HEX1 OS=Candida albicans (Yeast) PE=1 SV=1
Fusarium0G009690.1	tr|O13713|NAB2_SCHPO	1.75E-23	89/314(28.34)	98	Nuclear polyadenylated RNA-binding protein nab2 GN=nab2 OS=Schizosaccharomyces pombe (strain 972 / ATCC 24843) PE=3 SV=1
Fusarium0G009700.1	tr|Q10062|PPOX_SCHPO	9.96E-51	157/501(31.34)	184	Protoporphyrinogen oxidase GN=hem14 OS=Schizosaccharomyces pombe (strain 972 / ATCC 24843) PE=3 SV=1
Fusarium0G009710.1	tr|A4R0J9|MED14_MAGO7	0	440/1083(40.63)	792	Mediator of RNA polymerase II transcription subunit 14 GN=RGR1 OS=Magnaporthe oryzae (strain 70-15 / ATCC MYA-4617 / FGSC 8958) PE=3 SV=1
Fusarium0G009720.1	tr|P48826|G6PD_ASPNG	0	424/506(83.79)	905	Glucose-6-phosphate 1-dehydrogenase GN=gsdA OS=Aspergillus niger PE=2 SV=1
Fusarium0G009730.1	tr|Q9USX4|RL33A_SCHPO	3.01E-51	73/109(66.97)	160	60S ribosomal protein L33-A GN=rpl33a OS=Schizosaccharomyces pombe (strain 972 / ATCC 24843) PE=3 SV=2
Fusarium0G009740.1	tr|O60153|YHY4_SCHPO	8.00E-12	32/77(41.56)	63	Uncharacterized protein C19C7.04c GN=SPBC19C7.04c OS=Schizosaccharomyces pombe (strain 972 / ATCC 24843) PE=1 SV=1
Fusarium0G009750.1	tr|Q2HDV5|VMA21_CHAGB	5.11E-42	66/101(65.35)	137	Vacuolar ATPase assembly integral membrane protein VMA21 {ECO:0000255|HAMAP-Rule:MF_03058} OS=Chaetomium globosum (strain ATCC 6205 / CBS 148.51 / DSM 1962 / NBRC PE=3 SV=1
Fusarium0G009760.1	tr|O74842|FFT2_SCHPO	1.89E-127	273/801(34.08)	420	ATP-dependent helicase fft2 GN=fft2 OS=Schizosaccharomyces pombe (strain 972 / ATCC 24843) PE=1 SV=1
Fusarium0G009780.1	tr|P34226|SKT5_YEAST	3.42E-83	157/370(42.43)	282	Protein SKT5 (Precursor) OS=Saccharomyces cerevisiae (strain ATCC 204508 / S288c) PE=1 SV=1
Fusarium0G009790.1	tr|Q01285|CHS4_NEUCR	0	903/1243(72.65)	1815	Chitin synthase 4 GN=chs-4 OS=Neurospora crassa (strain ATCC 24698 / 74-OR23-1A / CBS 708.71 / DSM PE=3 SV=3
Fusarium0G009800.1	tr|P32562|CDC5_YEAST	4.47E-74	146/337(43.32)	260	Cell cycle serine/threonine-protein kinase CDC5/MSD2 GN=YM8270.03C OS=Saccharomyces cerevisiae (strain ATCC 204508 / S288c) PE=1 SV=1
Fusarium0G009810.1	tr|Q9P7W0|OPA3_SCHPO	2.51E-10	54/196(27.55)	57	OPA3-like protein GN=SPBC1703.11 OS=Schizosaccharomyces pombe (strain 972 / ATCC 24843) PE=3 SV=1
Fusarium0G009830.1	tr|Q9US42|URG3_SCHPO	1.87E-129	214/422(50.71)	383	Protein urg3 GN=urg3 OS=Schizosaccharomyces pombe (strain 972 / ATCC 24843) PE=2 SV=1
Fusarium0G009840.1	tr|Q9P7K6|SDO1L_SCHPO	9.15E-15	36/102(35.29)	66	SDO1-like protein C21C3.19 GN=SPBC21C3.19 OS=Schizosaccharomyces pombe (strain 972 / ATCC 24843) PE=3 SV=1
Fusarium0G009860.1	tr|P13586|ATC1_YEAST	1.18E-147	321/988(32.49)	467	Calcium-transporting ATPase 1 GN=G1666 OS=Saccharomyces cerevisiae (strain ATCC 204508 / S288c) PE=1 SV=1
Fusarium0G009870.1	tr|P25451|PSB3_YEAST	6.15E-108	147/191(76.96)	311	Proteasome subunit beta type-3 GN=PUP3 OS=Saccharomyces cerevisiae (strain ATCC 204508 / S288c) PE=1 SV=1
Fusarium0G009890.1	tr|Q9HFR7|RL36_TRIHM	1.21E-63	99/104(95.19)	192	60S ribosomal protein L36 GN=rpl36 OS=Trichoderma hamatum PE=3 SV=1
Fusarium0G009910.1	tr|B8NIB8|FAEA_ASPFN	2.07E-28	67/200(33.50)	113	Probable feruloyl esterase A (Precursor) GN=faeA OS=Aspergillus flavus (strain ATCC 200026 / FGSC A1120 / NRRL 3357 / JCM PE=3 SV=2
Fusarium0G009920.1	tr|Q99002|1433_TRIHA	3.82E-129	175/229(76.42)	371	14-3-3 protein homolog OS=Trichoderma harzianum (Hypocrea lixii) PE=2 SV=1
Fusarium0G009940.1	tr|O43001|SYJ1_SCHPO	0	458/1058(43.29)	780	Inositol-1,4,5-trisphosphate 5-phosphatase 1 GN=syj1 OS=Schizosaccharomyces pombe (strain 972 / ATCC 24843) PE=1 SV=1
Fusarium0G009950.1	tr|O74970|PRP39_SCHPO	0	267/578(46.19)	545	Pre-mRNA-processing factor 39 GN=prp39 OS=Schizosaccharomyces pombe (strain 972 / ATCC 24843) PE=3 SV=1
Fusarium0G009960.1	tr|Q4ING3|CCPR_GIBZE	7.52E-86	140/160(87.50)	264	Cytochrome c peroxidase, mitochondrial (Precursor) GN=CCP1 OS=Gibberella zeae (strain PH-1 / ATCC MYA-4620 / FGSC 9075 / NRRL 31084) PE=3 SV=1
Fusarium0G009970.1	tr|P55059|PDI_HUMIN	0	328/447(73.38)	662	Protein disulfide-isomerase (Precursor) OS=Humicola insolens (Soft-rot fungus) PE=1 SV=1
Fusarium0G009990.1	tr|O59669|VPS71_SCHPO	8.26E-07	22/47(46.81)	47	SWR1 complex subunit vps71 GN=vps71 OS=Schizosaccharomyces pombe (strain 972 / ATCC 24843) PE=1 SV=2
Fusarium0G010000.1	tr|P87144|SYTC_SCHPO	0	405/671(60.36)	877	Threonine--tRNA ligase, cytoplasmic GN=ths1 OS=Schizosaccharomyces pombe (strain 972 / ATCC 24843) PE=3 SV=1
Fusarium0G010010.1	tr|Q9Y7K5|YGI3_SCHPO	1.84E-28	94/374(25.13)	119	Uncharacterized WD repeat-containing protein C2A9.03 GN=SPBC2A9.03 OS=Schizosaccharomyces pombe (strain 972 / ATCC 24843) PE=3 SV=2
Fusarium0G010020.1	tr|Q0CEX9|BTGE_ASPTN	3.72E-123	270/614(43.97)	379	Probable beta-glucosidase btgE (Precursor) GN=btgE OS=Aspergillus terreus (strain NIH 2624 / FGSC A1156) PE=3 SV=1
Fusarium0G010030.1	tr|P47950|CYT4_NEUCR	2.52E-167	336/956(35.15)	522	Mitochondrial protein cyt-4 GN=cyt-4 OS=Neurospora crassa (strain ATCC 24698 / 74-OR23-1A / CBS 708.71 / DSM PE=3 SV=1
Fusarium0G010040.1	tr|Q9UTC4|YIDF_SCHPO	1.62E-38	90/243(37.04)	152	Uncharacterized protein C227.15 GN=SPAC227.15 OS=Schizosaccharomyces pombe (strain 972 / ATCC 24843) PE=4 SV=1
Fusarium0G010050.1	tr|C7YK87|TRM5_NECH7	0	398/457(87.09)	804	tRNA (guanine(37)-N1)-methyltransferase {ECO:0000255|HAMAP-Rule:MF_03152} (Precursor) GN=NECHADRAFT_98685 OS=Nectria haematococca (strain 77-13-4 / ATCC MYA-4622 / FGSC 9596 / PE=3 SV=1
Fusarium0G010070.1	tr|Q12063|UPPS_YEAST	6.39E-54	98/288(34.03)	184	Dehydrodolichyl diphosphate syntase complex subunit NUS1 {ECO:0000305} OS=Saccharomyces cerevisiae (strain ATCC 204508 / S288c) PE=1 SV=1
Fusarium0G010080.1	tr|O13705|SEC10_SCHPO	5.70E-48	166/656(25.30)	181	Exocyst complex component sec10 GN=sec10 OS=Schizosaccharomyces pombe (strain 972 / ATCC 24843) PE=1 SV=2
Fusarium0G010090.1	tr|Q06063|DUS4_YEAST	2.01E-32	91/296(30.74)	125	tRNA-dihydrouridine(20a/20b) synthase [NAD(P)+] GN=DUS4 OS=Saccharomyces cerevisiae (strain ATCC 204508 / S288c) PE=1 SV=1
Fusarium0G010100.1	tr|Q9US02|SDHF1_SCHPO	2.50E-06	25/77(32.47)	41	Succinate dehydrogenase assembly factor 1, mitochondrial {ECO:0000250|UniProtKB:Q3E785} GN=SPAC664.12c OS=Schizosaccharomyces pombe (strain 972 / ATCC 24843) PE=3 SV=1
Fusarium0G010120.1	tr|B2WKU1|MOC2A_PYRTR	1.07E-30	54/91(59.34)	107	Molybdopterin synthase sulfur carrier subunit {ECO:0000255|HAMAP-Rule:MF_03051} OS=Pyrenophora tritici-repentis (strain Pt-1C-BFP) PE=3 SV=1
Fusarium0G010130.1	tr|Q7S6W5|RS28_NEUCR	4.50E-39	64/68(94.12)	126	40S ribosomal protein S28 GN=rps-28 OS=Neurospora crassa (strain ATCC 24698 / 74-OR23-1A / CBS 708.71 / DSM PE=3 SV=1
Fusarium0G010160.1	tr|Q9P6J3|MALT_SCHPO	0	285/543(52.49)	592	Alpha-glucosidase GN=mal1 OS=Schizosaccharomyces pombe (strain 972 / ATCC 24843) PE=2 SV=1
Fusarium0G010170.1	tr|Q01513|CYAA_PODAS	0	1325/2186(60.61)	2522	Adenylate cyclase OS=Podospora anserina (Pleurage anserina) PE=3 SV=1
Fusarium0G010180.1	tr|P53730|ALG12_YEAST	5.77E-69	168/513(32.75)	234	Dol-P-Man:Man(7)GlcNAc(2)-PP-Dol alpha-1,6-mannosyltransferase GN=ALG12 OS=Saccharomyces cerevisiae (strain ATCC 204508 / S288c) PE=1 SV=1
Fusarium0G010190.1	tr|O13825|YOS1_SCHPO	4.51E-23	44/83(53.01)	86	Protein transport protein yos1 GN=yos1 OS=Schizosaccharomyces pombe (strain 972 / ATCC 24843) PE=3 SV=1
Fusarium0G010200.1	tr|B0Y4P5|CREB_ASPFC	0	352/694(50.72)	642	Probable ubiquitin carboxyl-terminal hydrolase creB GN=creB OS=Neosartorya fumigata (strain CEA10 / CBS 144.89 / FGSC A1163) PE=3 SV=1
Fusarium0G010210.1	tr|P40035|PIC2_YEAST	2.76E-110	168/298(56.38)	330	Mitochondrial phosphate carrier protein 2 GN=PIC2 OS=Saccharomyces cerevisiae (strain ATCC 204508 / S288c) PE=1 SV=1
Fusarium0G010230.1	tr|Q4INI2|CAPZB_GIBZE	0	269/282(95.39)	525	F-actin-capping protein subunit beta GN=CAP2 OS=Gibberella zeae (strain PH-1 / ATCC MYA-4620 / FGSC 9075 / NRRL 31084) PE=3 SV=1
Fusarium0G010250.1	tr|Q2HFE0|ATG22_CHAGB	0	457/660(69.24)	847	Autophagy-related protein 22 GN=ATG22 OS=Chaetomium globosum (strain ATCC 6205 / CBS 148.51 / DSM 1962 / NBRC PE=3 SV=2
Fusarium0G010260.1	tr|P50514|ARLZ_SCHPO	8.78E-81	123/239(51.46)	255	Probable argininosuccinate lyase GN=argx OS=Schizosaccharomyces pombe (strain 972 / ATCC 24843) PE=3 SV=1
Fusarium0G010300.1	tr|Q05530|YD286_YEAST	9.80E-13	30/82(36.59)	60	Glutaredoxin-like protein YDR286C GN=YDR286C OS=Saccharomyces cerevisiae (strain ATCC 204508 / S288c) PE=3 SV=1
Fusarium0G010320.1	tr|O14459|RPB7_SCHPO	8.02E-67	96/171(56.14)	205	DNA-directed RNA polymerase II subunit rpb7 GN=rpb7 OS=Schizosaccharomyces pombe (strain 972 / ATCC 24843) PE=1 SV=1
Fusarium0G010330.1	tr|P25338|YGB0_YEAST	8.28E-30	64/184(34.78)	110	Uncharacterized endoplasmic reticulum membrane protein YGL010W GN=YGL010W OS=Saccharomyces cerevisiae (strain ATCC 204508 / S288c) PE=1 SV=2
Fusarium0G010350.1	tr|O94313|CARB_SCHPO	0	757/1107(68.38)	1558	Carbamoyl-phosphate synthase arginine-specific large chain GN=arg4 OS=Schizosaccharomyces pombe (strain 972 / ATCC 24843) PE=3 SV=1
Fusarium0G010380.1	tr|A4RN19|NPL4_MAGO7	0	448/607(73.81)	947	Nuclear protein localization protein 4 GN=NPL4 OS=Magnaporthe oryzae (strain 70-15 / ATCC MYA-4617 / FGSC 8958) PE=3 SV=2
Fusarium0G010390.1	tr|Q9UUA4|SEC66_SCHPO	1.16E-33	62/176(35.23)	122	Translocation protein sec66 GN=sec66 OS=Schizosaccharomyces pombe (strain 972 / ATCC 24843) PE=1 SV=1
Fusarium0G010410.1	tr|Q10067|ORC3_SCHPO	5.65E-22	152/703(21.62)	101	Origin recognition complex subunit 3 GN=orc3 OS=Schizosaccharomyces pombe (strain 972 / ATCC 24843) PE=1 SV=2
Fusarium0G010420.1	tr|O59676|PDP1_SCHPO	9.69E-12	85/343(24.78)	67	PWWP domain-containing protein 1 GN=pdp1 OS=Schizosaccharomyces pombe (strain 972 / ATCC 24843) PE=1 SV=1
Fusarium0G010430.1	tr|Q9UT24|BRR2_SCHPO	0	1146/2209(51.88)	2269	Pre-mRNA-splicing factor brr2 GN=brr2 OS=Schizosaccharomyces pombe (strain 972 / ATCC 24843) PE=1 SV=1
Fusarium0G112250.1	tr|Q9UT85|YIPC_SCHPO	1.03E-61	158/518(30.50)	214	Uncharacterized WD repeat-containing protein C343.04c GN=SPAC343.04c OS=Schizosaccharomyces pombe (strain 972 / ATCC 24843) PE=3 SV=1
Fusarium0G112260.1	tr|Q9URZ5|VPS1_SCHPO	0	472/685(68.91)	979	Vacuolar protein sorting-associated protein 1 GN=vps1 OS=Schizosaccharomyces pombe (strain 972 / ATCC 24843) PE=3 SV=2
Fusarium0G112270.1	tr|Q8J0F0|CEFD2_ACRCH	6.28E-96	180/396(45.45)	294	Isopenicillin N epimerase component 2 GN=cefD2 OS=Acremonium chrysogenum (Cephalosporium acremonium) PE=3 SV=1
Fusarium0G112280.1	tr|Q96VJ7|DHE4_GIBFU	0	403/452(89.16)	817	NADP-specific glutamate dehydrogenase GN=GDH2 OS=Gibberella fujikuroi (Bakanae and foot rot disease fungus) PE=3 SV=1
Fusarium0G112290.1	tr|P30316|DPOD_SCHPO	0	638/1023(62.37)	1343	DNA polymerase delta catalytic subunit GN=pol3 OS=Schizosaccharomyces pombe (strain 972 / ATCC 24843) PE=1 SV=2
Fusarium0G112300.1	tr|C8VCL5|Y0929_EMENI	1.32E-127	200/373(53.62)	387	Uncharacterized rhomboid protein AN10929 GN=AN10929 OS=Emericella nidulans (strain FGSC A4 / ATCC 38163 / CBS 112.46 / NRRL PE=3 SV=1
Fusarium0G112320.1	tr|O74308|YOG2_SCHPO	7.50E-10	48/157(30.57)	62	Uncharacterized transcriptional regulatory protein C15D4.02 GN=SPBC15D4.02 OS=Schizosaccharomyces pombe (strain 972 / ATCC 24843) PE=3 SV=3
Fusarium0G112330.1	tr|P36096|TUL1_YEAST	3.01E-58	171/629(27.19)	213	Transmembrane E3 ubiquitin-protein ligase 1 (Precursor) GN=TUL1 OS=Saccharomyces cerevisiae (strain ATCC 204508 / S288c) PE=1 SV=1
Fusarium0G112350.1	tr|Q92249|ERP38_NEUCR	9.02E-151	230/358(64.25)	434	Protein disulfide-isomerase erp38 (Precursor) GN=erp38 OS=Neurospora crassa (strain ATCC 24698 / 74-OR23-1A / CBS 708.71 / DSM PE=2 SV=2
Fusarium0G112360.1	tr|P02992|EFTU_YEAST	0	288/399(72.18)	609	Elongation factor Tu, mitochondrial (Precursor) GN=TUF1 OS=Saccharomyces cerevisiae (strain ATCC 204508 / S288c) PE=1 SV=1
Fusarium0G112370.1	tr|P53903|PGA2_YEAST	1.24E-08	38/118(32.20)	50	Processing of GAS1 and ALP protein 2 GN=PGA2 OS=Saccharomyces cerevisiae (strain ATCC 204508 / S288c) PE=1 SV=3
Fusarium0G112390.1	tr|Q9P784|RL4B_SCHPO	1.19E-160	222/342(64.91)	458	60S ribosomal protein L4-B GN=rpl4b OS=Schizosaccharomyces pombe (strain 972 / ATCC 24843) PE=3 SV=1
Fusarium0G112400.1	tr|O14192|AATR1_SCHPO	1.75E-64	166/588(28.23)	222	Aromatic amino acid aminotransferase C56E4.03 GN=SPAC56E4.03 OS=Schizosaccharomyces pombe (strain 972 / ATCC 24843) PE=3 SV=1
Fusarium0G112410.1	tr|Q9HFE4|FMO1_SCHPO	1.47E-83	152/445(34.16)	268	Thiol-specific monooxygenase GN=fmo1 OS=Schizosaccharomyces pombe (strain 972 / ATCC 24843) PE=1 SV=1
Fusarium0G112430.1	tr|P78715|MAOH_NEOFR	8.88E-117	209/547(38.21)	365	Malic enzyme, hydrogenosomal (Precursor) OS=Neocallimastix frontalis (Rumen fungus) PE=1 SV=1
Fusarium0G112440.1	tr|P52959|CTF1B_FUSSO	0	874/882(99.09)	1830	Cutinase transcription factor 1 beta GN=CTF1-BETA OS=Fusarium solani subsp. pisi (Nectria haematococca) PE=2 SV=1
Fusarium0G112460.1	tr|Q10190|LSG1_SCHPO	0	300/652(46.01)	536	Large subunit GTPase 1 GN=lsg1 OS=Schizosaccharomyces pombe (strain 972 / ATCC 24843) PE=3 SV=1
Fusarium0G112470.1	tr|Q10191|LTV1_SCHPO	1.44E-51	150/428(35.05)	180	Protein LTV1 GN=ltv1 OS=Schizosaccharomyces pombe (strain 972 / ATCC 24843) PE=1 SV=1
Fusarium0G112480.1	tr|O74889|SAC31_SCHPO	1.49E-63	155/462(33.55)	228	SAC3 family protein 1 GN=SPCC576.05 OS=Schizosaccharomyces pombe (strain 972 / ATCC 24843) PE=1 SV=1
Fusarium0G112510.1	tr|Q2U1X8|ABNC_ASPOR	4.19E-07	57/206(27.67)	51	Probable arabinan endo-1,5-alpha-L-arabinosidase C (Precursor) GN=abnC OS=Aspergillus oryzae (strain ATCC 42149 / RIB 40) PE=3 SV=1
Fusarium0G112520.1	tr|O43102|CBF5_ASPFU	0	349/446(78.25)	713	Centromere/microtubule-binding protein cbf5 GN=cbf5 OS=Neosartorya fumigata (strain ATCC MYA-4609 / Af293 / CBS 101355 / FGSC PE=2 SV=1
Fusarium0G112550.1	tr|O60178|NTA1_SCHPO	1.30E-49	105/290(36.21)	179	Protein N-terminal amidase GN=nta1 OS=Schizosaccharomyces pombe (strain 972 / ATCC 24843) PE=3 SV=1
Fusarium0G112580.1	tr|P23762|NMR1_NEUCR	7.70E-164	255/461(55.31)	473	Nitrogen metabolite repression protein nmr GN=nmr OS=Neurospora crassa (strain ATCC 24698 / 74-OR23-1A / CBS 708.71 / DSM PE=1 SV=2
Fusarium0G112590.1	tr|Q09922|YAKB_SCHPO	3.08E-28	122/526(23.19)	121	Uncharacterized transcriptional regulatory protein C1F7.11c GN=SPAC1F7.11c OS=Schizosaccharomyces pombe (strain 972 / ATCC 24843) PE=3 SV=1
Fusarium0G112600.1	tr|Q05498|FCF1_YEAST	9.76E-77	114/194(58.76)	232	rRNA-processing protein FCF1 GN=FCF1 OS=Saccharomyces cerevisiae (strain ATCC 204508 / S288c) PE=1 SV=1
Fusarium0G112610.1	tr|O94449|RFC4_SCHPO	0	241/340(70.88)	521	Replication factor C subunit 4 GN=rfc4 OS=Schizosaccharomyces pombe (strain 972 / ATCC 24843) PE=1 SV=1
Fusarium0G112630.1	tr|Q12743|DFM1_YEAST	2.11E-07	46/188(24.47)	51	DER1-like family member protein 1 GN=DFM1 OS=Saccharomyces cerevisiae (strain ATCC 204508 / S288c) PE=1 SV=1
Fusarium0G112640.1	tr|Q9P380|PTR2_SCHPO	1.01E-113	238/614(38.76)	357	Probable peptide transporter ptr2 GN=ptr2 OS=Schizosaccharomyces pombe (strain 972 / ATCC 24843) PE=1 SV=1
Fusarium0G112660.1	tr|Q92254|ERG2_NEUCR	5.94E-112	157/217(72.35)	325	C-8 sterol isomerase GN=erg-1 OS=Neurospora crassa (strain ATCC 24698 / 74-OR23-1A / CBS 708.71 / DSM PE=3 SV=2
Fusarium0G112670.1	tr|C8V8H5|IES1_EMENI	1.49E-113	185/301(61.46)	361	Ino eighty subunit 1 GN=AN10560 OS=Emericella nidulans (strain FGSC A4 / ATCC 38163 / CBS 112.46 / NRRL PE=3 SV=1
Fusarium0G112690.1	tr|P00331|ADH2_YEAST	1.50E-41	112/360(31.11)	150	Alcohol dehydrogenase 2 GN=YM9952.05C OS=Saccharomyces cerevisiae (strain ATCC 204508 / S288c) PE=1 SV=3
Fusarium0G112700.1	tr|Q9P7L4|YOS9_SCHPO	1.47E-27	68/192(35.42)	108	Uncharacterized hydrolase C21C3.09c GN=SPBC21C3.09c OS=Schizosaccharomyces pombe (strain 972 / ATCC 24843) PE=3 SV=1
Fusarium0G112720.1	tr|Q12125|GET4_YEAST	4.80E-57	110/308(35.71)	190	Golgi to ER traffic protein 4 GN=GET4 OS=Saccharomyces cerevisiae (strain ATCC 204508 / S288c) PE=1 SV=1
Fusarium0G112740.1	tr|Q12016|VPS68_YEAST	1.74E-47	77/163(47.24)	155	Vacuolar protein sorting-associated protein 68 GN=VPS68 OS=Saccharomyces cerevisiae (strain ATCC 204508 / S288c) PE=1 SV=1
Fusarium0G112750.1	tr|E7KTL7|YNF8_YEASL	3.13E-06	26/69(37.68)	48	Vacuolar membrane protein QA23_4119 GN=QA23_4119 OS=Saccharomyces cerevisiae (strain Lalvin QA23) PE=3 SV=1
Fusarium0G112770.1	tr|O59821|CSL4_SCHPO	2.46E-40	82/174(47.13)	139	Exosome complex component csl4 GN=csl4 OS=Schizosaccharomyces pombe (strain 972 / ATCC 24843) PE=3 SV=2
Fusarium0G112780.1	tr|P53049|YOR1_YEAST	0	509/1437(35.42)	862	Oligomycin resistance ATP-dependent permease YOR1 GN=YOR1 OS=Saccharomyces cerevisiae (strain ATCC 204508 / S288c) PE=1 SV=1
Fusarium0G112790.1	tr|O59721|PUS4_SCHPO	3.64E-57	130/369(35.23)	198	Probable tRNA pseudouridine synthase 4 OS=Schizosaccharomyces pombe (strain 972 / ATCC 24843) PE=1 SV=2
Fusarium0G112810.1	tr|O14253|NCBP1_SCHPO	2.43E-76	173/608(28.45)	263	Nuclear cap-binding protein subunit 1 GN=cbc1 OS=Schizosaccharomyces pombe (strain 972 / ATCC 24843) PE=1 SV=1
Fusarium0G112820.1	tr|Q10452|GSK3_SCHPO	0	254/369(68.83)	543	Protein kinase gsk3 GN=gsk3 OS=Schizosaccharomyces pombe (strain 972 / ATCC 24843) PE=1 SV=3
Fusarium0G112830.1	tr|Q06137|YL345_YEAST	3.53E-103	172/438(39.27)	322	Fructose-2,6-bisphosphatase GN=YLR345W OS=Saccharomyces cerevisiae (strain ATCC 204508 / S288c) PE=1 SV=1
Fusarium0G112840.1	tr|P24391|TOM40_NEUCR	3.22E-175	237/357(66.39)	495	Mitochondrial import receptor subunit tom40 GN=tom40 OS=Neurospora crassa (strain ATCC 24698 / 74-OR23-1A / CBS 708.71 / DSM PE=1 SV=1
Fusarium0G112860.1	tr|P36519|RM07_YEAST	5.92E-42	87/251(34.66)	150	54S ribosomal protein L7, mitochondrial (Precursor) GN=MRPL7 OS=Saccharomyces cerevisiae (strain ATCC 204508 / S288c) PE=1 SV=2
Fusarium0G112870.1	tr|Q4I624|FES1_GIBZE	5.30E-129	178/213(83.57)	366	Hsp70 nucleotide exchange factor FES1 GN=FES1 OS=Gibberella zeae (strain PH-1 / ATCC MYA-4620 / FGSC 9075 / NRRL 31084) PE=3 SV=1
Fusarium0G112880.1	tr|P78711|ACT_NEUCR	0	346/360(96.11)	703	Actin GN=act OS=Neurospora crassa (strain ATCC 24698 / 74-OR23-1A / CBS 708.71 / DSM PE=3 SV=2
Fusarium0G112890.1	tr|Q9Y811|YONI_SCHPO	5.31E-19	41/83(49.40)	80	Uncharacterized peptide chain release factor-like protein C1105.18c, mitochondrial (Precursor) GN=SPBC1105.18c OS=Schizosaccharomyces pombe (strain 972 / ATCC 24843) PE=3 SV=2
Fusarium0G112910.1	tr|P42935|ELP2_YEAST	6.94E-171	323/834(38.73)	518	Elongator complex protein 2 GN=ELP2 OS=Saccharomyces cerevisiae (strain ATCC 204508 / S288c) PE=1 SV=1
Fusarium0G112920.1	tr|A6S5X1|URM1_BOTFB	1.07E-50	69/102(67.65)	159	Ubiquitin-related modifier 1 {ECO:0000255|HAMAP-Rule:MF_03048} GN=urm1 OS=Botryotinia fuckeliana (strain B05.10) PE=3 SV=1
Fusarium0G112930.1	tr|P41696|AZF1_YEAST	6.17E-59	116/255(45.49)	209	Asparagine-rich zinc finger protein AZF1 GN=AZF1 OS=Saccharomyces cerevisiae (strain ATCC 204508 / S288c) PE=1 SV=1
Fusarium0G112940.1	tr|P40464|FLX1_YEAST	2.28E-54	112/293(38.23)	182	Mitochondrial FAD carrier protein FLX1 GN=FLX1 OS=Saccharomyces cerevisiae (strain ATCC 204508 / S288c) PE=3 SV=1
Fusarium0G112950.1	tr|O14102|SAP49_SCHPO	6.10E-74	99/182(54.40)	236	Spliceosome-associated protein 49 GN=sap49 OS=Schizosaccharomyces pombe (strain 972 / ATCC 24843) PE=3 SV=2
Fusarium0G112960.1	tr|O94459|SCC4_SCHPO	2.40E-13	128/616(20.78)	73	MAU2 chromatid cohesion factor homolog GN=ssl3 OS=Schizosaccharomyces pombe (strain 972 / ATCC 24843) PE=1 SV=1
Fusarium0G112980.1	tr|O14302|CYK3_SCHPO	1.72E-78	178/562(31.67)	278	cytokinesis protein 3 GN=cyk3 OS=Schizosaccharomyces pombe (strain 972 / ATCC 24843) PE=1 SV=1
Fusarium0G112990.1	tr|O14305|SID1_SCHPO	1.23E-104	163/318(51.26)	328	Serine/threonine-protein kinase sid1 GN=sid1 OS=Schizosaccharomyces pombe (strain 972 / ATCC 24843) PE=1 SV=1
Fusarium0G113000.1	tr|Q4I613|DXO_GIBZE	0	319/375(85.07)	655	Decapping nuclease RAI1 GN=RAI1 OS=Gibberella zeae (strain PH-1 / ATCC MYA-4620 / FGSC 9075 / NRRL 31084) PE=3 SV=3
Fusarium0G113020.1	tr|P00427|COX6_YEAST	9.89E-47	71/102(69.61)	150	Cytochrome c oxidase subunit 6, mitochondrial (Precursor) GN=COX6 OS=Saccharomyces cerevisiae (strain ATCC 204508 / S288c) PE=1 SV=1
Fusarium0G113030.1	tr|Q9UTF7|ELOH1_SCHPO	1.23E-96	152/287(52.96)	293	Putative elongation of fatty acids protein 1 {ECO:0000250|UniProtKB:P40319} OS=Schizosaccharomyces pombe (strain 972 / ATCC 24843) PE=1 SV=1
Fusarium0G113060.1	tr|O93869|GYS_NEUCR	0	616/691(89.15)	1261	Glycogen [starch] synthase GN=gsy-1 OS=Neurospora crassa (strain ATCC 24698 / 74-OR23-1A / CBS 708.71 / DSM PE=2 SV=2
Fusarium0G113070.1	tr|Q2GXT0|YTM1_CHAGB	0	297/478(62.13)	570	Ribosome biogenesis protein YTM1 {ECO:0000255|HAMAP-Rule:MF_03029} OS=Chaetomium globosum (strain ATCC 6205 / CBS 148.51 / DSM 1962 / NBRC PE=3 SV=1
Fusarium0G113090.1	tr|O42978|LSM5_SCHPO	6.42E-31	52/81(64.20)	106	U6 snRNA-associated Sm-like protein LSm5 GN=lsm5 OS=Schizosaccharomyces pombe (strain 972 / ATCC 24843) PE=1 SV=2
Fusarium0G113100.1	tr|P38902|RPB11_YEAST	1.43E-23	45/115(39.13)	90	DNA-directed RNA polymerase II subunit RPB11 GN=RPB11 OS=Saccharomyces cerevisiae (strain ATCC 204508 / S288c) PE=1 SV=1
Fusarium0G113110.1	tr|P53944|MTQ1_YEAST	5.58E-36	92/245(37.55)	135	Mitochondrial N(5)-glutamine methyltransferase MTQ1 GN=MTQ1 OS=Saccharomyces cerevisiae (strain ATCC 204508 / S288c) PE=1 SV=1
Fusarium0G113120.1	tr|P40341|YTA12_YEAST	0	374/603(62.02)	748	Mitochondrial respiratory chain complexes assembly protein YTA12 GN=YM9582.14C OS=Saccharomyces cerevisiae (strain ATCC 204508 / S288c) PE=1 SV=2
Fusarium0G113130.1	tr|A4R4R3|TOF1_MAGO7	0	671/1040(64.52)	1326	Topoisomerase 1-associated factor 1 GN=TOF1 OS=Magnaporthe oryzae (strain 70-15 / ATCC MYA-4617 / FGSC 8958) PE=3 SV=1
Fusarium0G113160.1	tr|Q6MW04|MED19_NEUCR	2.34E-107	191/354(53.95)	322	Mediator of RNA polymerase II transcription subunit 19 GN=rox3 OS=Neurospora crassa (strain ATCC 24698 / 74-OR23-1A / CBS 708.71 / DSM PE=3 SV=4
Fusarium0G113170.1	tr|O59741|YN25_SCHPO	1.44E-43	182/714(25.49)	170	Uncharacterized transcriptional regulatory protein C530.05 GN=SPBC530.05 OS=Schizosaccharomyces pombe (strain 972 / ATCC 24843) PE=3 SV=2
Fusarium0G113210.1	tr|P38775|YHK5_YEAST	5.81E-10	126/530(23.77)	62	Putative uncharacterized protein YHR045W GN=YHR045W OS=Saccharomyces cerevisiae (strain ATCC 204508 / S288c) PE=4 SV=1
Fusarium0G113220.1	tr|Q4I7K4|DED1_GIBZE	0	578/686(84.26)	1004	ATP-dependent RNA helicase DED1 GN=DED1 OS=Gibberella zeae (strain PH-1 / ATCC MYA-4620 / FGSC 9075 / NRRL 31084) PE=3 SV=1
Fusarium0G113230.1	tr|Q9P6U7|PSB4_NEUCR	2.81E-119	161/182(88.46)	340	Probable proteasome subunit beta type-4 GN=pcb-4 OS=Neurospora crassa (strain ATCC 24698 / 74-OR23-1A / CBS 708.71 / DSM PE=3 SV=2
Fusarium0G113240.1	tr|Q9P7C0|YKU5_SCHPO	1.48E-128	205/472(43.43)	391	Uncharacterized WD repeat-containing protein C2E1P5.05 GN=SPAC2E1P5.05 OS=Schizosaccharomyces pombe (strain 972 / ATCC 24843) PE=3 SV=1
Fusarium0G113260.1	tr|O13769|ULP2_SCHPO	4.80E-41	88/269(32.71)	160	Ubiquitin-like-specific protease 2 GN=ulp2 OS=Schizosaccharomyces pombe (strain 972 / ATCC 24843) PE=1 SV=2
Fusarium0G113270.1	tr|Q12133|SPC3_YEAST	9.75E-13	59/188(31.38)	63	Signal peptidase complex subunit SPC3 GN=SPC3 OS=Saccharomyces cerevisiae (strain ATCC 204508 / S288c) PE=1 SV=1
Fusarium0G113280.1	tr|P40383|XRN1_SCHPO	0	617/1263(48.85)	1139	5&apos;-3&apos; exoribonuclease 1 GN=exo2 OS=Schizosaccharomyces pombe (strain 972 / ATCC 24843) PE=1 SV=1
Fusarium0G113290.1	tr|Q4I7L0|HAT2_GIBZE	0	387/429(90.21)	808	Histone acetyltransferase type B subunit 2 GN=HAT2 OS=Gibberella zeae (strain PH-1 / ATCC MYA-4620 / FGSC 9075 / NRRL 31084) PE=3 SV=1
Fusarium0G113310.1	tr|O13801|YE04_SCHPO	7.82E-56	111/306(36.27)	193	Uncharacterized RNA-binding protein C17H9.04c GN=SPAC17H9.04c OS=Schizosaccharomyces pombe (strain 972 / ATCC 24843) PE=1 SV=1
Fusarium0G113320.1	tr|Q4WYA5|PMP3_ASPFU	2.71E-06	18/26(69.23)	41	Plasma membrane proteolipid 3 GN=pmp3 OS=Neosartorya fumigata (strain ATCC MYA-4609 / Af293 / CBS 101355 / FGSC PE=3 SV=1
Fusarium0G113340.1	tr|O14098|CTK1_SCHPO	2.00E-117	169/315(53.65)	368	CTD kinase subunit alpha OS=Schizosaccharomyces pombe (strain 972 / ATCC 24843) PE=1 SV=1
Fusarium0G113350.1	tr|Q03649|YM60_YEAST	3.24E-56	127/375(33.87)	193	Putative esterase YMR210W GN=YMR210W OS=Saccharomyces cerevisiae (strain ATCC 204508 / S288c) PE=1 SV=1
Fusarium0G113360.1	tr|A4RA36|LOC1_MAGO7	5.36E-47	101/187(54.01)	155	60S ribosomal subunit assembly/export protein LOC1 GN=LOC1 OS=Magnaporthe oryzae (strain 70-15 / ATCC MYA-4617 / FGSC 8958) PE=3 SV=1
Fusarium0G113370.1	tr|P07260|IF4E_YEAST	3.71E-26	54/145(37.24)	104	Eukaryotic translation initiation factor 4E GN=CDC33 OS=Saccharomyces cerevisiae (strain ATCC 204508 / S288c) PE=1 SV=1
Fusarium0G113380.1	tr|Q9USR2|UBP10_SCHPO	7.20E-173	239/451(52.99)	502	Probable mRNA-splicing protein ubp10 GN=ubp10 OS=Schizosaccharomyces pombe (strain 972 / ATCC 24843) PE=3 SV=1
Fusarium0G113390.1	tr|Q9USN3|UTP13_SCHPO	8.20E-167	315/885(35.59)	509	Probable U3 small nucleolar RNA-associated protein 13 OS=Schizosaccharomyces pombe (strain 972 / ATCC 24843) PE=3 SV=3
Fusarium0G113440.1	tr|P41389|MCM5_SCHPO	0	438/724(60.50)	891	DNA replication licensing factor mcm5 GN=mcm5 OS=Schizosaccharomyces pombe (strain 972 / ATCC 24843) PE=1 SV=2
Fusarium0G113450.1	tr|O14093|VPS54_SCHPO	1.01E-60	240/1004(23.90)	225	Vacuolar protein sorting-associated protein 54 GN=vps54 OS=Schizosaccharomyces pombe (strain 972 / ATCC 24843) PE=1 SV=1
Fusarium0G113470.1	tr|P40092|SPI1_YEAST	8.13E-06	19/40(47.50)	44	Uncharacterized cell wall protein SPI1 (Precursor) GN=SPI1 OS=Saccharomyces cerevisiae (strain ATCC 204508 / S288c) PE=2 SV=1
Fusarium0G113480.1	tr|O94556|APC8_SCHPO	2.45E-111	228/616(37.01)	348	Anaphase-promoting complex subunit 8 GN=cut23 OS=Schizosaccharomyces pombe (strain 972 / ATCC 24843) PE=1 SV=2
Fusarium0G113490.1	tr|Q92235|FPPS_GIBFU	0	292/349(83.67)	592	Farnesyl pyrophosphate synthase GN=FPPS OS=Gibberella fujikuroi (Bakanae and foot rot disease fungus) PE=3 SV=1
Fusarium0G113530.1	tr|D7UQ40|SOL5_ALTSO	5.24E-10	55/185(29.73)	62	Bifunctional solanapyrone synthase (Precursor) GN=sol5 OS=Alternaria solani PE=1 SV=1
Fusarium0G113540.1	tr|Q9P7H6|YLK3_SCHPO	1.52E-21	72/226(31.86)	95	Uncharacterized protein C1782.03 GN=SPAC1782.03 OS=Schizosaccharomyces pombe (strain 972 / ATCC 24843) PE=1 SV=1
Fusarium0G113550.1	tr|P38121|DPOA2_YEAST	2.03E-84	218/724(30.11)	282	DNA polymerase alpha subunit B GN=POL12 OS=Saccharomyces cerevisiae (strain ATCC 204508 / S288c) PE=1 SV=1
Fusarium0G113560.1	tr|Q9URT4|AMS2_SCHPO	1.54E-10	44/139(31.65)	65	CENP-A multicopy suppressor protein 2 GN=ams2 OS=Schizosaccharomyces pombe (strain 972 / ATCC 24843) PE=1 SV=2
Fusarium0G113570.1	tr|O74802|HIBCH_SCHPO	2.64E-66	132/340(38.82)	221	3-hydroxyisobutyryl-CoA hydrolase, mitochondrial (Precursor) GN=ehd3 OS=Schizosaccharomyces pombe (strain 972 / ATCC 24843) PE=3 SV=1
Fusarium0G113580.1	tr|O14036|SMD2_SCHPO	1.05E-54	79/107(73.83)	170	Small nuclear ribonucleoprotein Sm D2 GN=smd2 OS=Schizosaccharomyces pombe (strain 972 / ATCC 24843) PE=1 SV=1
Fusarium0G113590.1	tr|O13902|DAK1_SCHPO	2.22E-174	277/585(47.35)	511	Dihydroxyacetone kinase 1 GN=dak1 OS=Schizosaccharomyces pombe (strain 972 / ATCC 24843) PE=3 SV=1
Fusarium0G113600.1	tr|P36091|DCW1_YEAST	6.76E-131	197/418(47.13)	388	Mannan endo-1,6-alpha-mannosidase DCW1 (Precursor) GN=DCW1 OS=Saccharomyces cerevisiae (strain ATCC 204508 / S288c) PE=1 SV=1
Fusarium0G113630.1	tr|Q9UTN2|YII1_SCHPO	1.70E-25	178/750(23.73)	112	Uncharacterized protein C139.01c OS=Schizosaccharomyces pombe (strain 972 / ATCC 24843) PE=1 SV=2
Fusarium0G113640.1	tr|P53693|RDS1_SCHPO	9.68E-13	67/254(26.38)	68	Protein rds1 GN=rds1 OS=Schizosaccharomyces pombe (strain 972 / ATCC 24843) PE=2 SV=2
Fusarium0G113650.1	tr|Q5AK62|SSD1_CANAL	0	549/1403(39.13)	803	Virulence protein SSD1 GN=SSD1 OS=Candida albicans (strain SC5314 / ATCC MYA-2876) PE=2 SV=1
Fusarium0G113660.1	tr|Q12315|GLE1_YEAST	1.14E-19	57/190(30.00)	92	Nucleoporin GLE1 GN=D1049 OS=Saccharomyces cerevisiae (strain ATCC 204508 / S288c) PE=1 SV=1
Fusarium0G113670.1	tr|Q9HGN3|TLG1_SCHPO	4.95E-23	64/214(29.91)	94	t-SNARE affecting a late Golgi compartment protein 1 GN=tlg1 OS=Schizosaccharomyces pombe (strain 972 / ATCC 24843) PE=3 SV=1
Fusarium0G113700.1	tr|P25637|YIH1_YEAST	1.01E-55	108/270(40.00)	183	Protein IMPACT homolog GN=YIH1 OS=Saccharomyces cerevisiae (strain ATCC 204508 / S288c) PE=1 SV=1
Fusarium0G113710.1	tr|P11592|VATA_NEUCR	0	518/591(87.65)	1095	V-type proton ATPase catalytic subunit A GN=vma-1 OS=Neurospora crassa (strain ATCC 24698 / 74-OR23-1A / CBS 708.71 / DSM PE=3 SV=1
Fusarium0G113720.1	tr|Q9HFE4|FMO1_SCHPO	7.41E-12	65/241(26.97)	67	Thiol-specific monooxygenase GN=fmo1 OS=Schizosaccharomyces pombe (strain 972 / ATCC 24843) PE=1 SV=1
Fusarium0G113730.1	tr|Q6CWT7|PPN1_KLULA	1.30E-11	65/238(27.31)	66	Endopolyphosphatase GN=PPN1 OS=Kluyveromyces lactis (strain ATCC 8585 / CBS 2359 / DSM 70799 / NBRC PE=3 SV=1
Fusarium0G113740.1	tr|O74832|PT127_SCHPO	8.03E-83	149/381(39.11)	282	mRNA degradation protein pet127, mitochondrial (Precursor) GN=pet127 OS=Schizosaccharomyces pombe (strain 972 / ATCC 24843) PE=3 SV=1
Fusarium0G113750.1	tr|O13776|FT105_SCHPO	4.11E-99	211/619(34.09)	330	Ubp5-interacting protein ftp105 GN=ftp105 OS=Schizosaccharomyces pombe (strain 972 / ATCC 24843) PE=1 SV=2
Fusarium0G113770.1	tr|Q9HE88|SEC8_NEUCR	0	730/1112(65.65)	1472	Probable exocyst complex component sec8 GN=sec8 OS=Neurospora crassa (strain ATCC 24698 / 74-OR23-1A / CBS 708.71 / DSM PE=3 SV=1
Fusarium0G113780.1	tr|P38678|GS1_NEUCR	0	309/547(56.49)	567	Glucan synthesis regulatory protein GN=cot-2 OS=Neurospora crassa (strain ATCC 24698 / 74-OR23-1A / CBS 708.71 / DSM PE=2 SV=1
Fusarium0G113820.1	tr|Q9HFE8|TRA1_SCHPO	0	1365/3906(34.95)	2224	Transcription-associated protein 1 GN=tra1 OS=Schizosaccharomyces pombe (strain 972 / ATCC 24843) PE=3 SV=1
Fusarium0G113830.1	tr|Q6BS00|ACS2_DEBHA	1.73E-46	171/672(25.45)	175	Acetyl-coenzyme A synthetase 2 GN=ACS2 OS=Debaryomyces hansenii (strain ATCC 36239 / CBS 767 / JCM 1990 / NBRC PE=3 SV=1
Fusarium0G113850.1	tr|P41889|CUT9_SCHPO	1.28E-157	242/547(44.24)	472	Anaphase-promoting complex subunit cut9 GN=cut9 OS=Schizosaccharomyces pombe (strain 972 / ATCC 24843) PE=1 SV=2
Fusarium0G113860.1	tr|Q9HEG3|HIS7_NEUCR	7.32E-131	178/228(78.07)	372	Imidazoleglycerol-phosphate dehydratase OS=Neurospora crassa (strain ATCC 24698 / 74-OR23-1A / CBS 708.71 / DSM PE=3 SV=1
Fusarium0G113870.1	tr|C7YUB3|ARGJ_NECH7	0	449/451(99.56)	924	Arginine biosynthesis bifunctional protein ArgJ beta chain {ECO:0000255|HAMAP-Rule:MF_03124} (Precursor) GN=NECHADRAFT_96275 OS=Nectria haematococca (strain 77-13-4 / ATCC MYA-4622 / FGSC 9596 / PE=3 SV=1
Fusarium0G113880.1	tr|Q09924|EI2BD_SCHPO	5.60E-81	171/463(36.93)	261	Probable translation initiation factor eIF-2B subunit delta GN=tif224 OS=Schizosaccharomyces pombe (strain 972 / ATCC 24843) PE=1 SV=1
Fusarium0G113910.1	tr|O14256|YE6A_SCHPO	7.80E-15	40/104(38.46)	72	Uncharacterized protein C6G10.10c GN=SPAC6G10.10c OS=Schizosaccharomyces pombe (strain 972 / ATCC 24843) PE=4 SV=1
Fusarium0G113920.1	tr|Q9HED8|MED6_NEUCR	3.62E-87	145/296(48.99)	269	Mediator of RNA polymerase II transcription subunit 6 GN=med-6 OS=Neurospora crassa (strain ATCC 24698 / 74-OR23-1A / CBS 708.71 / DSM PE=3 SV=1
Fusarium0G113930.1	tr|Q00791|STCU_EMENI	1.10E-27	87/281(30.96)	109	Versicolorin reductase GN=stcU OS=Emericella nidulans (strain FGSC A4 / ATCC 38163 / CBS 112.46 / NRRL PE=3 SV=2
Fusarium0G113940.1	tr|Q04217|DHR1_YEAST	0	425/899(47.27)	776	Probable ATP-dependent RNA helicase DHR1 GN=YM9553.04 OS=Saccharomyces cerevisiae (strain ATCC 204508 / S288c) PE=1 SV=1
Fusarium0G113960.1	tr|Q05681|PP2B_NEUCR	0	486/542(89.67)	1038	Serine/threonine-protein phosphatase 2B catalytic subunit GN=cna-1 OS=Neurospora crassa (strain ATCC 24698 / 74-OR23-1A / CBS 708.71 / DSM PE=2 SV=2
Fusarium0G113970.1	tr|Q6CEE9|SDR_YARLI	1.23E-88	140/275(50.91)	269	Probable NADP-dependent mannitol dehydrogenase GN=YALI0B16192g OS=Yarrowia lipolytica (strain CLIB 122 / E 150) PE=1 SV=1
Fusarium0G113980.1	tr|Q96UB1|TMLH_NEUCR	2.03E-112	190/379(50.13)	338	Trimethyllysine dioxygenase GN=cbs-1 OS=Neurospora crassa (strain ATCC 24698 / 74-OR23-1A / CBS 708.71 / DSM PE=2 SV=2
Fusarium0G114000.1	tr|P25037|UBP1_YEAST	3.60E-27	107/343(31.20)	118	Ubiquitin carboxyl-terminal hydrolase 1 GN=UBP1 OS=Saccharomyces cerevisiae (strain ATCC 204508 / S288c) PE=1 SV=2
Fusarium0G114010.1	tr|Q10354|YDB1_SCHPO	4.17E-08	78/345(22.61)	54	Uncharacterized transporter C22E12.01 OS=Schizosaccharomyces pombe (strain 972 / ATCC 24843) PE=3 SV=2
Fusarium0G114030.1	tr|O14405|GUN4_HYPJE	2.95E-103	146/243(60.08)	308	Endoglucanase-4 (Precursor) GN=cel61a OS=Hypocrea jecorina (Trichoderma reesei) PE=1 SV=1
Fusarium0G114040.1	tr|Q9UTF8|UGO1_SCHPO	1.39E-34	127/419(30.31)	135	Mitochondrial fusion and transport protein ugo1 GN=ugo1 OS=Schizosaccharomyces pombe (strain 972 / ATCC 24843) PE=3 SV=1
Fusarium0G114050.1	tr|Q12184|ADRX_YEAST	7.74E-65	90/132(68.18)	201	Adrenodoxin homolog, mitochondrial (Precursor) GN=YAH1 OS=Saccharomyces cerevisiae (strain ATCC 204508 / S288c) PE=1 SV=1
Fusarium0G114060.1	tr|Q06511|RRP15_YEAST	2.11E-10	71/219(32.42)	60	Ribosomal RNA-processing protein 15 OS=Saccharomyces cerevisiae (strain ATCC 204508 / S288c) PE=1 SV=1
Fusarium0G114080.1	tr|O13770|YE98_SCHPO	3.43E-48	84/203(41.38)	162	Uncharacterized membrane protein C17A5.08 (Precursor) GN=SPAC17A5.08 OS=Schizosaccharomyces pombe (strain 972 / ATCC 24843) PE=3 SV=1
Fusarium0G114090.1	tr|Q4WEH7|PRP45_ASPFU	0	365/587(62.18)	650	Pre-mRNA-processing protein 45 GN=prp45 OS=Neosartorya fumigata (strain ATCC MYA-4609 / Af293 / CBS 101355 / FGSC PE=3 SV=1
Fusarium0G114100.1	tr|Q5AZ85|RGLB_EMENI	0	369/647(57.03)	743	Rhamnogalacturonate lyase B (Precursor) GN=rglB OS=Emericella nidulans (strain FGSC A4 / ATCC 38163 / CBS 112.46 / NRRL PE=2 SV=2
Fusarium0G114120.1	tr|Q9USW3|YHZ7_SCHPO	4.08E-78	143/366(39.07)	249	Probable glycosidase C21B10.07 GN=SPBC21B10.07 OS=Schizosaccharomyces pombe (strain 972 / ATCC 24843) PE=3 SV=1
Fusarium0G114130.1	tr|Q9C1E8|TIM22_NEUCR	5.60E-76	113/172(65.70)	229	Mitochondrial import inner membrane translocase subunit tim22 GN=tim22 OS=Neurospora crassa (strain ATCC 24698 / 74-OR23-1A / CBS 708.71 / DSM PE=3 SV=2
Fusarium0G114150.1	tr|P38812|GEP4_YEAST	7.67E-56	91/197(46.19)	179	Phosphatidylglycerophosphatase GEP4, mitochondrial GN=GEP4 OS=Saccharomyces cerevisiae (strain ATCC 204508 / S288c) PE=1 SV=1
Fusarium0G114160.1	tr|Q09142|ORC2_SCHPO	9.75E-52	119/351(33.90)	187	Origin recognition complex subunit 2 GN=orc2 OS=Schizosaccharomyces pombe (strain 972 / ATCC 24843) PE=1 SV=1
Fusarium0G114170.1	tr|Q9Y7T6|SEC59_SCHPO	2.13E-35	83/228(36.40)	139	Dolichol kinase sec59 GN=sec59 OS=Schizosaccharomyces pombe (strain 972 / ATCC 24843) PE=3 SV=3
Fusarium0G114190.1	tr|Q92363|YEJL_SCHPO	2.91E-11	31/66(46.97)	57	Uncharacterized protein C31G5.21 OS=Schizosaccharomyces pombe (strain 972 / ATCC 24843) PE=4 SV=1
Fusarium0G114200.1	tr|P50276|MUP1_YEAST	9.97E-24	82/324(25.31)	104	High-affinity methionine permease GN=MUP1 OS=Saccharomyces cerevisiae (strain ATCC 204508 / S288c) PE=1 SV=1
Fusarium0G114210.1	tr|Q03134|FDH_EMENI	0	306/365(83.84)	645	Probable formate dehydrogenase GN=aciA OS=Emericella nidulans (strain FGSC A4 / ATCC 38163 / CBS 112.46 / NRRL PE=2 SV=3
Fusarium0G114220.1	tr|Q01317|NUC2_NEUCR	1.09E-06	68/260(26.15)	52	Ankyrin repeat protein nuc-2 GN=nuc-2 OS=Neurospora crassa (strain ATCC 24698 / 74-OR23-1A / CBS 708.71 / DSM PE=3 SV=2
Fusarium0G114240.1	tr|P14904|AMPL_YEAST	6.78E-126	204/475(42.95)	382	Vacuolar aminopeptidase 1 {ECO:0000303|PubMed:17329814} (Precursor) GN=YKL455 OS=Saccharomyces cerevisiae (strain ATCC 204508 / S288c) PE=1 SV=2
Fusarium0G114250.1	tr|Q9UU86|SYG1_SCHPO	1.05E-41	130/411(31.63)	162	Protein SYG1 homolog OS=Schizosaccharomyces pombe (strain 972 / ATCC 24843) PE=3 SV=1
Fusarium0G114270.1	tr|Q1MTN9|RLF2_SCHPO	4.03E-17	95/314(30.25)	85	Chromatin assembly factor 1 subunit rlf2 GN=rlf2 OS=Schizosaccharomyces pombe (strain 972 / ATCC 24843) PE=3 SV=2
Fusarium0G114290.1	tr|Q9P5N0|ABC3_SCHPO	1.50E-58	217/918(23.64)	222	ATP-binding cassette transporter abc3 GN=abc3 OS=Schizosaccharomyces pombe (strain 972 / ATCC 24843) PE=2 SV=1
Fusarium0G114320.1	tr|Q03730|YMB8_YEAST	6.89E-71	138/400(34.50)	233	Uncharacterized vacuolar membrane protein YML018C GN=YML018C OS=Saccharomyces cerevisiae (strain ATCC 204508 / S288c) PE=1 SV=1
Fusarium0G114330.1	tr|P32339|HMX1_YEAST	3.39E-07	48/190(25.26)	51	Heme-binding protein HMX1 GN=HMX1 OS=Saccharomyces cerevisiae (strain ATCC 204508 / S288c) PE=2 SV=3
Fusarium0G114340.1	tr|Q10990|CDT2_SCHPO	7.05E-26	114/435(26.21)	112	Cell division cycle protein cdt2 GN=cdt2 OS=Schizosaccharomyces pombe (strain 972 / ATCC 24843) PE=1 SV=1
Fusarium0G114350.1	tr|P53871|DUG3_YEAST	6.63E-104	174/335(51.94)	318	Probable glutamine amidotransferase DUG3 GN=DUG3 OS=Saccharomyces cerevisiae (strain ATCC 204508 / S288c) PE=1 SV=1
Fusarium0G114380.1	tr|O59751|KLP6_SCHPO	3.21E-28	92/302(30.46)	120	Kinesin-like protein 6 GN=klp6 OS=Schizosaccharomyces pombe (strain 972 / ATCC 24843) PE=1 SV=1
Fusarium0G114390.1	tr|P40581|GPX3_YEAST	6.23E-65	96/163(58.90)	200	Peroxiredoxin HYR1 GN=HYR1 OS=Saccharomyces cerevisiae (strain ATCC 204508 / S288c) PE=1 SV=1
Fusarium0G114400.1	tr|Q10058|YAM3_SCHPO	2.25E-66	151/437(34.55)	219	Putative oxidoreductase C1F5.03c GN=SPAC1F5.03c OS=Schizosaccharomyces pombe (strain 972 / ATCC 24843) PE=3 SV=1
Fusarium0G114410.1	tr|A4R9U5|NOP16_MAGO7	3.18E-63	113/224(50.45)	199	Nucleolar protein 16 GN=NOP16 OS=Magnaporthe oryzae (strain 70-15 / ATCC MYA-4617 / FGSC 8958) PE=3 SV=2
Fusarium0G114440.1	tr|Q09752|FNX1_SCHPO	4.21E-70	172/444(38.74)	235	Multidrug resistance protein fnx1 GN=fnx1 OS=Schizosaccharomyces pombe (strain 972 / ATCC 24843) PE=2 SV=2
Fusarium0G114450.1	tr|A6Y9S5|LGA1_HYPJE	2.26E-128	203/310(65.48)	372	L-threo-3-deoxy-hexylosonate aldolase GN=lga1 OS=Hypocrea jecorina (Trichoderma reesei) PE=1 SV=1
Fusarium0G114470.1	tr|P23796|RIT1_YEAST	1.55E-71	168/504(33.33)	238	tRNA A64-2&apos;-O-ribosylphosphate transferase GN=RIT1 OS=Saccharomyces cerevisiae (strain ATCC 204508 / S288c) PE=1 SV=3
Fusarium0G114480.1	tr|O59760|YJM7_SCHPO	8.09E-06	51/206(24.76)	45	Putative uncharacterized hydrolase C1020.07 GN=SPCC1020.07 OS=Schizosaccharomyces pombe (strain 972 / ATCC 24843) PE=3 SV=1
Fusarium0G114490.1	tr|Q09912|PSI1_SCHPO	1.70E-80	165/392(42.09)	254	Protein psi1 GN=psi1 OS=Schizosaccharomyces pombe (strain 972 / ATCC 24843) PE=2 SV=2
Fusarium0G114510.1	tr|P14682|UBC3_YEAST	3.73E-36	86/195(44.10)	130	Ubiquitin-conjugating enzyme E2-34 kDa OS=Saccharomyces cerevisiae (strain ATCC 204508 / S288c) PE=1 SV=1
Fusarium0G114530.1	tr|P15442|GCN2_YEAST	0	510/1692(30.14)	656	Serine/threonine-protein kinase GCN2 GN=GCN2 OS=Saccharomyces cerevisiae (strain ATCC 204508 / S288c) PE=1 SV=3
Fusarium0G114550.1	tr|O14016|UREF_SCHPO	3.27E-47	89/235(37.87)	160	Uncharacterized urease accessory protein UreF-like GN=SPAC29A4.13 OS=Schizosaccharomyces pombe (strain 972 / ATCC 24843) PE=3 SV=1
Fusarium0G114560.1	tr|Q51TF7|CWC2_MAGO7	0	274/358(76.54)	566	Pre-mRNA-splicing factor CWC2 GN=CWC2 OS=Magnaporthe oryzae (strain 70-15 / ATCC MYA-4617 / FGSC 8958) PE=3 SV=2
Fusarium0G114570.1	tr|P53295|RBG2_YEAST	1.25E-156	227/341(66.57)	449	Ribosome-interacting GTPase 2 GN=RBG2 OS=Saccharomyces cerevisiae (strain ATCC 204508 / S288c) PE=1 SV=1
Fusarium0G114590.1	tr|Q9C2L8|RAB7_NEUCR	1.65E-145	195/205(95.12)	407	Probable Ras-related protein Rab7 OS=Neurospora crassa (strain ATCC 24698 / 74-OR23-1A / CBS 708.71 / DSM PE=3 SV=1
Fusarium0G114610.1	tr|Q8TGG8|GDA1_ASPFU	0	322/512(62.89)	653	Probable guanosine-diphosphatase GN=gda1 OS=Neosartorya fumigata (strain ATCC MYA-4609 / Af293 / CBS 101355 / FGSC PE=3 SV=2
Fusarium0G114620.1	tr|O14463|TRX1_SCHPO	5.06E-08	30/103(29.13)	52	Thioredoxin-1 GN=trx1 OS=Schizosaccharomyces pombe (strain 972 / ATCC 24843) PE=3 SV=3
Fusarium0G114640.1	tr|P53729|YN8H_YEAST	3.54E-16	59/184(32.07)	79	Uncharacterized protein YNR029C GN=YNR029C OS=Saccharomyces cerevisiae (strain ATCC 204508 / S288c) PE=1 SV=1
Fusarium0G114660.1	tr|P38329|VHC1_YEAST	0	405/930(43.55)	729	Vacuolar cation-chloride cotransporter 1 {ECO:0000305|PubMed:23022132} GN=YBR1601 OS=Saccharomyces cerevisiae (strain ATCC 204508 / S288c) PE=1 SV=1
Fusarium0G114670.1	tr|Q10074|AVT3_SCHPO	1.06E-164	289/666(43.39)	495	Vacuolar amino acid transporter 3 GN=avt3 OS=Schizosaccharomyces pombe (strain 972 / ATCC 24843) PE=1 SV=1
Fusarium0G114680.1	tr|Q6BPT6|AIM32_DEBHA	1.21E-25	81/297(27.27)	104	Altered inheritance of mitochondria protein 32 GN=AIM32 OS=Debaryomyces hansenii (strain ATCC 36239 / CBS 767 / JCM 1990 / NBRC PE=3 SV=2
Fusarium0G114690.1	tr|P40527|ATC7_YEAST	0	461/777(59.33)	932	Probable phospholipid-transporting ATPase NEO1 GN=NEO1 OS=Saccharomyces cerevisiae (strain ATCC 204508 / S288c) PE=1 SV=1
Fusarium0G114700.1	tr|O59741|YN25_SCHPO	1.39E-17	114/452(25.22)	87	Uncharacterized transcriptional regulatory protein C530.05 GN=SPBC530.05 OS=Schizosaccharomyces pombe (strain 972 / ATCC 24843) PE=3 SV=2
Fusarium0G114710.1	tr|P36619|PMD1_SCHPO	0	508/1354(37.52)	866	Leptomycin B resistance protein pmd1 GN=pmd1 OS=Schizosaccharomyces pombe (strain 972 / ATCC 24843) PE=3 SV=2
[truncated: 6,391 more rows]
