# Supplementary material for: Whole-Genome Sequencing of the Entomopathogenic Fungus Fusarium solani KMZW-1 and Its Efficacy Against Bactrocera dorsalis
Source: Curr Issues Mol Biol. 2024 Oct 17;46(10):11593–612. doi: 10.3390/cimb46100688 (PMC11505816; doi:10.3390/cimb46100688)
Supplement: Supplementary file 1 [file cimb-46-00688-s001.zip › TrEMBL.anno.gff3..txt]

#TrEMBLGeneID	Database_ID	E_value	Identity	Score	Annotation
Fusarium0G086140.1	tr|C7YQE5|C7YQE5_NECH7	9.05E-103	147/149(98.66)	307	Putative uncharacterized protein {ECO:0000313|EMBL:EEU46454.1} OS=Nectria haematococca (strain 77-13-4 / ATCC MYA-4622 / FGSC 9596 / PE=4 SV=1
Fusarium0G086150.1	tr|K3V4G9|K3V4G9_FUSPC	1.25E-99	142/175(81.14)	295	Uncharacterized protein {ECO:0000313|EMBL:EKJ68007.1} OS=Fusarium pseudograminearum (strain CS3096) PE=4 SV=1
Fusarium0G086160.1	tr|C7YQE4|C7YQE4_NECH7	0	270/270(100.00)	550	Predicted protein {ECO:0000313|EMBL:EEU46010.1} OS=Nectria haematococca (strain 77-13-4 / ATCC MYA-4622 / FGSC 9596 / PE=3 SV=1
Fusarium0G086170.1	tr|C7YQE3|C7YQE3_NECH7	7.53E-64	96/96(100.00)	196	Putative uncharacterized protein {ECO:0000313|EMBL:EEU46453.1} OS=Nectria haematococca (strain 77-13-4 / ATCC MYA-4622 / FGSC 9596 / PE=4 SV=1
Fusarium0G086180.1	tr|C7YQE2|C7YQE2_NECH7	0	708/722(98.06)	1337	Putative uncharacterized protein {ECO:0000313|EMBL:EEU46009.1} OS=Nectria haematococca (strain 77-13-4 / ATCC MYA-4622 / FGSC 9596 / PE=4 SV=1
Fusarium0G086190.1	tr|C7YQE1|C7YQE1_NECH7	0	452/490(92.24)	878	Putative uncharacterized protein {ECO:0000313|EMBL:EEU46452.1} OS=Nectria haematococca (strain 77-13-4 / ATCC MYA-4622 / FGSC 9596 / PE=4 SV=1
Fusarium0G086200.1	tr|C7YQE0|C7YQE0_NECH7	0	492/509(96.66)	996	Predicted protein {ECO:0000313|EMBL:EEU46008.1} OS=Nectria haematococca (strain 77-13-4 / ATCC MYA-4622 / FGSC 9596 / PE=4 SV=1
Fusarium0G086210.1	tr|C7YQD9|C7YQD9_NECH7	0	383/402(95.27)	788	Putative uncharacterized protein {ECO:0000313|EMBL:EEU46451.1} OS=Nectria haematococca (strain 77-13-4 / ATCC MYA-4622 / FGSC 9596 / PE=4 SV=1
Fusarium0G086220.1	tr|C7YQD8|C7YQD8_NECH7	0	387/397(97.48)	790	Predicted protein {ECO:0000313|EMBL:EEU46007.1} OS=Nectria haematococca (strain 77-13-4 / ATCC MYA-4622 / FGSC 9596 / PE=3 SV=1
Fusarium0G086230.1	tr|C7YQD7|C7YQD7_NECH7	0	426/431(98.84)	888	Predicted protein {ECO:0000313|EMBL:EEU46450.1} OS=Nectria haematococca (strain 77-13-4 / ATCC MYA-4622 / FGSC 9596 / PE=4 SV=1
Fusarium0G086240.1	tr|C7YQD6|C7YQD6_NECH7	0	714/720(99.17)	1469	Predicted protein {ECO:0000313|EMBL:EEU46449.1} OS=Nectria haematococca (strain 77-13-4 / ATCC MYA-4622 / FGSC 9596 / PE=4 SV=1
Fusarium0G086250.1	tr|C7YQD4|C7YQD4_NECH7	0	475/482(98.55)	977	Putative uncharacterized protein {ECO:0000313|EMBL:EEU46006.1} OS=Nectria haematococca (strain 77-13-4 / ATCC MYA-4622 / FGSC 9596 / PE=4 SV=1
Fusarium0G086260.1	tr|C7YQD3|C7YQD3_NECH7	0	457/476(96.01)	933	Putative uncharacterized protein {ECO:0000313|EMBL:EEU46447.1} OS=Nectria haematococca (strain 77-13-4 / ATCC MYA-4622 / FGSC 9596 / PE=4 SV=1
Fusarium0G086270.1	tr|W9KTL4|W9KTL4_FUSOX	9.01E-73	133/205(64.88)	234	Uncharacterized protein {ECO:0000313|EMBL:EWZ44488.1} OS=Fusarium oxysporum Fo47 PE=4 SV=1
Fusarium0G086280.1	tr|C7YQD1|C7YQD1_NECH7	0	870/918(94.77)	1781	Predicted protein {ECO:0000313|EMBL:EEU46004.1} OS=Nectria haematococca (strain 77-13-4 / ATCC MYA-4622 / FGSC 9596 / PE=4 SV=1
Fusarium0G086290.1	tr|C7YQD0|C7YQD0_NECH7	0	1140/1187(96.04)	2359	Putative uncharacterized protein {ECO:0000313|EMBL:EEU46446.1} OS=Nectria haematococca (strain 77-13-4 / ATCC MYA-4622 / FGSC 9596 / PE=4 SV=1
Fusarium0G086300.1	tr|C7YQC9|C7YQC9_NECH7	0	400/402(99.50)	835	Predicted protein {ECO:0000313|EMBL:EEU46445.1} OS=Nectria haematococca (strain 77-13-4 / ATCC MYA-4622 / FGSC 9596 / PE=3 SV=1
Fusarium0G086310.1	tr|C7YQC8|C7YQC8_NECH7	0	1056/1080(97.78)	2204	Alpha-mannosidase {ECO:0000256|RuleBase:RU361199} OS=Nectria haematococca (strain 77-13-4 / ATCC MYA-4622 / FGSC 9596 / PE=3 SV=1
Fusarium0G086320.1	tr|C7YQC7|C7YQC7_NECH7	0	336/341(98.53)	687	Putative uncharacterized protein {ECO:0000313|EMBL:EEU46002.1} OS=Nectria haematococca (strain 77-13-4 / ATCC MYA-4622 / FGSC 9596 / PE=4 SV=1
Fusarium0G086330.1	tr|F9F1Y8|F9F1Y8_FUSOF	0	633/1061(59.66)	1115	Uncharacterized protein {ECO:0000313|EMBL:EGU89063.1} OS=Fusarium oxysporum (strain Fo5176) PE=3 SV=1
Fusarium0G086340.1	tr|C7YQC5|C7YQC5_NECH7	1.22E-160	282/310(90.97)	459	Predicted protein {ECO:0000313|EMBL:EEU46001.1} OS=Nectria haematococca (strain 77-13-4 / ATCC MYA-4622 / FGSC 9596 / PE=3 SV=1
Fusarium0G086350.1	tr|C7YQC4|C7YQC4_NECH7	0	524/540(97.04)	1078	tRNA (guanine-N(7)-)-methyltransferase non-catalytic subunit TRM82 {ECO:0000256|HAMAP-Rule:MF_03056} OS=Nectria haematococca (strain 77-13-4 / ATCC MYA-4622 / FGSC 9596 / PE=3 SV=1
Fusarium0G086360.1	tr|C7YQC3|C7YQC3_NECH7	0	416/418(99.52)	864	Predicted protein {ECO:0000313|EMBL:EEU46000.1} OS=Nectria haematococca (strain 77-13-4 / ATCC MYA-4622 / FGSC 9596 / PE=3 SV=1
Fusarium0G086370.1	tr|C7YQB7|C7YQB7_NECH7	0	516/623(82.83)	991	Putative uncharacterized protein {ECO:0000313|EMBL:EEU45996.1} OS=Nectria haematococca (strain 77-13-4 / ATCC MYA-4622 / FGSC 9596 / PE=4 SV=1
Fusarium0G086380.1	tr|C7YQB8|C7YQB8_NECH7	0	727/793(91.68)	1385	Putative uncharacterized protein {ECO:0000313|EMBL:EEU45997.1} OS=Nectria haematococca (strain 77-13-4 / ATCC MYA-4622 / FGSC 9596 / PE=4 SV=1
Fusarium0G086390.1	tr|C7YQB9|C7YQB9_NECH7	0	421/437(96.34)	867	Putative uncharacterized protein {ECO:0000313|EMBL:EEU46441.1} OS=Nectria haematococca (strain 77-13-4 / ATCC MYA-4622 / FGSC 9596 / PE=4 SV=1
Fusarium0G086400.1	tr|C7YQC1|C7YQC1_NECH7	5.31E-44	94/142(66.20)	168	Predicted protein {ECO:0000313|EMBL:EEU45998.1} OS=Nectria haematococca (strain 77-13-4 / ATCC MYA-4622 / FGSC 9596 / PE=4 SV=1
Fusarium0G086410.1	tr|X0JYE7|X0JYE7_FUSOX	5.45E-21	45/97(46.39)	95	Uncharacterized protein {ECO:0000313|EMBL:EXM01492.1} OS=Fusarium oxysporum f. sp. cubense tropical race 4 54006 PE=4 SV=1
Fusarium0G086420.1	tr|C7YQC0|C7YQC0_NECH7	1.24E-124	213/341(62.46)	370	Putative uncharacterized protein {ECO:0000313|EMBL:EEU46442.1} OS=Nectria haematococca (strain 77-13-4 / ATCC MYA-4622 / FGSC 9596 / PE=4 SV=1
Fusarium0G086430.1	tr|C7YQC2|C7YQC2_NECH7	1.97E-103	158/219(72.15)	317	Putative uncharacterized protein {ECO:0000313|EMBL:EEU45999.1} OS=Nectria haematococca (strain 77-13-4 / ATCC MYA-4622 / FGSC 9596 / PE=4 SV=1
Fusarium0G086440.1	tr|C7YQC1|C7YQC1_NECH7	2.48E-68	106/128(82.81)	221	Predicted protein {ECO:0000313|EMBL:EEU45998.1} OS=Nectria haematococca (strain 77-13-4 / ATCC MYA-4622 / FGSC 9596 / PE=4 SV=1
Fusarium0G086450.1	tr|X0CZ95|X0CZ95_FUSOX	2.37E-124	175/237(73.84)	370	Uncharacterized protein {ECO:0000313|EMBL:EXK99850.1} OS=Fusarium oxysporum f. sp. raphani 54005 PE=4 SV=1
Fusarium0G086460.1	tr|C7YQC1|C7YQC1_NECH7	9.40E-24	56/130(43.08)	103	Predicted protein {ECO:0000313|EMBL:EEU45998.1} OS=Nectria haematococca (strain 77-13-4 / ATCC MYA-4622 / FGSC 9596 / PE=4 SV=1
Fusarium0G086470.1	tr|C7YQB6|C7YQB6_NECH7	0	610/641(95.16)	1262	Predicted protein {ECO:0000313|EMBL:EEU45995.1} OS=Nectria haematococca (strain 77-13-4 / ATCC MYA-4622 / FGSC 9596 / PE=4 SV=1
Fusarium0G086480.1	tr|C7YQB6|C7YQB6_NECH7	0	886/946(93.66)	1804	Predicted protein {ECO:0000313|EMBL:EEU45995.1} OS=Nectria haematococca (strain 77-13-4 / ATCC MYA-4622 / FGSC 9596 / PE=4 SV=1
Fusarium0G086490.1	tr|C7YQB5|C7YQB5_NECH7	0	297/307(96.74)	615	Putative uncharacterized protein {ECO:0000313|EMBL:EEU45994.1} OS=Nectria haematococca (strain 77-13-4 / ATCC MYA-4622 / FGSC 9596 / PE=4 SV=1
Fusarium0G086500.1	tr|C7YQB4|C7YQB4_NECH7	1.44E-56	95/95(100.00)	179	Putative uncharacterized protein {ECO:0000313|EMBL:EEU45993.1} OS=Nectria haematococca (strain 77-13-4 / ATCC MYA-4622 / FGSC 9596 / PE=4 SV=1
Fusarium0G086510.1	tr|C7YQB3|C7YQB3_NECH7	0	859/903(95.13)	1691	Putative uncharacterized protein {ECO:0000313|EMBL:EEU46440.1} OS=Nectria haematococca (strain 77-13-4 / ATCC MYA-4622 / FGSC 9596 / PE=4 SV=1
Fusarium0G086520.1	tr|C7YQB2|C7YQB2_NECH7	1.99E-152	218/218(100.00)	431	Putative uncharacterized protein {ECO:0000313|EMBL:EEU45992.1} OS=Nectria haematococca (strain 77-13-4 / ATCC MYA-4622 / FGSC 9596 / PE=4 SV=1
Fusarium0G086530.1	tr|C7YQB1|C7YQB1_NECH7	0	1518/1526(99.48)	3161	Predicted protein {ECO:0000313|EMBL:EEU45991.1} OS=Nectria haematococca (strain 77-13-4 / ATCC MYA-4622 / FGSC 9596 / PE=3 SV=1
Fusarium0G086540.1	tr|C7YQB0|C7YQB0_NECH7	0	703/774(90.83)	1435	Putative uncharacterized protein {ECO:0000313|EMBL:EEU46439.1} OS=Nectria haematococca (strain 77-13-4 / ATCC MYA-4622 / FGSC 9596 / PE=4 SV=1
Fusarium0G086550.1	tr|C7YQA9|C7YQA9_NECH7	0	402/408(98.53)	814	Predicted protein {ECO:0000313|EMBL:EEU46438.1} OS=Nectria haematococca (strain 77-13-4 / ATCC MYA-4622 / FGSC 9596 / PE=4 SV=1
Fusarium0G086560.1	tr|C7YQA8|C7YQA8_NECH7	0	413/454(90.97)	807	Putative uncharacterized protein {ECO:0000313|EMBL:EEU45990.1} OS=Nectria haematococca (strain 77-13-4 / ATCC MYA-4622 / FGSC 9596 / PE=4 SV=1
Fusarium0G086570.1	tr|C7YQA7|C7YQA7_NECH7	6.50E-145	202/206(98.06)	411	Predicted protein {ECO:0000313|EMBL:EEU46437.1} OS=Nectria haematococca (strain 77-13-4 / ATCC MYA-4622 / FGSC 9596 / PE=4 SV=1
Fusarium0G086580.1	tr|C7YQA6|C7YQA6_NECH7	0	324/335(96.72)	656	Predicted protein {ECO:0000313|EMBL:EEU45989.1} OS=Nectria haematococca (strain 77-13-4 / ATCC MYA-4622 / FGSC 9596 / PE=4 SV=1
Fusarium0G086590.1	tr|C7YQA5|C7YQA5_NECH7	0	897/908(98.79)	1824	Putative uncharacterized protein {ECO:0000313|EMBL:EEU45988.1} OS=Nectria haematococca (strain 77-13-4 / ATCC MYA-4622 / FGSC 9596 / PE=4 SV=1
Fusarium0G086600.1	tr|C7YQA4|C7YQA4_NECH7	0	311/333(93.39)	626	Putative uncharacterized protein {ECO:0000313|EMBL:EEU46436.1} OS=Nectria haematococca (strain 77-13-4 / ATCC MYA-4622 / FGSC 9596 / PE=4 SV=1
Fusarium0G086610.1	tr|C7YQA3|C7YQA3_NECH7	0	613/709(86.46)	1273	Putative uncharacterized protein {ECO:0000313|EMBL:EEU45987.1} OS=Nectria haematococca (strain 77-13-4 / ATCC MYA-4622 / FGSC 9596 / PE=4 SV=1
Fusarium0G086620.1	tr|C7YQA2|C7YQA2_NECH7	0	513/598(85.79)	988	Putative uncharacterized protein {ECO:0000313|EMBL:EEU45986.1} OS=Nectria haematococca (strain 77-13-4 / ATCC MYA-4622 / FGSC 9596 / PE=4 SV=1
Fusarium0G086630.1	tr|C7YQA1|C7YQA1_NECH7	0	358/378(94.71)	723	Putative uncharacterized protein {ECO:0000313|EMBL:EEU45985.1} OS=Nectria haematococca (strain 77-13-4 / ATCC MYA-4622 / FGSC 9596 / PE=4 SV=1
Fusarium0G086640.1	tr|C7YQA0|C7YQA0_NECH7	3.23E-138	202/227(88.99)	399	Uridylate kinase {ECO:0000256|HAMAP-Rule:MF_03172} OS=Nectria haematococca (strain 77-13-4 / ATCC MYA-4622 / FGSC 9596 / PE=3 SV=1
Fusarium0G086650.1	tr|C7YQ98|C7YQ98_NECH7	0	598/635(94.17)	1225	Predicted protein {ECO:0000313|EMBL:EEU45983.1} OS=Nectria haematococca (strain 77-13-4 / ATCC MYA-4622 / FGSC 9596 / PE=4 SV=1
Fusarium0G086660.1	tr|C7YQ97|C7YQ97_NECH7	0	1067/1089(97.98)	2197	Predicted protein {ECO:0000313|EMBL:EEU45982.1} OS=Nectria haematococca (strain 77-13-4 / ATCC MYA-4622 / FGSC 9596 / PE=4 SV=1
Fusarium0G086670.1	tr|C7YQ96|C7YQ96_NECH7	0	1158/1251(92.57)	2351	Predicted protein {ECO:0000313|EMBL:EEU46434.1} OS=Nectria haematococca (strain 77-13-4 / ATCC MYA-4622 / FGSC 9596 / PE=4 SV=1
Fusarium0G086680.1	tr|C7YQ95|C7YQ95_NECH7	0	1264/1321(95.69)	2557	Predicted protein {ECO:0000313|EMBL:EEU46433.1} OS=Nectria haematococca (strain 77-13-4 / ATCC MYA-4622 / FGSC 9596 / PE=4 SV=1
Fusarium0G086690.1	tr|K3W247|K3W247_FUSPC	1.61E-143	219/260(84.23)	425	Uncharacterized protein {ECO:0000313|EMBL:EKJ77020.1} OS=Fusarium pseudograminearum (strain CS3096) PE=4 SV=1
Fusarium0G086700.1	tr|C7YQ93|C7YQ93_NECH7	0	791/805(98.26)	1612	Putative uncharacterized protein CPH2101 {ECO:0000313|EMBL:EEU45981.1} (Fragment) OS=Nectria haematococca (strain 77-13-4 / ATCC MYA-4622 / FGSC 9596 / PE=4 SV=1
Fusarium0G086710.1	tr|C7YQ92|C7YQ92_NECH7	0	984/1018(96.66)	1986	Putative uncharacterized protein {ECO:0000313|EMBL:EEU46431.1} OS=Nectria haematococca (strain 77-13-4 / ATCC MYA-4622 / FGSC 9596 / PE=4 SV=1
Fusarium0G086720.1	tr|C7YQ91|C7YQ91_NECH7	0	268/270(99.26)	555	Phosphomannomutase {ECO:0000256|RuleBase:RU361118} OS=Nectria haematococca (strain 77-13-4 / ATCC MYA-4622 / FGSC 9596 / PE=3 SV=1
Fusarium0G086730.1	tr|C7YQ90|C7YQ90_NECH7	0	1108/1231(90.01)	2114	Putative uncharacterized protein {ECO:0000313|EMBL:EEU45980.1} OS=Nectria haematococca (strain 77-13-4 / ATCC MYA-4622 / FGSC 9596 / PE=4 SV=1
Fusarium0G086740.1	tr|C7YQ89|C7YQ89_NECH7	0	1084/1100(98.55)	2243	Predicted protein {ECO:0000313|EMBL:EEU46429.1} OS=Nectria haematococca (strain 77-13-4 / ATCC MYA-4622 / FGSC 9596 / PE=3 SV=1
Fusarium0G086750.1	tr|W9IWD9|W9IWD9_FUSOX	0	290/325(89.23)	613	Geranylgeranyl transferase type-2 subunit beta {ECO:0000313|EMBL:EWY99017.1} OS=Fusarium oxysporum FOSC 3-a PE=4 SV=1
Fusarium0G086760.1	tr|C7YQ86|C7YQ86_NECH7	0	296/306(96.73)	622	Putative uncharacterized protein {ECO:0000313|EMBL:EEU46428.1} OS=Nectria haematococca (strain 77-13-4 / ATCC MYA-4622 / FGSC 9596 / PE=4 SV=1
Fusarium0G086770.1	tr|C7YQ85|C7YQ85_NECH7	0	407/412(98.79)	845	Putative uncharacterized protein {ECO:0000313|EMBL:EEU46427.1} OS=Nectria haematococca (strain 77-13-4 / ATCC MYA-4622 / FGSC 9596 / PE=4 SV=1
Fusarium0G086780.1	tr|C7YQ84|C7YQ84_NECH7	5.00E-126	186/201(92.54)	362	Predicted protein {ECO:0000313|EMBL:EEU45977.1} OS=Nectria haematococca (strain 77-13-4 / ATCC MYA-4622 / FGSC 9596 / PE=4 SV=1
Fusarium0G086790.1	tr|C7YQ83|C7YQ83_NECH7	0	422/461(91.54)	852	Predicted protein {ECO:0000313|EMBL:EEU46426.1} OS=Nectria haematococca (strain 77-13-4 / ATCC MYA-4622 / FGSC 9596 / PE=4 SV=1
Fusarium0G086800.1	tr|C7YQ82|C7YQ82_NECH7	0	792/813(97.42)	1638	Predicted protein {ECO:0000313|EMBL:EEU45976.1} OS=Nectria haematococca (strain 77-13-4 / ATCC MYA-4622 / FGSC 9596 / PE=3 SV=1
Fusarium0G086810.1	tr|C7YQ81|C7YQ81_NECH7	0	662/687(96.36)	1353	Predicted protein {ECO:0000313|EMBL:EEU46425.1} OS=Nectria haematococca (strain 77-13-4 / ATCC MYA-4622 / FGSC 9596 / PE=3 SV=1
Fusarium0G086820.1	tr|C7YQ80|C7YQ80_NECH7	0	351/354(99.15)	700	Putative uncharacterized protein {ECO:0000313|EMBL:EEU45975.1} OS=Nectria haematococca (strain 77-13-4 / ATCC MYA-4622 / FGSC 9596 / PE=4 SV=1
Fusarium0G086830.1	tr|C7YQ79|C7YQ79_NECH7	0	354/450(78.67)	731	Predicted protein {ECO:0000313|EMBL:EEU45974.1} OS=Nectria haematococca (strain 77-13-4 / ATCC MYA-4622 / FGSC 9596 / PE=4 SV=1
Fusarium0G086840.1	tr|X0KHT6|X0KHT6_FUSOX	0	1132/1353(83.67)	2241	Chromodomain-helicase-DNA-binding protein 1 {ECO:0000313|EMBL:EXM08241.1} OS=Fusarium oxysporum f. sp. cubense tropical race 4 54006 PE=4 SV=1
Fusarium0G086850.1	tr|I1RSI0|I1RSI0_GIBZE	0	542/573(94.59)	1132	Uncharacterized protein {ECO:0000313|EnsemblFungi:FGSG_07101P0} OS=Gibberella zeae (strain PH-1 / ATCC MYA-4620 / FGSC 9075 / NRRL 31084) PE=3 SV=1
Fusarium0G086860.1	tr|C7YQ77|C7YQ77_NECH7	0	784/794(98.74)	1577	Putative uncharacterized protein {ECO:0000313|EMBL:EEU45972.1} OS=Nectria haematococca (strain 77-13-4 / ATCC MYA-4622 / FGSC 9596 / PE=4 SV=1
Fusarium0G086870.1	tr|C7YQ76|C7YQ76_NECH7	0	608/625(97.28)	1228	Putative uncharacterized protein {ECO:0000313|EMBL:EEU46424.1} OS=Nectria haematococca (strain 77-13-4 / ATCC MYA-4622 / FGSC 9596 / PE=4 SV=1
Fusarium0G086880.1	tr|C7YQ75|C7YQ75_NECH7	0	813/904(89.93)	1531	Putative uncharacterized protein {ECO:0000313|EMBL:EEU45971.1} OS=Nectria haematococca (strain 77-13-4 / ATCC MYA-4622 / FGSC 9596 / PE=4 SV=1
Fusarium0G086890.1	tr|C7YQ74|C7YQ74_NECH7	0	503/519(96.92)	1046	Putative uncharacterized protein {ECO:0000313|EMBL:EEU45970.1} OS=Nectria haematococca (strain 77-13-4 / ATCC MYA-4622 / FGSC 9596 / PE=4 SV=1
Fusarium0G086900.1	tr|C7YQ73|C7YQ73_NECH7	9.45E-171	238/240(99.17)	479	Predicted protein {ECO:0000313|EMBL:EEU45969.1} OS=Nectria haematococca (strain 77-13-4 / ATCC MYA-4622 / FGSC 9596 / PE=4 SV=1
Fusarium0G086910.1	tr|C7YQ72|C7YQ72_NECH7	1.88E-170	234/240(97.50)	479	Putative uncharacterized protein {ECO:0000313|EMBL:EEU46423.1} OS=Nectria haematococca (strain 77-13-4 / ATCC MYA-4622 / FGSC 9596 / PE=4 SV=1
Fusarium0G086920.1	tr|C7YQ71|C7YQ71_NECH7	0	647/684(94.59)	1325	Putative uncharacterized protein {ECO:0000313|EMBL:EEU45968.1} OS=Nectria haematococca (strain 77-13-4 / ATCC MYA-4622 / FGSC 9596 / PE=4 SV=1
Fusarium0G086930.1	tr|C7YQ70|C7YQ70_NECH7	1.04E-108	156/173(90.17)	320	Predicted protein {ECO:0000313|EMBL:EEU45967.1} OS=Nectria haematococca (strain 77-13-4 / ATCC MYA-4622 / FGSC 9596 / PE=4 SV=1
Fusarium0G086940.1	tr|C7YQ69|C7YQ69_NECH7	0	340/344(98.84)	690	Predicted protein {ECO:0000313|EMBL:EEU46422.1} OS=Nectria haematococca (strain 77-13-4 / ATCC MYA-4622 / FGSC 9596 / PE=4 SV=1
Fusarium0G086950.1	tr|C7YQ67|C7YQ67_NECH7	2.50E-63	103/107(96.26)	196	Predicted protein {ECO:0000313|EMBL:EEU46421.1} OS=Nectria haematococca (strain 77-13-4 / ATCC MYA-4622 / FGSC 9596 / PE=4 SV=1
Fusarium0G086960.1	tr|C7YQ66|C7YQ66_NECH7	5.92E-138	217/246(88.21)	429	Putative uncharacterized protein {ECO:0000313|EMBL:EEU46420.1} OS=Nectria haematococca (strain 77-13-4 / ATCC MYA-4622 / FGSC 9596 / PE=4 SV=1
Fusarium0G086970.1	tr|W9J2B7|W9J2B7_FUSOX	7.52E-41	63/78(80.77)	138	Uncharacterized protein {ECO:0000313|EMBL:EWY98979.1} OS=Fusarium oxysporum FOSC 3-a PE=4 SV=1
Fusarium0G086980.1	tr|C7YQ65|C7YQ65_NECH7	3.45E-78	117/117(100.00)	234	Predicted protein {ECO:0000313|EMBL:EEU46419.1} OS=Nectria haematococca (strain 77-13-4 / ATCC MYA-4622 / FGSC 9596 / PE=4 SV=1
Fusarium0G086990.1	tr|C7YQ64|C7YQ64_NECH7	1.62E-139	202/241(83.82)	399	Putative uncharacterized protein {ECO:0000313|EMBL:EEU46418.1} OS=Nectria haematococca (strain 77-13-4 / ATCC MYA-4622 / FGSC 9596 / PE=4 SV=1
Fusarium0G087000.1	tr|C7YQ63|C7YQ63_NECH7	0	683/684(99.85)	1411	Predicted protein {ECO:0000313|EMBL:EEU46417.1} OS=Nectria haematococca (strain 77-13-4 / ATCC MYA-4622 / FGSC 9596 / PE=4 SV=1
Fusarium0G087010.1	tr|C7YQ62|C7YQ62_NECH7	0	417/433(96.30)	852	Putative uncharacterized protein {ECO:0000313|EMBL:EEU46416.1} OS=Nectria haematococca (strain 77-13-4 / ATCC MYA-4622 / FGSC 9596 / PE=4 SV=1
Fusarium0G087020.1	tr|C7YQ61|C7YQ61_NECH7	0	1842/1882(97.87)	3760	Predicted protein {ECO:0000313|EMBL:EEU45965.1} OS=Nectria haematococca (strain 77-13-4 / ATCC MYA-4622 / FGSC 9596 / PE=4 SV=1
Fusarium0G087030.1	tr|C7YQ60|C7YQ60_NECH7	0	538/572(94.06)	1092	Predicted protein {ECO:0000313|EMBL:EEU46415.1} OS=Nectria haematococca (strain 77-13-4 / ATCC MYA-4622 / FGSC 9596 / PE=4 SV=1
Fusarium0G087040.1	tr|W7MKE8|W7MKE8_GIBM7	1.63E-73	118/162(72.84)	228	Uncharacterized protein {ECO:0000313|EMBL:EWG48254.1} OS=Gibberella moniliformis (strain M3125 / FGSC 7600) PE=4 SV=1
Fusarium0G087050.1	tr|C7YQ59|C7YQ59_NECH7	0	547/588(93.03)	1135	Putative uncharacterized protein {ECO:0000313|EMBL:EEU45964.1} OS=Nectria haematococca (strain 77-13-4 / ATCC MYA-4622 / FGSC 9596 / PE=3 SV=1
Fusarium0G087060.1	tr|C7YQ58|C7YQ58_NECH7	0	273/286(95.45)	570	Putative uncharacterized protein {ECO:0000313|EMBL:EEU46414.1} OS=Nectria haematococca (strain 77-13-4 / ATCC MYA-4622 / FGSC 9596 / PE=4 SV=1
Fusarium0G087070.1	tr|C7YQ57|C7YQ57_NECH7	0	469/492(95.33)	972	Putative uncharacterized protein {ECO:0000313|EMBL:EEU46413.1} OS=Nectria haematococca (strain 77-13-4 / ATCC MYA-4622 / FGSC 9596 / PE=4 SV=1
Fusarium0G087080.1	tr|C7YQ56|C7YQ56_NECH7	0	360/363(99.17)	740	Predicted protein {ECO:0000313|EMBL:EEU46412.1} OS=Nectria haematococca (strain 77-13-4 / ATCC MYA-4622 / FGSC 9596 / PE=4 SV=1
Fusarium0G087090.1	tr|C7YQ55|C7YQ55_NECH7	0	451/481(93.76)	914	Putative uncharacterized protein {ECO:0000313|EMBL:EEU45963.1} OS=Nectria haematococca (strain 77-13-4 / ATCC MYA-4622 / FGSC 9596 / PE=4 SV=1
Fusarium0G087100.1	tr|C7YQ54|C7YQ54_NECH7	0	323/323(100.00)	662	Putative uncharacterized protein {ECO:0000313|EMBL:EEU46411.1} OS=Nectria haematococca (strain 77-13-4 / ATCC MYA-4622 / FGSC 9596 / PE=4 SV=1
Fusarium0G087110.1	tr|C7YQ53|C7YQ53_NECH7	0	954/1098(86.89)	1724	Putative uncharacterized protein {ECO:0000313|EMBL:EEU45962.1} OS=Nectria haematococca (strain 77-13-4 / ATCC MYA-4622 / FGSC 9596 / PE=4 SV=1
Fusarium0G087120.1	tr|C7YQ52|C7YQ52_NECH7	0	383/404(94.80)	784	Putative uncharacterized protein {ECO:0000313|EMBL:EEU46410.1} (Fragment) OS=Nectria haematococca (strain 77-13-4 / ATCC MYA-4622 / FGSC 9596 / PE=4 SV=1
Fusarium0G087130.1	tr|C7YQ51|C7YQ51_NECH7	7.68E-70	110/138(79.71)	214	Predicted protein {ECO:0000313|EMBL:EEU46409.1} OS=Nectria haematococca (strain 77-13-4 / ATCC MYA-4622 / FGSC 9596 / PE=4 SV=1
Fusarium0G087140.1	tr|C7YQ50|C7YQ50_NECH7	0	1152/1190(96.81)	2367	Pyruvate carboxylase {ECO:0000256|PIRNR:PIRNR001594} OS=Nectria haematococca (strain 77-13-4 / ATCC MYA-4622 / FGSC 9596 / PE=4 SV=1
Fusarium0G087150.1	tr|C7YQ49|C7YQ49_NECH7	0	388/438(88.58)	777	Putative uncharacterized protein {ECO:0000313|EMBL:EEU45961.1} OS=Nectria haematococca (strain 77-13-4 / ATCC MYA-4622 / FGSC 9596 / PE=4 SV=1
Fusarium0G087160.1	tr|C7YQ48|C7YQ48_NECH7	4.02E-115	165/173(95.38)	333	Putative uncharacterized protein {ECO:0000313|EMBL:EEU45960.1} OS=Nectria haematococca (strain 77-13-4 / ATCC MYA-4622 / FGSC 9596 / PE=4 SV=1
Fusarium0G087170.1	tr|C7YQ47|C7YQ47_NECH7	1.93E-104	171/199(85.93)	307	Putative uncharacterized protein {ECO:0000313|EMBL:EEU45959.1} OS=Nectria haematococca (strain 77-13-4 / ATCC MYA-4622 / FGSC 9596 / PE=4 SV=1
Fusarium0G087180.1	tr|C7YQ46|C7YQ46_NECH7	0	364/379(96.04)	734	Putative uncharacterized protein {ECO:0000313|EMBL:EEU45958.1} OS=Nectria haematococca (strain 77-13-4 / ATCC MYA-4622 / FGSC 9596 / PE=4 SV=1
Fusarium0G087190.1	tr|C7YQ45|C7YQ45_NECH7	0	275/278(98.92)	572	Predicted protein {ECO:0000313|EMBL:EEU46407.1} OS=Nectria haematococca (strain 77-13-4 / ATCC MYA-4622 / FGSC 9596 / PE=4 SV=1
Fusarium0G087200.1	tr|C7YQ44|C7YQ44_NECH7	0	818/820(99.76)	1670	Putative uncharacterized protein {ECO:0000313|EMBL:EEU45957.1} OS=Nectria haematococca (strain 77-13-4 / ATCC MYA-4622 / FGSC 9596 / PE=4 SV=1
Fusarium0G087210.1	tr|C7YQ43|C7YQ43_NECH7	0	628/632(99.37)	1311	Predicted protein {ECO:0000313|EMBL:EEU46406.1} OS=Nectria haematococca (strain 77-13-4 / ATCC MYA-4622 / FGSC 9596 / PE=4 SV=1
Fusarium0G087220.1	tr|C7YQ42|C7YQ42_NECH7	0	452/454(99.56)	920	Putative uncharacterized protein {ECO:0000313|EMBL:EEU46405.1} OS=Nectria haematococca (strain 77-13-4 / ATCC MYA-4622 / FGSC 9596 / PE=4 SV=1
Fusarium0G087230.1	tr|C7YQ41|C7YQ41_NECH7	0	1072/1142(93.87)	1921	Putative uncharacterized protein {ECO:0000313|EMBL:EEU45956.1} (Fragment) OS=Nectria haematococca (strain 77-13-4 / ATCC MYA-4622 / FGSC 9596 / PE=4 SV=1
Fusarium0G087240.1	tr|W9KKM9|W9KKM9_FUSOX	1.44E-110	159/238(66.81)	328	Uncharacterized protein {ECO:0000313|EMBL:EWZ44992.1} OS=Fusarium oxysporum Fo47 PE=4 SV=1
Fusarium0G087250.1	tr|J9MFU2|J9MFU2_FUSO4	0	344/405(84.94)	716	Uncharacterized protein {ECO:0000313|EnsemblFungi:FOXG_01745P0} OS=Fusarium oxysporum f. sp. lycopersici (strain 4287 / CBS 123668 / FGSC PE=4 SV=1
Fusarium0G087260.1	tr|C7YQ38|C7YQ38_NECH7	0	294/301(97.67)	607	Predicted protein {ECO:0000313|EMBL:EEU46402.1} OS=Nectria haematococca (strain 77-13-4 / ATCC MYA-4622 / FGSC 9596 / PE=4 SV=1
Fusarium0G087270.1	tr|C7YQ37|C7YQ37_NECH7	9.80E-117	160/164(97.56)	336	Predicted protein {ECO:0000313|EMBL:EEU45955.1} OS=Nectria haematococca (strain 77-13-4 / ATCC MYA-4622 / FGSC 9596 / PE=4 SV=1
Fusarium0G087280.1	tr|C7YQ36|C7YQ36_NECH7	1.09E-102	149/180(82.78)	301	3-hydroxyanthranilate 3,4-dioxygenase {ECO:0000256|HAMAP-Rule:MF_03019} OS=Nectria haematococca (strain 77-13-4 / ATCC MYA-4622 / FGSC 9596 / PE=3 SV=1
Fusarium0G087290.1	tr|C7YQ35|C7YQ35_NECH7	1.01E-171	236/238(99.16)	482	Predicted protein {ECO:0000313|EMBL:EEU45954.1} OS=Nectria haematococca (strain 77-13-4 / ATCC MYA-4622 / FGSC 9596 / PE=4 SV=1
Fusarium0G087300.1	tr|C7YQ34|C7YQ34_NECH7	0	492/560(87.86)	1030	Putative uncharacterized protein {ECO:0000313|EMBL:EEU46400.1} OS=Nectria haematococca (strain 77-13-4 / ATCC MYA-4622 / FGSC 9596 / PE=4 SV=1
Fusarium0G087310.1	tr|C7YQ33|C7YQ33_NECH7	0	955/960(99.48)	1966	Predicted protein {ECO:0000313|EMBL:EEU45953.1} OS=Nectria haematococca (strain 77-13-4 / ATCC MYA-4622 / FGSC 9596 / PE=4 SV=1
Fusarium0G087320.1	tr|C7YQ32|C7YQ32_NECH7	0	319/319(100.00)	655	Predicted protein {ECO:0000313|EMBL:EEU46399.1} OS=Nectria haematococca (strain 77-13-4 / ATCC MYA-4622 / FGSC 9596 / PE=4 SV=1
Fusarium0G087330.1	tr|G9NDI3|G9NDI3_HYPVG	4.89E-148	204/261(78.16)	424	Uncharacterized protein {ECO:0000313|EMBL:EHK15750.1} OS=Hypocrea virens (strain Gv29-8 / FGSC 10586) PE=4 SV=1
Fusarium0G087340.1	tr|C7YQ30|C7YQ30_NECH7	0	1195/1228(97.31)	2430	Putative uncharacterized protein {ECO:0000313|EMBL:EEU46397.1} OS=Nectria haematococca (strain 77-13-4 / ATCC MYA-4622 / FGSC 9596 / PE=4 SV=1
Fusarium0G087350.1	tr|C7YQ29|C7YQ29_NECH7	0	345/373(92.49)	686	Putative uncharacterized protein {ECO:0000313|EMBL:EEU46396.1} OS=Nectria haematococca (strain 77-13-4 / ATCC MYA-4622 / FGSC 9596 / PE=4 SV=1
Fusarium0G087360.1	tr|C7YQ28|C7YQ28_NECH7	0	1196/1216(98.36)	2442	Predicted protein {ECO:0000313|EMBL:EEU45952.1} OS=Nectria haematococca (strain 77-13-4 / ATCC MYA-4622 / FGSC 9596 / PE=4 SV=1
Fusarium0G087370.1	tr|C7YQ27|C7YQ27_NECH7	0	354/362(97.79)	748	Putative uncharacterized protein {ECO:0000313|EMBL:EEU45951.1} (Fragment) OS=Nectria haematococca (strain 77-13-4 / ATCC MYA-4622 / FGSC 9596 / PE=4 SV=1
Fusarium0G087380.1	tr|C7YQ26|C7YQ26_NECH7	0	529/544(97.24)	1060	Putative uncharacterized protein {ECO:0000313|EMBL:EEU46395.1} OS=Nectria haematococca (strain 77-13-4 / ATCC MYA-4622 / FGSC 9596 / PE=4 SV=1
Fusarium0G087390.1	tr|C9SLX6|C9SLX6_VERA1	4.45E-45	97/158(61.39)	152	40S ribosomal protein S13 {ECO:0000313|EMBL:EEY19791.1} OS=Fusarium alfalfae (strain VaMs.102 / ATCC MYA-4576 / FGSC 10136) PE=4 SV=1
Fusarium0G087400.1	tr|I1RSD1|I1RSD1_GIBZE	1.75E-54	96/147(65.31)	176	Uncharacterized protein {ECO:0000313|EMBL:ESU13234.1, ECO:0000313|EnsemblFungi:FGSG_07047P0} OS=Gibberella zeae (strain PH-1 / ATCC MYA-4620 / FGSC 9075 / NRRL 31084) PE=4 SV=1
Fusarium0G087410.1	tr|C7YQ24|C7YQ24_NECH7	0	824/850(96.94)	1720	Predicted protein {ECO:0000313|EMBL:EEU46393.1} OS=Nectria haematococca (strain 77-13-4 / ATCC MYA-4622 / FGSC 9596 / PE=4 SV=1
Fusarium0G087420.1	tr|C7YQ23|C7YQ23_NECH7	2.06E-152	227/228(99.56)	432	Putative uncharacterized protein {ECO:0000313|EMBL:EEU45950.1} OS=Nectria haematococca (strain 77-13-4 / ATCC MYA-4622 / FGSC 9596 / PE=4 SV=1
Fusarium0G087430.1	tr|C7YQ22|C7YQ22_NECH7	0	498/501(99.40)	1038	Predicted protein {ECO:0000313|EMBL:EEU46392.1} (Fragment) OS=Nectria haematococca (strain 77-13-4 / ATCC MYA-4622 / FGSC 9596 / PE=4 SV=1
Fusarium0G087440.1	tr|C7YQ21|C7YQ21_NECH7	0	728/743(97.98)	1495	Predicted protein {ECO:0000313|EMBL:EEU45949.1} OS=Nectria haematococca (strain 77-13-4 / ATCC MYA-4622 / FGSC 9596 / PE=4 SV=1
Fusarium0G087450.1	tr|C7YQ20|C7YQ20_NECH7	7.92E-130	180/181(99.45)	371	Putative uncharacterized protein {ECO:0000313|EMBL:EEU46391.1} OS=Nectria haematococca (strain 77-13-4 / ATCC MYA-4622 / FGSC 9596 / PE=4 SV=1
Fusarium0G087460.1	tr|C7YQ19|C7YQ19_NECH7	0	287/293(97.95)	568	Predicted protein {ECO:0000313|EMBL:EEU46390.1} OS=Nectria haematococca (strain 77-13-4 / ATCC MYA-4622 / FGSC 9596 / PE=4 SV=1
Fusarium0G087470.1	tr|C7YQ18|C7YQ18_NECH7	0	457/460(99.35)	939	Putative uncharacterized protein {ECO:0000313|EMBL:EEU45948.1} OS=Nectria haematococca (strain 77-13-4 / ATCC MYA-4622 / FGSC 9596 / PE=3 SV=1
Fusarium0G087480.1	tr|C7YQ17|C7YQ17_NECH7	0	413/453(91.17)	811	Putative uncharacterized protein {ECO:0000313|EMBL:EEU45947.1} OS=Nectria haematococca (strain 77-13-4 / ATCC MYA-4622 / FGSC 9596 / PE=4 SV=1
Fusarium0G087490.1	tr|W7MKM0|W7MKM0_GIBM7	0	582/714(81.51)	1162	Uncharacterized protein {ECO:0000313|EMBL:EWG48329.1} OS=Gibberella moniliformis (strain M3125 / FGSC 7600) PE=4 SV=1
Fusarium0G087500.1	tr|C7YQ15|C7YQ15_NECH7	0	486/493(98.58)	1009	Predicted protein {ECO:0000313|EMBL:EEU45945.1} OS=Nectria haematococca (strain 77-13-4 / ATCC MYA-4622 / FGSC 9596 / PE=3 SV=1
Fusarium0G087510.1	tr|C7YQ14|C7YQ14_NECH7	0	257/258(99.61)	528	Predicted protein {ECO:0000313|EMBL:EEU46389.1} OS=Nectria haematococca (strain 77-13-4 / ATCC MYA-4622 / FGSC 9596 / PE=4 SV=1
Fusarium0G087520.1	tr|C7YQ13|C7YQ13_NECH7	6.10E-178	242/246(98.37)	498	Predicted protein {ECO:0000313|EMBL:EEU45944.1} OS=Nectria haematococca (strain 77-13-4 / ATCC MYA-4622 / FGSC 9596 / PE=4 SV=1
Fusarium0G087530.1	tr|C7YQ12|C7YQ12_NECH7	0	353/359(98.33)	732	Predicted protein {ECO:0000313|EMBL:EEU46388.1} OS=Nectria haematococca (strain 77-13-4 / ATCC MYA-4622 / FGSC 9596 / PE=4 SV=1
Fusarium0G087540.1	tr|C7YQ11|C7YQ11_NECH7	0	805/813(99.02)	1682	Putative uncharacterized protein {ECO:0000313|EMBL:EEU46387.1} OS=Nectria haematococca (strain 77-13-4 / ATCC MYA-4622 / FGSC 9596 / PE=4 SV=1
Fusarium0G087550.1	tr|C7YQ10|C7YQ10_NECH7	0	263/267(98.50)	538	Putative uncharacterized protein {ECO:0000313|EMBL:EEU45943.1} OS=Nectria haematococca (strain 77-13-4 / ATCC MYA-4622 / FGSC 9596 / PE=4 SV=1
Fusarium0G087560.1	tr|C7YQ09|C7YQ09_NECH7	3.48E-165	227/227(100.00)	464	Predicted protein {ECO:0000313|EMBL:EEU46386.1} OS=Nectria haematococca (strain 77-13-4 / ATCC MYA-4622 / FGSC 9596 / PE=4 SV=1
Fusarium0G087570.1	tr|C7YQ08|C7YQ08_NECH7	0	290/295(98.31)	580	Putative uncharacterized protein {ECO:0000313|EMBL:EEU46385.1} OS=Nectria haematococca (strain 77-13-4 / ATCC MYA-4622 / FGSC 9596 / PE=4 SV=1
Fusarium0G087580.1	tr|C7YQ07|C7YQ07_NECH7	0	1137/1312(86.66)	2302	Putative uncharacterized protein {ECO:0000313|EMBL:EEU46384.1} OS=Nectria haematococca (strain 77-13-4 / ATCC MYA-4622 / FGSC 9596 / PE=4 SV=1
Fusarium0G087590.1	tr|C7YQ06|C7YQ06_NECH7	0	306/310(98.71)	633	Putative uncharacterized protein {ECO:0000313|EMBL:EEU46383.1} OS=Nectria haematococca (strain 77-13-4 / ATCC MYA-4622 / FGSC 9596 / PE=4 SV=1
Fusarium0G087600.1	tr|C7YQ05|C7YQ05_NECH7	0	337/352(95.74)	702	Putative uncharacterized protein {ECO:0000313|EMBL:EEU45942.1} OS=Nectria haematococca (strain 77-13-4 / ATCC MYA-4622 / FGSC 9596 / PE=4 SV=1
Fusarium0G087610.1	tr|C7YQ05|C7YQ05_NECH7	7.73E-104	150/152(98.68)	315	Putative uncharacterized protein {ECO:0000313|EMBL:EEU45942.1} OS=Nectria haematococca (strain 77-13-4 / ATCC MYA-4622 / FGSC 9596 / PE=4 SV=1
Fusarium0G087620.1	tr|C7YQ04|C7YQ04_NECH7	0	525/528(99.43)	1077	Putative uncharacterized protein {ECO:0000313|EMBL:EEU45941.1} OS=Nectria haematococca (strain 77-13-4 / ATCC MYA-4622 / FGSC 9596 / PE=3 SV=1
Fusarium0G087630.1	tr|C7YQ03|C7YQ03_NECH7	0	392/393(99.75)	799	Predicted protein {ECO:0000313|EMBL:EEU45940.1} OS=Nectria haematococca (strain 77-13-4 / ATCC MYA-4622 / FGSC 9596 / PE=4 SV=1
Fusarium0G087640.1	tr|C7YQ02|C7YQ02_NECH7	0	490/498(98.39)	1015	Putative uncharacterized protein {ECO:0000313|EMBL:EEU46382.1} OS=Nectria haematococca (strain 77-13-4 / ATCC MYA-4622 / FGSC 9596 / PE=4 SV=1
Fusarium0G087650.1	tr|C7YQ01|C7YQ01_NECH7	0	325/326(99.69)	672	Putative uncharacterized protein {ECO:0000313|EMBL:EEU45939.1} OS=Nectria haematococca (strain 77-13-4 / ATCC MYA-4622 / FGSC 9596 / PE=4 SV=1
Fusarium0G087660.1	tr|C7YQ00|C7YQ00_NECH7	0	500/515(97.09)	1023	Putative uncharacterized protein {ECO:0000313|EMBL:EEU46381.1} OS=Nectria haematococca (strain 77-13-4 / ATCC MYA-4622 / FGSC 9596 / PE=4 SV=1
Fusarium0G087670.1	tr|C7YPZ9|C7YPZ9_NECH7	0	436/438(99.54)	904	Putative uncharacterized protein {ECO:0000313|EMBL:EEU45938.1} OS=Nectria haematococca (strain 77-13-4 / ATCC MYA-4622 / FGSC 9596 / PE=4 SV=1
Fusarium0G087680.1	tr|C7YPZ8|C7YPZ8_NECH7	0	1339/1411(94.90)	2702	Putative uncharacterized protein {ECO:0000313|EMBL:EEU46380.1} OS=Nectria haematococca (strain 77-13-4 / ATCC MYA-4622 / FGSC 9596 / PE=4 SV=1
Fusarium0G087690.1	tr|C7YPZ7|C7YPZ7_NECH7	2.86E-142	198/200(99.00)	404	Bacterial-type extracellular deoxyribonuclease {ECO:0000313|EMBL:EEU45937.1} OS=Nectria haematococca (strain 77-13-4 / ATCC MYA-4622 / FGSC 9596 / PE=4 SV=1
Fusarium0G087700.1	tr|C7YPZ6|C7YPZ6_NECH7	0	367/458(80.13)	759	Putative uncharacterized protein {ECO:0000313|EMBL:EEU45936.1} OS=Nectria haematococca (strain 77-13-4 / ATCC MYA-4622 / FGSC 9596 / PE=4 SV=1
Fusarium0G087710.1	tr|C7YPZ5|C7YPZ5_NECH7	0	489/540(90.56)	1019	Putative uncharacterized protein {ECO:0000313|EMBL:EEU45935.1} OS=Nectria haematococca (strain 77-13-4 / ATCC MYA-4622 / FGSC 9596 / PE=4 SV=1
Fusarium0G087720.1	tr|C7YPZ3|C7YPZ3_NECH7	1.31E-84	125/139(89.93)	254	Predicted protein {ECO:0000313|EMBL:EEU45934.1} OS=Nectria haematococca (strain 77-13-4 / ATCC MYA-4622 / FGSC 9596 / PE=4 SV=1
Fusarium0G087730.1	tr|C7YPZ2|C7YPZ2_NECH7	0	974/998(97.60)	1982	Predicted protein {ECO:0000313|EMBL:EEU45933.1} OS=Nectria haematococca (strain 77-13-4 / ATCC MYA-4622 / FGSC 9596 / PE=4 SV=1
Fusarium0G087740.1	tr|C7YPZ0|C7YPZ0_NECH7	0	669/699(95.71)	1399	Putative uncharacterized protein {ECO:0000313|EMBL:EEU46378.1} OS=Nectria haematococca (strain 77-13-4 / ATCC MYA-4622 / FGSC 9596 / PE=4 SV=1
Fusarium0G087750.1	tr|C7YPY9|C7YPY9_NECH7	0	1180/1277(92.40)	2385	Ubiquitin carboxyl-terminal hydrolase {ECO:0000256|RuleBase:RU004435} OS=Nectria haematococca (strain 77-13-4 / ATCC MYA-4622 / FGSC 9596 / PE=3 SV=1
Fusarium0G087760.1	tr|C7YPY8|C7YPY8_NECH7	0	310/312(99.36)	620	Predicted protein {ECO:0000313|EMBL:EEU45931.1} OS=Nectria haematococca (strain 77-13-4 / ATCC MYA-4622 / FGSC 9596 / PE=4 SV=1
Fusarium0G087770.1	tr|C7YPY7|C7YPY7_NECH7	0	622/637(97.65)	1280	Predicted protein {ECO:0000313|EMBL:EEU46376.1} OS=Nectria haematococca (strain 77-13-4 / ATCC MYA-4622 / FGSC 9596 / PE=4 SV=1
Fusarium0G087780.1	tr|C7YPY6|C7YPY6_NECH7	3.68E-74	119/122(97.54)	225	Putative uncharacterized protein {ECO:0000313|EMBL:EEU46375.1} OS=Nectria haematococca (strain 77-13-4 / ATCC MYA-4622 / FGSC 9596 / PE=4 SV=1
Fusarium0G087790.1	tr|C7YPY5|C7YPY5_NECH7	1.07E-157	223/225(99.11)	447	Putative uncharacterized protein {ECO:0000313|EMBL:EEU45930.1} OS=Nectria haematococca (strain 77-13-4 / ATCC MYA-4622 / FGSC 9596 / PE=4 SV=1
Fusarium0G087800.1	tr|C7YPY4|C7YPY4_NECH7	0	297/308(96.43)	617	Putative uncharacterized protein {ECO:0000313|EMBL:EEU46374.1} OS=Nectria haematococca (strain 77-13-4 / ATCC MYA-4622 / FGSC 9596 / PE=4 SV=1
Fusarium0G087810.1	tr|K3W1B1|K3W1B1_FUSPC	0	535/615(86.99)	1105	Glutamyl-tRNA(Gln) amidotransferase subunit B, mitochondrial {ECO:0000256|HAMAP-Rule:MF_03147} OS=Fusarium pseudograminearum (strain CS3096) PE=3 SV=1
Fusarium0G087820.1	tr|C7YPY2|C7YPY2_NECH7	0	461/514(89.69)	851	Putative uncharacterized protein {ECO:0000313|EMBL:EEU46373.1} OS=Nectria haematococca (strain 77-13-4 / ATCC MYA-4622 / FGSC 9596 / PE=4 SV=1
Fusarium0G087830.1	tr|C7YPY1|C7YPY1_NECH7	4.29E-164	262/278(94.24)	466	Putative uncharacterized protein {ECO:0000313|EMBL:EEU46372.1} OS=Nectria haematococca (strain 77-13-4 / ATCC MYA-4622 / FGSC 9596 / PE=4 SV=1
Fusarium0G087840.1	tr|C7YPY0|C7YPY0_NECH7	0	1315/1367(96.20)	2685	Predicted protein {ECO:0000313|EMBL:EEU45928.1} OS=Nectria haematococca (strain 77-13-4 / ATCC MYA-4622 / FGSC 9596 / PE=4 SV=1
Fusarium0G087850.1	tr|C7YPX9|C7YPX9_NECH7	0	1556/1620(96.05)	3185	Predicted protein {ECO:0000313|EMBL:EEU46371.1} OS=Nectria haematococca (strain 77-13-4 / ATCC MYA-4622 / FGSC 9596 / PE=4 SV=1
Fusarium0G087860.1	tr|C7YPX8|C7YPX8_NECH7	0	418/439(95.22)	865	Eukaryotic translation initiation factor 3 subunit E {ECO:0000256|HAMAP-Rule:MF_03004} OS=Nectria haematococca (strain 77-13-4 / ATCC MYA-4622 / FGSC 9596 / PE=3 SV=1
Fusarium0G087870.1	tr|C7YPX7|C7YPX7_NECH7	3.36E-118	164/168(97.62)	340	Putative uncharacterized protein {ECO:0000313|EMBL:EEU46370.1} OS=Nectria haematococca (strain 77-13-4 / ATCC MYA-4622 / FGSC 9596 / PE=4 SV=1
Fusarium0G087880.1	tr|C7YPX6|C7YPX6_NECH7	0	298/299(99.67)	573	Putative uncharacterized protein ARID2101 {ECO:0000313|EMBL:EEU45926.1} OS=Nectria haematococca (strain 77-13-4 / ATCC MYA-4622 / FGSC 9596 / PE=4 SV=1
Fusarium0G087890.1	tr|C7YPX5|C7YPX5_NECH7	0	385/394(97.72)	807	Predicted protein {ECO:0000313|EMBL:EEU45925.1} OS=Nectria haematococca (strain 77-13-4 / ATCC MYA-4622 / FGSC 9596 / PE=4 SV=1
Fusarium0G087900.1	tr|A0A063BX62|A0A063BX62_9HYPO	0	640/880(72.73)	1293	Calcofluor white hypersensitive protein {ECO:0000313|EMBL:KDB13812.1} OS=Villosiclava virens PE=4 SV=1
Fusarium0G087910.1	tr|C7YPX3|C7YPX3_NECH7	0	527/530(99.43)	1106	Predicted protein {ECO:0000313|EMBL:EEU46368.1} OS=Nectria haematococca (strain 77-13-4 / ATCC MYA-4622 / FGSC 9596 / PE=3 SV=1
Fusarium0G087920.1	tr|C7YPX2|C7YPX2_NECH7	8.89E-80	123/133(92.48)	255	Putative uncharacterized protein {ECO:0000313|EMBL:EEU46367.1} OS=Nectria haematococca (strain 77-13-4 / ATCC MYA-4622 / FGSC 9596 / PE=4 SV=1
Fusarium0G087930.1	tr|C7YPX1|C7YPX1_NECH7	0	642/652(98.47)	1310	Predicted protein {ECO:0000313|EMBL:EEU46366.1} OS=Nectria haematococca (strain 77-13-4 / ATCC MYA-4622 / FGSC 9596 / PE=4 SV=1
Fusarium0G087940.1	tr|X0MKG0|X0MKG0_FUSOX	0	373/493(75.66)	772	DNA polymerase epsilon subunit 1 {ECO:0000313|EMBL:EXM33881.1} OS=Fusarium oxysporum f. sp. vasinfectum 25433 PE=4 SV=1
Fusarium0G087950.1	tr|A0A084AJC0|A0A084AJC0_STACH	3.91E-138	237/630(37.62)	434	Uncharacterized protein {ECO:0000313|EMBL:KEY65399.1} OS=Stachybotrys chartarum IBT 7711 PE=4 SV=1
Fusarium0G087960.1	tr|C7YPX0|C7YPX0_NECH7	0	2074/2212(93.76)	4280	DNA polymerase {ECO:0000256|RuleBase:RU000442} (Fragment) OS=Nectria haematococca (strain 77-13-4 / ATCC MYA-4622 / FGSC 9596 / PE=3 SV=1
Fusarium0G087970.1	tr|C7YPW9|C7YPW9_NECH7	7.06E-118	164/168(97.62)	339	Cytochrome c oxidase protein 20, mitochondrial {ECO:0000256|PIRNR:PIRNR007871} OS=Nectria haematococca (strain 77-13-4 / ATCC MYA-4622 / FGSC 9596 / PE=3 SV=1
Fusarium0G087980.1	tr|C7YPW8|C7YPW8_NECH7	2.91E-177	286/298(95.97)	501	Putative uncharacterized protein {ECO:0000313|EMBL:EEU45923.1} OS=Nectria haematococca (strain 77-13-4 / ATCC MYA-4622 / FGSC 9596 / PE=4 SV=1
Fusarium0G087990.1	tr|C7YPW7|C7YPW7_NECH7	3.33E-119	169/170(99.41)	343	Putative uncharacterized protein {ECO:0000313|EMBL:EEU45922.1} OS=Nectria haematococca (strain 77-13-4 / ATCC MYA-4622 / FGSC 9596 / PE=4 SV=1
Fusarium0G088000.1	tr|C7YPW6|C7YPW6_NECH7	4.73E-132	180/184(97.83)	377	Predicted protein {ECO:0000313|EMBL:EEU45921.1} OS=Nectria haematococca (strain 77-13-4 / ATCC MYA-4622 / FGSC 9596 / PE=4 SV=1
Fusarium0G088010.1	tr|C7YPW2|C7YPW2_NECH7	0	756/765(98.82)	1548	Putative uncharacterized protein {ECO:0000313|EMBL:EEU46362.1} OS=Nectria haematococca (strain 77-13-4 / ATCC MYA-4622 / FGSC 9596 / PE=4 SV=1
Fusarium0G088020.1	tr|C7YPW1|C7YPW1_NECH7	0	353/362(97.51)	733	Putative uncharacterized protein {ECO:0000313|EMBL:EEU46361.1} OS=Nectria haematococca (strain 77-13-4 / ATCC MYA-4622 / FGSC 9596 / PE=4 SV=1
Fusarium0G088030.1	tr|C7YPV9|C7YPV9_NECH7	0	479/519(92.29)	975	Predicted protein {ECO:0000313|EMBL:EEU46360.1} OS=Nectria haematococca (strain 77-13-4 / ATCC MYA-4622 / FGSC 9596 / PE=3 SV=1
Fusarium0G088040.1	tr|C7YPV8|C7YPV8_NECH7	0	818/856(95.56)	1574	Putative uncharacterized protein {ECO:0000313|EMBL:EEU46359.1} (Fragment) OS=Nectria haematococca (strain 77-13-4 / ATCC MYA-4622 / FGSC 9596 / PE=4 SV=1
Fusarium0G088050.1	tr|C7YPV7|C7YPV7_NECH7	0	537/552(97.28)	1094	Putative uncharacterized protein {ECO:0000313|EMBL:EEU46358.1} OS=Nectria haematococca (strain 77-13-4 / ATCC MYA-4622 / FGSC 9596 / PE=4 SV=1
Fusarium0G088060.1	tr|C7YPV6|C7YPV6_NECH7	0	473/499(94.79)	979	Predicted protein {ECO:0000313|EMBL:EEU46357.1} OS=Nectria haematococca (strain 77-13-4 / ATCC MYA-4622 / FGSC 9596 / PE=4 SV=1
Fusarium0G088070.1	tr|C7YPV5|C7YPV5_NECH7	0	545/550(99.09)	1135	Glycosyltransferase family 20 {ECO:0000313|EMBL:EEU45918.1} OS=Nectria haematococca (strain 77-13-4 / ATCC MYA-4622 / FGSC 9596 / PE=4 SV=1
Fusarium0G088080.1	tr|C7YPV4|C7YPV4_NECH7	0	775/833(93.04)	1468	Putative uncharacterized protein {ECO:0000313|EMBL:EEU46356.1} OS=Nectria haematococca (strain 77-13-4 / ATCC MYA-4622 / FGSC 9596 / PE=4 SV=1
Fusarium0G088090.1	tr|C7YPV3|C7YPV3_NECH7	1.89E-96	147/147(100.00)	283	Predicted protein {ECO:0000313|EMBL:EEU45917.1} OS=Nectria haematococca (strain 77-13-4 / ATCC MYA-4622 / FGSC 9596 / PE=3 SV=1
Fusarium0G088100.1	tr|C7YPV2|C7YPV2_NECH7	0	602/613(98.21)	1209	Histone acetyltransferase {ECO:0000256|RuleBase:RU361211} OS=Nectria haematococca (strain 77-13-4 / ATCC MYA-4622 / FGSC 9596 / PE=3 SV=1
Fusarium0G088110.1	tr|C7YPV1|C7YPV1_NECH7	0	662/676(97.93)	1367	Putative uncharacterized protein {ECO:0000313|EMBL:EEU45915.1} OS=Nectria haematococca (strain 77-13-4 / ATCC MYA-4622 / FGSC 9596 / PE=4 SV=1
Fusarium0G088120.1	tr|C7YPV0|C7YPV0_NECH7	0	552/570(96.84)	1122	Predicted protein {ECO:0000313|EMBL:EEU45914.1} OS=Nectria haematococca (strain 77-13-4 / ATCC MYA-4622 / FGSC 9596 / PE=4 SV=1
Fusarium0G088130.1	tr|C7YPU9|C7YPU9_NECH7	0	687/743(92.46)	1313	Putative uncharacterized protein {ECO:0000313|EMBL:EEU45913.1} OS=Nectria haematococca (strain 77-13-4 / ATCC MYA-4622 / FGSC 9596 / PE=4 SV=1
Fusarium0G088140.1	tr|C7YPU8|C7YPU8_NECH7	0	255/259(98.46)	531	Predicted protein {ECO:0000313|EMBL:EEU46355.1} OS=Nectria haematococca (strain 77-13-4 / ATCC MYA-4622 / FGSC 9596 / PE=4 SV=1
Fusarium0G088150.1	tr|C7YPU7|C7YPU7_NECH7	2.72E-125	181/185(97.84)	360	Predicted protein {ECO:0000313|EMBL:EEU45912.1} OS=Nectria haematococca (strain 77-13-4 / ATCC MYA-4622 / FGSC 9596 / PE=4 SV=1
Fusarium0G088160.1	tr|C7YPU6|C7YPU6_NECH7	2.49E-93	135/136(99.26)	288	Putative uncharacterized protein {ECO:0000313|EMBL:EEU46354.1} OS=Nectria haematococca (strain 77-13-4 / ATCC MYA-4622 / FGSC 9596 / PE=4 SV=1
Fusarium0G088170.1	tr|C7YPU6|C7YPU6_NECH7	1.04E-126	176/178(98.88)	372	Putative uncharacterized protein {ECO:0000313|EMBL:EEU46354.1} OS=Nectria haematococca (strain 77-13-4 / ATCC MYA-4622 / FGSC 9596 / PE=4 SV=1
Fusarium0G088180.1	tr|C7YPU5|C7YPU5_NECH7	0	589/642(91.74)	1186	Predicted protein {ECO:0000313|EMBL:EEU45911.1} OS=Nectria haematococca (strain 77-13-4 / ATCC MYA-4622 / FGSC 9596 / PE=4 SV=1
Fusarium0G088190.1	tr|C7YPU4|C7YPU4_NECH7	0	474/489(96.93)	955	Predicted protein {ECO:0000313|EMBL:EEU46353.1} OS=Nectria haematococca (strain 77-13-4 / ATCC MYA-4622 / FGSC 9596 / PE=4 SV=1
Fusarium0G088200.1	tr|C7YPU2|C7YPU2_NECH7	0	473/482(98.13)	978	1,3-beta-glucanosyltransferase {ECO:0000256|RuleBase:RU361209} OS=Nectria haematococca (strain 77-13-4 / ATCC MYA-4622 / FGSC 9596 / PE=3 SV=1
Fusarium0G088210.1	tr|C7YPU1|C7YPU1_NECH7	0	330/338(97.63)	683	Predicted protein {ECO:0000313|EMBL:EEU45909.1} OS=Nectria haematococca (strain 77-13-4 / ATCC MYA-4622 / FGSC 9596 / PE=3 SV=1
Fusarium0G088220.1	tr|C7YPU0|C7YPU0_NECH7	0	305/314(97.13)	615	Predicted protein {ECO:0000313|EMBL:EEU46351.1} (Fragment) OS=Nectria haematococca (strain 77-13-4 / ATCC MYA-4622 / FGSC 9596 / PE=4 SV=1
Fusarium0G088230.1	tr|C7YPT9|C7YPT9_NECH7	1.11E-137	195/198(98.48)	392	Putative uncharacterized protein {ECO:0000313|EMBL:EEU46350.1} OS=Nectria haematococca (strain 77-13-4 / ATCC MYA-4622 / FGSC 9596 / PE=4 SV=1
Fusarium0G088240.1	tr|W9PID6|W9PID6_FUSOX	0	304/365(83.29)	624	Uncharacterized protein {ECO:0000313|EMBL:EXA42007.1} OS=Fusarium oxysporum f. sp. pisi HDV247 PE=4 SV=1
Fusarium0G088250.1	tr|C7YPT7|C7YPT7_NECH7	0	619/690(89.71)	1167	Predicted protein {ECO:0000313|EMBL:EEU46349.1} OS=Nectria haematococca (strain 77-13-4 / ATCC MYA-4622 / FGSC 9596 / PE=4 SV=1
Fusarium0G088260.1	tr|A0A084QIL2|A0A084QIL2_9HYPO	1.25E-119	185/275(67.27)	352	Uncharacterized protein {ECO:0000313|EMBL:KFA63797.1} OS=Stachybotrys chlorohalonata IBT 40285 PE=3 SV=1
Fusarium0G088270.1	tr|C7YPT5|C7YPT5_NECH7	0	538/562(95.73)	1093	Predicted protein {ECO:0000313|EMBL:EEU46348.1} OS=Nectria haematococca (strain 77-13-4 / ATCC MYA-4622 / FGSC 9596 / PE=4 SV=1
Fusarium0G088280.1	tr|C7YPT4|C7YPT4_NECH7	0	388/389(99.74)	792	Predicted protein {ECO:0000313|EMBL:EEU46347.1} OS=Nectria haematococca (strain 77-13-4 / ATCC MYA-4622 / FGSC 9596 / PE=4 SV=1
Fusarium0G088290.1	tr|C7YPT3|C7YPT3_NECH7	0	471/482(97.72)	957	Putative uncharacterized protein {ECO:0000313|EMBL:EEU46346.1} OS=Nectria haematococca (strain 77-13-4 / ATCC MYA-4622 / FGSC 9596 / PE=4 SV=1
Fusarium0G088300.1	tr|C7YPT2|C7YPT2_NECH7	6.83E-68	111/112(99.11)	224	Predicted protein {ECO:0000313|EMBL:EEU45906.1} OS=Nectria haematococca (strain 77-13-4 / ATCC MYA-4622 / FGSC 9596 / PE=4 SV=1
Fusarium0G088310.1	tr|C7YPT1|C7YPT1_NECH7	0	266/274(97.08)	546	Putative uncharacterized protein {ECO:0000313|EMBL:EEU46345.1} OS=Nectria haematococca (strain 77-13-4 / ATCC MYA-4622 / FGSC 9596 / PE=4 SV=1
Fusarium0G088320.1	tr|C7YPT0|C7YPT0_NECH7	7.58E-134	252/282(89.36)	390	Putative uncharacterized protein {ECO:0000313|EMBL:EEU45905.1} OS=Nectria haematococca (strain 77-13-4 / ATCC MYA-4622 / FGSC 9596 / PE=4 SV=1
Fusarium0G088330.1	tr|X0M6U6|X0M6U6_FUSOX	5.67E-50	90/136(66.18)	164	Uncharacterized protein {ECO:0000313|EMBL:EXM33964.1} OS=Fusarium oxysporum f. sp. vasinfectum 25433 PE=4 SV=1
Fusarium0G088340.1	tr|C7YPS9|C7YPS9_NECH7	0	278/310(89.68)	543	Predicted protein {ECO:0000313|EMBL:EEU45904.1} OS=Nectria haematococca (strain 77-13-4 / ATCC MYA-4622 / FGSC 9596 / PE=3 SV=1
Fusarium0G088350.1	tr|C7YPS8|C7YPS8_NECH7	2.46E-51	82/82(100.00)	166	Putative uncharacterized protein {ECO:0000313|EMBL:EEU45903.1} OS=Nectria haematococca (strain 77-13-4 / ATCC MYA-4622 / FGSC 9596 / PE=4 SV=1
Fusarium0G088360.1	tr|C7YPS7|C7YPS7_NECH7	1.65E-155	213/213(100.00)	439	Predicted protein {ECO:0000313|EMBL:EEU46344.1} OS=Nectria haematococca (strain 77-13-4 / ATCC MYA-4622 / FGSC 9596 / PE=3 SV=1
Fusarium0G088370.1	tr|C7YPS6|C7YPS6_NECH7	0	262/268(97.76)	548	Putative uncharacterized protein {ECO:0000313|EMBL:EEU45902.1} OS=Nectria haematococca (strain 77-13-4 / ATCC MYA-4622 / FGSC 9596 / PE=4 SV=1
Fusarium0G088380.1	tr|C7YPS5|C7YPS5_NECH7	4.08E-167	228/236(96.61)	470	Predicted protein {ECO:0000313|EMBL:EEU45901.1} OS=Nectria haematococca (strain 77-13-4 / ATCC MYA-4622 / FGSC 9596 / PE=4 SV=1
Fusarium0G088390.1	tr|C7YPS4|C7YPS4_NECH7	0	1993/2031(98.13)	4073	Predicted protein {ECO:0000313|EMBL:EEU46343.1} OS=Nectria haematococca (strain 77-13-4 / ATCC MYA-4622 / FGSC 9596 / PE=4 SV=1
Fusarium0G088400.1	tr|C7YPS3|C7YPS3_NECH7	0	513/575(89.22)	1033	Predicted protein {ECO:0000313|EMBL:EEU45900.1} OS=Nectria haematococca (strain 77-13-4 / ATCC MYA-4622 / FGSC 9596 / PE=3 SV=1
Fusarium0G088410.1	tr|C7YPS2|C7YPS2_NECH7	0	582/597(97.49)	1207	Putative uncharacterized protein {ECO:0000313|EMBL:EEU46342.1} OS=Nectria haematococca (strain 77-13-4 / ATCC MYA-4622 / FGSC 9596 / PE=4 SV=1
Fusarium0G088420.1	tr|C7YPS1|C7YPS1_NECH7	3.28E-114	165/166(99.40)	345	Putative uncharacterized protein {ECO:0000313|EMBL:EEU46341.1} (Fragment) OS=Nectria haematococca (strain 77-13-4 / ATCC MYA-4622 / FGSC 9596 / PE=4 SV=1
Fusarium0G088430.1	tr|C7YPS0|C7YPS0_NECH7	0	628/709(88.58)	1250	Predicted protein {ECO:0000313|EMBL:EEU45899.1} OS=Nectria haematococca (strain 77-13-4 / ATCC MYA-4622 / FGSC 9596 / PE=4 SV=1
Fusarium0G088440.1	tr|W9J5W9|W9J5W9_FUSOX	1.12E-49	77/86(89.53)	160	Diphthamide biosynthesis protein 3 {ECO:0000313|EMBL:EWZ02383.1} OS=Fusarium oxysporum FOSC 3-a PE=4 SV=1
Fusarium0G088450.1	tr|C7YPR9|C7YPR9_NECH7	0	1115/1121(99.46)	2315	Putative uncharacterized protein {ECO:0000313|EMBL:EEU45898.1} OS=Nectria haematococca (strain 77-13-4 / ATCC MYA-4622 / FGSC 9596 / PE=4 SV=1
Fusarium0G088460.1	tr|C7YPR8|C7YPR8_NECH7	1.81E-96	140/142(98.59)	283	Predicted protein {ECO:0000313|EMBL:EEU46340.1} OS=Nectria haematococca (strain 77-13-4 / ATCC MYA-4622 / FGSC 9596 / PE=4 SV=1
Fusarium0G088470.1	tr|C7YPR7|C7YPR7_NECH7	7.66E-135	188/189(99.47)	384	Predicted protein {ECO:0000313|EMBL:EEU45897.1} OS=Nectria haematococca (strain 77-13-4 / ATCC MYA-4622 / FGSC 9596 / PE=4 SV=1
Fusarium0G088480.1	tr|C7YPR6|C7YPR6_NECH7	9.23E-145	199/205(97.07)	410	Putative uncharacterized protein {ECO:0000313|EMBL:EEU46339.1} OS=Nectria haematococca (strain 77-13-4 / ATCC MYA-4622 / FGSC 9596 / PE=4 SV=1
Fusarium0G088490.1	tr|S0DWT9|S0DWT9_GIBF5	0	607/705(86.10)	1208	Related to sugar transport protein STP1 {ECO:0000313|EMBL:CCT67019.1} OS=Gibberella fujikuroi (strain CBS 195.34 / IMI 58289 / NRRL A-6831) PE=3 SV=1
Fusarium0G088500.1	tr|C7YPR3|C7YPR3_NECH7	0	275/297(92.59)	530	Putative uncharacterized protein {ECO:0000313|EMBL:EEU46338.1} OS=Nectria haematococca (strain 77-13-4 / ATCC MYA-4622 / FGSC 9596 / PE=4 SV=1
Fusarium0G088510.1	tr|C7YPR2|C7YPR2_NECH7	0	456/471(96.82)	936	Predicted protein {ECO:0000313|EMBL:EEU46337.1} OS=Nectria haematococca (strain 77-13-4 / ATCC MYA-4622 / FGSC 9596 / PE=4 SV=1
Fusarium0G088520.1	tr|C7YPR1|C7YPR1_NECH7	0	419/423(99.05)	880	4-hydroxyphenylpyruvate dioxygenase {ECO:0000256|PIRNR:PIRNR009283} OS=Nectria haematococca (strain 77-13-4 / ATCC MYA-4622 / FGSC 9596 / PE=3 SV=1
Fusarium0G088530.1	tr|C7YPR0|C7YPR0_NECH7	0	263/268(98.13)	541	Putative uncharacterized protein {ECO:0000313|EMBL:EEU46336.1} OS=Nectria haematococca (strain 77-13-4 / ATCC MYA-4622 / FGSC 9596 / PE=4 SV=1
Fusarium0G088540.1	tr|J9MXR4|J9MXR4_FUSO4	6.94E-144	217/279(77.78)	418	Uncharacterized protein {ECO:0000313|EnsemblFungi:FOXG_07703P0} OS=Fusarium oxysporum f. sp. lycopersici (strain 4287 / CBS 123668 / FGSC PE=4 SV=1
Fusarium0G088550.1	tr|C7YPQ6|C7YPQ6_NECH7	0	886/930(95.27)	1855	Predicted protein {ECO:0000313|EMBL:EEU46333.1} OS=Nectria haematococca (strain 77-13-4 / ATCC MYA-4622 / FGSC 9596 / PE=4 SV=1
Fusarium0G088560.1	tr|C7YPQ5|C7YPQ5_NECH7	4.09E-170	255/266(95.86)	491	Putative uncharacterized protein {ECO:0000313|EMBL:EEU46332.1} OS=Nectria haematococca (strain 77-13-4 / ATCC MYA-4622 / FGSC 9596 / PE=4 SV=1
Fusarium0G088570.1	tr|C7YPQ4|C7YPQ4_NECH7	0	1014/1066(95.12)	2027	Putative uncharacterized protein {ECO:0000313|EMBL:EEU45892.1} OS=Nectria haematococca (strain 77-13-4 / ATCC MYA-4622 / FGSC 9596 / PE=4 SV=1
Fusarium0G088580.1	tr|C7YPQ3|C7YPQ3_NECH7	0	809/813(99.51)	1669	Predicted protein {ECO:0000313|EMBL:EEU45891.1} OS=Nectria haematococca (strain 77-13-4 / ATCC MYA-4622 / FGSC 9596 / PE=4 SV=1
Fusarium0G088590.1	tr|K3VS64|K3VS64_FUSPC	6.61E-158	212/247(85.83)	453	Uncharacterized protein {ECO:0000313|EMBL:EKJ76798.1} OS=Fusarium pseudograminearum (strain CS3096) PE=4 SV=1
Fusarium0G088600.1	tr|C7YPQ2|C7YPQ2_NECH7	7.71E-177	248/252(98.41)	496	Predicted protein {ECO:0000313|EMBL:EEU46331.1} OS=Nectria haematococca (strain 77-13-4 / ATCC MYA-4622 / FGSC 9596 / PE=4 SV=1
Fusarium0G088610.1	tr|W9J648|W9J648_FUSOX	0	1292/1470(87.89)	2670	Uncharacterized protein {ECO:0000313|EMBL:EWZ02433.1} OS=Fusarium oxysporum FOSC 3-a PE=4 SV=1
Fusarium0G088620.1	tr|C7YPQ1|C7YPQ1_NECH7	0	452/482(93.78)	928	Predicted protein {ECO:0000313|EMBL:EEU45890.1} OS=Nectria haematococca (strain 77-13-4 / ATCC MYA-4622 / FGSC 9596 / PE=4 SV=1
Fusarium0G088630.1	tr|C7YPQ0|C7YPQ0_NECH7	3.52E-144	208/212(98.11)	410	Putative uncharacterized protein {ECO:0000313|EMBL:EEU46330.1} OS=Nectria haematococca (strain 77-13-4 / ATCC MYA-4622 / FGSC 9596 / PE=4 SV=1
Fusarium0G088640.1	tr|C7YPP9|C7YPP9_NECH7	0	514/538(95.54)	1034	T-complex protein 1 subunit gamma {ECO:0000256|RuleBase:RU004191} OS=Nectria haematococca (strain 77-13-4 / ATCC MYA-4622 / FGSC 9596 / PE=3 SV=1
Fusarium0G088650.1	tr|C7YPP8|C7YPP8_NECH7	4.19E-69	113/139(81.29)	214	Putative uncharacterized protein {ECO:0000313|EMBL:EEU46329.1} OS=Nectria haematococca (strain 77-13-4 / ATCC MYA-4622 / FGSC 9596 / PE=4 SV=1
Fusarium0G088660.1	tr|C7YPP7|C7YPP7_NECH7	0	599/643(93.16)	1210	Predicted protein {ECO:0000313|EMBL:EEU45888.1} OS=Nectria haematococca (strain 77-13-4 / ATCC MYA-4622 / FGSC 9596 / PE=4 SV=1
Fusarium0G088670.1	tr|C7YPP6|C7YPP6_NECH7	0	534/563(94.85)	1078	Predicted protein {ECO:0000313|EMBL:EEU46328.1} OS=Nectria haematococca (strain 77-13-4 / ATCC MYA-4622 / FGSC 9596 / PE=3 SV=1
Fusarium0G088680.1	tr|C7YPP5|C7YPP5_NECH7	3.66E-107	153/155(98.71)	311	Putative uncharacterized protein {ECO:0000313|EMBL:EEU45887.1} OS=Nectria haematococca (strain 77-13-4 / ATCC MYA-4622 / FGSC 9596 / PE=4 SV=1
Fusarium0G088690.1	tr|C7YPP3|C7YPP3_NECH7	0	1171/1193(98.16)	2307	Putative uncharacterized protein {ECO:0000313|EMBL:EEU46327.1} (Fragment) OS=Nectria haematococca (strain 77-13-4 / ATCC MYA-4622 / FGSC 9596 / PE=4 SV=1
Fusarium0G088700.1	tr|C7YPP2|C7YPP2_NECH7	0	747/752(99.34)	1551	Predicted protein {ECO:0000313|EMBL:EEU45885.1} OS=Nectria haematococca (strain 77-13-4 / ATCC MYA-4622 / FGSC 9596 / PE=4 SV=1
Fusarium0G088710.1	tr|C7YPP1|C7YPP1_NECH7	0	418/430(97.21)	865	Putative uncharacterized protein {ECO:0000313|EMBL:EEU45884.1} OS=Nectria haematococca (strain 77-13-4 / ATCC MYA-4622 / FGSC 9596 / PE=4 SV=1
Fusarium0G088720.1	tr|C9SAC2|C9SAC2_VERA1	0	634/808(78.47)	1240	DENN domain-containing protein {ECO:0000313|EMBL:EEY15399.1} OS=Fusarium alfalfae (strain VaMs.102 / ATCC MYA-4576 / FGSC 10136) PE=4 SV=1
Fusarium0G088730.1	tr|C7YPN8|C7YPN8_NECH7	9.18E-131	179/182(98.35)	373	Putative uncharacterized protein {ECO:0000313|EMBL:EEU45881.1} OS=Nectria haematococca (strain 77-13-4 / ATCC MYA-4622 / FGSC 9596 / PE=4 SV=1
Fusarium0G088740.1	tr|C7YPN7|C7YPN7_NECH7	2.48E-161	223/237(94.09)	455	Putative uncharacterized protein {ECO:0000313|EMBL:EEU46326.1} OS=Nectria haematococca (strain 77-13-4 / ATCC MYA-4622 / FGSC 9596 / PE=4 SV=1
Fusarium0G088750.1	tr|C7YPN6|C7YPN6_NECH7	0	298/302(98.68)	616	Predicted protein {ECO:0000313|EMBL:EEU46325.1} OS=Nectria haematococca (strain 77-13-4 / ATCC MYA-4622 / FGSC 9596 / PE=3 SV=1
Fusarium0G088760.1	tr|C7YPN5|C7YPN5_NECH7	0	343/359(95.54)	648	Putative uncharacterized protein {ECO:0000313|EMBL:EEU45880.1} OS=Nectria haematococca (strain 77-13-4 / ATCC MYA-4622 / FGSC 9596 / PE=4 SV=1
Fusarium0G088770.1	tr|C7YPN4|C7YPN4_NECH7	0	884/893(98.99)	1855	Ribonucleoside-diphosphate reductase {ECO:0000256|RuleBase:RU003410} OS=Nectria haematococca (strain 77-13-4 / ATCC MYA-4622 / FGSC 9596 / PE=3 SV=1
Fusarium0G088780.1	tr|C7YPN3|C7YPN3_NECH7	0	382/393(97.20)	759	Predicted protein {ECO:0000313|EMBL:EEU46324.1} OS=Nectria haematococca (strain 77-13-4 / ATCC MYA-4622 / FGSC 9596 / PE=4 SV=1
Fusarium0G088790.1	tr|C7YPN2|C7YPN2_NECH7	0	484/508(95.28)	980	Putative uncharacterized protein {ECO:0000313|EMBL:EEU45878.1} OS=Nectria haematococca (strain 77-13-4 / ATCC MYA-4622 / FGSC 9596 / PE=4 SV=1
Fusarium0G088800.1	tr|C7YPN1|C7YPN1_NECH7	1.47E-67	102/110(92.73)	215	Putative uncharacterized protein {ECO:0000313|EMBL:EEU46323.1} OS=Nectria haematococca (strain 77-13-4 / ATCC MYA-4622 / FGSC 9596 / PE=4 SV=1
Fusarium0G088810.1	tr|C7YPM9|C7YPM9_NECH7	0	457/462(98.92)	951	Predicted protein {ECO:0000313|EMBL:EEU45876.1} OS=Nectria haematococca (strain 77-13-4 / ATCC MYA-4622 / FGSC 9596 / PE=4 SV=1
Fusarium0G088820.1	tr|C7YPM8|C7YPM8_NECH7	0	301/343(87.76)	599	Putative uncharacterized protein {ECO:0000313|EMBL:EEU46322.1} OS=Nectria haematococca (strain 77-13-4 / ATCC MYA-4622 / FGSC 9596 / PE=4 SV=1
Fusarium0G088830.1	tr|C7YPM7|C7YPM7_NECH7	0	688/696(98.85)	1425	Putative uncharacterized protein {ECO:0000313|EMBL:EEU45875.1} OS=Nectria haematococca (strain 77-13-4 / ATCC MYA-4622 / FGSC 9596 / PE=4 SV=1
Fusarium0G088840.1	tr|C7YPM6|C7YPM6_NECH7	8.66E-163	227/228(99.56)	471	Putative uncharacterized protein {ECO:0000313|EMBL:EEU45874.1} OS=Nectria haematococca (strain 77-13-4 / ATCC MYA-4622 / FGSC 9596 / PE=4 SV=1
Fusarium0G088850.1	tr|C7YPM5|C7YPM5_NECH7	0	385/389(98.97)	799	Putative uncharacterized protein {ECO:0000313|EMBL:EEU45873.1} OS=Nectria haematococca (strain 77-13-4 / ATCC MYA-4622 / FGSC 9596 / PE=4 SV=1
Fusarium0G088860.1	tr|C7YPM4|C7YPM4_NECH7	0	760/781(97.31)	1556	Predicted protein {ECO:0000313|EMBL:EEU46321.1} OS=Nectria haematococca (strain 77-13-4 / ATCC MYA-4622 / FGSC 9596 / PE=4 SV=1
Fusarium0G088870.1	tr|C7YPM3|C7YPM3_NECH7	0	631/659(95.75)	1278	Predicted protein {ECO:0000313|EMBL:EEU45872.1} OS=Nectria haematococca (strain 77-13-4 / ATCC MYA-4622 / FGSC 9596 / PE=3 SV=1
Fusarium0G088880.1	tr|C7YPM2|C7YPM2_NECH7	0	467/473(98.73)	968	Predicted protein {ECO:0000313|EMBL:EEU46320.1} OS=Nectria haematococca (strain 77-13-4 / ATCC MYA-4622 / FGSC 9596 / PE=4 SV=1
Fusarium0G088890.1	tr|C7YPM1|C7YPM1_NECH7	0	327/359(91.09)	662	Predicted protein {ECO:0000313|EMBL:EEU45871.1} OS=Nectria haematococca (strain 77-13-4 / ATCC MYA-4622 / FGSC 9596 / PE=4 SV=1
Fusarium0G088900.1	tr|C7YPM0|C7YPM0_NECH7	0	550/622(88.42)	1117	Predicted protein {ECO:0000313|EMBL:EEU46319.1} OS=Nectria haematococca (strain 77-13-4 / ATCC MYA-4622 / FGSC 9596 / PE=4 SV=1
Fusarium0G088910.1	tr|C7YPL9|C7YPL9_NECH7	0	298/323(92.26)	581	Predicted protein {ECO:0000313|EMBL:EEU45870.1} OS=Nectria haematococca (strain 77-13-4 / ATCC MYA-4622 / FGSC 9596 / PE=3 SV=1
Fusarium0G088920.1	tr|C7YPL8|C7YPL8_NECH7	0	364/366(99.45)	761	Orotidine 5&apos;-phosphate decarboxylase {ECO:0000256|RuleBase:RU000512} OS=Nectria haematococca (strain 77-13-4 / ATCC MYA-4622 / FGSC 9596 / PE=3 SV=1
Fusarium0G088930.1	tr|C7YPL7|C7YPL7_NECH7	0	715/726(98.48)	1486	Putative uncharacterized protein {ECO:0000313|EMBL:EEU46317.1} OS=Nectria haematococca (strain 77-13-4 / ATCC MYA-4622 / FGSC 9596 / PE=4 SV=1
Fusarium0G088940.1	tr|C7YPL6|C7YPL6_NECH7	0	445/469(94.88)	927	Putative uncharacterized protein {ECO:0000313|EMBL:EEU46316.1} OS=Nectria haematococca (strain 77-13-4 / ATCC MYA-4622 / FGSC 9596 / PE=4 SV=1
Fusarium0G088950.1	tr|C7YPL5|C7YPL5_NECH7	0	269/277(97.11)	544	Predicted protein {ECO:0000313|EMBL:EEU46315.1} OS=Nectria haematococca (strain 77-13-4 / ATCC MYA-4622 / FGSC 9596 / PE=4 SV=1
Fusarium0G088960.1	tr|C7YPL4|C7YPL4_NECH7	0	1299/1334(97.38)	2630	Predicted protein {ECO:0000313|EMBL:EEU45869.1} OS=Nectria haematococca (strain 77-13-4 / ATCC MYA-4622 / FGSC 9596 / PE=4 SV=1
Fusarium0G088970.1	tr|C7YPL3|C7YPL3_NECH7	0	636/665(95.64)	1289	Putative uncharacterized protein HMGB2103 {ECO:0000313|EMBL:EEU45868.1} OS=Nectria haematococca (strain 77-13-4 / ATCC MYA-4622 / FGSC 9596 / PE=4 SV=1
Fusarium0G088980.1	tr|S3CC01|S3CC01_OPHP1	0	591/886(66.70)	1161	Aaa family atpase-like protein {ECO:0000313|EMBL:EPE03783.1} OS=Ophiostoma piceae (strain UAMH 11346) PE=4 SV=1
Fusarium0G088990.1	tr|W7MF81|W7MF81_GIBM7	6.71E-87	136/164(82.93)	260	Transcription initiation factor TFIID subunit 13 {ECO:0000313|EMBL:EWG43397.1} OS=Gibberella moniliformis (strain M3125 / FGSC 7600) PE=4 SV=1
Fusarium0G089000.1	tr|C7YPK8|C7YPK8_NECH7	0	641/648(98.92)	1329	Putative uncharacterized protein {ECO:0000313|EMBL:EEU46313.1} OS=Nectria haematococca (strain 77-13-4 / ATCC MYA-4622 / FGSC 9596 / PE=4 SV=1
Fusarium0G089010.1	tr|C7YPK7|C7YPK7_NECH7	0	1028/1140(90.18)	1976	Putative uncharacterized protein {ECO:0000313|EMBL:EEU45864.1} OS=Nectria haematococca (strain 77-13-4 / ATCC MYA-4622 / FGSC 9596 / PE=4 SV=1
Fusarium0G089020.1	tr|C7YPK6|C7YPK6_NECH7	0	270/272(99.26)	550	Putative uncharacterized protein {ECO:0000313|EMBL:EEU45863.1} OS=Nectria haematococca (strain 77-13-4 / ATCC MYA-4622 / FGSC 9596 / PE=4 SV=1
Fusarium0G089030.1	tr|C7YPK5|C7YPK5_NECH7	0	381/426(89.44)	729	Putative uncharacterized protein {ECO:0000313|EMBL:EEU46312.1} OS=Nectria haematococca (strain 77-13-4 / ATCC MYA-4622 / FGSC 9596 / PE=4 SV=1
Fusarium0G089040.1	tr|C7YPK4|C7YPK4_NECH7	0	594/595(99.83)	1216	Predicted protein {ECO:0000313|EMBL:EEU45862.1} OS=Nectria haematococca (strain 77-13-4 / ATCC MYA-4622 / FGSC 9596 / PE=4 SV=1
Fusarium0G089050.1	tr|C7YPK3|C7YPK3_NECH7	1.98E-147	213/235(90.64)	419	Putative uncharacterized protein {ECO:0000313|EMBL:EEU46311.1} OS=Nectria haematococca (strain 77-13-4 / ATCC MYA-4622 / FGSC 9596 / PE=4 SV=1
Fusarium0G089060.1	tr|C7YPK2|C7YPK2_NECH7	0	691/714(96.78)	1442	Predicted protein {ECO:0000313|EMBL:EEU45861.1} OS=Nectria haematococca (strain 77-13-4 / ATCC MYA-4622 / FGSC 9596 / PE=4 SV=1
Fusarium0G089070.1	tr|C7YPK0|C7YPK0_NECH7	0	307/322(95.34)	604	Putative uncharacterized protein {ECO:0000313|EMBL:EEU46310.1} OS=Nectria haematococca (strain 77-13-4 / ATCC MYA-4622 / FGSC 9596 / PE=4 SV=1
Fusarium0G089080.1	tr|C7YPJ9|C7YPJ9_NECH7	0	299/302(99.01)	610	Putative uncharacterized protein {ECO:0000313|EMBL:EEU46309.1} OS=Nectria haematococca (strain 77-13-4 / ATCC MYA-4622 / FGSC 9596 / PE=4 SV=1
Fusarium0G089090.1	tr|C7YPJ8|C7YPJ8_NECH7	2.91E-133	188/200(94.00)	381	Putative uncharacterized protein {ECO:0000313|EMBL:EEU46308.1} OS=Nectria haematococca (strain 77-13-4 / ATCC MYA-4622 / FGSC 9596 / PE=4 SV=1
Fusarium0G089100.1	tr|C7YPJ7|C7YPJ7_NECH7	0	741/742(99.87)	1536	Predicted protein {ECO:0000313|EMBL:EEU45859.1} OS=Nectria haematococca (strain 77-13-4 / ATCC MYA-4622 / FGSC 9596 / PE=4 SV=1
Fusarium0G089110.1	tr|C7YPJ6|C7YPJ6_NECH7	0	623/641(97.19)	1289	Predicted protein {ECO:0000313|EMBL:EEU45858.1} OS=Nectria haematococca (strain 77-13-4 / ATCC MYA-4622 / FGSC 9596 / PE=4 SV=1
Fusarium0G089120.1	tr|C7YPJ5|C7YPJ5_NECH7	0	290/297(97.64)	584	Predicted protein {ECO:0000313|EMBL:EEU46307.1} OS=Nectria haematococca (strain 77-13-4 / ATCC MYA-4622 / FGSC 9596 / PE=4 SV=1
Fusarium0G089130.1	tr|C7YPJ4|C7YPJ4_NECH7	0	351/370(94.86)	679	Putative uncharacterized protein {ECO:0000313|EMBL:EEU45857.1} OS=Nectria haematococca (strain 77-13-4 / ATCC MYA-4622 / FGSC 9596 / PE=4 SV=1
Fusarium0G089140.1	tr|C7YPJ3|C7YPJ3_NECH7	0	869/900(96.56)	1747	Putative uncharacterized protein {ECO:0000313|EMBL:EEU46306.1} OS=Nectria haematococca (strain 77-13-4 / ATCC MYA-4622 / FGSC 9596 / PE=4 SV=1
Fusarium0G089150.1	tr|C7YPJ2|C7YPJ2_NECH7	0	661/673(98.22)	1352	Putative uncharacterized protein {ECO:0000313|EMBL:EEU45856.1} OS=Nectria haematococca (strain 77-13-4 / ATCC MYA-4622 / FGSC 9596 / PE=4 SV=1
Fusarium0G089160.1	tr|C7YPJ1|C7YPJ1_NECH7	5.83E-141	200/203(98.52)	401	Predicted protein {ECO:0000313|EMBL:EEU46305.1} OS=Nectria haematococca (strain 77-13-4 / ATCC MYA-4622 / FGSC 9596 / PE=4 SV=1
Fusarium0G089170.1	tr|C7YPJ0|C7YPJ0_NECH7	1.44E-102	148/153(96.73)	300	Putative uncharacterized protein {ECO:0000313|EMBL:EEU45855.1} OS=Nectria haematococca (strain 77-13-4 / ATCC MYA-4622 / FGSC 9596 / PE=4 SV=1
Fusarium0G089180.1	tr|C7YPI9|C7YPI9_NECH7	0	570/587(97.10)	1130	Predicted protein {ECO:0000313|EMBL:EEU45854.1} OS=Nectria haematococca (strain 77-13-4 / ATCC MYA-4622 / FGSC 9596 / PE=3 SV=1
Fusarium0G089190.1	tr|C7YPI8|C7YPI8_NECH7	0	489/539(90.72)	898	Predicted protein {ECO:0000313|EMBL:EEU45853.1} OS=Nectria haematococca (strain 77-13-4 / ATCC MYA-4622 / FGSC 9596 / PE=4 SV=1
Fusarium0G089200.1	tr|C7YPI7|C7YPI7_NECH7	0	366/384(95.31)	751	Putative uncharacterized protein {ECO:0000313|EMBL:EEU45852.1} OS=Nectria haematococca (strain 77-13-4 / ATCC MYA-4622 / FGSC 9596 / PE=4 SV=1
Fusarium0G089210.1	tr|C7YPI6|C7YPI6_NECH7	4.17E-75	144/157(91.72)	229	Putative uncharacterized protein {ECO:0000313|EMBL:EEU45851.1} OS=Nectria haematococca (strain 77-13-4 / ATCC MYA-4622 / FGSC 9596 / PE=4 SV=1
Fusarium0G089220.1	tr|C7YPI5|C7YPI5_NECH7	3.73E-86	133/139(95.68)	256	Putative uncharacterized protein {ECO:0000313|EMBL:EEU45850.1} OS=Nectria haematococca (strain 77-13-4 / ATCC MYA-4622 / FGSC 9596 / PE=4 SV=1
Fusarium0G089230.1	tr|C7YPI4|C7YPI4_NECH7	4.60E-92	136/140(97.14)	271	Putative uncharacterized protein {ECO:0000313|EMBL:EEU45849.1} OS=Nectria haematococca (strain 77-13-4 / ATCC MYA-4622 / FGSC 9596 / PE=4 SV=1
Fusarium0G089240.1	tr|C7YPI3|C7YPI3_NECH7	0	243/244(99.59)	507	Putative uncharacterized protein {ECO:0000313|EMBL:EEU45848.1} OS=Nectria haematococca (strain 77-13-4 / ATCC MYA-4622 / FGSC 9596 / PE=4 SV=1
Fusarium0G089250.1	tr|C7YPI2|C7YPI2_NECH7	9.70E-168	316/339(93.22)	496	Putative uncharacterized protein {ECO:0000313|EMBL:EEU46304.1} OS=Nectria haematococca (strain 77-13-4 / ATCC MYA-4622 / FGSC 9596 / PE=4 SV=1
Fusarium0G089260.1	tr|C7YPI2|C7YPI2_NECH7	1.26E-65	126/205(61.46)	223	Putative uncharacterized protein {ECO:0000313|EMBL:EEU46304.1} OS=Nectria haematococca (strain 77-13-4 / ATCC MYA-4622 / FGSC 9596 / PE=4 SV=1
Fusarium0G089270.1	tr|C7YPI2|C7YPI2_NECH7	4.65E-70	132/143(92.31)	233	Putative uncharacterized protein {ECO:0000313|EMBL:EEU46304.1} OS=Nectria haematococca (strain 77-13-4 / ATCC MYA-4622 / FGSC 9596 / PE=4 SV=1
Fusarium0G089280.1	tr|C7YPI1|C7YPI1_NECH7	2.80E-106	160/171(93.57)	310	Putative uncharacterized protein {ECO:0000313|EMBL:EEU46303.1} OS=Nectria haematococca (strain 77-13-4 / ATCC MYA-4622 / FGSC 9596 / PE=4 SV=1
Fusarium0G089290.1	tr|C7YPI0|C7YPI0_NECH7	0	361/369(97.83)	735	Predicted protein {ECO:0000313|EMBL:EEU45847.1} OS=Nectria haematococca (strain 77-13-4 / ATCC MYA-4622 / FGSC 9596 / PE=4 SV=1
Fusarium0G089300.1	tr|C7YPH9|C7YPH9_NECH7	0	466/472(98.73)	932	Putative uncharacterized protein {ECO:0000313|EMBL:EEU46302.1} OS=Nectria haematococca (strain 77-13-4 / ATCC MYA-4622 / FGSC 9596 / PE=4 SV=1
Fusarium0G089310.1	tr|C7YPH8|C7YPH8_NECH7	0	331/338(97.93)	676	Glyceraldehyde-3-phosphate dehydrogenase {ECO:0000256|RuleBase:RU361160} OS=Nectria haematococca (strain 77-13-4 / ATCC MYA-4622 / FGSC 9596 / PE=3 SV=1
Fusarium0G089320.1	tr|C7YPH7|C7YPH7_NECH7	0	732/748(97.86)	1473	Putative uncharacterized protein {ECO:0000313|EMBL:EEU45846.1} OS=Nectria haematococca (strain 77-13-4 / ATCC MYA-4622 / FGSC 9596 / PE=4 SV=1
Fusarium0G089330.1	tr|C7YPH6|C7YPH6_NECH7	0	601/630(95.40)	1214	Putative uncharacterized protein {ECO:0000313|EMBL:EEU45845.1} OS=Nectria haematococca (strain 77-13-4 / ATCC MYA-4622 / FGSC 9596 / PE=4 SV=1
Fusarium0G089340.1	tr|C9SK68|C9SK68_VERA1	9.25E-128	225/357(63.03)	378	DNA helicase {ECO:0000313|EMBL:EEY19086.1} OS=Fusarium alfalfae (strain VaMs.102 / ATCC MYA-4576 / FGSC 10136) PE=4 SV=1
Fusarium0G089350.1	tr|C7YPH4|C7YPH4_NECH7	0	391/514(76.07)	674	Predicted protein {ECO:0000313|EMBL:EEU45844.1} OS=Nectria haematococca (strain 77-13-4 / ATCC MYA-4622 / FGSC 9596 / PE=4 SV=1
Fusarium0G089360.1	tr|C7YPH3|C7YPH3_NECH7	1.64E-160	238/266(89.47)	455	Predicted protein {ECO:0000313|EMBL:EEU45843.1} OS=Nectria haematococca (strain 77-13-4 / ATCC MYA-4622 / FGSC 9596 / PE=4 SV=1
Fusarium0G089370.1	tr|C7YPH2|C7YPH2_NECH7	0	386/388(99.48)	791	Putative uncharacterized protein {ECO:0000313|EMBL:EEU45842.1} OS=Nectria haematococca (strain 77-13-4 / ATCC MYA-4622 / FGSC 9596 / PE=4 SV=1
Fusarium0G089380.1	tr|C7YPH1|C7YPH1_NECH7	0	423/491(86.15)	833	Predicted protein {ECO:0000313|EMBL:EEU46299.1} OS=Nectria haematococca (strain 77-13-4 / ATCC MYA-4622 / FGSC 9596 / PE=4 SV=1
Fusarium0G089390.1	tr|C7YPH0|C7YPH0_NECH7	0	324/334(97.01)	641	Putative uncharacterized protein {ECO:0000313|EMBL:EEU45841.1} OS=Nectria haematococca (strain 77-13-4 / ATCC MYA-4622 / FGSC 9596 / PE=4 SV=1
Fusarium0G089400.1	tr|C7YPG9|C7YPG9_NECH7	0	812/904(89.82)	1599	Putative uncharacterized protein {ECO:0000313|EMBL:EEU45840.1} OS=Nectria haematococca (strain 77-13-4 / ATCC MYA-4622 / FGSC 9596 / PE=4 SV=1
Fusarium0G089410.1	tr|C7YPG8|C7YPG8_NECH7	2.30E-104	150/151(99.34)	304	Putative uncharacterized protein {ECO:0000313|EMBL:EEU46298.1} OS=Nectria haematococca (strain 77-13-4 / ATCC MYA-4622 / FGSC 9596 / PE=4 SV=1
Fusarium0G089420.1	tr|W7M7R3|W7M7R3_GIBM7	3.81E-41	72/99(72.73)	139	Uncharacterized protein {ECO:0000313|EMBL:EWG43494.1} OS=Gibberella moniliformis (strain M3125 / FGSC 7600) PE=4 SV=1
Fusarium0G089430.1	tr|J9MYM3|J9MYM3_FUSO4	1.12E-58	84/87(96.55)	182	Uncharacterized protein {ECO:0000313|EnsemblFungi:FOXG_08017P0} OS=Fusarium oxysporum f. sp. lycopersici (strain 4287 / CBS 123668 / FGSC PE=4 SV=1
Fusarium0G089440.1	tr|C7YPG6|C7YPG6_NECH7	0	274/281(97.51)	548	Predicted protein {ECO:0000313|EMBL:EEU45839.1} OS=Nectria haematococca (strain 77-13-4 / ATCC MYA-4622 / FGSC 9596 / PE=4 SV=1
Fusarium0G089450.1	tr|J9MYM5|J9MYM5_FUSO4	1.91E-115	164/165(99.39)	333	Uncharacterized protein {ECO:0000313|EnsemblFungi:FOXG_08019P0} OS=Fusarium oxysporum f. sp. lycopersici (strain 4287 / CBS 123668 / FGSC PE=4 SV=1
Fusarium0G089460.1	tr|C7YPG4|C7YPG4_NECH7	0	399/411(97.08)	812	Putative uncharacterized protein {ECO:0000313|EMBL:EEU46295.1} OS=Nectria haematococca (strain 77-13-4 / ATCC MYA-4622 / FGSC 9596 / PE=4 SV=1
Fusarium0G089470.1	tr|C7YPG3|C7YPG3_NECH7	0	279/291(95.88)	572	Putative uncharacterized protein {ECO:0000313|EMBL:EEU46294.1} OS=Nectria haematococca (strain 77-13-4 / ATCC MYA-4622 / FGSC 9596 / PE=4 SV=1
Fusarium0G089480.1	tr|C7YPG2|C7YPG2_NECH7	0	1175/1233(95.30)	2417	Putative uncharacterized protein {ECO:0000313|EMBL:EEU46293.1} OS=Nectria haematococca (strain 77-13-4 / ATCC MYA-4622 / FGSC 9596 / PE=4 SV=1
Fusarium0G089490.1	tr|C7YPG1|C7YPG1_NECH7	4.83E-118	168/168(100.00)	341	Putative uncharacterized protein {ECO:0000313|EMBL:EEU45838.1} OS=Nectria haematococca (strain 77-13-4 / ATCC MYA-4622 / FGSC 9596 / PE=4 SV=1
Fusarium0G089500.1	tr|C7YPG0|C7YPG0_NECH7	0	709/735(96.46)	1455	Predicted protein {ECO:0000313|EMBL:EEU46292.1} OS=Nectria haematococca (strain 77-13-4 / ATCC MYA-4622 / FGSC 9596 / PE=4 SV=1
Fusarium0G089510.1	tr|C7YPF9|C7YPF9_NECH7	4.12E-85	126/127(99.21)	254	Expressed protein {ECO:0000313|EMBL:EEU46291.1} (Fragment) OS=Nectria haematococca (strain 77-13-4 / ATCC MYA-4622 / FGSC 9596 / PE=4 SV=1
Fusarium0G089520.1	tr|C7YPF8|C7YPF8_NECH7	1.46E-133	189/194(97.42)	381	Putative uncharacterized protein {ECO:0000313|EMBL:EEU45837.1} OS=Nectria haematococca (strain 77-13-4 / ATCC MYA-4622 / FGSC 9596 / PE=4 SV=1
Fusarium0G089530.1	tr|A0A016Q656|A0A016Q656_GIBZA	0	271/292(92.81)	537	Uncharacterized protein {ECO:0000313|EMBL:EYB33301.1} OS=Gibberella zeae (Wheat head blight fungus) PE=4 SV=1
Fusarium0G089540.1	tr|C7YPF6|C7YPF6_NECH7	0	549/636(86.32)	1093	Glucoamylase {ECO:0000256|PIRNR:PIRNR001031} OS=Nectria haematococca (strain 77-13-4 / ATCC MYA-4622 / FGSC 9596 / PE=3 SV=1
Fusarium0G089550.1	tr|C7YPF5|C7YPF5_NECH7	0	623/669(93.12)	1123	Putative uncharacterized protein {ECO:0000313|EMBL:EEU46289.1} OS=Nectria haematococca (strain 77-13-4 / ATCC MYA-4622 / FGSC 9596 / PE=4 SV=1
Fusarium0G089560.1	tr|C7YPF4|C7YPF4_NECH7	0	826/838(98.57)	1677	Putative uncharacterized protein {ECO:0000313|EMBL:EEU45835.1} OS=Nectria haematococca (strain 77-13-4 / ATCC MYA-4622 / FGSC 9596 / PE=4 SV=1
Fusarium0G089570.1	tr|J9MYN7|J9MYN7_FUSO4	0	308/352(87.50)	629	Uncharacterized protein {ECO:0000313|EnsemblFungi:FOXG_08031P0} OS=Fusarium oxysporum f. sp. lycopersici (strain 4287 / CBS 123668 / FGSC PE=3 SV=1
Fusarium0G089580.1	tr|C7YPF2|C7YPF2_NECH7	0	311/312(99.68)	634	Predicted protein {ECO:0000313|EMBL:EEU45834.1} OS=Nectria haematococca (strain 77-13-4 / ATCC MYA-4622 / FGSC 9596 / PE=4 SV=1
Fusarium0G089590.1	tr|C7YPF1|C7YPF1_NECH7	0	489/492(99.39)	990	Putative uncharacterized protein {ECO:0000313|EMBL:EEU46287.1} OS=Nectria haematococca (strain 77-13-4 / ATCC MYA-4622 / FGSC 9596 / PE=4 SV=1
Fusarium0G089600.1	tr|C7YPF1|C7YPF1_NECH7	0	318/321(99.07)	658	Putative uncharacterized protein {ECO:0000313|EMBL:EEU46287.1} OS=Nectria haematococca (strain 77-13-4 / ATCC MYA-4622 / FGSC 9596 / PE=4 SV=1
Fusarium0G089610.1	tr|C7YPF0|C7YPF0_NECH7	0	1106/1167(94.77)	2240	Predicted protein {ECO:0000313|EMBL:EEU46286.1} OS=Nectria haematococca (strain 77-13-4 / ATCC MYA-4622 / FGSC 9596 / PE=4 SV=1
Fusarium0G089620.1	tr|C7YPE9|C7YPE9_NECH7	0	601/657(91.48)	1196	Putative uncharacterized protein {ECO:0000313|EMBL:EEU45833.1} OS=Nectria haematococca (strain 77-13-4 / ATCC MYA-4622 / FGSC 9596 / PE=4 SV=1
Fusarium0G089630.1	tr|C7YPE8|C7YPE8_NECH7	0	533/562(94.84)	1060	Putative uncharacterized protein {ECO:0000313|EMBL:EEU45832.1} OS=Nectria haematococca (strain 77-13-4 / ATCC MYA-4622 / FGSC 9596 / PE=4 SV=1
Fusarium0G089640.1	tr|C7YPE7|C7YPE7_NECH7	0	493/500(98.60)	997	Putative uncharacterized protein {ECO:0000313|EMBL:EEU46285.1} OS=Nectria haematococca (strain 77-13-4 / ATCC MYA-4622 / FGSC 9596 / PE=4 SV=1
Fusarium0G089650.1	tr|C7YPE6|C7YPE6_NECH7	5.75E-111	155/158(98.10)	323	Putative uncharacterized protein {ECO:0000313|EMBL:EEU45831.1} OS=Nectria haematococca (strain 77-13-4 / ATCC MYA-4622 / FGSC 9596 / PE=4 SV=1
Fusarium0G089660.1	tr|C7YPE5|C7YPE5_NECH7	0	389/391(99.49)	805	Predicted protein {ECO:0000313|EMBL:EEU45830.1} OS=Nectria haematococca (strain 77-13-4 / ATCC MYA-4622 / FGSC 9596 / PE=3 SV=1
Fusarium0G089670.1	tr|C7YPE4|C7YPE4_NECH7	0	739/835(88.50)	1451	Putative uncharacterized protein {ECO:0000313|EMBL:EEU45829.1} OS=Nectria haematococca (strain 77-13-4 / ATCC MYA-4622 / FGSC 9596 / PE=4 SV=1
Fusarium0G089680.1	tr|K3VVX4|K3VVX4_FUSPC	0	449/484(92.77)	932	Serine hydroxymethyltransferase {ECO:0000256|RuleBase:RU000585} OS=Fusarium pseudograminearum (strain CS3096) PE=3 SV=1
Fusarium0G089690.1	tr|C7YPE2|C7YPE2_NECH7	0	952/1128(84.40)	1895	SAGA complex protein {ECO:0000313|EMBL:EEU45828.1} OS=Nectria haematococca (strain 77-13-4 / ATCC MYA-4622 / FGSC 9596 / PE=4 SV=1
Fusarium0G089700.1	tr|C7YPE0|C7YPE0_NECH7	1.68E-106	153/156(98.08)	314	Predicted protein {ECO:0000313|EMBL:EEU46282.1} OS=Nectria haematococca (strain 77-13-4 / ATCC MYA-4622 / FGSC 9596 / PE=4 SV=1
Fusarium0G089710.1	tr|C7YPD9|C7YPD9_NECH7	0	929/997(93.18)	1869	Putative uncharacterized protein {ECO:0000313|EMBL:EEU46281.1} OS=Nectria haematococca (strain 77-13-4 / ATCC MYA-4622 / FGSC 9596 / PE=4 SV=1
Fusarium0G089720.1	tr|X0LXC0|X0LXC0_FUSOX	1.11E-148	428/1026(41.72)	481	Uncharacterized protein {ECO:0000313|EMBL:EXM25817.1} OS=Fusarium oxysporum f. sp. vasinfectum 25433 PE=4 SV=1
Fusarium0G089730.1	tr|C7YPD8|C7YPD8_NECH7	0	478/481(99.38)	988	Predicted protein {ECO:0000313|EMBL:EEU45827.1} OS=Nectria haematococca (strain 77-13-4 / ATCC MYA-4622 / FGSC 9596 / PE=4 SV=1
Fusarium0G089740.1	tr|C7YPD7|C7YPD7_NECH7	0	595/598(99.50)	1230	Putative uncharacterized protein {ECO:0000313|EMBL:EEU45826.1} OS=Nectria haematococca (strain 77-13-4 / ATCC MYA-4622 / FGSC 9596 / PE=4 SV=1
Fusarium0G089750.1	tr|C7YPD6|C7YPD6_NECH7	0	751/762(98.56)	1573	Predicted protein {ECO:0000313|EMBL:EEU46280.1} OS=Nectria haematococca (strain 77-13-4 / ATCC MYA-4622 / FGSC 9596 / PE=4 SV=1
Fusarium0G089760.1	tr|C7YPD5|C7YPD5_NECH7	0	298/299(99.67)	613	Predicted protein {ECO:0000313|EMBL:EEU46279.1} OS=Nectria haematococca (strain 77-13-4 / ATCC MYA-4622 / FGSC 9596 / PE=3 SV=1
Fusarium0G089770.1	tr|C7YPD4|C7YPD4_NECH7	0	770/784(98.21)	1576	Putative uncharacterized protein {ECO:0000313|EMBL:EEU45825.1} OS=Nectria haematococca (strain 77-13-4 / ATCC MYA-4622 / FGSC 9596 / PE=4 SV=1
Fusarium0G089780.1	tr|C7YPD3|C7YPD3_NECH7	2.43E-176	252/258(97.67)	496	Predicted protein {ECO:0000313|EMBL:EEU46278.1} (Fragment) OS=Nectria haematococca (strain 77-13-4 / ATCC MYA-4622 / FGSC 9596 / PE=4 SV=1
Fusarium0G089790.1	tr|C7YPD2|C7YPD2_NECH7	1.45E-111	160/165(96.97)	340	Predicted protein {ECO:0000313|EMBL:EEU45824.1} OS=Nectria haematococca (strain 77-13-4 / ATCC MYA-4622 / FGSC 9596 / PE=4 SV=1
Fusarium0G089800.1	tr|C7YPD1|C7YPD1_NECH7	0	304/321(94.70)	598	Putative uncharacterized protein {ECO:0000313|EMBL:EEU45823.1} (Fragment) OS=Nectria haematococca (strain 77-13-4 / ATCC MYA-4622 / FGSC 9596 / PE=4 SV=1
Fusarium0G089810.1	tr|C7YPD0|C7YPD0_NECH7	0	505/597(84.59)	1005	Putative uncharacterized protein {ECO:0000313|EMBL:EEU46277.1} OS=Nectria haematococca (strain 77-13-4 / ATCC MYA-4622 / FGSC 9596 / PE=4 SV=1
Fusarium0G089820.1	tr|C7YPC9|C7YPC9_NECH7	0	966/1064(90.79)	1914	alpha-1,2-Mannosidase {ECO:0000256|RuleBase:RU361193} OS=Nectria haematococca (strain 77-13-4 / ATCC MYA-4622 / FGSC 9596 / PE=3 SV=1
Fusarium0G089830.1	tr|C7YPC8|C7YPC8_NECH7	0	500/529(94.52)	1030	Putative uncharacterized protein {ECO:0000313|EMBL:EEU46276.1} OS=Nectria haematococca (strain 77-13-4 / ATCC MYA-4622 / FGSC 9596 / PE=4 SV=1
Fusarium0G089840.1	tr|N4UHP9|N4UHP9_FUSC1	2.39E-10	54/184(29.35)	66	Uncharacterized protein {ECO:0000313|EMBL:ENH68341.1} OS=Fusarium oxysporum f. sp. cubense (strain race 1) PE=4 SV=1
Fusarium0G089850.1	tr|C7YPC7|C7YPC7_NECH7	3.53E-114	160/186(86.02)	332	Putative uncharacterized protein {ECO:0000313|EMBL:EEU46275.1} OS=Nectria haematococca (strain 77-13-4 / ATCC MYA-4622 / FGSC 9596 / PE=4 SV=1
Fusarium0G089860.1	tr|C7YPC6|C7YPC6_NECH7	3.16E-169	232/237(97.89)	484	Putative uncharacterized protein {ECO:0000313|EMBL:EEU45821.1} (Fragment) OS=Nectria haematococca (strain 77-13-4 / ATCC MYA-4622 / FGSC 9596 / PE=4 SV=1
Fusarium0G089870.1	tr|C7YPC5|C7YPC5_NECH7	0	708/771(91.83)	1423	Glycoside hydrolase family 5 {ECO:0000313|EMBL:EEU46274.1} OS=Nectria haematococca (strain 77-13-4 / ATCC MYA-4622 / FGSC 9596 / PE=3 SV=1
Fusarium0G089880.1	tr|C7YPC4|C7YPC4_NECH7	0	1525/1650(92.42)	3081	Putative uncharacterized protein {ECO:0000313|EMBL:EEU46273.1} OS=Nectria haematococca (strain 77-13-4 / ATCC MYA-4622 / FGSC 9596 / PE=4 SV=1
Fusarium0G089890.1	tr|C7YPC3|C7YPC3_NECH7	0	1375/1421(96.76)	2819	Predicted protein {ECO:0000313|EMBL:EEU46272.1} OS=Nectria haematococca (strain 77-13-4 / ATCC MYA-4622 / FGSC 9596 / PE=4 SV=1
Fusarium0G089900.1	tr|C7YPC2|C7YPC2_NECH7	2.21E-172	240/245(97.96)	484	Putative uncharacterized protein {ECO:0000313|EMBL:EEU45820.1} OS=Nectria haematococca (strain 77-13-4 / ATCC MYA-4622 / FGSC 9596 / PE=4 SV=1
Fusarium0G089910.1	tr|C7YPC1|C7YPC1_NECH7	0	290/296(97.97)	579	Putative uncharacterized protein {ECO:0000313|EMBL:EEU46271.1} OS=Nectria haematococca (strain 77-13-4 / ATCC MYA-4622 / FGSC 9596 / PE=4 SV=1
Fusarium0G089920.1	tr|C7YPC0|C7YPC0_NECH7	0	295/305(96.72)	604	Putative GTP cyclohydrolase 1 type 2 {ECO:0000256|RuleBase:RU004385} OS=Nectria haematococca (strain 77-13-4 / ATCC MYA-4622 / FGSC 9596 / PE=3 SV=1
Fusarium0G089930.1	tr|C7YPB9|C7YPB9_NECH7	2.82E-62	91/92(98.91)	192	Predicted protein {ECO:0000313|EMBL:EEU46270.1} OS=Nectria haematococca (strain 77-13-4 / ATCC MYA-4622 / FGSC 9596 / PE=3 SV=1
Fusarium0G089940.1	tr|C7YPB8|C7YPB8_NECH7	0	739/744(99.33)	1516	Predicted protein {ECO:0000313|EMBL:EEU45818.1} OS=Nectria haematococca (strain 77-13-4 / ATCC MYA-4622 / FGSC 9596 / PE=4 SV=1
Fusarium0G089950.1	tr|C7YPB7|C7YPB7_NECH7	0	653/671(97.32)	1350	DNA ligase {ECO:0000256|RuleBase:RU000617} OS=Nectria haematococca (strain 77-13-4 / ATCC MYA-4622 / FGSC 9596 / PE=3 SV=1
Fusarium0G089960.1	tr|C7YPB6|C7YPB6_NECH7	7.30E-167	229/232(98.71)	469	Eukaryotic translation initiation factor 3 subunit K {ECO:0000256|HAMAP-Rule:MF_03010} OS=Nectria haematococca (strain 77-13-4 / ATCC MYA-4622 / FGSC 9596 / PE=3 SV=1
Fusarium0G089970.1	tr|C7YPB5|C7YPB5_NECH7	0	396/400(99.00)	798	Putative uncharacterized protein {ECO:0000313|EMBL:EEU45816.1} OS=Nectria haematococca (strain 77-13-4 / ATCC MYA-4622 / FGSC 9596 / PE=4 SV=1
Fusarium0G089980.1	tr|C7YPB4|C7YPB4_NECH7	0	543/546(99.45)	1110	Predicted protein {ECO:0000313|EMBL:EEU45815.1} OS=Nectria haematococca (strain 77-13-4 / ATCC MYA-4622 / FGSC 9596 / PE=3 SV=1
Fusarium0G089990.1	tr|C7YPB3|C7YPB3_NECH7	0	1147/1194(96.06)	2389	Putative uncharacterized protein {ECO:0000313|EMBL:EEU45814.1} OS=Nectria haematococca (strain 77-13-4 / ATCC MYA-4622 / FGSC 9596 / PE=4 SV=1
Fusarium0G090000.1	tr|C7YPB2|C7YPB2_NECH7	0	751/815(92.15)	1527	Putative uncharacterized protein {ECO:0000313|EMBL:EEU45813.1} OS=Nectria haematococca (strain 77-13-4 / ATCC MYA-4622 / FGSC 9596 / PE=4 SV=1
Fusarium0G090010.1	tr|C7YPB1|C7YPB1_NECH7	0	665/672(98.96)	1358	Predicted protein {ECO:0000313|EMBL:EEU46268.1} OS=Nectria haematococca (strain 77-13-4 / ATCC MYA-4622 / FGSC 9596 / PE=4 SV=1
Fusarium0G090020.1	tr|C7YPB0|C7YPB0_NECH7	0	527/538(97.96)	1089	Putative uncharacterized protein {ECO:0000313|EMBL:EEU46267.1} OS=Nectria haematococca (strain 77-13-4 / ATCC MYA-4622 / FGSC 9596 / PE=3 SV=1
Fusarium0G090030.1	tr|C7YPA9|C7YPA9_NECH7	0	580/587(98.81)	1199	Predicted protein {ECO:0000313|EMBL:EEU46266.1} OS=Nectria haematococca (strain 77-13-4 / ATCC MYA-4622 / FGSC 9596 / PE=4 SV=1
Fusarium0G090040.1	tr|C7YPA8|C7YPA8_NECH7	0	549/556(98.74)	1130	Predicted protein {ECO:0000313|EMBL:EEU45812.1} OS=Nectria haematococca (strain 77-13-4 / ATCC MYA-4622 / FGSC 9596 / PE=3 SV=1
Fusarium0G090050.1	tr|C7YPA7|C7YPA7_NECH7	2.25E-107	151/156(96.79)	314	Putative uncharacterized protein {ECO:0000313|EMBL:EEU45811.1} OS=Nectria haematococca (strain 77-13-4 / ATCC MYA-4622 / FGSC 9596 / PE=4 SV=1
Fusarium0G090060.1	tr|C7YPA6|C7YPA6_NECH7	0	808/818(98.78)	1693	Predicted protein {ECO:0000313|EMBL:EEU46265.1} OS=Nectria haematococca (strain 77-13-4 / ATCC MYA-4622 / FGSC 9596 / PE=3 SV=1
Fusarium0G090070.1	tr|C7YPA5|C7YPA5_NECH7	6.27E-120	175/205(85.37)	347	Putative uncharacterized protein {ECO:0000313|EMBL:EEU45810.1} OS=Nectria haematococca (strain 77-13-4 / ATCC MYA-4622 / FGSC 9596 / PE=4 SV=1
Fusarium0G090080.1	tr|C7YPA4|C7YPA4_NECH7	0	921/926(99.46)	1910	Predicted protein {ECO:0000313|EMBL:EEU45809.1} OS=Nectria haematococca (strain 77-13-4 / ATCC MYA-4622 / FGSC 9596 / PE=3 SV=1
Fusarium0G090090.1	tr|C7YPA3|C7YPA3_NECH7	0	478/519(92.10)	818	Putative uncharacterized protein {ECO:0000313|EMBL:EEU46264.1} OS=Nectria haematococca (strain 77-13-4 / ATCC MYA-4622 / FGSC 9596 / PE=4 SV=1
Fusarium0G090100.1	tr|C7YPA2|C7YPA2_NECH7	0	720/761(94.61)	1464	Putative uncharacterized protein {ECO:0000313|EMBL:EEU45808.1} OS=Nectria haematococca (strain 77-13-4 / ATCC MYA-4622 / FGSC 9596 / PE=3 SV=1
Fusarium0G090110.1	tr|C7YPA1|C7YPA1_NECH7	1.47E-96	138/138(100.00)	283	Putative uncharacterized protein {ECO:0000313|EMBL:EEU46263.1} OS=Nectria haematococca (strain 77-13-4 / ATCC MYA-4622 / FGSC 9596 / PE=4 SV=1
Fusarium0G090120.1	tr|C7YPA0|C7YPA0_NECH7	0	677/711(95.22)	1361	Kinesin-like protein {ECO:0000256|RuleBase:RU000394} OS=Nectria haematococca (strain 77-13-4 / ATCC MYA-4622 / FGSC 9596 / PE=3 SV=1
Fusarium0G090130.1	tr|C7YP99|C7YP99_NECH7	0	385/390(98.72)	779	Predicted protein {ECO:0000313|EMBL:EEU46262.1} OS=Nectria haematococca (strain 77-13-4 / ATCC MYA-4622 / FGSC 9596 / PE=4 SV=1
Fusarium0G090140.1	tr|C7YP98|C7YP98_NECH7	0	372/408(91.18)	695	Predicted protein {ECO:0000313|EMBL:EEU46261.1} OS=Nectria haematococca (strain 77-13-4 / ATCC MYA-4622 / FGSC 9596 / PE=4 SV=1
Fusarium0G090150.1	tr|C7YP97|C7YP97_NECH7	1.22E-140	201/208(96.63)	400	Putative uncharacterized protein {ECO:0000313|EMBL:EEU45806.1} OS=Nectria haematococca (strain 77-13-4 / ATCC MYA-4622 / FGSC 9596 / PE=4 SV=1
Fusarium0G090160.1	tr|C7YP96|C7YP96_NECH7	0	304/307(99.02)	631	Putative uncharacterized protein {ECO:0000313|EMBL:EEU46260.1} (Fragment) OS=Nectria haematococca (strain 77-13-4 / ATCC MYA-4622 / FGSC 9596 / PE=4 SV=1
Fusarium0G090170.1	tr|C7YP95|C7YP95_NECH7	0	490/493(99.39)	1018	DNA primase {ECO:0000256|RuleBase:RU003514} OS=Nectria haematococca (strain 77-13-4 / ATCC MYA-4622 / FGSC 9596 / PE=3 SV=1
Fusarium0G090180.1	tr|C7YP94|C7YP94_NECH7	0	557/568(98.06)	1171	Predicted protein {ECO:0000313|EMBL:EEU45804.1} OS=Nectria haematococca (strain 77-13-4 / ATCC MYA-4622 / FGSC 9596 / PE=4 SV=1
Fusarium0G090190.1	tr|C7YP93|C7YP93_NECH7	4.92E-125	174/191(91.10)	362	Putative uncharacterized protein {ECO:0000313|EMBL:EEU46259.1} OS=Nectria haematococca (strain 77-13-4 / ATCC MYA-4622 / FGSC 9596 / PE=4 SV=1
Fusarium0G090200.1	tr|C7YP92|C7YP92_NECH7	0	516/519(99.42)	1059	Succinyl-CoA:3-ketoacid-coenzyme A transferase {ECO:0000256|PIRNR:PIRNR000858} OS=Nectria haematococca (strain 77-13-4 / ATCC MYA-4622 / FGSC 9596 / PE=3 SV=1
Fusarium0G090210.1	tr|C7YP91|C7YP91_NECH7	0	440/481(91.48)	877	Putative uncharacterized protein {ECO:0000313|EMBL:EEU46257.1} OS=Nectria haematococca (strain 77-13-4 / ATCC MYA-4622 / FGSC 9596 / PE=4 SV=1
Fusarium0G090220.1	tr|C7YP90|C7YP90_NECH7	1.05E-146	245/275(89.09)	422	Predicted protein {ECO:0000313|EMBL:EEU46256.1} OS=Nectria haematococca (strain 77-13-4 / ATCC MYA-4622 / FGSC 9596 / PE=4 SV=1
Fusarium0G090230.1	tr|C7YP89|C7YP89_NECH7	4.57E-176	257/260(98.85)	494	Putative uncharacterized protein {ECO:0000313|EMBL:EEU46255.1} OS=Nectria haematococca (strain 77-13-4 / ATCC MYA-4622 / FGSC 9596 / PE=4 SV=1
Fusarium0G090240.1	tr|C7YP88|C7YP88_NECH7	0	523/541(96.67)	1022	Putative uncharacterized protein {ECO:0000313|EMBL:EEU46254.1} OS=Nectria haematococca (strain 77-13-4 / ATCC MYA-4622 / FGSC 9596 / PE=4 SV=1
Fusarium0G090250.1	tr|C7YP87|C7YP87_NECH7	0	348/349(99.71)	716	Predicted protein {ECO:0000313|EMBL:EEU45803.1} OS=Nectria haematococca (strain 77-13-4 / ATCC MYA-4622 / FGSC 9596 / PE=4 SV=1
Fusarium0G090260.1	tr|C7YP86|C7YP86_NECH7	0	332/341(97.36)	688	Putative uncharacterized protein {ECO:0000313|EMBL:EEU45802.1} OS=Nectria haematococca (strain 77-13-4 / ATCC MYA-4622 / FGSC 9596 / PE=4 SV=1
Fusarium0G090270.1	tr|C7YP85|C7YP85_NECH7	0	819/876(93.49)	1504	Translation initiation factor IF-2 {ECO:0000256|RuleBase:RU000644} OS=Nectria haematococca (strain 77-13-4 / ATCC MYA-4622 / FGSC 9596 / PE=3 SV=1
Fusarium0G090280.1	tr|C7YP84|C7YP84_NECH7	0	363/375(96.80)	748	Putative uncharacterized protein {ECO:0000313|EMBL:EEU45801.1} (Fragment) OS=Nectria haematococca (strain 77-13-4 / ATCC MYA-4622 / FGSC 9596 / PE=3 SV=1
Fusarium0G090290.1	tr|C7YP83|C7YP83_NECH7	0	643/646(99.54)	1316	Putative uncharacterized protein {ECO:0000313|EMBL:EEU46252.1} OS=Nectria haematococca (strain 77-13-4 / ATCC MYA-4622 / FGSC 9596 / PE=4 SV=1
Fusarium0G090300.1	tr|C7YP82|C7YP82_NECH7	0	651/659(98.79)	1301	Predicted protein {ECO:0000313|EMBL:EEU45800.1} OS=Nectria haematococca (strain 77-13-4 / ATCC MYA-4622 / FGSC 9596 / PE=4 SV=1
Fusarium0G090310.1	tr|C7YP81|C7YP81_NECH7	0	381/427(89.23)	754	Putative uncharacterized protein {ECO:0000313|EMBL:EEU46251.1} OS=Nectria haematococca (strain 77-13-4 / ATCC MYA-4622 / FGSC 9596 / PE=4 SV=1
Fusarium0G090320.1	tr|C7YP80|C7YP80_NECH7	0	376/457(82.28)	749	Predicted protein {ECO:0000313|EMBL:EEU46250.1} OS=Nectria haematococca (strain 77-13-4 / ATCC MYA-4622 / FGSC 9596 / PE=4 SV=1
Fusarium0G090330.1	tr|C7YP79|C7YP79_NECH7	0	603/609(99.01)	1235	Predicted protein {ECO:0000313|EMBL:EEU45799.1} OS=Nectria haematococca (strain 77-13-4 / ATCC MYA-4622 / FGSC 9596 / PE=4 SV=1
Fusarium0G090340.1	tr|C7YP78|C7YP78_NECH7	5.02E-118	163/170(95.88)	343	Putative uncharacterized protein {ECO:0000313|EMBL:EEU45798.1} OS=Nectria haematococca (strain 77-13-4 / ATCC MYA-4622 / FGSC 9596 / PE=4 SV=1
Fusarium0G090350.1	tr|C7YP77|C7YP77_NECH7	0	569/573(99.30)	1191	Putative uncharacterized protein {ECO:0000313|EMBL:EEU45797.1} OS=Nectria haematococca (strain 77-13-4 / ATCC MYA-4622 / FGSC 9596 / PE=4 SV=1
Fusarium0G090360.1	tr|I1S7T4|I1S7T4_GIBZE	4.98E-71	104/117(88.89)	216	Uncharacterized protein {ECO:0000313|EMBL:ESU12438.1, ECO:0000313|EnsemblFungi:FGSG_12909P0} OS=Gibberella zeae (strain PH-1 / ATCC MYA-4620 / FGSC 9075 / NRRL 31084) PE=3 SV=1
Fusarium0G090370.1	tr|C7YP75|C7YP75_NECH7	0	777/796(97.61)	1600	Predicted protein {ECO:0000313|EMBL:EEU45796.1} OS=Nectria haematococca (strain 77-13-4 / ATCC MYA-4622 / FGSC 9596 / PE=4 SV=1
Fusarium0G090380.1	tr|C7YP74|C7YP74_NECH7	0	610/702(86.89)	1194	Putative uncharacterized protein {ECO:0000313|EMBL:EEU45795.1} OS=Nectria haematococca (strain 77-13-4 / ATCC MYA-4622 / FGSC 9596 / PE=4 SV=1
Fusarium0G090390.1	tr|C7YP73|C7YP73_NECH7	0	583/591(98.65)	1217	Predicted protein {ECO:0000313|EMBL:EEU46248.1} OS=Nectria haematococca (strain 77-13-4 / ATCC MYA-4622 / FGSC 9596 / PE=4 SV=1
Fusarium0G090400.1	tr|C7YP72|C7YP72_NECH7	0	259/262(98.85)	521	Putative uncharacterized protein {ECO:0000313|EMBL:EEU46247.1} (Fragment) OS=Nectria haematococca (strain 77-13-4 / ATCC MYA-4622 / FGSC 9596 / PE=4 SV=1
Fusarium0G090410.1	tr|C7YP71|C7YP71_NECH7	0	1177/1214(96.95)	2427	Predicted protein {ECO:0000313|EMBL:EEU45794.1} OS=Nectria haematococca (strain 77-13-4 / ATCC MYA-4622 / FGSC 9596 / PE=4 SV=1
Fusarium0G090420.1	tr|C7YP70|C7YP70_NECH7	0	358/483(74.12)	674	Ubiquitin carboxyl-terminal hydrolase {ECO:0000256|RuleBase:RU361215} OS=Nectria haematococca (strain 77-13-4 / ATCC MYA-4622 / FGSC 9596 / PE=3 SV=1
Fusarium0G090430.1	tr|C7YP69|C7YP69_NECH7	0	611/625(97.76)	1263	Putative uncharacterized protein {ECO:0000313|EMBL:EEU45793.1} OS=Nectria haematococca (strain 77-13-4 / ATCC MYA-4622 / FGSC 9596 / PE=4 SV=1
Fusarium0G090440.1	tr|N4TZG1|N4TZG1_FUSC1	0	679/1401(48.47)	1026	Spindle pole body protein pcp1 {ECO:0000313|EMBL:ENH68299.1} OS=Fusarium oxysporum f. sp. cubense (strain race 1) PE=4 SV=1
Fusarium0G090450.1	tr|C7YP68|C7YP68_NECH7	0	410/411(99.76)	841	Putative uncharacterized protein {ECO:0000313|EMBL:EEU45792.1} OS=Nectria haematococca (strain 77-13-4 / ATCC MYA-4622 / FGSC 9596 / PE=4 SV=1
Fusarium0G090460.1	tr|C7YP67|C7YP67_NECH7	0	512/518(98.84)	1056	Predicted protein {ECO:0000313|EMBL:EEU45791.1} OS=Nectria haematococca (strain 77-13-4 / ATCC MYA-4622 / FGSC 9596 / PE=4 SV=1
Fusarium0G090470.1	tr|C7YP66|C7YP66_NECH7	0	596/641(92.98)	1028	Putative uncharacterized protein {ECO:0000313|EMBL:EEU46245.1} OS=Nectria haematococca (strain 77-13-4 / ATCC MYA-4622 / FGSC 9596 / PE=4 SV=1
Fusarium0G090480.1	tr|C7YP65|C7YP65_NECH7	3.34E-120	174/210(82.86)	350	Putative uncharacterized protein {ECO:0000313|EMBL:EEU46244.1} OS=Nectria haematococca (strain 77-13-4 / ATCC MYA-4622 / FGSC 9596 / PE=4 SV=1
Fusarium0G090490.1	tr|C7YP64|C7YP64_NECH7	3.00E-99	144/154(93.51)	306	Putative uncharacterized protein {ECO:0000313|EMBL:EEU46243.1} (Fragment) OS=Nectria haematococca (strain 77-13-4 / ATCC MYA-4622 / FGSC 9596 / PE=4 SV=1
Fusarium0G090500.1	tr|C7YP63|C7YP63_NECH7	0	339/353(96.03)	678	Predicted protein {ECO:0000313|EMBL:EEU45790.1} OS=Nectria haematococca (strain 77-13-4 / ATCC MYA-4622 / FGSC 9596 / PE=4 SV=1
Fusarium0G090510.1	tr|C7YP62|C7YP62_NECH7	0	633/643(98.44)	1338	Predicted protein {ECO:0000313|EMBL:EEU46242.1} OS=Nectria haematococca (strain 77-13-4 / ATCC MYA-4622 / FGSC 9596 / PE=4 SV=1
Fusarium0G090520.1	tr|C7YP60|C7YP60_NECH7	0	641/656(97.71)	1313	Putative uncharacterized protein {ECO:0000313|EMBL:EEU46240.1} OS=Nectria haematococca (strain 77-13-4 / ATCC MYA-4622 / FGSC 9596 / PE=4 SV=1
Fusarium0G090530.1	tr|C7YP59|C7YP59_NECH7	7.82E-133	211/211(100.00)	381	Putative uncharacterized protein {ECO:0000313|EMBL:EEU45789.1} OS=Nectria haematococca (strain 77-13-4 / ATCC MYA-4622 / FGSC 9596 / PE=4 SV=1
Fusarium0G090540.1	tr|C7YP58|C7YP58_NECH7	0	649/719(90.26)	1308	Predicted protein {ECO:0000313|EMBL:EEU45788.1} OS=Nectria haematococca (strain 77-13-4 / ATCC MYA-4622 / FGSC 9596 / PE=4 SV=1
Fusarium0G090550.1	tr|C7YP57|C7YP57_NECH7	0	481/493(97.57)	986	Predicted protein {ECO:0000313|EMBL:EEU45787.1} OS=Nectria haematococca (strain 77-13-4 / ATCC MYA-4622 / FGSC 9596 / PE=4 SV=1
Fusarium0G090560.1	tr|C7YP56|C7YP56_NECH7	0	615/634(97.00)	1275	Predicted protein {ECO:0000313|EMBL:EEU45786.1} OS=Nectria haematococca (strain 77-13-4 / ATCC MYA-4622 / FGSC 9596 / PE=4 SV=1
Fusarium0G090570.1	tr|C7YP55|C7YP55_NECH7	6.24E-137	188/188(100.00)	389	Predicted protein {ECO:0000313|EMBL:EEU46239.1} OS=Nectria haematococca (strain 77-13-4 / ATCC MYA-4622 / FGSC 9596 / PE=4 SV=1
Fusarium0G090580.1	tr|C7YP54|C7YP54_NECH7	0	292/299(97.66)	610	Putative uncharacterized protein {ECO:0000313|EMBL:EEU45785.1} OS=Nectria haematococca (strain 77-13-4 / ATCC MYA-4622 / FGSC 9596 / PE=4 SV=1
Fusarium0G090590.1	tr|C7YP53|C7YP53_NECH7	0	371/404(91.83)	758	Putative uncharacterized protein {ECO:0000313|EMBL:EEU46238.1} OS=Nectria haematococca (strain 77-13-4 / ATCC MYA-4622 / FGSC 9596 / PE=4 SV=1
Fusarium0G090600.1	tr|C7YP52|C7YP52_NECH7	0	1220/1273(95.84)	2499	Predicted protein {ECO:0000313|EMBL:EEU46237.1} OS=Nectria haematococca (strain 77-13-4 / ATCC MYA-4622 / FGSC 9596 / PE=4 SV=1
Fusarium0G090610.1	tr|E9DEB4|E9DEB4_COCPS	7.21E-64	179/597(29.98)	228	Putative uncharacterized protein {ECO:0000313|EMBL:EFW15468.1} OS=Coccidioides posadasii (strain RMSCC 757 / Silveira) PE=4 SV=1
Fusarium0G090620.1	tr|C7YP49|C7YP49_NECH7	2.42E-170	230/240(95.83)	478	Putative uncharacterized protein {ECO:0000313|EMBL:EEU45784.1} OS=Nectria haematococca (strain 77-13-4 / ATCC MYA-4622 / FGSC 9596 / PE=4 SV=1
Fusarium0G090630.1	tr|C7YP48|C7YP48_NECH7	0	581/589(98.64)	1216	Predicted protein {ECO:0000313|EMBL:EEU46234.1} OS=Nectria haematococca (strain 77-13-4 / ATCC MYA-4622 / FGSC 9596 / PE=4 SV=1
Fusarium0G090640.1	tr|C7YP46|C7YP46_NECH7	0	937/941(99.57)	1931	Predicted protein {ECO:0000313|EMBL:EEU46233.1} OS=Nectria haematococca (strain 77-13-4 / ATCC MYA-4622 / FGSC 9596 / PE=4 SV=1
Fusarium0G090650.1	tr|C7YP45|C7YP45_NECH7	0	325/327(99.39)	682	Mitogen-activated protein kinase {ECO:0000256|RuleBase:RU361165} OS=Nectria haematococca (strain 77-13-4 / ATCC MYA-4622 / FGSC 9596 / PE=3 SV=1
Fusarium0G090660.1	tr|C7YP44|C7YP44_NECH7	0	315/322(97.83)	651	Putative uncharacterized protein {ECO:0000313|EMBL:EEU46231.1} OS=Nectria haematococca (strain 77-13-4 / ATCC MYA-4622 / FGSC 9596 / PE=4 SV=1
Fusarium0G090670.1	tr|C7YP43|C7YP43_NECH7	0	293/313(93.61)	595	Putative uncharacterized protein {ECO:0000313|EMBL:EEU45782.1} OS=Nectria haematococca (strain 77-13-4 / ATCC MYA-4622 / FGSC 9596 / PE=4 SV=1
Fusarium0G090680.1	tr|C7YP42|C7YP42_NECH7	0	346/373(92.76)	720	Putative uncharacterized protein {ECO:0000313|EMBL:EEU45781.1} OS=Nectria haematococca (strain 77-13-4 / ATCC MYA-4622 / FGSC 9596 / PE=4 SV=1
Fusarium0G090690.1	tr|C7YP41|C7YP41_NECH7	0	472/525(89.90)	937	Putative uncharacterized protein {ECO:0000313|EMBL:EEU46230.1} OS=Nectria haematococca (strain 77-13-4 / ATCC MYA-4622 / FGSC 9596 / PE=4 SV=1
Fusarium0G090700.1	tr|C7YP40|C7YP40_NECH7	2.40E-129	183/197(92.89)	370	Sulfhydryl oxidase {ECO:0000256|RuleBase:RU371123} OS=Nectria haematococca (strain 77-13-4 / ATCC MYA-4622 / FGSC 9596 / PE=4 SV=1
Fusarium0G090710.1	tr|C7YP39|C7YP39_NECH7	0	553/572(96.68)	1145	Predicted protein {ECO:0000313|EMBL:EEU46228.1} OS=Nectria haematococca (strain 77-13-4 / ATCC MYA-4622 / FGSC 9596 / PE=3 SV=1
Fusarium0G090720.1	tr|C7YP38|C7YP38_NECH7	0	292/324(90.12)	588	Putative uncharacterized protein {ECO:0000313|EMBL:EEU46227.1} OS=Nectria haematococca (strain 77-13-4 / ATCC MYA-4622 / FGSC 9596 / PE=4 SV=1
Fusarium0G090730.1	tr|C7YP37|C7YP37_NECH7	0	433/457(94.75)	833	Putative uncharacterized protein {ECO:0000313|EMBL:EEU46226.1} OS=Nectria haematococca (strain 77-13-4 / ATCC MYA-4622 / FGSC 9596 / PE=4 SV=1
Fusarium0G090740.1	tr|C7YP36|C7YP36_NECH7	0	539/575(93.74)	1032	Putative uncharacterized protein {ECO:0000313|EMBL:EEU45780.1} OS=Nectria haematococca (strain 77-13-4 / ATCC MYA-4622 / FGSC 9596 / PE=4 SV=1
Fusarium0G090750.1	tr|C7YP35|C7YP35_NECH7	0	1134/1163(97.51)	2331	Putative uncharacterized protein {ECO:0000313|EMBL:EEU46225.1} OS=Nectria haematococca (strain 77-13-4 / ATCC MYA-4622 / FGSC 9596 / PE=4 SV=1
Fusarium0G090760.1	tr|C7YP34|C7YP34_NECH7	1.19E-166	234/251(93.23)	469	Predicted protein {ECO:0000313|EMBL:EEU45779.1} OS=Nectria haematococca (strain 77-13-4 / ATCC MYA-4622 / FGSC 9596 / PE=4 SV=1
Fusarium0G090770.1	tr|C7YP33|C7YP33_NECH7	0	430/432(99.54)	850	Putative uncharacterized protein {ECO:0000313|EMBL:EEU46224.1} OS=Nectria haematococca (strain 77-13-4 / ATCC MYA-4622 / FGSC 9596 / PE=4 SV=1
Fusarium0G090780.1	tr|C7YP32|C7YP32_NECH7	6.52E-133	185/194(95.36)	380	Putative uncharacterized protein {ECO:0000313|EMBL:EEU46223.1} OS=Nectria haematococca (strain 77-13-4 / ATCC MYA-4622 / FGSC 9596 / PE=4 SV=1
Fusarium0G090790.1	tr|C7YP31|C7YP31_NECH7	1.02E-86	127/128(99.22)	257	Predicted protein {ECO:0000313|EMBL:EEU45778.1} OS=Nectria haematococca (strain 77-13-4 / ATCC MYA-4622 / FGSC 9596 / PE=4 SV=1
Fusarium0G090800.1	tr|C7YP30|C7YP30_NECH7	0	539/548(98.36)	1115	Putative uncharacterized protein {ECO:0000313|EMBL:EEU46222.1} OS=Nectria haematococca (strain 77-13-4 / ATCC MYA-4622 / FGSC 9596 / PE=4 SV=1
Fusarium0G090810.1	tr|X0MYY6|X0MYY6_FUSOX	0	470/508(92.52)	951	Dihydrolipoyl dehydrogenase {ECO:0000256|RuleBase:RU003692} OS=Fusarium oxysporum f. sp. vasinfectum 25433 PE=3 SV=1
Fusarium0G090820.1	tr|C7YP28|C7YP28_NECH7	0	546/580(94.14)	1129	Putative uncharacterized protein {ECO:0000313|EMBL:EEU46220.1} OS=Nectria haematococca (strain 77-13-4 / ATCC MYA-4622 / FGSC 9596 / PE=4 SV=1
Fusarium0G090830.1	tr|C7YP27|C7YP27_NECH7	0	884/890(99.33)	1817	Predicted protein {ECO:0000313|EMBL:EEU46219.1} OS=Nectria haematococca (strain 77-13-4 / ATCC MYA-4622 / FGSC 9596 / PE=4 SV=1
Fusarium0G090840.1	tr|C7YP26|C7YP26_NECH7	0	285/305(93.44)	563	Putative uncharacterized protein {ECO:0000313|EMBL:EEU45777.1} OS=Nectria haematococca (strain 77-13-4 / ATCC MYA-4622 / FGSC 9596 / PE=4 SV=1
Fusarium0G090850.1	tr|C7YP25|C7YP25_NECH7	0	480/515(93.20)	979	Putative uncharacterized protein {ECO:0000313|EMBL:EEU46218.1} OS=Nectria haematococca (strain 77-13-4 / ATCC MYA-4622 / FGSC 9596 / PE=4 SV=1
Fusarium0G090860.1	tr|A0A084QBM4|A0A084QBM4_9HYPO	0	798/1087(73.41)	1557	Uncharacterized protein {ECO:0000313|EMBL:KFA61359.1} OS=Stachybotrys chlorohalonata IBT 40285 PE=3 SV=1
Fusarium0G090870.1	tr|C7YP22|C7YP22_NECH7	0	686/695(98.71)	1399	Predicted protein {ECO:0000313|EMBL:EEU46217.1} OS=Nectria haematococca (strain 77-13-4 / ATCC MYA-4622 / FGSC 9596 / PE=4 SV=1
Fusarium0G090880.1	tr|C7YP21|C7YP21_NECH7	0	359/360(99.72)	734	Predicted protein {ECO:0000313|EMBL:EEU46216.1} OS=Nectria haematococca (strain 77-13-4 / ATCC MYA-4622 / FGSC 9596 / PE=3 SV=1
Fusarium0G090890.1	tr|C7YP20|C7YP20_NECH7	1.05E-116	168/168(100.00)	337	Putative uncharacterized protein {ECO:0000313|EMBL:EEU45774.1} OS=Nectria haematococca (strain 77-13-4 / ATCC MYA-4622 / FGSC 9596 / PE=3 SV=1
Fusarium0G090900.1	tr|C7YP19|C7YP19_NECH7	0	246/247(99.60)	509	Predicted protein {ECO:0000313|EMBL:EEU46215.1} OS=Nectria haematococca (strain 77-13-4 / ATCC MYA-4622 / FGSC 9596 / PE=4 SV=1
Fusarium0G090910.1	tr|C7YP18|C7YP18_NECH7	0	411/422(97.39)	843	Putative uncharacterized protein {ECO:0000313|EMBL:EEU46214.1} OS=Nectria haematococca (strain 77-13-4 / ATCC MYA-4622 / FGSC 9596 / PE=4 SV=1
Fusarium0G090920.1	tr|C7YP17|C7YP17_NECH7	0	577/585(98.63)	1196	Predicted protein {ECO:0000313|EMBL:EEU46213.1} OS=Nectria haematococca (strain 77-13-4 / ATCC MYA-4622 / FGSC 9596 / PE=3 SV=1
Fusarium0G090930.1	tr|C7YP16|C7YP16_NECH7	0	434/520(83.46)	862	Putative uncharacterized protein {ECO:0000313|EMBL:EEU45773.1} OS=Nectria haematococca (strain 77-13-4 / ATCC MYA-4622 / FGSC 9596 / PE=4 SV=1
Fusarium0G090940.1	tr|C7YP15|C7YP15_NECH7	0	468/533(87.80)	841	Putative uncharacterized protein {ECO:0000313|EMBL:EEU46212.1} OS=Nectria haematococca (strain 77-13-4 / ATCC MYA-4622 / FGSC 9596 / PE=4 SV=1
Fusarium0G090950.1	tr|N1RX01|N1RX01_FUSC4	8.67E-164	226/262(86.26)	472	Cysteine protease ATG4 {ECO:0000313|EMBL:EMT68712.1} OS=Fusarium oxysporum f. sp. cubense (strain race 4) PE=4 SV=1
Fusarium0G090960.1	tr|C7YT64|C7YT64_NECH7	6.53E-158	223/256(87.11)	452	Putative uncharacterized protein {ECO:0000313|EMBL:EEU45356.1} OS=Nectria haematococca (strain 77-13-4 / ATCC MYA-4622 / FGSC 9596 / PE=4 SV=1
Fusarium0G090970.1	tr|L2GGW6|L2GGW6_COLGN	8.83E-147	198/266(74.44)	421	Aldolase citrate lyase family protein {ECO:0000313|EMBL:ELA37506.1} OS=Colletotrichum gloeosporioides (strain Nara gc5) PE=4 SV=1
Fusarium0G090980.1	tr|W7LTT9|W7LTT9_GIBM7	0	602/791(76.11)	1187	Uncharacterized protein {ECO:0000313|EMBL:EWG35992.1} OS=Gibberella moniliformis (strain M3125 / FGSC 7600) PE=4 SV=1
Fusarium0G090990.1	tr|C7YT61|C7YT61_NECH7	3.74E-180	246/261(94.25)	505	Putative uncharacterized protein {ECO:0000313|EMBL:EEU45354.1} OS=Nectria haematococca (strain 77-13-4 / ATCC MYA-4622 / FGSC 9596 / PE=4 SV=1
Fusarium0G091000.1	tr|C7YT60|C7YT60_NECH7	0	394/410(96.10)	828	Putative uncharacterized protein {ECO:0000313|EMBL:EEU45768.1} OS=Nectria haematococca (strain 77-13-4 / ATCC MYA-4622 / FGSC 9596 / PE=4 SV=1
Fusarium0G091010.1	tr|C7YT58|C7YT58_NECH7	0	310/331(93.66)	628	Putative uncharacterized protein {ECO:0000313|EMBL:EEU45767.1} OS=Nectria haematococca (strain 77-13-4 / ATCC MYA-4622 / FGSC 9596 / PE=3 SV=1
Fusarium0G091020.1	tr|C7YT57|C7YT57_NECH7	1.47E-109	162/200(81.00)	322	Predicted protein {ECO:0000313|EMBL:EEU45766.1} OS=Nectria haematococca (strain 77-13-4 / ATCC MYA-4622 / FGSC 9596 / PE=4 SV=1
Fusarium0G091030.1	tr|C7YT56|C7YT56_NECH7	4.03E-109	172/172(100.00)	318	Predicted protein {ECO:0000313|EMBL:EEU45765.1} OS=Nectria haematococca (strain 77-13-4 / ATCC MYA-4622 / FGSC 9596 / PE=4 SV=1
Fusarium0G091040.1	tr|C7YT55|C7YT55_NECH7	0	314/327(96.02)	646	Putative uncharacterized protein {ECO:0000313|EMBL:EEU45352.1} OS=Nectria haematococca (strain 77-13-4 / ATCC MYA-4622 / FGSC 9596 / PE=4 SV=1
Fusarium0G091050.1	tr|C7YT54|C7YT54_NECH7	0	371/372(99.73)	769	Putative uncharacterized protein {ECO:0000313|EMBL:EEU45351.1} OS=Nectria haematococca (strain 77-13-4 / ATCC MYA-4622 / FGSC 9596 / PE=4 SV=1
Fusarium0G091060.1	tr|C7YT53|C7YT53_NECH7	0	476/517(92.07)	970	Putative uncharacterized protein {ECO:0000313|EMBL:EEU45764.1} OS=Nectria haematococca (strain 77-13-4 / ATCC MYA-4622 / FGSC 9596 / PE=4 SV=1
Fusarium0G091070.1	tr|C7YT50|C7YT50_NECH7	0	842/881(95.57)	1718	Glycoside hydrolase family 3 {ECO:0000313|EMBL:EEU45349.1} OS=Nectria haematococca (strain 77-13-4 / ATCC MYA-4622 / FGSC 9596 / PE=3 SV=1
Fusarium0G091080.1	tr|C7YT49|C7YT49_NECH7	1.12E-79	113/113(100.00)	238	Predicted protein {ECO:0000313|EMBL:EEU45762.1} OS=Nectria haematococca (strain 77-13-4 / ATCC MYA-4622 / FGSC 9596 / PE=4 SV=1
Fusarium0G091090.1	tr|C7YT48|C7YT48_NECH7	0	369/377(97.88)	716	Putative uncharacterized protein {ECO:0000313|EMBL:EEU45761.1} OS=Nectria haematococca (strain 77-13-4 / ATCC MYA-4622 / FGSC 9596 / PE=4 SV=1
Fusarium0G091100.1	tr|C7YT47|C7YT47_NECH7	5.21E-148	203/203(100.00)	419	Predicted protein {ECO:0000313|EMBL:EEU45760.1} OS=Nectria haematococca (strain 77-13-4 / ATCC MYA-4622 / FGSC 9596 / PE=3 SV=1
Fusarium0G091110.1	tr|C7YT46|C7YT46_NECH7	8.31E-99	151/153(98.69)	290	Putative uncharacterized protein {ECO:0000313|EMBL:EEU45759.1} OS=Nectria haematococca (strain 77-13-4 / ATCC MYA-4622 / FGSC 9596 / PE=4 SV=1
Fusarium0G091120.1	tr|C7YT42|C7YT42_NECH7	0	533/541(98.52)	1080	Predicted protein {ECO:0000313|EMBL:EEU45758.1} OS=Nectria haematococca (strain 77-13-4 / ATCC MYA-4622 / FGSC 9596 / PE=4 SV=1
Fusarium0G091130.1	tr|C7YT41|C7YT41_NECH7	0	416/439(94.76)	838	Putative uncharacterized protein {ECO:0000313|EMBL:EEU45345.1} OS=Nectria haematococca (strain 77-13-4 / ATCC MYA-4622 / FGSC 9596 / PE=4 SV=1
Fusarium0G091140.1	tr|C7YT40|C7YT40_NECH7	1.55E-111	159/177(89.83)	323	Putative uncharacterized protein {ECO:0000313|EMBL:EEU45757.1} OS=Nectria haematococca (strain 77-13-4 / ATCC MYA-4622 / FGSC 9596 / PE=4 SV=1
Fusarium0G091150.1	tr|C7YT39|C7YT39_NECH7	0	329/346(95.09)	656	Putative uncharacterized protein {ECO:0000313|EMBL:EEU45756.1} OS=Nectria haematococca (strain 77-13-4 / ATCC MYA-4622 / FGSC 9596 / PE=4 SV=1
Fusarium0G091160.1	tr|C7YT38|C7YT38_NECH7	0	554/604(91.72)	1115	Putative uncharacterized protein {ECO:0000313|EMBL:EEU45755.1} OS=Nectria haematococca (strain 77-13-4 / ATCC MYA-4622 / FGSC 9596 / PE=3 SV=1
Fusarium0G091170.1	tr|C7YT37|C7YT37_NECH7	0	441/462(95.45)	877	Predicted protein {ECO:0000313|EMBL:EEU45344.1} OS=Nectria haematococca (strain 77-13-4 / ATCC MYA-4622 / FGSC 9596 / PE=4 SV=1
Fusarium0G091180.1	tr|C7YT36|C7YT36_NECH7	0	347/366(94.81)	698	Putative uncharacterized protein {ECO:0000313|EMBL:EEU45343.1} OS=Nectria haematococca (strain 77-13-4 / ATCC MYA-4622 / FGSC 9596 / PE=3 SV=1
Fusarium0G091190.1	tr|W3XDS3|W3XDS3_9PEZI	0	312/375(83.20)	662	Uncharacterized protein {ECO:0000313|EMBL:ETS84174.1} OS=Pestalotiopsis fici W106-1 PE=4 SV=1
Fusarium0G091200.1	tr|C7YT34|C7YT34_NECH7	0	296/298(99.33)	597	Predicted protein {ECO:0000313|EMBL:EEU45753.1} OS=Nectria haematococca (strain 77-13-4 / ATCC MYA-4622 / FGSC 9596 / PE=3 SV=1
Fusarium0G091210.1	tr|C7YT33|C7YT33_NECH7	0	399/428(93.22)	826	Putative uncharacterized protein {ECO:0000313|EMBL:EEU45342.1} OS=Nectria haematococca (strain 77-13-4 / ATCC MYA-4622 / FGSC 9596 / PE=4 SV=1
Fusarium0G091220.1	tr|W9NU34|W9NU34_FUSOX	0	380/478(79.50)	763	Uncharacterized protein {ECO:0000313|EMBL:EXA31295.1} OS=Fusarium oxysporum f. sp. pisi HDV247 PE=3 SV=1
Fusarium0G091230.1	tr|W9NMS0|W9NMS0_FUSOX	2.45E-176	284/507(56.02)	518	Uncharacterized protein {ECO:0000313|EMBL:EXA31292.1} OS=Fusarium oxysporum f. sp. pisi HDV247 PE=4 SV=1
Fusarium0G091240.1	tr|W9NKM6|W9NKM6_FUSOX	0	643/869(73.99)	1343	Uncharacterized protein {ECO:0000313|EMBL:EXA31291.1} OS=Fusarium oxysporum f. sp. pisi HDV247 PE=3 SV=1
Fusarium0G091250.1	tr|W9NHT6|W9NHT6_FUSOX	0	330/369(89.43)	686	Aliphatic nitrilase {ECO:0000313|EMBL:EXA29567.1} OS=Fusarium oxysporum f. sp. pisi HDV247 PE=4 SV=1
Fusarium0G091260.1	tr|W9IG87|W9IG87_FUSOX	0	883/1058(83.46)	1775	Uncharacterized protein {ECO:0000313|EMBL:EWY92330.1} OS=Fusarium oxysporum FOSC 3-a PE=4 SV=1
Fusarium0G091270.1	tr|C7YT25|C7YT25_NECH7	0	500/502(99.60)	1023	Predicted protein {ECO:0000313|EMBL:EEU45748.1} OS=Nectria haematococca (strain 77-13-4 / ATCC MYA-4622 / FGSC 9596 / PE=3 SV=1
Fusarium0G091280.1	tr|C7YT26|C7YT26_NECH7	0	327/340(96.18)	657	Putative uncharacterized protein {ECO:0000313|EMBL:EEU45749.1} OS=Nectria haematococca (strain 77-13-4 / ATCC MYA-4622 / FGSC 9596 / PE=4 SV=1
Fusarium0G091290.1	tr|C7YT27|C7YT27_NECH7	0	324/329(98.48)	672	Putative uncharacterized protein {ECO:0000313|EMBL:EEU45750.1} OS=Nectria haematococca (strain 77-13-4 / ATCC MYA-4622 / FGSC 9596 / PE=4 SV=1
Fusarium0G091300.1	tr|T0KUI0|T0KUI0_COLGC	0	401/557(71.99)	823	Uncharacterized protein {ECO:0000313|EMBL:EQB56328.1} OS=Colletotrichum gloeosporioides (strain Cg-14) PE=3 SV=1
Fusarium0G091310.1	tr|M7S693|M7S693_EUTLA	9.12E-146	212/305(69.51)	425	Putative nadph-dependent methylglyoxal reductase gre2 protein {ECO:0000313|EMBL:EMR61589.1} OS=Eutypa lata (strain UCR-EL1) PE=4 SV=1
Fusarium0G091320.1	tr|M7SFH7|M7SFH7_EUTLA	4.97E-109	156/221(70.59)	323	Putative nmra-like family protein {ECO:0000313|EMBL:EMR65019.1} OS=Eutypa lata (strain UCR-EL1) PE=4 SV=1
Fusarium0G091330.1	tr|C7YT29|C7YT29_NECH7	0	341/352(96.88)	692	Putative uncharacterized protein {ECO:0000313|EMBL:EEU45751.1} OS=Nectria haematococca (strain 77-13-4 / ATCC MYA-4622 / FGSC 9596 / PE=4 SV=1
Fusarium0G091340.1	tr|C7YT24|C7YT24_NECH7	0	631/654(96.48)	1281	Putative uncharacterized protein {ECO:0000313|EMBL:EEU45338.1} OS=Nectria haematococca (strain 77-13-4 / ATCC MYA-4622 / FGSC 9596 / PE=4 SV=1
Fusarium0G091350.1	tr|C7YT31|C7YT31_NECH7	8.61E-135	201/278(72.30)	391	Putative uncharacterized protein {ECO:0000313|EMBL:EEU45340.1} OS=Nectria haematococca (strain 77-13-4 / ATCC MYA-4622 / FGSC 9596 / PE=4 SV=1
Fusarium0G091360.1	tr|N4VQ60|N4VQ60_COLOR	0	265/328(80.79)	565	Aldo-keto reductase {ECO:0000313|EMBL:ENH83081.1} OS=Colletotrichum orbiculare (strain 104-T / ATCC 96160 / CBS 514.97 / PE=4 SV=1
Fusarium0G091370.1	tr|C7Z3Q2|C7Z3Q2_NECH7	1.60E-149	232/303(76.57)	430	Putative uncharacterized protein {ECO:0000313|EMBL:EEU41350.1} OS=Nectria haematococca (strain 77-13-4 / ATCC MYA-4622 / FGSC 9596 / PE=4 SV=1
Fusarium0G091380.1	tr|A0A017SRT4|A0A017SRT4_9EURO	0	279/473(58.99)	561	FAD binding domain protein {ECO:0000313|EMBL:EYE99687.1} OS=Aspergillus ruber CBS 135680 PE=4 SV=1
Fusarium0G091390.1	tr|A0A094H7Q8|A0A094H7Q8_9PEZI	0	331/492(67.28)	671	Uncharacterized protein {ECO:0000313|EMBL:KFZ04371.1} OS=Pseudogymnoascus pannorum VKM F-4520 (FW-2644) PE=4 SV=1
Fusarium0G091400.1	tr|C7YT23|C7YT23_NECH7	2.20E-104	150/169(88.76)	308	Putative uncharacterized protein {ECO:0000313|EMBL:EEU45337.1} OS=Nectria haematococca (strain 77-13-4 / ATCC MYA-4622 / FGSC 9596 / PE=4 SV=1
Fusarium0G091410.1	tr|C7YT22|C7YT22_NECH7	0	477/478(99.79)	963	Putative uncharacterized protein {ECO:0000313|EMBL:EEU45336.1} OS=Nectria haematococca (strain 77-13-4 / ATCC MYA-4622 / FGSC 9596 / PE=4 SV=1
Fusarium0G091420.1	tr|C7YT21|C7YT21_NECH7	0	301/310(97.10)	615	Putative uncharacterized protein {ECO:0000313|EMBL:EEU45747.1} OS=Nectria haematococca (strain 77-13-4 / ATCC MYA-4622 / FGSC 9596 / PE=4 SV=1
Fusarium0G091430.1	tr|C7YT20|C7YT20_NECH7	0	397/406(97.78)	770	Putative uncharacterized protein {ECO:0000313|EMBL:EEU45746.1} OS=Nectria haematococca (strain 77-13-4 / ATCC MYA-4622 / FGSC 9596 / PE=4 SV=1
Fusarium0G091440.1	tr|C7YT18|C7YT18_NECH7	0	603/683(88.29)	1226	Putative uncharacterized protein {ECO:0000313|EMBL:EEU45745.1} OS=Nectria haematococca (strain 77-13-4 / ATCC MYA-4622 / FGSC 9596 / PE=4 SV=1
Fusarium0G091450.1	tr|C7YT17|C7YT17_NECH7	0	507/511(99.22)	1038	Putative uncharacterized protein {ECO:0000313|EMBL:EEU45744.1} OS=Nectria haematococca (strain 77-13-4 / ATCC MYA-4622 / FGSC 9596 / PE=3 SV=1
Fusarium0G091460.1	tr|C7YT16|C7YT16_NECH7	0	521/576(90.45)	1086	Putative uncharacterized protein {ECO:0000313|EMBL:EEU45743.1} OS=Nectria haematococca (strain 77-13-4 / ATCC MYA-4622 / FGSC 9596 / PE=4 SV=1
Fusarium0G091470.1	tr|C7YT15|C7YT15_NECH7	0	457/484(94.42)	963	Putative uncharacterized protein {ECO:0000313|EMBL:EEU45334.1} OS=Nectria haematococca (strain 77-13-4 / ATCC MYA-4622 / FGSC 9596 / PE=4 SV=1
Fusarium0G091480.1	tr|C7YT12|C7YT12_NECH7	0	491/514(95.53)	1016	Putative uncharacterized protein {ECO:0000313|EMBL:EEU45332.1} OS=Nectria haematococca (strain 77-13-4 / ATCC MYA-4622 / FGSC 9596 / PE=4 SV=1
Fusarium0G091490.1	tr|C7YT11|C7YT11_NECH7	0	402/449(89.53)	813	Putative uncharacterized protein {ECO:0000313|EMBL:EEU45331.1} OS=Nectria haematococca (strain 77-13-4 / ATCC MYA-4622 / FGSC 9596 / PE=4 SV=1
Fusarium0G091500.1	tr|C7YT10|C7YT10_NECH7	0	1154/1265(91.23)	2349	Putative uncharacterized protein {ECO:0000313|EMBL:EEU45741.1} OS=Nectria haematococca (strain 77-13-4 / ATCC MYA-4622 / FGSC 9596 / PE=3 SV=1
Fusarium0G091510.1	tr|C7YT08|C7YT08_NECH7	1.67E-176	238/247(96.36)	496	Predicted protein {ECO:0000313|EMBL:EEU45739.1} OS=Nectria haematococca (strain 77-13-4 / ATCC MYA-4622 / FGSC 9596 / PE=4 SV=1
Fusarium0G091520.1	tr|C7YT07|C7YT07_NECH7	0	397/560(70.89)	767	Putative uncharacterized protein {ECO:0000313|EMBL:EEU45330.1} OS=Nectria haematococca (strain 77-13-4 / ATCC MYA-4622 / FGSC 9596 / PE=4 SV=1
Fusarium0G091530.1	tr|R8BWZ3|R8BWZ3_TOGMI	1.39E-38	81/211(38.39)	145	Putative group protein {ECO:0000313|EMBL:EOO03824.1} OS=Togninia minima (strain UCR-PA7) PE=4 SV=1
Fusarium0G091540.1	tr|C7YT05|C7YT05_NECH7	0	340/350(97.14)	695	Putative uncharacterized protein {ECO:0000313|EMBL:EEU45738.1} OS=Nectria haematococca (strain 77-13-4 / ATCC MYA-4622 / FGSC 9596 / PE=4 SV=1
Fusarium0G091550.1	tr|C7YT04|C7YT04_NECH7	0	308/314(98.09)	651	Putative uncharacterized protein {ECO:0000313|EMBL:EEU45328.1} (Fragment) OS=Nectria haematococca (strain 77-13-4 / ATCC MYA-4622 / FGSC 9596 / PE=4 SV=1
Fusarium0G091560.1	tr|C7YT03|C7YT03_NECH7	0	509/541(94.09)	1033	Putative uncharacterized protein {ECO:0000313|EMBL:EEU45327.1} OS=Nectria haematococca (strain 77-13-4 / ATCC MYA-4622 / FGSC 9596 / PE=4 SV=1
Fusarium0G091570.1	tr|C7YT02|C7YT02_NECH7	0	450/479(93.95)	937	Putative uncharacterized protein {ECO:0000313|EMBL:EEU45737.1} OS=Nectria haematococca (strain 77-13-4 / ATCC MYA-4622 / FGSC 9596 / PE=4 SV=1
Fusarium0G091580.1	tr|C7YT01|C7YT01_NECH7	0	472/497(94.97)	978	Predicted protein {ECO:0000313|EMBL:EEU45326.1} OS=Nectria haematococca (strain 77-13-4 / ATCC MYA-4622 / FGSC 9596 / PE=4 SV=1
Fusarium0G091590.1	tr|C7YT00|C7YT00_NECH7	0	514/547(93.97)	1035	Putative uncharacterized protein {ECO:0000313|EMBL:EEU45736.1} OS=Nectria haematococca (strain 77-13-4 / ATCC MYA-4622 / FGSC 9596 / PE=4 SV=1
Fusarium0G091600.1	tr|C7YSZ9|C7YSZ9_NECH7	0	318/350(90.86)	667	Putative uncharacterized protein {ECO:0000313|EMBL:EEU45325.1} OS=Nectria haematococca (strain 77-13-4 / ATCC MYA-4622 / FGSC 9596 / PE=3 SV=1
Fusarium0G091610.1	tr|C7YSZ7|C7YSZ7_NECH7	0	329/372(88.44)	677	Putative uncharacterized protein {ECO:0000313|EMBL:EEU45323.1} OS=Nectria haematococca (strain 77-13-4 / ATCC MYA-4622 / FGSC 9596 / PE=4 SV=1
Fusarium0G091620.1	tr|C7YSZ6|C7YSZ6_NECH7	0	335/359(93.31)	702	Putative uncharacterized protein {ECO:0000313|EMBL:EEU45322.1} OS=Nectria haematococca (strain 77-13-4 / ATCC MYA-4622 / FGSC 9596 / PE=4 SV=1
Fusarium0G091630.1	tr|C7YSZ5|C7YSZ5_NECH7	0	561/580(96.72)	1171	Putative uncharacterized protein {ECO:0000313|EMBL:EEU45321.1} OS=Nectria haematococca (strain 77-13-4 / ATCC MYA-4622 / FGSC 9596 / PE=4 SV=1
Fusarium0G091640.1	tr|C7YSZ4|C7YSZ4_NECH7	0	325/364(89.29)	633	Putative uncharacterized protein {ECO:0000313|EMBL:EEU45735.1} OS=Nectria haematococca (strain 77-13-4 / ATCC MYA-4622 / FGSC 9596 / PE=4 SV=1
Fusarium0G091650.1	tr|C7YSZ2|C7YSZ2_NECH7	0	283/303(93.40)	572	Putative uncharacterized protein {ECO:0000313|EMBL:EEU45319.1} OS=Nectria haematococca (strain 77-13-4 / ATCC MYA-4622 / FGSC 9596 / PE=4 SV=1
Fusarium0G091660.1	tr|M7TFF5|M7TFF5_EUTLA	1.14E-82	122/197(61.93)	253	Putative carboxymuconolactone decarboxylase protein {ECO:0000313|EMBL:EMR68656.1} OS=Eutypa lata (strain UCR-EL1) PE=4 SV=1
Fusarium0G091670.1	tr|C7YSZ0|C7YSZ0_NECH7	2.21E-102	144/148(97.30)	298	Putative uncharacterized protein {ECO:0000313|EMBL:EEU45318.1} OS=Nectria haematococca (strain 77-13-4 / ATCC MYA-4622 / FGSC 9596 / PE=4 SV=1
Fusarium0G091680.1	tr|C7YSY9|C7YSY9_NECH7	3.32E-121	172/195(88.21)	357	Putative uncharacterized protein {ECO:0000313|EMBL:EEU45733.1} OS=Nectria haematococca (strain 77-13-4 / ATCC MYA-4622 / FGSC 9596 / PE=4 SV=1
Fusarium0G091690.1	tr|C7YSY7|C7YSY7_NECH7	0	362/377(96.02)	762	Putative uncharacterized protein {ECO:0000313|EMBL:EEU45317.1} OS=Nectria haematococca (strain 77-13-4 / ATCC MYA-4622 / FGSC 9596 / PE=4 SV=1
Fusarium0G091710.1	tr|C7YSY2|C7YSY2_NECH7	0	280/345(81.16)	572	Putative uncharacterized protein {ECO:0000313|EMBL:EEU45315.1} OS=Nectria haematococca (strain 77-13-4 / ATCC MYA-4622 / FGSC 9596 / PE=4 SV=1
Fusarium0G091720.1	tr|C7YSY1|C7YSY1_NECH7	1.58E-163	225/231(97.40)	460	Putative uncharacterized protein {ECO:0000313|EMBL:EEU45728.1} OS=Nectria haematococca (strain 77-13-4 / ATCC MYA-4622 / FGSC 9596 / PE=4 SV=1
Fusarium0G091730.1	tr|C7YSY0|C7YSY0_NECH7	0	367/371(98.92)	763	Putative uncharacterized protein {ECO:0000313|EMBL:EEU45727.1} OS=Nectria haematococca (strain 77-13-4 / ATCC MYA-4622 / FGSC 9596 / PE=4 SV=1
Fusarium0G091740.1	tr|C7YSX9|C7YSX9_NECH7	1.61E-115	166/191(86.91)	335	Putative uncharacterized protein {ECO:0000313|EMBL:EEU45726.1} OS=Nectria haematococca (strain 77-13-4 / ATCC MYA-4622 / FGSC 9596 / PE=4 SV=1
Fusarium0G091750.1	tr|C7YSX8|C7YSX8_NECH7	0	472/472(100.00)	974	Citrate synthase {ECO:0000256|RuleBase:RU000441} OS=Nectria haematococca (strain 77-13-4 / ATCC MYA-4622 / FGSC 9596 / PE=3 SV=1
Fusarium0G091760.1	tr|C7YSX7|C7YSX7_NECH7	0	593/599(99.00)	1241	Isocitrate lyase {ECO:0000256|PIRNR:PIRNR001362} OS=Nectria haematococca (strain 77-13-4 / ATCC MYA-4622 / FGSC 9596 / PE=3 SV=1
Fusarium0G091770.1	tr|C7YSX6|C7YSX6_NECH7	0	256/278(92.09)	512	Predicted protein {ECO:0000313|EMBL:EEU45313.1} OS=Nectria haematococca (strain 77-13-4 / ATCC MYA-4622 / FGSC 9596 / PE=3 SV=1
Fusarium0G091780.1	tr|C7YSX5|C7YSX5_NECH7	0	473/482(98.13)	988	Putative uncharacterized protein {ECO:0000313|EMBL:EEU45724.1} OS=Nectria haematococca (strain 77-13-4 / ATCC MYA-4622 / FGSC 9596 / PE=3 SV=1
Fusarium0G091790.1	tr|C7YSX4|C7YSX4_NECH7	0	334/338(98.82)	692	Putative uncharacterized protein {ECO:0000313|EMBL:EEU45312.1} OS=Nectria haematococca (strain 77-13-4 / ATCC MYA-4622 / FGSC 9596 / PE=4 SV=1
Fusarium0G091800.1	tr|N4U5A9|N4U5A9_FUSC1	0	297/490(60.61)	543	Ubiquitin thioesterase otubain-like protein {ECO:0000313|EMBL:ENH63991.1} OS=Fusarium oxysporum f. sp. cubense (strain race 1) PE=4 SV=1
Fusarium0G091810.1	tr|C7YSX2|C7YSX2_NECH7	0	485/500(97.00)	984	Predicted protein {ECO:0000313|EMBL:EEU45310.1} OS=Nectria haematococca (strain 77-13-4 / ATCC MYA-4622 / FGSC 9596 / PE=4 SV=1
Fusarium0G091820.1	tr|C7YSX1|C7YSX1_NECH7	0	351/364(96.43)	718	Putative uncharacterized protein {ECO:0000313|EMBL:EEU45309.1} OS=Nectria haematococca (strain 77-13-4 / ATCC MYA-4622 / FGSC 9596 / PE=4 SV=1
Fusarium0G091830.1	tr|C7YSX0|C7YSX0_NECH7	0	319/323(98.76)	676	Putative uncharacterized protein {ECO:0000313|EMBL:EEU45723.1} OS=Nectria haematococca (strain 77-13-4 / ATCC MYA-4622 / FGSC 9596 / PE=4 SV=1
Fusarium0G091840.1	tr|C7YSW9|C7YSW9_NECH7	6.52E-112	172/219(78.54)	327	Putative uncharacterized protein {ECO:0000313|EMBL:EEU45722.1} OS=Nectria haematococca (strain 77-13-4 / ATCC MYA-4622 / FGSC 9596 / PE=3 SV=1
Fusarium0G091850.1	tr|C7YSW8|C7YSW8_NECH7	1.86E-173	237/238(99.58)	488	Putative uncharacterized protein {ECO:0000313|EMBL:EEU45308.1} (Fragment) OS=Nectria haematococca (strain 77-13-4 / ATCC MYA-4622 / FGSC 9596 / PE=4 SV=1
Fusarium0G091860.1	tr|C7YSW7|C7YSW7_NECH7	0	335/344(97.38)	695	Putative uncharacterized protein {ECO:0000313|EMBL:EEU45307.1} OS=Nectria haematococca (strain 77-13-4 / ATCC MYA-4622 / FGSC 9596 / PE=4 SV=1
Fusarium0G091870.1	tr|C7YSW6|C7YSW6_NECH7	0	445/452(98.45)	923	Predicted protein {ECO:0000313|EMBL:EEU45721.1} OS=Nectria haematococca (strain 77-13-4 / ATCC MYA-4622 / FGSC 9596 / PE=4 SV=1
Fusarium0G091880.1	tr|C7YSW5|C7YSW5_NECH7	3.10E-82	118/122(96.72)	245	Predicted protein {ECO:0000313|EMBL:EEU45720.1} OS=Nectria haematococca (strain 77-13-4 / ATCC MYA-4622 / FGSC 9596 / PE=4 SV=1
Fusarium0G091890.1	tr|C7YSW4|C7YSW4_NECH7	0	320/322(99.38)	598	Putative uncharacterized protein {ECO:0000313|EMBL:EEU45306.1} OS=Nectria haematococca (strain 77-13-4 / ATCC MYA-4622 / FGSC 9596 / PE=4 SV=1
Fusarium0G091900.1	tr|C7YSW3|C7YSW3_NECH7	6.20E-175	244/244(100.00)	491	Putative uncharacterized protein {ECO:0000313|EMBL:EEU45305.1} OS=Nectria haematococca (strain 77-13-4 / ATCC MYA-4622 / FGSC 9596 / PE=4 SV=1
Fusarium0G091910.1	tr|C7YSW2|C7YSW2_NECH7	0	452/458(98.69)	931	Dolichyl-diphosphooligosaccharide--protein glycosyltransferase subunit WBP1 {ECO:0000256|RuleBase:RU361142} OS=Nectria haematococca (strain 77-13-4 / ATCC MYA-4622 / FGSC 9596 / PE=3 SV=1
Fusarium0G091920.1	tr|C7YSW1|C7YSW1_NECH7	2.30E-47	76/77(98.70)	153	Predicted protein {ECO:0000313|EMBL:EEU45719.1} OS=Nectria haematococca (strain 77-13-4 / ATCC MYA-4622 / FGSC 9596 / PE=4 SV=1
Fusarium0G091930.1	tr|C7YSW0|C7YSW0_NECH7	0	2446/2491(98.19)	5046	Predicted protein {ECO:0000313|EMBL:EEU45303.1} OS=Nectria haematococca (strain 77-13-4 / ATCC MYA-4622 / FGSC 9596 / PE=4 SV=1
Fusarium0G091940.1	tr|C7YSV9|C7YSV9_NECH7	0	483/530(91.13)	979	Predicted protein {ECO:0000313|EMBL:EEU45718.1} OS=Nectria haematococca (strain 77-13-4 / ATCC MYA-4622 / FGSC 9596 / PE=4 SV=1
Fusarium0G091950.1	tr|C7YSV6|C7YSV6_NECH7	0	647/701(92.30)	1290	Putative uncharacterized protein {ECO:0000313|EMBL:EEU45715.1} OS=Nectria haematococca (strain 77-13-4 / ATCC MYA-4622 / FGSC 9596 / PE=4 SV=1
Fusarium0G091960.1	tr|C7YSV5|C7YSV5_NECH7	0	505/521(96.93)	1042	Putative uncharacterized protein {ECO:0000313|EMBL:EEU45302.1} OS=Nectria haematococca (strain 77-13-4 / ATCC MYA-4622 / FGSC 9596 / PE=4 SV=1
Fusarium0G091970.1	tr|C7YSV4|C7YSV4_NECH7	0	350/370(94.59)	725	Putative uncharacterized protein {ECO:0000313|EMBL:EEU45714.1} OS=Nectria haematococca (strain 77-13-4 / ATCC MYA-4622 / FGSC 9596 / PE=4 SV=1
Fusarium0G091980.1	tr|X0GP56|X0GP56_FUSOX	1.03E-36	66/74(89.19)	126	Conidiation-specific protein 10 {ECO:0000313|EMBL:EXL65093.1} OS=Fusarium oxysporum f. sp. conglutinans race 2 54008 PE=4 SV=1
Fusarium0G091990.1	tr|C7YSV2|C7YSV2_NECH7	0	324/331(97.89)	661	Putative uncharacterized protein {ECO:0000313|EMBL:EEU45712.1} OS=Nectria haematococca (strain 77-13-4 / ATCC MYA-4622 / FGSC 9596 / PE=4 SV=1
Fusarium0G092000.1	tr|C7YSV1|C7YSV1_NECH7	0	449/459(97.82)	938	Putative uncharacterized protein {ECO:0000313|EMBL:EEU45301.1} OS=Nectria haematococca (strain 77-13-4 / ATCC MYA-4622 / FGSC 9596 / PE=4 SV=1
Fusarium0G092010.1	tr|C7YSU9|C7YSU9_NECH7	0	277/283(97.88)	577	Putative uncharacterized protein {ECO:0000313|EMBL:EEU45711.1} OS=Nectria haematococca (strain 77-13-4 / ATCC MYA-4622 / FGSC 9596 / PE=4 SV=1
Fusarium0G092020.1	tr|C7YSU7|C7YSU7_NECH7	0	460/499(92.18)	953	Putative uncharacterized protein {ECO:0000313|EMBL:EEU45299.1} OS=Nectria haematococca (strain 77-13-4 / ATCC MYA-4622 / FGSC 9596 / PE=4 SV=1
Fusarium0G092030.1	tr|C7YSU6|C7YSU6_NECH7	0	515/518(99.42)	1040	Putative uncharacterized protein {ECO:0000313|EMBL:EEU45709.1} OS=Nectria haematococca (strain 77-13-4 / ATCC MYA-4622 / FGSC 9596 / PE=4 SV=1
Fusarium0G092040.1	tr|C7YSU5|C7YSU5_NECH7	0	473/496(95.36)	976	Predicted protein {ECO:0000313|EMBL:EEU45708.1} OS=Nectria haematococca (strain 77-13-4 / ATCC MYA-4622 / FGSC 9596 / PE=3 SV=1
Fusarium0G092050.1	tr|A0A084R3C9|A0A084R3C9_STACH	0	547/664(82.38)	1106	Uncharacterized protein {ECO:0000313|EMBL:KFA70714.1} OS=Stachybotrys chartarum IBT 40288 PE=4 SV=1
Fusarium0G092060.1	tr|C7YSU1|C7YSU1_NECH7	0	283/343(82.51)	570	Putative uncharacterized protein {ECO:0000313|EMBL:EEU45296.1} OS=Nectria haematococca (strain 77-13-4 / ATCC MYA-4622 / FGSC 9596 / PE=4 SV=1
Fusarium0G092070.1	tr|C7YSU0|C7YSU0_NECH7	0	620/657(94.37)	1279	Putative uncharacterized protein {ECO:0000313|EMBL:EEU45706.1} OS=Nectria haematococca (strain 77-13-4 / ATCC MYA-4622 / FGSC 9596 / PE=4 SV=1
Fusarium0G092080.1	tr|C7YST9|C7YST9_NECH7	0	450/469(95.95)	913	Putative uncharacterized protein {ECO:0000313|EMBL:EEU45295.1} OS=Nectria haematococca (strain 77-13-4 / ATCC MYA-4622 / FGSC 9596 / PE=3 SV=1
Fusarium0G092090.1	tr|C7YST8|C7YST8_NECH7	0	373/448(83.26)	712	Predicted protein {ECO:0000313|EMBL:EEU45705.1} OS=Nectria haematococca (strain 77-13-4 / ATCC MYA-4622 / FGSC 9596 / PE=4 SV=1
Fusarium0G092100.1	tr|C7YST7|C7YST7_NECH7	0	358/390(91.79)	691	Putative uncharacterized protein {ECO:0000313|EMBL:EEU45294.1} OS=Nectria haematococca (strain 77-13-4 / ATCC MYA-4622 / FGSC 9596 / PE=4 SV=1
Fusarium0G092110.1	tr|C7YST6|C7YST6_NECH7	0	536/565(94.87)	1104	Predicted protein {ECO:0000313|EMBL:EEU45704.1} OS=Nectria haematococca (strain 77-13-4 / ATCC MYA-4622 / FGSC 9596 / PE=3 SV=1
Fusarium0G092120.1	tr|C7YST3|C7YST3_NECH7	0	482/505(95.45)	1008	Putative uncharacterized protein {ECO:0000313|EMBL:EEU45703.1} OS=Nectria haematococca (strain 77-13-4 / ATCC MYA-4622 / FGSC 9596 / PE=4 SV=1
Fusarium0G092130.1	tr|C7YST2|C7YST2_NECH7	0	516/546(94.51)	1073	Predicted protein {ECO:0000313|EMBL:EEU45702.1} OS=Nectria haematococca (strain 77-13-4 / ATCC MYA-4622 / FGSC 9596 / PE=4 SV=1
Fusarium0G092140.1	tr|C7YST0|C7YST0_NECH7	7.81E-61	151/445(33.93)	211	Predicted protein {ECO:0000313|EMBL:EEU45291.1} OS=Nectria haematococca (strain 77-13-4 / ATCC MYA-4622 / FGSC 9596 / PE=4 SV=1
Fusarium0G092150.1	tr|C7YSS9|C7YSS9_NECH7	1.14E-98	158/248(63.71)	296	Predicted protein {ECO:0000313|EMBL:EEU45700.1} OS=Nectria haematococca (strain 77-13-4 / ATCC MYA-4622 / FGSC 9596 / PE=4 SV=1
Fusarium0G092160.1	tr|C7YSS7|C7YSS7_NECH7	0	298/306(97.39)	620	Putative uncharacterized protein {ECO:0000313|EMBL:EEU45698.1} OS=Nectria haematococca (strain 77-13-4 / ATCC MYA-4622 / FGSC 9596 / PE=4 SV=1
Fusarium0G092170.1	tr|C7YSS6|C7YSS6_NECH7	0	509/599(84.97)	1038	Putative uncharacterized protein {ECO:0000313|EMBL:EEU45290.1} (Fragment) OS=Nectria haematococca (strain 77-13-4 / ATCC MYA-4622 / FGSC 9596 / PE=4 SV=1
Fusarium0G092180.1	tr|C7Z3F2|C7Z3F2_NECH7	0	464/475(97.68)	962	Putative uncharacterized protein {ECO:0000313|EMBL:EEU41299.1} OS=Nectria haematococca (strain 77-13-4 / ATCC MYA-4622 / FGSC 9596 / PE=4 SV=1
Fusarium0G092190.1	tr|J9MNN5|J9MNN5_FUSO4	0	470/897(52.40)	931	Uncharacterized protein {ECO:0000313|EnsemblFungi:FOXG_04511P0} OS=Fusarium oxysporum f. sp. lycopersici (strain 4287 / CBS 123668 / FGSC PE=4 SV=1
Fusarium0G092200.1	tr|C7YSS3|C7YSS3_NECH7	0	519/629(82.51)	1052	Predicted protein {ECO:0000313|EMBL:EEU45696.1} OS=Nectria haematococca (strain 77-13-4 / ATCC MYA-4622 / FGSC 9596 / PE=4 SV=1
Fusarium0G092210.1	tr|C7YSS2|C7YSS2_NECH7	1.34E-77	127/144(88.19)	235	Putative uncharacterized protein {ECO:0000313|EMBL:EEU45695.1} OS=Nectria haematococca (strain 77-13-4 / ATCC MYA-4622 / FGSC 9596 / PE=4 SV=1
Fusarium0G092220.1	tr|C7YSS1|C7YSS1_NECH7	1.12E-174	239/270(88.52)	494	Putative uncharacterized protein {ECO:0000313|EMBL:EEU45694.1} OS=Nectria haematococca (strain 77-13-4 / ATCC MYA-4622 / FGSC 9596 / PE=4 SV=1
Fusarium0G092230.1	tr|C7YSS0|C7YSS0_NECH7	0	310/331(93.66)	653	Putative uncharacterized protein {ECO:0000313|EMBL:EEU45693.1} OS=Nectria haematococca (strain 77-13-4 / ATCC MYA-4622 / FGSC 9596 / PE=4 SV=1
Fusarium0G092240.1	tr|C7YSR9|C7YSR9_NECH7	1.18E-174	245/250(98.00)	490	Putative uncharacterized protein {ECO:0000313|EMBL:EEU45692.1} OS=Nectria haematococca (strain 77-13-4 / ATCC MYA-4622 / FGSC 9596 / PE=3 SV=1
Fusarium0G092250.1	tr|C7YSR8|C7YSR8_NECH7	0	278/306(90.85)	557	Putative uncharacterized protein {ECO:0000313|EMBL:EEU45691.1} OS=Nectria haematococca (strain 77-13-4 / ATCC MYA-4622 / FGSC 9596 / PE=4 SV=1
Fusarium0G092260.1	tr|C7YSR7|C7YSR7_NECH7	2.56E-173	238/247(96.36)	489	Putative uncharacterized protein {ECO:0000313|EMBL:EEU45690.1} (Fragment) OS=Nectria haematococca (strain 77-13-4 / ATCC MYA-4622 / FGSC 9596 / PE=4 SV=1
Fusarium0G092270.1	tr|C7YSR6|C7YSR6_NECH7	0	286/327(87.46)	581	Putative uncharacterized protein {ECO:0000313|EMBL:EEU45689.1} OS=Nectria haematococca (strain 77-13-4 / ATCC MYA-4622 / FGSC 9596 / PE=4 SV=1
Fusarium0G092280.1	tr|X0HBU6|X0HBU6_FUSOX	0	303/526(57.60)	624	Uncharacterized protein {ECO:0000313|EMBL:EXL69295.1} OS=Fusarium oxysporum f. sp. conglutinans race 2 54008 PE=4 SV=1
Fusarium0G092290.1	tr|C7YSR4|C7YSR4_NECH7	3.93E-176	240/255(94.12)	494	Putative uncharacterized protein {ECO:0000313|EMBL:EEU45288.1} OS=Nectria haematococca (strain 77-13-4 / ATCC MYA-4622 / FGSC 9596 / PE=4 SV=1
Fusarium0G092300.1	tr|C7YSR3|C7YSR3_NECH7	8.79E-175	231/254(90.94)	491	Predicted protein {ECO:0000313|EMBL:EEU45287.1} OS=Nectria haematococca (strain 77-13-4 / ATCC MYA-4622 / FGSC 9596 / PE=4 SV=1
Fusarium0G092310.1	tr|C7YSR2|C7YSR2_NECH7	2.63E-128	175/198(88.38)	370	Putative uncharacterized protein {ECO:0000313|EMBL:EEU45687.1} OS=Nectria haematococca (strain 77-13-4 / ATCC MYA-4622 / FGSC 9596 / PE=4 SV=1
Fusarium0G092320.1	tr|C7YSQ9|C7YSQ9_NECH7	0	447/454(98.46)	910	Putative uncharacterized protein {ECO:0000313|EMBL:EEU45685.1} OS=Nectria haematococca (strain 77-13-4 / ATCC MYA-4622 / FGSC 9596 / PE=4 SV=1
Fusarium0G092330.1	tr|C7YSQ8|C7YSQ8_NECH7	1.34E-102	152/161(94.41)	317	Putative uncharacterized protein {ECO:0000313|EMBL:EEU45285.1} OS=Nectria haematococca (strain 77-13-4 / ATCC MYA-4622 / FGSC 9596 / PE=4 SV=1
Fusarium0G092340.1	tr|C7YSQ7|C7YSQ7_NECH7	0	456/458(99.56)	923	Predicted protein {ECO:0000313|EMBL:EEU45684.1} OS=Nectria haematococca (strain 77-13-4 / ATCC MYA-4622 / FGSC 9596 / PE=4 SV=1
Fusarium0G092350.1	tr|H0EQK5|H0EQK5_GLAL7	6.12E-39	108/301(35.88)	154	Uncharacterized protein {ECO:0000313|EMBL:EHK99127.1} OS=Glarea lozoyensis (strain ATCC 74030 / MF5533) PE=4 SV=1
Fusarium0G092360.1	tr|C7YSQ6|C7YSQ6_NECH7	0	530/655(80.92)	1083	Putative uncharacterized protein {ECO:0000313|EMBL:EEU45284.1} OS=Nectria haematococca (strain 77-13-4 / ATCC MYA-4622 / FGSC 9596 / PE=4 SV=1
Fusarium0G092370.1	tr|C7YSQ5|C7YSQ5_NECH7	6.00E-73	116/167(69.46)	233	Putative uncharacterized protein {ECO:0000313|EMBL:EEU45683.1} (Fragment) OS=Nectria haematococca (strain 77-13-4 / ATCC MYA-4622 / FGSC 9596 / PE=4 SV=1
Fusarium0G092380.1	tr|C7YSQ3|C7YSQ3_NECH7	0	471/522(90.23)	972	Putative uncharacterized protein {ECO:0000313|EMBL:EEU45283.1} OS=Nectria haematococca (strain 77-13-4 / ATCC MYA-4622 / FGSC 9596 / PE=3 SV=1
Fusarium0G092390.1	tr|C7YSQ2|C7YSQ2_NECH7	0	433/436(99.31)	879	Putative uncharacterized protein {ECO:0000313|EMBL:EEU45282.1} OS=Nectria haematococca (strain 77-13-4 / ATCC MYA-4622 / FGSC 9596 / PE=4 SV=1
Fusarium0G092400.1	tr|S0ELK6|S0ELK6_GIBF5	0	306/459(66.67)	621	Related to integral membrane protein PTH11 {ECO:0000313|EMBL:CCT75923.1} OS=Gibberella fujikuroi (strain CBS 195.34 / IMI 58289 / NRRL A-6831) PE=4 SV=1
Fusarium0G092410.1	tr|C7YSQ0|C7YSQ0_NECH7	0	648/660(98.18)	1330	Predicted protein {ECO:0000313|EMBL:EEU45680.1} OS=Nectria haematococca (strain 77-13-4 / ATCC MYA-4622 / FGSC 9596 / PE=3 SV=1
Fusarium0G092420.1	tr|C7YSP7|C7YSP7_NECH7	1.44E-166	228/243(93.83)	469	Putative uncharacterized protein {ECO:0000313|EMBL:EEU45678.1} OS=Nectria haematococca (strain 77-13-4 / ATCC MYA-4622 / FGSC 9596 / PE=4 SV=1
Fusarium0G092430.1	tr|C7YSP6|C7YSP6_NECH7	3.23E-75	243/301(80.73)	253	Predicted protein {ECO:0000313|EMBL:EEU45280.1} OS=Nectria haematococca (strain 77-13-4 / ATCC MYA-4622 / FGSC 9596 / PE=4 SV=1
Fusarium0G092440.1	tr|C7YSP5|C7YSP5_NECH7	0	899/1056(85.13)	1825	Putative uncharacterized protein {ECO:0000313|EMBL:EEU45279.1} OS=Nectria haematococca (strain 77-13-4 / ATCC MYA-4622 / FGSC 9596 / PE=4 SV=1
Fusarium0G092450.1	tr|A0A090ME95|A0A090ME95_9HYPO	6.20E-93	155/336(46.13)	295	WGS project CBMI000000000 data, contig CS3069_c004114 {ECO:0000313|EMBL:CEG05473.1} OS=Fusarium sp. FIESC_5 CS3069 PE=4 SV=1
Fusarium0G092460.1	tr|C7YSP3|C7YSP3_NECH7	1.01E-110	163/187(87.17)	322	Putative uncharacterized protein {ECO:0000313|EMBL:EEU45676.1} OS=Nectria haematococca (strain 77-13-4 / ATCC MYA-4622 / FGSC 9596 / PE=4 SV=1
Fusarium0G092470.1	tr|C7YSP1|C7YSP1_NECH7	1.84E-151	207/210(98.57)	428	Putative uncharacterized protein {ECO:0000313|EMBL:EEU45278.1} OS=Nectria haematococca (strain 77-13-4 / ATCC MYA-4622 / FGSC 9596 / PE=4 SV=1
Fusarium0G092480.1	tr|C7YSP0|C7YSP0_NECH7	0	301/310(97.10)	617	Putative uncharacterized protein {ECO:0000313|EMBL:EEU45674.1} OS=Nectria haematococca (strain 77-13-4 / ATCC MYA-4622 / FGSC 9596 / PE=4 SV=1
Fusarium0G092490.1	tr|C7YSN9|C7YSN9_NECH7	4.06E-121	173/187(92.51)	348	Putative uncharacterized protein {ECO:0000313|EMBL:EEU45673.1} OS=Nectria haematococca (strain 77-13-4 / ATCC MYA-4622 / FGSC 9596 / PE=4 SV=1
Fusarium0G092500.1	tr|A0A084G0E2|A0A084G0E2_9PEZI	0	728/1038(70.13)	1411	Uncharacterized protein {ECO:0000313|EMBL:KEZ40804.1} OS=Scedosporium apiospermum PE=4 SV=1
Fusarium0G092510.1	tr|K2SMR9|K2SMR9_MACPH	5.18E-127	206/421(48.93)	382	Uncharacterized protein {ECO:0000313|EMBL:EKG18040.1} OS=Macrophomina phaseolina (strain MS6) PE=4 SV=1
Fusarium0G092520.1	tr|A0A086T6U3|A0A086T6U3_ACRCH	3.02E-58	275/1048(26.24)	225	Serine/threonine-protein phosphatase 6 regulatory ankyrin repeat subunit C-like protein {ECO:0000313|EMBL:KFH45075.1} OS=Acremonium chrysogenum ATCC 11550 PE=4 SV=1
Fusarium0G092530.1	tr|C7YSN7|C7YSN7_NECH7	1.71E-109	168/250(67.20)	324	Putative uncharacterized protein {ECO:0000313|EMBL:EEU45277.1} OS=Nectria haematococca (strain 77-13-4 / ATCC MYA-4622 / FGSC 9596 / PE=4 SV=1
Fusarium0G092540.1	tr|S3D2C8|S3D2C8_GLAL2	3.13E-08	24/61(39.34)	58	Uncharacterized protein {ECO:0000313|EMBL:EPE31279.1} OS=Glarea lozoyensis (strain ATCC 20868 / MF5171) PE=4 SV=1
Fusarium0G092550.1	tr|A0A014PIH9|A0A014PIH9_9HYPO	1.08E-96	160/304(52.63)	295	RNase H domain protein {ECO:0000313|EMBL:EXU95445.1} OS=Metarhizium robertsii PE=4 SV=1
Fusarium0G092560.1	tr|C7YSN2|C7YSN2_NECH7	9.59E-72	105/108(97.22)	218	Predicted protein {ECO:0000313|EMBL:EEU45669.1} OS=Nectria haematococca (strain 77-13-4 / ATCC MYA-4622 / FGSC 9596 / PE=4 SV=1
Fusarium0G092570.1	tr|C7YSN1|C7YSN1_NECH7	3.01E-150	206/218(94.50)	426	Putative uncharacterized protein {ECO:0000313|EMBL:EEU45668.1} OS=Nectria haematococca (strain 77-13-4 / ATCC MYA-4622 / FGSC 9596 / PE=3 SV=1
Fusarium0G092580.1	tr|C7YSN0|C7YSN0_NECH7	0	1948/2075(93.88)	4059	Putative uncharacterized protein {ECO:0000313|EMBL:EEU45274.1} OS=Nectria haematococca (strain 77-13-4 / ATCC MYA-4622 / FGSC 9596 / PE=4 SV=1
Fusarium0G092590.1	tr|A0A094FS30|A0A094FS30_9PEZI	1.15E-145	278/742(37.47)	459	Uncharacterized protein {ECO:0000313|EMBL:KFY93576.1} (Fragment) OS=Pseudogymnoascus pannorum VKM F-4517 (FW-2822) PE=4 SV=1
Fusarium0G092600.1	tr|C7YSM7|C7YSM7_NECH7	2.27E-164	227/246(92.28)	466	Putative uncharacterized protein {ECO:0000313|EMBL:EEU45271.1} OS=Nectria haematococca (strain 77-13-4 / ATCC MYA-4622 / FGSC 9596 / PE=4 SV=1
Fusarium0G092610.1	tr|C7YSM6|C7YSM6_NECH7	0	328/348(94.25)	679	Putative uncharacterized protein {ECO:0000313|EMBL:EEU45270.1} (Fragment) OS=Nectria haematococca (strain 77-13-4 / ATCC MYA-4622 / FGSC 9596 / PE=4 SV=1
Fusarium0G092620.1	tr|C7YSM5|C7YSM5_NECH7	0	611/652(93.71)	1225	Putative uncharacterized protein {ECO:0000313|EMBL:EEU45269.1} OS=Nectria haematococca (strain 77-13-4 / ATCC MYA-4622 / FGSC 9596 / PE=4 SV=1
Fusarium0G092630.1	tr|C7YSM4|C7YSM4_NECH7	3.37E-104	159/197(80.71)	330	Putative uncharacterized protein {ECO:0000313|EMBL:EEU45268.1} OS=Nectria haematococca (strain 77-13-4 / ATCC MYA-4622 / FGSC 9596 / PE=4 SV=1
Fusarium0G092640.1	tr|C7YSM4|C7YSM4_NECH7	1.62E-80	135/155(87.10)	264	Putative uncharacterized protein {ECO:0000313|EMBL:EEU45268.1} OS=Nectria haematococca (strain 77-13-4 / ATCC MYA-4622 / FGSC 9596 / PE=4 SV=1
Fusarium0G092650.1	tr|C7YSM2|C7YSM2_NECH7	0	297/309(96.12)	563	Putative uncharacterized protein {ECO:0000313|EMBL:EEU45267.1} OS=Nectria haematococca (strain 77-13-4 / ATCC MYA-4622 / FGSC 9596 / PE=4 SV=1
Fusarium0G092660.1	tr|C7YSM1|C7YSM1_NECH7	0	340/386(88.08)	698	Putative uncharacterized protein {ECO:0000313|EMBL:EEU45666.1} OS=Nectria haematococca (strain 77-13-4 / ATCC MYA-4622 / FGSC 9596 / PE=4 SV=1
Fusarium0G092670.1	tr|C7YSM0|C7YSM0_NECH7	0	276/301(91.69)	568	Putative uncharacterized protein {ECO:0000313|EMBL:EEU45266.1} OS=Nectria haematococca (strain 77-13-4 / ATCC MYA-4622 / FGSC 9596 / PE=3 SV=1
Fusarium0G092680.1	tr|C7YSL9|C7YSL9_NECH7	4.75E-153	227/253(89.72)	443	Putative uncharacterized protein {ECO:0000313|EMBL:EEU45665.1} OS=Nectria haematococca (strain 77-13-4 / ATCC MYA-4622 / FGSC 9596 / PE=4 SV=1
Fusarium0G092690.1	tr|K3VIJ6|K3VIJ6_FUSPC	4.76E-79	121/172(70.35)	253	Uncharacterized protein {ECO:0000313|EMBL:EKJ74134.1} OS=Fusarium pseudograminearum (strain CS3096) PE=3 SV=1
Fusarium0G092700.1	tr|C7YSL6|C7YSL6_NECH7	5.37E-143	228/303(75.25)	414	Putative uncharacterized protein {ECO:0000313|EMBL:EEU45264.1} OS=Nectria haematococca (strain 77-13-4 / ATCC MYA-4622 / FGSC 9596 / PE=4 SV=1
Fusarium0G092710.1	tr|C7YSL5|C7YSL5_NECH7	0	302/326(92.64)	571	Putative uncharacterized protein {ECO:0000313|EMBL:EEU45663.1} OS=Nectria haematococca (strain 77-13-4 / ATCC MYA-4622 / FGSC 9596 / PE=4 SV=1
Fusarium0G092720.1	tr|C7YSL4|C7YSL4_NECH7	6.82E-148	205/238(86.13)	421	Putative uncharacterized protein {ECO:0000313|EMBL:EEU45263.1} OS=Nectria haematococca (strain 77-13-4 / ATCC MYA-4622 / FGSC 9596 / PE=4 SV=1
Fusarium0G092730.1	tr|C7YSL3|C7YSL3_NECH7	4.45E-139	203/222(91.44)	397	Endo-1,4-beta-xylanase {ECO:0000256|RuleBase:RU004392} OS=Nectria haematococca (strain 77-13-4 / ATCC MYA-4622 / FGSC 9596 / PE=3 SV=1
Fusarium0G092740.1	tr|C7YSL2|C7YSL2_NECH7	0	250/256(97.66)	520	Carbohydrate esterase family 4 {ECO:0000313|EMBL:EEU45662.1} OS=Nectria haematococca (strain 77-13-4 / ATCC MYA-4622 / FGSC 9596 / PE=4 SV=1
Fusarium0G092750.1	tr|W9PC36|W9PC36_FUSOX	1.79E-54	104/244(42.62)	201	Uncharacterized protein {ECO:0000313|EMBL:EXA37435.1} OS=Fusarium oxysporum f. sp. pisi HDV247 PE=4 SV=1
Fusarium0G092760.1	tr|C7YSL1|C7YSL1_NECH7	0	504/537(93.85)	1042	Putative uncharacterized protein {ECO:0000313|EMBL:EEU45261.1} OS=Nectria haematococca (strain 77-13-4 / ATCC MYA-4622 / FGSC 9596 / PE=4 SV=1
Fusarium0G092770.1	tr|C7YSL0|C7YSL0_NECH7	0	490/494(99.19)	1027	Putative uncharacterized protein {ECO:0000313|EMBL:EEU45661.1} OS=Nectria haematococca (strain 77-13-4 / ATCC MYA-4622 / FGSC 9596 / PE=4 SV=1
Fusarium0G092780.1	tr|C7YSK9|C7YSK9_NECH7	0	324/358(90.50)	628	Predicted protein {ECO:0000313|EMBL:EEU45660.1} OS=Nectria haematococca (strain 77-13-4 / ATCC MYA-4622 / FGSC 9596 / PE=4 SV=1
Fusarium0G092790.1	tr|C7YSK8|C7YSK8_NECH7	0	257/279(92.11)	511	Putative uncharacterized protein {ECO:0000313|EMBL:EEU45659.1} OS=Nectria haematococca (strain 77-13-4 / ATCC MYA-4622 / FGSC 9596 / PE=4 SV=1
Fusarium0G092800.1	tr|X0JJJ6|X0JJJ6_FUSOX	2.27E-121	171/216(79.17)	356	Uncharacterized protein {ECO:0000313|EMBL:EXL96581.1} OS=Fusarium oxysporum f. sp. cubense tropical race 4 54006 PE=4 SV=1
Fusarium0G092810.1	tr|C7YSK6|C7YSK6_NECH7	0	1220/1293(94.35)	2487	Putative uncharacterized protein {ECO:0000313|EMBL:EEU45657.1} OS=Nectria haematococca (strain 77-13-4 / ATCC MYA-4622 / FGSC 9596 / PE=4 SV=1
Fusarium0G092820.1	tr|C7YSK5|C7YSK5_NECH7	0	319/324(98.46)	636	Putative uncharacterized protein {ECO:0000313|EMBL:EEU45656.1} OS=Nectria haematococca (strain 77-13-4 / ATCC MYA-4622 / FGSC 9596 / PE=4 SV=1
Fusarium0G092830.1	tr|C7YSK4|C7YSK4_NECH7	0	874/883(98.98)	1816	Putative uncharacterized protein {ECO:0000313|EMBL:EEU45655.1} OS=Nectria haematococca (strain 77-13-4 / ATCC MYA-4622 / FGSC 9596 / PE=4 SV=1
Fusarium0G092840.1	tr|C7YSK3|C7YSK3_NECH7	5.38E-152	239/310(77.10)	450	Putative uncharacterized protein {ECO:0000313|EMBL:EEU45654.1} OS=Nectria haematococca (strain 77-13-4 / ATCC MYA-4622 / FGSC 9596 / PE=4 SV=1
Fusarium0G092850.1	tr|G2QV55|G2QV55_THITE	1.04E-35	104/346(30.06)	139	Uncharacterized protein {ECO:0000313|EMBL:AEO62942.1} OS=Thielavia terrestris (strain ATCC 38088 / NRRL 8126) PE=4 SV=1
Fusarium0G092860.1	tr|C7YSK2|C7YSK2_NECH7	0	431/608(70.89)	876	Putative uncharacterized protein {ECO:0000313|EMBL:EEU45653.1} OS=Nectria haematococca (strain 77-13-4 / ATCC MYA-4622 / FGSC 9596 / PE=4 SV=1
Fusarium0G092870.1	tr|C7YSK2|C7YSK2_NECH7	9.82E-99	165/193(85.49)	318	Putative uncharacterized protein {ECO:0000313|EMBL:EEU45653.1} OS=Nectria haematococca (strain 77-13-4 / ATCC MYA-4622 / FGSC 9596 / PE=4 SV=1
Fusarium0G092880.1	tr|C7YSK1|C7YSK1_NECH7	4.06E-173	237/242(97.93)	486	Putative uncharacterized protein {ECO:0000313|EMBL:EEU45260.1} OS=Nectria haematococca (strain 77-13-4 / ATCC MYA-4622 / FGSC 9596 / PE=4 SV=1
Fusarium0G092890.1	tr|A0A094KQ97|A0A094KQ97_9PEZI	6.68E-110	166/320(51.88)	333	Uncharacterized protein {ECO:0000313|EMBL:KFZ24098.1} OS=Pseudogymnoascus pannorum VKM F-4520 (FW-2644) PE=4 SV=1
Fusarium0G092900.1	tr|C7ZFD8|C7ZFD8_NECH7	3.71E-129	173/265(65.28)	377	Putative uncharacterized protein {ECO:0000313|EMBL:EEU37322.1} (Fragment) OS=Nectria haematococca (strain 77-13-4 / ATCC MYA-4622 / FGSC 9596 / PE=4 SV=1
Fusarium0G092910.1	tr|C7YSK0|C7YSK0_NECH7	0	633/650(97.38)	1304	Putative uncharacterized protein {ECO:0000313|EMBL:EEU45259.1} OS=Nectria haematococca (strain 77-13-4 / ATCC MYA-4622 / FGSC 9596 / PE=4 SV=1
Fusarium0G092920.1	tr|C7YSJ7|C7YSJ7_NECH7	0	398/403(98.76)	808	Predicted protein {ECO:0000313|EMBL:EEU45258.1} OS=Nectria haematococca (strain 77-13-4 / ATCC MYA-4622 / FGSC 9596 / PE=4 SV=1
Fusarium0G092930.1	tr|C7YSJ6|C7YSJ6_NECH7	0	594/606(98.02)	1243	Putative uncharacterized protein {ECO:0000313|EMBL:EEU45650.1} OS=Nectria haematococca (strain 77-13-4 / ATCC MYA-4622 / FGSC 9596 / PE=4 SV=1
Fusarium0G092940.1	tr|C7YSJ4|C7YSJ4_NECH7	0	953/967(98.55)	1927	Predicted protein {ECO:0000313|EMBL:EEU45256.1} OS=Nectria haematococca (strain 77-13-4 / ATCC MYA-4622 / FGSC 9596 / PE=4 SV=1
Fusarium0G092950.1	tr|C7YSJ3|C7YSJ3_NECH7	0	265/270(98.15)	540	Putative uncharacterized protein {ECO:0000313|EMBL:EEU45649.1} OS=Nectria haematococca (strain 77-13-4 / ATCC MYA-4622 / FGSC 9596 / PE=4 SV=1
Fusarium0G092960.1	tr|C7YSJ2|C7YSJ2_NECH7	0	784/851(92.13)	1011	Putative uncharacterized protein {ECO:0000313|EMBL:EEU45255.1} OS=Nectria haematococca (strain 77-13-4 / ATCC MYA-4622 / FGSC 9596 / PE=4 SV=1
Fusarium0G092970.1	tr|C7YSJ1|C7YSJ1_NECH7	3.34E-76	113/113(100.00)	231	Predicted protein {ECO:0000313|EMBL:EEU45254.1} OS=Nectria haematococca (strain 77-13-4 / ATCC MYA-4622 / FGSC 9596 / PE=4 SV=1
Fusarium0G092980.1	tr|X0JBP0|X0JBP0_FUSOX	0	360/428(84.11)	759	Uncharacterized protein {ECO:0000313|EMBL:EXL82494.1} OS=Fusarium oxysporum f. sp. conglutinans race 2 54008 PE=4 SV=1
Fusarium0G092990.1	tr|C7YSI9|C7YSI9_NECH7	0	597/657(90.87)	1128	Putative uncharacterized protein {ECO:0000313|EMBL:EEU45648.1} OS=Nectria haematococca (strain 77-13-4 / ATCC MYA-4622 / FGSC 9596 / PE=4 SV=1
Fusarium0G093000.1	tr|C7YSI8|C7YSI8_NECH7	0	434/449(96.66)	905	Putative uncharacterized protein {ECO:0000313|EMBL:EEU45252.1} OS=Nectria haematococca (strain 77-13-4 / ATCC MYA-4622 / FGSC 9596 / PE=4 SV=1
Fusarium0G093010.1	tr|C7YSI7|C7YSI7_NECH7	0	380/407(93.37)	690	Protein BTN {ECO:0000256|RuleBase:RU361113} OS=Nectria haematococca (strain 77-13-4 / ATCC MYA-4622 / FGSC 9596 / PE=3 SV=1
Fusarium0G093020.1	tr|C7YSI6|C7YSI6_NECH7	0	372/389(95.63)	780	Putative uncharacterized protein {ECO:0000313|EMBL:EEU45646.1} OS=Nectria haematococca (strain 77-13-4 / ATCC MYA-4622 / FGSC 9596 / PE=4 SV=1
Fusarium0G093030.1	tr|C7YSI5|C7YSI5_NECH7	0	390/392(99.49)	810	Putative uncharacterized protein {ECO:0000313|EMBL:EEU45251.1} OS=Nectria haematococca (strain 77-13-4 / ATCC MYA-4622 / FGSC 9596 / PE=4 SV=1
Fusarium0G093040.1	tr|C7YSI4|C7YSI4_NECH7	0	982/1008(97.42)	2042	Putative uncharacterized protein {ECO:0000313|EMBL:EEU45645.1} OS=Nectria haematococca (strain 77-13-4 / ATCC MYA-4622 / FGSC 9596 / PE=4 SV=1
Fusarium0G093050.1	tr|C7YSI3|C7YSI3_NECH7	0	661/693(95.38)	1370	Predicted protein {ECO:0000313|EMBL:EEU45644.1} OS=Nectria haematococca (strain 77-13-4 / ATCC MYA-4622 / FGSC 9596 / PE=4 SV=1
Fusarium0G093060.1	tr|C7YSI2|C7YSI2_NECH7	1.16E-81	120/136(88.24)	263	Putative uncharacterized protein {ECO:0000313|EMBL:EEU45250.1} OS=Nectria haematococca (strain 77-13-4 / ATCC MYA-4622 / FGSC 9596 / PE=4 SV=1
Fusarium0G093070.1	tr|C7YSI1|C7YSI1_NECH7	0	519/549(94.54)	1066	Predicted protein {ECO:0000313|EMBL:EEU45643.1} OS=Nectria haematococca (strain 77-13-4 / ATCC MYA-4622 / FGSC 9596 / PE=3 SV=1
Fusarium0G093080.1	tr|C7YSI0|C7YSI0_NECH7	0	351/356(98.60)	726	Putative uncharacterized protein {ECO:0000313|EMBL:EEU45642.1} (Fragment) OS=Nectria haematococca (strain 77-13-4 / ATCC MYA-4622 / FGSC 9596 / PE=3 SV=1
Fusarium0G093090.1	tr|C7YSH9|C7YSH9_NECH7	4.77E-141	194/195(99.49)	400	Putative uncharacterized protein {ECO:0000313|EMBL:EEU45641.1} OS=Nectria haematococca (strain 77-13-4 / ATCC MYA-4622 / FGSC 9596 / PE=4 SV=1
Fusarium0G093100.1	tr|C7YSH8|C7YSH8_NECH7	3.86E-91	249/339(73.45)	285	Predicted protein {ECO:0000313|EMBL:EEU45249.1} OS=Nectria haematococca (strain 77-13-4 / ATCC MYA-4622 / FGSC 9596 / PE=4 SV=1
Fusarium0G093110.1	tr|C7YSH7|C7YSH7_NECH7	0	397/397(100.00)	818	Putative uncharacterized protein {ECO:0000313|EMBL:EEU45640.1} OS=Nectria haematococca (strain 77-13-4 / ATCC MYA-4622 / FGSC 9596 / PE=4 SV=1
Fusarium0G093120.1	tr|C7YSH6|C7YSH6_NECH7	7.00E-168	234/297(78.79)	479	Putative uncharacterized protein {ECO:0000313|EMBL:EEU45639.1} OS=Nectria haematococca (strain 77-13-4 / ATCC MYA-4622 / FGSC 9596 / PE=4 SV=1
Fusarium0G093130.1	tr|C7YSH5|C7YSH5_NECH7	0	307/311(98.71)	627	Putative uncharacterized protein {ECO:0000313|EMBL:EEU45248.1} OS=Nectria haematococca (strain 77-13-4 / ATCC MYA-4622 / FGSC 9596 / PE=3 SV=1
Fusarium0G093140.1	tr|C7YSH3|C7YSH3_NECH7	0	353/416(84.86)	632	Putative uncharacterized protein {ECO:0000313|EMBL:EEU45638.1} OS=Nectria haematococca (strain 77-13-4 / ATCC MYA-4622 / FGSC 9596 / PE=4 SV=1
Fusarium0G093150.1	tr|N4U919|N4U919_FUSC1	0	259/375(69.07)	522	Uncharacterized protein {ECO:0000313|EMBL:ENH65306.1} OS=Fusarium oxysporum f. sp. cubense (strain race 1) PE=4 SV=1
Fusarium0G093160.1	tr|C7YSH1|C7YSH1_NECH7	0	465/474(98.10)	968	Putative uncharacterized protein {ECO:0000313|EMBL:EEU45637.1} OS=Nectria haematococca (strain 77-13-4 / ATCC MYA-4622 / FGSC 9596 / PE=4 SV=1
Fusarium0G093170.1	tr|C7YSH0|C7YSH0_NECH7	6.22E-150	204/213(95.77)	426	Putative uncharacterized protein {ECO:0000313|EMBL:EEU45636.1} OS=Nectria haematococca (strain 77-13-4 / ATCC MYA-4622 / FGSC 9596 / PE=4 SV=1
Fusarium0G093180.1	tr|C7YSG9|C7YSG9_NECH7	0	296/308(96.10)	605	Predicted protein {ECO:0000313|EMBL:EEU45245.1} OS=Nectria haematococca (strain 77-13-4 / ATCC MYA-4622 / FGSC 9596 / PE=4 SV=1
Fusarium0G093190.1	tr|C7YSG8|C7YSG8_NECH7	0	316/331(95.47)	637	Putative uncharacterized protein {ECO:0000313|EMBL:EEU45635.1} OS=Nectria haematococca (strain 77-13-4 / ATCC MYA-4622 / FGSC 9596 / PE=3 SV=1
Fusarium0G093200.1	tr|C7YSG7|C7YSG7_NECH7	4.02E-126	180/214(84.11)	363	Putative uncharacterized protein {ECO:0000313|EMBL:EEU45634.1} OS=Nectria haematococca (strain 77-13-4 / ATCC MYA-4622 / FGSC 9596 / PE=4 SV=1
Fusarium0G093210.1	tr|C7YSG6|C7YSG6_NECH7	0	369/395(93.42)	760	Predicted protein {ECO:0000313|EMBL:EEU45633.1} OS=Nectria haematococca (strain 77-13-4 / ATCC MYA-4622 / FGSC 9596 / PE=4 SV=1
Fusarium0G093220.1	tr|C7YSG5|C7YSG5_NECH7	0	290/384(75.52)	592	Putative uncharacterized protein {ECO:0000313|EMBL:EEU45632.1} OS=Nectria haematococca (strain 77-13-4 / ATCC MYA-4622 / FGSC 9596 / PE=4 SV=1
Fusarium0G093230.1	tr|C7YSG4|C7YSG4_NECH7	2.35E-138	195/214(91.12)	395	Putative uncharacterized protein {ECO:0000313|EMBL:EEU45244.1} OS=Nectria haematococca (strain 77-13-4 / ATCC MYA-4622 / FGSC 9596 / PE=4 SV=1
Fusarium0G093240.1	tr|C7YSG3|C7YSG3_NECH7	0	268/283(94.70)	541	Putative uncharacterized protein {ECO:0000313|EMBL:EEU45631.1} OS=Nectria haematococca (strain 77-13-4 / ATCC MYA-4622 / FGSC 9596 / PE=4 SV=1
Fusarium0G093250.1	tr|C7YSG2|C7YSG2_NECH7	0	609/612(99.51)	1256	Predicted protein {ECO:0000313|EMBL:EEU45243.1} OS=Nectria haematococca (strain 77-13-4 / ATCC MYA-4622 / FGSC 9596 / PE=4 SV=1
Fusarium0G093260.1	tr|C7YSG1|C7YSG1_NECH7	0	330/342(96.49)	675	Putative uncharacterized protein {ECO:0000313|EMBL:EEU45630.1} OS=Nectria haematococca (strain 77-13-4 / ATCC MYA-4622 / FGSC 9596 / PE=4 SV=1
Fusarium0G093270.1	tr|C7YSG0|C7YSG0_NECH7	8.72E-145	201/212(94.81)	419	Putative uncharacterized protein {ECO:0000313|EMBL:EEU45242.1} OS=Nectria haematococca (strain 77-13-4 / ATCC MYA-4622 / FGSC 9596 / PE=4 SV=1
Fusarium0G093280.1	tr|C7YSF9|C7YSF9_NECH7	3.40E-152	219/249(87.95)	434	Putative uncharacterized protein {ECO:0000313|EMBL:EEU45629.1} OS=Nectria haematococca (strain 77-13-4 / ATCC MYA-4622 / FGSC 9596 / PE=4 SV=1
Fusarium0G093290.1	tr|C7YSF8|C7YSF8_NECH7	5.13E-74	117/138(84.78)	225	Predicted protein {ECO:0000313|EMBL:EEU45628.1} OS=Nectria haematococca (strain 77-13-4 / ATCC MYA-4622 / FGSC 9596 / PE=4 SV=1
Fusarium0G093300.1	tr|C7YSF7|C7YSF7_NECH7	0	377/421(89.55)	738	Putative uncharacterized protein SRT2102 {ECO:0000313|EMBL:EEU45627.1} OS=Nectria haematococca (strain 77-13-4 / ATCC MYA-4622 / FGSC 9596 / PE=4 SV=1
Fusarium0G093310.1	tr|T1UMR7|T1UMR7_9HYPO	0	468/514(91.05)	956	Laccase {ECO:0000313|EMBL:AGT80114.1} OS=Fusarium solani PE=2 SV=1
Fusarium0G093320.1	tr|C7YSF5|C7YSF5_NECH7	3.28E-73	109/109(100.00)	221	Putative uncharacterized protein {ECO:0000313|EMBL:EEU45240.1} OS=Nectria haematococca (strain 77-13-4 / ATCC MYA-4622 / FGSC 9596 / PE=4 SV=1
Fusarium0G093330.1	tr|C7YSF4|C7YSF4_NECH7	0	662/742(89.22)	1107	Putative uncharacterized protein {ECO:0000313|EMBL:EEU45626.1} OS=Nectria haematococca (strain 77-13-4 / ATCC MYA-4622 / FGSC 9596 / PE=4 SV=1
Fusarium0G093340.1	tr|C7YSF3|C7YSF3_NECH7	0	318/333(95.50)	652	Putative uncharacterized protein {ECO:0000313|EMBL:EEU45625.1} OS=Nectria haematococca (strain 77-13-4 / ATCC MYA-4622 / FGSC 9596 / PE=4 SV=1
Fusarium0G093350.1	tr|C7YSF2|C7YSF2_NECH7	3.15E-178	248/274(90.51)	503	Endo-chitosanase {ECO:0000256|RuleBase:RU361208} OS=Nectria haematococca (strain 77-13-4 / ATCC MYA-4622 / FGSC 9596 / PE=3 SV=1
Fusarium0G093360.1	tr|C7YSF1|C7YSF1_NECH7	0	261/265(98.49)	537	Putative uncharacterized protein {ECO:0000313|EMBL:EEU45239.1} OS=Nectria haematococca (strain 77-13-4 / ATCC MYA-4622 / FGSC 9596 / PE=4 SV=1
Fusarium0G093370.1	tr|C7YSF0|C7YSF0_NECH7	9.98E-81	116/116(100.00)	241	Predicted protein {ECO:0000313|EMBL:EEU45238.1} OS=Nectria haematococca (strain 77-13-4 / ATCC MYA-4622 / FGSC 9596 / PE=4 SV=1
Fusarium0G093380.1	tr|C7YSE9|C7YSE9_NECH7	3.37E-121	172/178(96.63)	348	Putative uncharacterized protein {ECO:0000313|EMBL:EEU45237.1} OS=Nectria haematococca (strain 77-13-4 / ATCC MYA-4622 / FGSC 9596 / PE=4 SV=1
Fusarium0G093390.1	tr|C7YSE8|C7YSE8_NECH7	0	253/256(98.83)	513	Putative uncharacterized protein {ECO:0000313|EMBL:EEU45623.1} OS=Nectria haematococca (strain 77-13-4 / ATCC MYA-4622 / FGSC 9596 / PE=4 SV=1
Fusarium0G093400.1	tr|W9PZL1|W9PZL1_FUSOX	0	287/322(89.13)	603	Glutamyl-tRNA(Gln) amidotransferase subunit A, mitochondrial {ECO:0000256|HAMAP-Rule:MF_03150} OS=Fusarium oxysporum f. sp. pisi HDV247 PE=3 SV=1
Fusarium0G093410.1	tr|C7YSE6|C7YSE6_NECH7	0	469/494(94.94)	836	Putative uncharacterized protein {ECO:0000313|EMBL:EEU45622.1} OS=Nectria haematococca (strain 77-13-4 / ATCC MYA-4622 / FGSC 9596 / PE=4 SV=1
Fusarium0G093420.1	tr|C7YSE5|C7YSE5_NECH7	1.74E-147	213/224(95.09)	419	Putative uncharacterized protein {ECO:0000313|EMBL:EEU45235.1} OS=Nectria haematococca (strain 77-13-4 / ATCC MYA-4622 / FGSC 9596 / PE=4 SV=1
Fusarium0G093430.1	tr|C7YSE4|C7YSE4_NECH7	3.44E-52	81/81(100.00)	167	Predicted protein {ECO:0000313|EMBL:EEU45234.1} OS=Nectria haematococca (strain 77-13-4 / ATCC MYA-4622 / FGSC 9596 / PE=3 SV=1
Fusarium0G093440.1	tr|C7YSE3|C7YSE3_NECH7	0	258/260(99.23)	531	Predicted protein {ECO:0000313|EMBL:EEU45621.1} OS=Nectria haematococca (strain 77-13-4 / ATCC MYA-4622 / FGSC 9596 / PE=4 SV=1
Fusarium0G093450.1	tr|C7YSE1|C7YSE1_NECH7	0	495/521(95.01)	1010	Putative uncharacterized protein {ECO:0000313|EMBL:EEU45620.1} OS=Nectria haematococca (strain 77-13-4 / ATCC MYA-4622 / FGSC 9596 / PE=4 SV=1
Fusarium0G093460.1	tr|C7YSE0|C7YSE0_NECH7	3.07E-140	204/232(87.93)	402	Predicted protein {ECO:0000313|EMBL:EEU45619.1} OS=Nectria haematococca (strain 77-13-4 / ATCC MYA-4622 / FGSC 9596 / PE=4 SV=1
Fusarium0G093470.1	tr|C7YSD9|C7YSD9_NECH7	0	415/422(98.34)	821	Predicted protein {ECO:0000313|EMBL:EEU45618.1} OS=Nectria haematococca (strain 77-13-4 / ATCC MYA-4622 / FGSC 9596 / PE=4 SV=1
Fusarium0G093480.1	tr|C7YSD8|C7YSD8_NECH7	0	393/415(94.70)	796	Putative uncharacterized protein {ECO:0000313|EMBL:EEU45232.1} OS=Nectria haematococca (strain 77-13-4 / ATCC MYA-4622 / FGSC 9596 / PE=4 SV=1
Fusarium0G093490.1	tr|W9ITG5|W9ITG5_FUSOX	4.57E-109	147/183(80.33)	319	Large conductance mechanosensitive channel {ECO:0000313|EMBL:EWY96009.1} OS=Fusarium oxysporum FOSC 3-a PE=4 SV=1
Fusarium0G093500.1	tr|C7YSD6|C7YSD6_NECH7	0	300/307(97.72)	614	Putative uncharacterized protein {ECO:0000313|EMBL:EEU45230.1} OS=Nectria haematococca (strain 77-13-4 / ATCC MYA-4622 / FGSC 9596 / PE=4 SV=1
Fusarium0G093510.1	tr|C7YSD5|C7YSD5_NECH7	0	1265/1355(93.36)	2400	Predicted protein {ECO:0000313|EMBL:EEU45229.1} OS=Nectria haematococca (strain 77-13-4 / ATCC MYA-4622 / FGSC 9596 / PE=4 SV=1
Fusarium0G093520.1	tr|C7YSD4|C7YSD4_NECH7	0	453/473(95.77)	888	Putative uncharacterized protein {ECO:0000313|EMBL:EEU45228.1} OS=Nectria haematococca (strain 77-13-4 / ATCC MYA-4622 / FGSC 9596 / PE=4 SV=1
Fusarium0G093530.1	tr|C7YSD3|C7YSD3_NECH7	0	674/687(98.11)	1413	Putative uncharacterized protein {ECO:0000313|EMBL:EEU45617.1} OS=Nectria haematococca (strain 77-13-4 / ATCC MYA-4622 / FGSC 9596 / PE=4 SV=1
Fusarium0G093540.1	tr|C7YSD2|C7YSD2_NECH7	5.31E-155	212/229(92.58)	440	Putative uncharacterized protein {ECO:0000313|EMBL:EEU45616.1} OS=Nectria haematococca (strain 77-13-4 / ATCC MYA-4622 / FGSC 9596 / PE=4 SV=1
Fusarium0G093550.1	tr|C7YSD1|C7YSD1_NECH7	0	315/331(95.17)	650	Putative uncharacterized protein {ECO:0000313|EMBL:EEU45227.1} OS=Nectria haematococca (strain 77-13-4 / ATCC MYA-4622 / FGSC 9596 / PE=4 SV=1
Fusarium0G093560.1	tr|C7YSD0|C7YSD0_NECH7	0	432/432(100.00)	868	Predicted protein {ECO:0000313|EMBL:EEU45226.1} OS=Nectria haematococca (strain 77-13-4 / ATCC MYA-4622 / FGSC 9596 / PE=4 SV=1
Fusarium0G093570.1	tr|C7YSC9|C7YSC9_NECH7	0	512/534(95.88)	1033	Predicted protein {ECO:0000313|EMBL:EEU45615.1} OS=Nectria haematococca (strain 77-13-4 / ATCC MYA-4622 / FGSC 9596 / PE=4 SV=1
Fusarium0G093580.1	tr|C7YSC8|C7YSC8_NECH7	0	289/338(85.50)	609	Putative uncharacterized protein {ECO:0000313|EMBL:EEU45614.1} OS=Nectria haematococca (strain 77-13-4 / ATCC MYA-4622 / FGSC 9596 / PE=4 SV=1
Fusarium0G093590.1	tr|C7YSC7|C7YSC7_NECH7	0	370/373(99.20)	766	Predicted protein {ECO:0000313|EMBL:EEU45613.1} OS=Nectria haematococca (strain 77-13-4 / ATCC MYA-4622 / FGSC 9596 / PE=4 SV=1
Fusarium0G093600.1	tr|C7YSC6|C7YSC6_NECH7	0	280/307(91.21)	544	Putative uncharacterized protein {ECO:0000313|EMBL:EEU45225.1} OS=Nectria haematococca (strain 77-13-4 / ATCC MYA-4622 / FGSC 9596 / PE=4 SV=1
Fusarium0G093610.1	tr|J4UJ52|J4UJ52_BEAB2	5.85E-110	164/285(57.54)	330	Calcineurin-like phosphoesterase, putative {ECO:0000313|EMBL:EJP63747.1} OS=Beauveria bassiana (strain ARSEF 2860) PE=4 SV=1
Fusarium0G093620.1	tr|C7YSC5|C7YSC5_NECH7	1.46E-173	244/256(95.31)	488	Putative uncharacterized protein {ECO:0000313|EMBL:EEU45612.1} OS=Nectria haematococca (strain 77-13-4 / ATCC MYA-4622 / FGSC 9596 / PE=4 SV=1
Fusarium0G093630.1	tr|C7YSC4|C7YSC4_NECH7	0	311/318(97.80)	620	Putative uncharacterized protein {ECO:0000313|EMBL:EEU45611.1} OS=Nectria haematococca (strain 77-13-4 / ATCC MYA-4622 / FGSC 9596 / PE=4 SV=1
Fusarium0G093640.1	tr|C7YSC3|C7YSC3_NECH7	5.42E-66	107/109(98.17)	203	Putative uncharacterized protein {ECO:0000313|EMBL:EEU45224.1} OS=Nectria haematococca (strain 77-13-4 / ATCC MYA-4622 / FGSC 9596 / PE=3 SV=1
Fusarium0G093650.1	tr|C7YSC2|C7YSC2_NECH7	0	445/477(93.29)	888	Predicted protein {ECO:0000313|EMBL:EEU45610.1} OS=Nectria haematococca (strain 77-13-4 / ATCC MYA-4622 / FGSC 9596 / PE=4 SV=1
Fusarium0G093660.1	tr|C7YSC1|C7YSC1_NECH7	1.04E-60	97/116(83.62)	191	Predicted protein {ECO:0000313|EMBL:EEU45223.1} OS=Nectria haematococca (strain 77-13-4 / ATCC MYA-4622 / FGSC 9596 / PE=4 SV=1
Fusarium0G093670.1	tr|W9PH68|W9PH68_FUSOX	2.65E-55	99/151(65.56)	179	Uncharacterized protein {ECO:0000313|EMBL:EXA44423.1} OS=Fusarium oxysporum f. sp. pisi HDV247 PE=4 SV=1
Fusarium0G093680.1	tr|C7YSC0|C7YSC0_NECH7	0	503/517(97.29)	1037	Predicted protein {ECO:0000313|EMBL:EEU45222.1} OS=Nectria haematococca (strain 77-13-4 / ATCC MYA-4622 / FGSC 9596 / PE=4 SV=1
Fusarium0G093690.1	tr|C7YSB9|C7YSB9_NECH7	0	729/735(99.18)	1516	Putative uncharacterized protein {ECO:0000313|EMBL:EEU45609.1} OS=Nectria haematococca (strain 77-13-4 / ATCC MYA-4622 / FGSC 9596 / PE=4 SV=1
Fusarium0G093700.1	tr|C7YSB8|C7YSB8_NECH7	0	312/332(93.98)	639	Putative uncharacterized protein {ECO:0000313|EMBL:EEU45221.1} OS=Nectria haematococca (strain 77-13-4 / ATCC MYA-4622 / FGSC 9596 / PE=4 SV=1
Fusarium0G093710.1	tr|C7YSB7|C7YSB7_NECH7	1.30E-116	161/166(96.99)	336	Putative uncharacterized protein {ECO:0000313|EMBL:EEU45608.1} OS=Nectria haematococca (strain 77-13-4 / ATCC MYA-4622 / FGSC 9596 / PE=4 SV=1
Fusarium0G093720.1	tr|C7YSB6|C7YSB6_NECH7	0	490/501(97.80)	991	Putative uncharacterized protein {ECO:0000313|EMBL:EEU45607.1} OS=Nectria haematococca (strain 77-13-4 / ATCC MYA-4622 / FGSC 9596 / PE=4 SV=1
Fusarium0G093730.1	tr|X0MI30|X0MI30_FUSOX	0	426/831(51.26)	578	Uncharacterized protein {ECO:0000313|EMBL:EXM33227.1} OS=Fusarium oxysporum f. sp. vasinfectum 25433 PE=4 SV=1
Fusarium0G093740.1	tr|C7YSB5|C7YSB5_NECH7	0	483/488(98.98)	982	Putative uncharacterized protein {ECO:0000313|EMBL:EEU45606.1} OS=Nectria haematococca (strain 77-13-4 / ATCC MYA-4622 / FGSC 9596 / PE=4 SV=1
Fusarium0G093750.1	tr|C7YSB4|C7YSB4_NECH7	1.19E-143	201/207(97.10)	408	Putative uncharacterized protein {ECO:0000313|EMBL:EEU45220.1} OS=Nectria haematococca (strain 77-13-4 / ATCC MYA-4622 / FGSC 9596 / PE=4 SV=1
Fusarium0G093760.1	tr|C7YSB3|C7YSB3_NECH7	0	316/396(79.80)	595	Predicted protein {ECO:0000313|EMBL:EEU45605.1} OS=Nectria haematococca (strain 77-13-4 / ATCC MYA-4622 / FGSC 9596 / PE=4 SV=1
Fusarium0G093770.1	tr|C7YSB2|C7YSB2_NECH7	0	1063/1094(97.17)	2183	Predicted protein {ECO:0000313|EMBL:EEU45604.1} OS=Nectria haematococca (strain 77-13-4 / ATCC MYA-4622 / FGSC 9596 / PE=4 SV=1
Fusarium0G093780.1	tr|C7YSB1|C7YSB1_NECH7	0	368/372(98.92)	751	Predicted protein {ECO:0000313|EMBL:EEU45219.1} OS=Nectria haematococca (strain 77-13-4 / ATCC MYA-4622 / FGSC 9596 / PE=4 SV=1
Fusarium0G093790.1	tr|W9PXQ3|W9PXQ3_FUSOX	2.39E-96	139/144(96.53)	286	D-tyrosyl-tRNA(Tyr) deacylase {ECO:0000256|RuleBase:RU003470} OS=Fusarium oxysporum f. sp. pisi HDV247 PE=3 SV=1
Fusarium0G093800.1	tr|C7YSA9|C7YSA9_NECH7	0	601/628(95.70)	1219	Putative uncharacterized protein {ECO:0000313|EMBL:EEU45603.1} OS=Nectria haematococca (strain 77-13-4 / ATCC MYA-4622 / FGSC 9596 / PE=4 SV=1
Fusarium0G093810.1	tr|C7YSA8|C7YSA8_NECH7	1.33E-151	219/236(92.80)	431	Putative uncharacterized protein {ECO:0000313|EMBL:EEU45602.1} OS=Nectria haematococca (strain 77-13-4 / ATCC MYA-4622 / FGSC 9596 / PE=4 SV=1
Fusarium0G093820.1	tr|C7YSA7|C7YSA7_NECH7	0	548/557(98.38)	1085	Putative uncharacterized protein {ECO:0000313|EMBL:EEU45601.1} OS=Nectria haematococca (strain 77-13-4 / ATCC MYA-4622 / FGSC 9596 / PE=4 SV=1
Fusarium0G093830.1	tr|C7YSA6|C7YSA6_NECH7	0	462/466(99.14)	959	Isocitrate dehydrogenase [NADP] {ECO:0000256|PIRNR:PIRNR000108} OS=Nectria haematococca (strain 77-13-4 / ATCC MYA-4622 / FGSC 9596 / PE=3 SV=1
Fusarium0G093840.1	tr|C7YSA5|C7YSA5_NECH7	1.38E-176	250/270(92.59)	504	Putative uncharacterized protein {ECO:0000313|EMBL:EEU45217.1} OS=Nectria haematococca (strain 77-13-4 / ATCC MYA-4622 / FGSC 9596 / PE=4 SV=1
Fusarium0G093850.1	tr|C7YSA4|C7YSA4_NECH7	0	662/705(93.90)	1341	Predicted protein {ECO:0000313|EMBL:EEU45216.1} OS=Nectria haematococca (strain 77-13-4 / ATCC MYA-4622 / FGSC 9596 / PE=4 SV=1
Fusarium0G093860.1	tr|C7YSA3|C7YSA3_NECH7	0	1427/1454(98.14)	2936	Predicted protein {ECO:0000313|EMBL:EEU45599.1} OS=Nectria haematococca (strain 77-13-4 / ATCC MYA-4622 / FGSC 9596 / PE=4 SV=1
Fusarium0G093870.1	tr|C7YSA2|C7YSA2_NECH7	4.84E-180	247/249(99.20)	504	Predicted protein {ECO:0000313|EMBL:EEU45215.1} OS=Nectria haematococca (strain 77-13-4 / ATCC MYA-4622 / FGSC 9596 / PE=4 SV=1
Fusarium0G093880.1	tr|C7YSA1|C7YSA1_NECH7	0	576/612(94.12)	1142	Putative uncharacterized protein {ECO:0000313|EMBL:EEU45598.1} OS=Nectria haematococca (strain 77-13-4 / ATCC MYA-4622 / FGSC 9596 / PE=4 SV=1
Fusarium0G093890.1	tr|C7YSA0|C7YSA0_NECH7	0	308/329(93.62)	629	Putative uncharacterized protein {ECO:0000313|EMBL:EEU45214.1} OS=Nectria haematococca (strain 77-13-4 / ATCC MYA-4622 / FGSC 9596 / PE=4 SV=1
Fusarium0G093900.1	tr|C7YS99|C7YS99_NECH7	0	262/281(93.24)	537	Putative uncharacterized protein {ECO:0000313|EMBL:EEU45213.1} OS=Nectria haematococca (strain 77-13-4 / ATCC MYA-4622 / FGSC 9596 / PE=3 SV=1
Fusarium0G093910.1	tr|C7YS98|C7YS98_NECH7	0	268/305(87.87)	556	Putative uncharacterized protein {ECO:0000313|EMBL:EEU45597.1} OS=Nectria haematococca (strain 77-13-4 / ATCC MYA-4622 / FGSC 9596 / PE=3 SV=1
Fusarium0G093920.1	tr|C7YS96|C7YS96_NECH7	0	588/651(90.32)	1210	Putative uncharacterized protein {ECO:0000313|EMBL:EEU45211.1} OS=Nectria haematococca (strain 77-13-4 / ATCC MYA-4622 / FGSC 9596 / PE=4 SV=1
Fusarium0G093930.1	tr|C7YS94|C7YS94_NECH7	0	277/300(92.33)	547	Putative uncharacterized protein {ECO:0000313|EMBL:EEU45596.1} OS=Nectria haematococca (strain 77-13-4 / ATCC MYA-4622 / FGSC 9596 / PE=4 SV=1
Fusarium0G093940.1	tr|E2PT11|E2PT11_ASPNC	2.84E-115	173/381(45.41)	352	Putative uncharacterized protein An18g00940 {ECO:0000313|EMBL:CAK47171.1} OS=Aspergillus niger (strain CBS 513.88 / FGSC A1513) PE=3 SV=1
Fusarium0G093950.1	tr|C7YS92|C7YS92_NECH7	0	271/285(95.09)	561	Putative uncharacterized protein {ECO:0000313|EMBL:EEU45209.1} OS=Nectria haematococca (strain 77-13-4 / ATCC MYA-4622 / FGSC 9596 / PE=4 SV=1
Fusarium0G093960.1	tr|C7YS91|C7YS91_NECH7	0	512/527(97.15)	1035	Putative uncharacterized protein {ECO:0000313|EMBL:EEU45208.1} OS=Nectria haematococca (strain 77-13-4 / ATCC MYA-4622 / FGSC 9596 / PE=3 SV=1
Fusarium0G093970.1	tr|F9FYU6|F9FYU6_FUSOF	1.45E-127	230/523(43.98)	390	Uncharacterized protein {ECO:0000313|EMBL:EGU77931.1} OS=Fusarium oxysporum (strain Fo5176) PE=4 SV=1
Fusarium0G093980.1	tr|C7YS90|C7YS90_NECH7	0	329/339(97.05)	676	Putative uncharacterized protein {ECO:0000313|EMBL:EEU45207.1} OS=Nectria haematococca (strain 77-13-4 / ATCC MYA-4622 / FGSC 9596 / PE=4 SV=1
Fusarium0G093990.1	tr|C7YS89|C7YS89_NECH7	0	396/401(98.75)	820	Predicted protein {ECO:0000313|EMBL:EEU45206.1} OS=Nectria haematococca (strain 77-13-4 / ATCC MYA-4622 / FGSC 9596 / PE=4 SV=1
Fusarium0G094000.1	tr|C7YS88|C7YS88_NECH7	0	299/322(92.86)	581	Predicted protein {ECO:0000313|EMBL:EEU45594.1} OS=Nectria haematococca (strain 77-13-4 / ATCC MYA-4622 / FGSC 9596 / PE=4 SV=1
Fusarium0G094010.1	tr|C7YS87|C7YS87_NECH7	5.51E-142	198/200(99.00)	403	Putative uncharacterized protein {ECO:0000313|EMBL:EEU45205.1} OS=Nectria haematococca (strain 77-13-4 / ATCC MYA-4622 / FGSC 9596 / PE=4 SV=1
Fusarium0G094020.1	tr|C7YS86|C7YS86_NECH7	0	318/345(92.17)	635	Putative uncharacterized protein {ECO:0000313|EMBL:EEU45593.1} OS=Nectria haematococca (strain 77-13-4 / ATCC MYA-4622 / FGSC 9596 / PE=4 SV=1
Fusarium0G094030.1	tr|C7YS85|C7YS85_NECH7	0	359/373(96.25)	757	Putative uncharacterized protein {ECO:0000313|EMBL:EEU45592.1} OS=Nectria haematococca (strain 77-13-4 / ATCC MYA-4622 / FGSC 9596 / PE=4 SV=1
Fusarium0G094040.1	tr|C7YS84|C7YS84_NECH7	0	530/571(92.82)	1062	Putative uncharacterized protein {ECO:0000313|EMBL:EEU45591.1} OS=Nectria haematococca (strain 77-13-4 / ATCC MYA-4622 / FGSC 9596 / PE=4 SV=1
Fusarium0G094050.1	tr|C7YS82|C7YS82_NECH7	0	898/905(99.23)	1878	Glycosyltransferase family 2 {ECO:0000313|EMBL:EEU45203.1} OS=Nectria haematococca (strain 77-13-4 / ATCC MYA-4622 / FGSC 9596 / PE=4 SV=1
Fusarium0G094060.1	tr|C7YS81|C7YS81_NECH7	0	369/380(97.11)	766	Putative uncharacterized protein {ECO:0000313|EMBL:EEU45590.1} OS=Nectria haematococca (strain 77-13-4 / ATCC MYA-4622 / FGSC 9596 / PE=4 SV=1
Fusarium0G094070.1	tr|C7YS80|C7YS80_NECH7	0	315/333(94.59)	654	Putative uncharacterized protein {ECO:0000313|EMBL:EEU45589.1} OS=Nectria haematococca (strain 77-13-4 / ATCC MYA-4622 / FGSC 9596 / PE=4 SV=1
Fusarium0G094080.1	tr|C7YS79|C7YS79_NECH7	0	457/529(86.39)	913	Putative uncharacterized protein {ECO:0000313|EMBL:EEU45588.1} OS=Nectria haematococca (strain 77-13-4 / ATCC MYA-4622 / FGSC 9596 / PE=4 SV=1
Fusarium0G094090.1	tr|I1S0T5|I1S0T5_GIBZE	2.93E-57	86/122(70.49)	182	Uncharacterized protein {ECO:0000313|EMBL:ESU17021.1, ECO:0000313|EnsemblFungi:FGSG_10323P0} OS=Gibberella zeae (strain PH-1 / ATCC MYA-4620 / FGSC 9075 / NRRL 31084) PE=4 SV=1
Fusarium0G094100.1	tr|K3V3T6|K3V3T6_FUSPC	7.78E-146	206/236(87.29)	416	Uncharacterized protein {ECO:0000313|EMBL:EKJ67434.1} OS=Fusarium pseudograminearum (strain CS3096) PE=4 SV=1
Fusarium0G094110.1	tr|C7YS78|C7YS78_NECH7	0	380/386(98.45)	783	Putative uncharacterized protein {ECO:0000313|EMBL:EEU45202.1} OS=Nectria haematococca (strain 77-13-4 / ATCC MYA-4622 / FGSC 9596 / PE=4 SV=1
Fusarium0G094120.1	tr|K3U8B3|K3U8B3_FUSPC	0	403/445(90.56)	810	Methionine aminopeptidase 2 {ECO:0000256|HAMAP-Rule:MF_03175} OS=Fusarium pseudograminearum (strain CS3096) PE=3 SV=1
Fusarium0G094130.1	tr|C7YS76|C7YS76_NECH7	3.91E-135	184/185(99.46)	385	Predicted protein {ECO:0000313|EMBL:EEU45586.1} OS=Nectria haematococca (strain 77-13-4 / ATCC MYA-4622 / FGSC 9596 / PE=4 SV=1
Fusarium0G094140.1	tr|C7YS75|C7YS75_NECH7	0	322/342(94.15)	669	Putative uncharacterized protein {ECO:0000313|EMBL:EEU45201.1} OS=Nectria haematococca (strain 77-13-4 / ATCC MYA-4622 / FGSC 9596 / PE=4 SV=1
Fusarium0G094150.1	tr|C7YS74|C7YS74_NECH7	9.20E-122	179/199(89.95)	351	Predicted protein {ECO:0000313|EMBL:EEU45200.1} OS=Nectria haematococca (strain 77-13-4 / ATCC MYA-4622 / FGSC 9596 / PE=4 SV=1
Fusarium0G094160.1	tr|C7YS73|C7YS73_NECH7	2.44E-176	240/245(97.96)	494	Putative uncharacterized protein {ECO:0000313|EMBL:EEU45585.1} OS=Nectria haematococca (strain 77-13-4 / ATCC MYA-4622 / FGSC 9596 / PE=4 SV=1
Fusarium0G094170.1	tr|C7YS72|C7YS72_NECH7	0	338/349(96.85)	699	Predicted protein {ECO:0000313|EMBL:EEU45199.1} OS=Nectria haematococca (strain 77-13-4 / ATCC MYA-4622 / FGSC 9596 / PE=4 SV=1
Fusarium0G094180.1	tr|C7YS71|C7YS71_NECH7	0	418/419(99.76)	874	Mitogen-activated protein kinase {ECO:0000256|RuleBase:RU361165} OS=Nectria haematococca (strain 77-13-4 / ATCC MYA-4622 / FGSC 9596 / PE=3 SV=1
Fusarium0G094190.1	tr|C7YS70|C7YS70_NECH7	4.15E-117	161/162(99.38)	337	Predicted protein {ECO:0000313|EMBL:EEU45197.1} OS=Nectria haematococca (strain 77-13-4 / ATCC MYA-4622 / FGSC 9596 / PE=4 SV=1
Fusarium0G094200.1	tr|C7YS69|C7YS69_NECH7	1.47E-91	129/134(96.27)	270	Predicted protein {ECO:0000313|EMBL:EEU45584.1} OS=Nectria haematococca (strain 77-13-4 / ATCC MYA-4622 / FGSC 9596 / PE=4 SV=1
Fusarium0G094210.1	tr|C7YS68|C7YS68_NECH7	0	551/555(99.28)	1129	Putative uncharacterized protein {ECO:0000313|EMBL:EEU45583.1} OS=Nectria haematococca (strain 77-13-4 / ATCC MYA-4622 / FGSC 9596 / PE=4 SV=1
Fusarium0G094220.1	tr|C7YS67|C7YS67_NECH7	0	468/480(97.50)	965	Putative uncharacterized protein {ECO:0000313|EMBL:EEU45196.1} OS=Nectria haematococca (strain 77-13-4 / ATCC MYA-4622 / FGSC 9596 / PE=4 SV=1
Fusarium0G094230.1	tr|C7YS66|C7YS66_NECH7	2.33E-171	231/232(99.57)	480	Predicted protein {ECO:0000313|EMBL:EEU45195.1} OS=Nectria haematococca (strain 77-13-4 / ATCC MYA-4622 / FGSC 9596 / PE=4 SV=1
Fusarium0G094240.1	tr|C7YS65|C7YS65_NECH7	0	435/439(99.09)	905	Putative uncharacterized protein {ECO:0000313|EMBL:EEU45194.1} OS=Nectria haematococca (strain 77-13-4 / ATCC MYA-4622 / FGSC 9596 / PE=4 SV=1
Fusarium0G094250.1	tr|C7YS64|C7YS64_NECH7	0	620/668(92.81)	1236	Predicted protein {ECO:0000313|EMBL:EEU45582.1} OS=Nectria haematococca (strain 77-13-4 / ATCC MYA-4622 / FGSC 9596 / PE=4 SV=1
Fusarium0G094260.1	tr|C7YS63|C7YS63_NECH7	0	273/278(98.20)	560	Predicted protein {ECO:0000313|EMBL:EEU45193.1} OS=Nectria haematococca (strain 77-13-4 / ATCC MYA-4622 / FGSC 9596 / PE=4 SV=1
Fusarium0G094270.1	tr|C7YS62|C7YS62_NECH7	6.52E-68	102/113(90.27)	208	Predicted protein {ECO:0000313|EMBL:EEU45581.1} OS=Nectria haematococca (strain 77-13-4 / ATCC MYA-4622 / FGSC 9596 / PE=4 SV=1
Fusarium0G094280.1	tr|W9PHG6|W9PHG6_FUSOX	1.13E-97	200/241(82.99)	293	H/ACA ribonucleoprotein complex subunit 2 {ECO:0000313|EMBL:EXA44523.1} OS=Fusarium oxysporum f. sp. pisi HDV247 PE=4 SV=1
Fusarium0G094290.1	tr|C7YS60|C7YS60_NECH7	2.44E-90	138/150(92.00)	268	Predicted protein {ECO:0000313|EMBL:EEU45192.1} OS=Nectria haematococca (strain 77-13-4 / ATCC MYA-4622 / FGSC 9596 / PE=4 SV=1
Fusarium0G094300.1	tr|C7YS59|C7YS59_NECH7	0	482/499(96.59)	983	Putative uncharacterized protein {ECO:0000313|EMBL:EEU45191.1} OS=Nectria haematococca (strain 77-13-4 / ATCC MYA-4622 / FGSC 9596 / PE=4 SV=1
Fusarium0G094310.1	tr|C7YS58|C7YS58_NECH7	0	439/452(97.12)	885	Predicted protein {ECO:0000313|EMBL:EEU45579.1} OS=Nectria haematococca (strain 77-13-4 / ATCC MYA-4622 / FGSC 9596 / PE=3 SV=1
Fusarium0G094320.1	tr|C7YS57|C7YS57_NECH7	0	704/730(96.44)	1410	Putative uncharacterized protein {ECO:0000313|EMBL:EEU45578.1} OS=Nectria haematococca (strain 77-13-4 / ATCC MYA-4622 / FGSC 9596 / PE=4 SV=1
Fusarium0G094330.1	tr|C7YS56|C7YS56_NECH7	4.67E-154	214/223(95.96)	436	Predicted protein {ECO:0000313|EMBL:EEU45190.1} OS=Nectria haematococca (strain 77-13-4 / ATCC MYA-4622 / FGSC 9596 / PE=4 SV=1
Fusarium0G094340.1	tr|C7YS55|C7YS55_NECH7	0	273/276(98.91)	551	Putative uncharacterized protein {ECO:0000313|EMBL:EEU45577.1} OS=Nectria haematococca (strain 77-13-4 / ATCC MYA-4622 / FGSC 9596 / PE=3 SV=1
Fusarium0G094350.1	tr|C7YS55|C7YS55_NECH7	8.97E-103	149/151(98.68)	312	Putative uncharacterized protein {ECO:0000313|EMBL:EEU45577.1} OS=Nectria haematococca (strain 77-13-4 / ATCC MYA-4622 / FGSC 9596 / PE=3 SV=1
Fusarium0G094360.1	tr|C7YS54|C7YS54_NECH7	8.63E-127	175/177(98.87)	364	Predicted protein {ECO:0000313|EMBL:EEU45189.1} OS=Nectria haematococca (strain 77-13-4 / ATCC MYA-4622 / FGSC 9596 / PE=4 SV=1
Fusarium0G094370.1	tr|C7YS53|C7YS53_NECH7	6.08E-99	144/146(98.63)	294	Putative uncharacterized protein {ECO:0000313|EMBL:EEU45188.1} (Fragment) OS=Nectria haematococca (strain 77-13-4 / ATCC MYA-4622 / FGSC 9596 / PE=4 SV=1
Fusarium0G094380.1	tr|C7YS52|C7YS52_NECH7	0	362/379(95.51)	732	Putative uncharacterized protein {ECO:0000313|EMBL:EEU45187.1} OS=Nectria haematococca (strain 77-13-4 / ATCC MYA-4622 / FGSC 9596 / PE=3 SV=1
Fusarium0G094390.1	tr|C7YS51|C7YS51_NECH7	0	332/411(80.78)	659	Putative uncharacterized protein {ECO:0000313|EMBL:EEU45186.1} OS=Nectria haematococca (strain 77-13-4 / ATCC MYA-4622 / FGSC 9596 / PE=4 SV=1
Fusarium0G094400.1	tr|C7YS50|C7YS50_NECH7	3.74E-85	122/123(99.19)	253	Cytochrome b-c1 complex subunit 7 {ECO:0000256|PIRNR:PIRNR000022} OS=Nectria haematococca (strain 77-13-4 / ATCC MYA-4622 / FGSC 9596 / PE=3 SV=1
Fusarium0G094410.1	tr|C7YS49|C7YS49_NECH7	0	895/937(95.52)	1817	Putative uncharacterized protein {ECO:0000313|EMBL:EEU45185.1} OS=Nectria haematococca (strain 77-13-4 / ATCC MYA-4622 / FGSC 9596 / PE=4 SV=1
Fusarium0G094420.1	tr|C7YS48|C7YS48_NECH7	0	670/695(96.40)	1370	Putative uncharacterized protein {ECO:0000313|EMBL:EEU45184.1} OS=Nectria haematococca (strain 77-13-4 / ATCC MYA-4622 / FGSC 9596 / PE=4 SV=1
Fusarium0G094430.1	tr|C7YS47|C7YS47_NECH7	0	445/477(93.29)	922	Putative uncharacterized protein {ECO:0000313|EMBL:EEU45183.1} OS=Nectria haematococca (strain 77-13-4 / ATCC MYA-4622 / FGSC 9596 / PE=4 SV=1
Fusarium0G094440.1	tr|C7YS46|C7YS46_NECH7	1.16E-168	244/273(89.38)	494	Putative uncharacterized protein {ECO:0000313|EMBL:EEU45575.1} OS=Nectria haematococca (strain 77-13-4 / ATCC MYA-4622 / FGSC 9596 / PE=4 SV=1
Fusarium0G094450.1	tr|C7YS45|C7YS45_NECH7	0	386/391(98.72)	780	Putative uncharacterized protein {ECO:0000313|EMBL:EEU45182.1} OS=Nectria haematococca (strain 77-13-4 / ATCC MYA-4622 / FGSC 9596 / PE=4 SV=1
Fusarium0G094460.1	tr|C7YS44|C7YS44_NECH7	0	617/636(97.01)	1291	Putative uncharacterized protein {ECO:0000313|EMBL:EEU45181.1} OS=Nectria haematococca (strain 77-13-4 / ATCC MYA-4622 / FGSC 9596 / PE=4 SV=1
Fusarium0G094470.1	tr|Q0CG00|Q0CG00_ASPTN	1.80E-156	210/267(78.65)	446	Putative uncharacterized protein {ECO:0000313|EMBL:EAU32776.1} OS=Aspergillus terreus (strain NIH 2624 / FGSC A1156) PE=4 SV=1
Fusarium0G094480.1	tr|C7YS42|C7YS42_NECH7	0	429/475(90.32)	874	Putative uncharacterized protein {ECO:0000313|EMBL:EEU45574.1} OS=Nectria haematococca (strain 77-13-4 / ATCC MYA-4622 / FGSC 9596 / PE=3 SV=1
Fusarium0G094490.1	tr|C7YS41|C7YS41_NECH7	0	327/363(90.08)	655	Putative uncharacterized protein {ECO:0000313|EMBL:EEU45573.1} OS=Nectria haematococca (strain 77-13-4 / ATCC MYA-4622 / FGSC 9596 / PE=4 SV=1
Fusarium0G094500.1	tr|W7MW67|W7MW67_GIBM7	0	346/745(46.44)	598	Uncharacterized protein {ECO:0000313|EMBL:EWG55553.1} OS=Gibberella moniliformis (strain M3125 / FGSC 7600) PE=4 SV=1
Fusarium0G094510.1	tr|C7YS39|C7YS39_NECH7	0	486/518(93.82)	983	Putative uncharacterized protein {ECO:0000313|EMBL:EEU45179.1} OS=Nectria haematococca (strain 77-13-4 / ATCC MYA-4622 / FGSC 9596 / PE=4 SV=1
Fusarium0G094520.1	tr|C7YS38|C7YS38_NECH7	0	369/379(97.36)	759	Putative uncharacterized protein {ECO:0000313|EMBL:EEU45571.1} OS=Nectria haematococca (strain 77-13-4 / ATCC MYA-4622 / FGSC 9596 / PE=4 SV=1
Fusarium0G094530.1	tr|K3VWE7|K3VWE7_FUSPC	1.56E-82	136/169(80.47)	249	Uncharacterized protein {ECO:0000313|EMBL:EKJ67470.1} OS=Fusarium pseudograminearum (strain CS3096) PE=4 SV=1
Fusarium0G094540.1	tr|C7YS37|C7YS37_NECH7	0	513/514(99.81)	1075	Predicted protein {ECO:0000313|EMBL:EEU45178.1} OS=Nectria haematococca (strain 77-13-4 / ATCC MYA-4622 / FGSC 9596 / PE=4 SV=1
Fusarium0G094550.1	tr|C7YS36|C7YS36_NECH7	0	348/374(93.05)	714	Predicted protein {ECO:0000313|EMBL:EEU45570.1} OS=Nectria haematococca (strain 77-13-4 / ATCC MYA-4622 / FGSC 9596 / PE=4 SV=1
Fusarium0G094560.1	tr|C7YS35|C7YS35_NECH7	0	1186/1217(97.45)	2417	Putative uncharacterized protein {ECO:0000313|EMBL:EEU45569.1} OS=Nectria haematococca (strain 77-13-4 / ATCC MYA-4622 / FGSC 9596 / PE=4 SV=1
Fusarium0G094570.1	tr|C7YS34|C7YS34_NECH7	0	288/317(90.85)	614	Putative uncharacterized protein {ECO:0000313|EMBL:EEU45177.1} OS=Nectria haematococca (strain 77-13-4 / ATCC MYA-4622 / FGSC 9596 / PE=4 SV=1
Fusarium0G094580.1	tr|C7YS33|C7YS33_NECH7	1.20E-142	199/205(97.07)	405	Putative uncharacterized protein {ECO:0000313|EMBL:EEU45568.1} OS=Nectria haematococca (strain 77-13-4 / ATCC MYA-4622 / FGSC 9596 / PE=4 SV=1
Fusarium0G094590.1	tr|C7YS32|C7YS32_NECH7	0	353/357(98.88)	736	Predicted protein {ECO:0000313|EMBL:EEU45176.1} OS=Nectria haematococca (strain 77-13-4 / ATCC MYA-4622 / FGSC 9596 / PE=4 SV=1
Fusarium0G094600.1	tr|C7YS31|C7YS31_NECH7	1.70E-89	134/138(97.10)	265	Putative uncharacterized protein {ECO:0000313|EMBL:EEU45567.1} OS=Nectria haematococca (strain 77-13-4 / ATCC MYA-4622 / FGSC 9596 / PE=4 SV=1
Fusarium0G094610.1	tr|C7YS30|C7YS30_NECH7	0	341/346(98.55)	702	Putative uncharacterized protein {ECO:0000313|EMBL:EEU45175.1} OS=Nectria haematococca (strain 77-13-4 / ATCC MYA-4622 / FGSC 9596 / PE=4 SV=1
Fusarium0G094620.1	tr|C7YS29|C7YS29_NECH7	0	311/327(95.11)	628	Predicted protein {ECO:0000313|EMBL:EEU45174.1} OS=Nectria haematococca (strain 77-13-4 / ATCC MYA-4622 / FGSC 9596 / PE=3 SV=1
Fusarium0G094630.1	tr|C7YS28|C7YS28_NECH7	0	354/357(99.16)	725	Predicted protein {ECO:0000313|EMBL:EEU45173.1} OS=Nectria haematococca (strain 77-13-4 / ATCC MYA-4622 / FGSC 9596 / PE=3 SV=1
Fusarium0G094640.1	tr|C7YS27|C7YS27_NECH7	5.09E-79	121/140(86.43)	238	Putative uncharacterized protein {ECO:0000313|EMBL:EEU45566.1} OS=Nectria haematococca (strain 77-13-4 / ATCC MYA-4622 / FGSC 9596 / PE=4 SV=1
Fusarium0G094650.1	tr|C7YS26|C7YS26_NECH7	5.60E-108	156/161(96.89)	321	Putative uncharacterized protein {ECO:0000313|EMBL:EEU45172.1} OS=Nectria haematococca (strain 77-13-4 / ATCC MYA-4622 / FGSC 9596 / PE=4 SV=1
Fusarium0G094660.1	tr|C7YS25|C7YS25_NECH7	0	419/432(96.99)	863	Putative uncharacterized protein {ECO:0000313|EMBL:EEU45565.1} OS=Nectria haematococca (strain 77-13-4 / ATCC MYA-4622 / FGSC 9596 / PE=4 SV=1
Fusarium0G094670.1	tr|C7YS24|C7YS24_NECH7	0	468/470(99.57)	963	Putative uncharacterized protein {ECO:0000313|EMBL:EEU45171.1} OS=Nectria haematococca (strain 77-13-4 / ATCC MYA-4622 / FGSC 9596 / PE=4 SV=1
Fusarium0G094680.1	tr|C7YS23|C7YS23_NECH7	0	346/352(98.30)	723	Putative uncharacterized protein {ECO:0000313|EMBL:EEU45170.1} OS=Nectria haematococca (strain 77-13-4 / ATCC MYA-4622 / FGSC 9596 / PE=4 SV=1
Fusarium0G094690.1	tr|C7YS22|C7YS22_NECH7	0	664/693(95.82)	1381	Putative uncharacterized protein {ECO:0000313|EMBL:EEU45564.1} OS=Nectria haematococca (strain 77-13-4 / ATCC MYA-4622 / FGSC 9596 / PE=4 SV=1
Fusarium0G094700.1	tr|C7YS21|C7YS21_NECH7	1.56E-139	195/212(91.98)	397	Putative uncharacterized protein {ECO:0000313|EMBL:EEU45169.1} OS=Nectria haematococca (strain 77-13-4 / ATCC MYA-4622 / FGSC 9596 / PE=4 SV=1
Fusarium0G094710.1	tr|C7YS20|C7YS20_NECH7	5.45E-122	173/183(94.54)	351	Predicted protein {ECO:0000313|EMBL:EEU45563.1} OS=Nectria haematococca (strain 77-13-4 / ATCC MYA-4622 / FGSC 9596 / PE=4 SV=1
Fusarium0G094720.1	tr|C7YS19|C7YS19_NECH7	0	267/298(89.60)	536	Putative uncharacterized protein {ECO:0000313|EMBL:EEU45562.1} OS=Nectria haematococca (strain 77-13-4 / ATCC MYA-4622 / FGSC 9596 / PE=4 SV=1
Fusarium0G094730.1	tr|C7YS18|C7YS18_NECH7	0	971/1047(92.74)	1927	SNF2 superfamily RAD26-like protein {ECO:0000313|EMBL:EEU45168.1} OS=Nectria haematococca (strain 77-13-4 / ATCC MYA-4622 / FGSC 9596 / PE=4 SV=1
Fusarium0G094740.1	tr|C7YS16|C7YS16_NECH7	3.72E-171	243/249(97.59)	481	Putative uncharacterized protein {ECO:0000313|EMBL:EEU45166.1} OS=Nectria haematococca (strain 77-13-4 / ATCC MYA-4622 / FGSC 9596 / PE=4 SV=1
Fusarium0G094750.1	tr|C7YS15|C7YS15_NECH7	2.19E-53	84/86(97.67)	169	Predicted protein {ECO:0000313|EMBL:EEU45561.1} OS=Nectria haematococca (strain 77-13-4 / ATCC MYA-4622 / FGSC 9596 / PE=4 SV=1
Fusarium0G094760.1	tr|C7YS14|C7YS14_NECH7	0	253/273(92.67)	521	Putative uncharacterized protein {ECO:0000313|EMBL:EEU45165.1} OS=Nectria haematococca (strain 77-13-4 / ATCC MYA-4622 / FGSC 9596 / PE=4 SV=1
Fusarium0G094770.1	tr|C7YS13|C7YS13_NECH7	0	690/697(99.00)	1438	Predicted protein {ECO:0000313|EMBL:EEU45164.1} OS=Nectria haematococca (strain 77-13-4 / ATCC MYA-4622 / FGSC 9596 / PE=4 SV=1
Fusarium0G094780.1	tr|C7YS12|C7YS12_NECH7	0	366/373(98.12)	751	Predicted protein {ECO:0000313|EMBL:EEU45560.1} OS=Nectria haematococca (strain 77-13-4 / ATCC MYA-4622 / FGSC 9596 / PE=4 SV=1
Fusarium0G094790.1	tr|C7YS11|C7YS11_NECH7	0	1060/1067(99.34)	2170	Putative uncharacterized protein {ECO:0000313|EMBL:EEU45559.1} OS=Nectria haematococca (strain 77-13-4 / ATCC MYA-4622 / FGSC 9596 / PE=4 SV=1
Fusarium0G094800.1	tr|C7YS10|C7YS10_NECH7	0	428/458(93.45)	861	Putative uncharacterized protein {ECO:0000313|EMBL:EEU45558.1} OS=Nectria haematococca (strain 77-13-4 / ATCC MYA-4622 / FGSC 9596 / PE=4 SV=1
Fusarium0G094810.1	tr|C7YS09|C7YS09_NECH7	0	556/569(97.72)	1150	Putative uncharacterized protein {ECO:0000313|EMBL:EEU45163.1} OS=Nectria haematococca (strain 77-13-4 / ATCC MYA-4622 / FGSC 9596 / PE=4 SV=1
Fusarium0G094820.1	tr|C7YS08|C7YS08_NECH7	1.88E-153	218/252(86.51)	437	Predicted protein {ECO:0000313|EMBL:EEU45557.1} OS=Nectria haematococca (strain 77-13-4 / ATCC MYA-4622 / FGSC 9596 / PE=4 SV=1
Fusarium0G094830.1	tr|C7YS07|C7YS07_NECH7	0	335/354(94.63)	675	Putative uncharacterized protein {ECO:0000313|EMBL:EEU45162.1} OS=Nectria haematococca (strain 77-13-4 / ATCC MYA-4622 / FGSC 9596 / PE=4 SV=1
Fusarium0G007840.1	tr|C7ZMH3|C7ZMH3_NECH7	0	438/511(85.71)	896	Putative uncharacterized protein {ECO:0000313|EMBL:EEU34748.1} OS=Nectria haematococca (strain 77-13-4 / ATCC MYA-4622 / FGSC 9596 / PE=4 SV=1
Fusarium0G007850.1	tr|C7ZMH2|C7ZMH2_NECH7	0	461/485(95.05)	939	Putative uncharacterized protein {ECO:0000313|EMBL:EEU34747.1} OS=Nectria haematococca (strain 77-13-4 / ATCC MYA-4622 / FGSC 9596 / PE=4 SV=1
Fusarium0G007860.1	tr|C7ZMH1|C7ZMH1_NECH7	0	513/520(98.65)	1050	Putative uncharacterized protein {ECO:0000313|EMBL:EEU34774.1} OS=Nectria haematococca (strain 77-13-4 / ATCC MYA-4622 / FGSC 9596 / PE=3 SV=1
Fusarium0G007870.1	tr|C7ZMH0|C7ZMH0_NECH7	0	294/308(95.45)	611	Putative uncharacterized protein {ECO:0000313|EMBL:EEU34746.1} OS=Nectria haematococca (strain 77-13-4 / ATCC MYA-4622 / FGSC 9596 / PE=4 SV=1
Fusarium0G007880.1	tr|C7ZMG8|C7ZMG8_NECH7	0	712/812(87.68)	1476	Putative uncharacterized protein {ECO:0000313|EMBL:EEU34745.1} OS=Nectria haematococca (strain 77-13-4 / ATCC MYA-4622 / FGSC 9596 / PE=4 SV=1
Fusarium0G007890.1	tr|S0DRZ6|S0DRZ6_GIBF5	0	341/485(70.31)	646	Related to glucose/galactose transporter {ECO:0000313|EMBL:CCT65210.1} OS=Gibberella fujikuroi (strain CBS 195.34 / IMI 58289 / NRRL A-6831) PE=4 SV=1
Fusarium0G007900.1	tr|C7ZMG7|C7ZMG7_NECH7	0	311/329(94.53)	606	Putative uncharacterized protein {ECO:0000313|EMBL:EEU34744.1} OS=Nectria haematococca (strain 77-13-4 / ATCC MYA-4622 / FGSC 9596 / PE=4 SV=1
Fusarium0G007910.1	tr|C7ZMG6|C7ZMG6_NECH7	0	278/287(96.86)	580	Putative uncharacterized protein {ECO:0000313|EMBL:EEU34772.1} OS=Nectria haematococca (strain 77-13-4 / ATCC MYA-4622 / FGSC 9596 / PE=4 SV=1
Fusarium0G007920.1	tr|C7ZMS6|C7ZMS6_NECH7	0	273/332(82.23)	538	Putative uncharacterized protein {ECO:0000313|EMBL:EEU34687.1} OS=Nectria haematococca (strain 77-13-4 / ATCC MYA-4622 / FGSC 9596 / PE=3 SV=1
Fusarium0G007930.1	tr|C7ZMS7|C7ZMS7_NECH7	0	335/358(93.58)	683	Putative uncharacterized protein {ECO:0000313|EMBL:EEU34688.1} OS=Nectria haematococca (strain 77-13-4 / ATCC MYA-4622 / FGSC 9596 / PE=4 SV=1
Fusarium0G007940.1	tr|C7ZMS8|C7ZMS8_NECH7	0	286/332(86.14)	570	Putative uncharacterized protein {ECO:0000313|EMBL:EEU34671.1} OS=Nectria haematococca (strain 77-13-4 / ATCC MYA-4622 / FGSC 9596 / PE=3 SV=1
Fusarium0G007950.1	tr|C7ZMS9|C7ZMS9_NECH7	0	524/558(93.91)	964	Putative uncharacterized protein {ECO:0000313|EMBL:EEU34672.1} OS=Nectria haematococca (strain 77-13-4 / ATCC MYA-4622 / FGSC 9596 / PE=4 SV=1
Fusarium0G007960.1	tr|C7ZMT0|C7ZMT0_NECH7	8.93E-161	216/223(96.86)	453	Putative uncharacterized protein {ECO:0000313|EMBL:EEU34689.1} OS=Nectria haematococca (strain 77-13-4 / ATCC MYA-4622 / FGSC 9596 / PE=4 SV=1
Fusarium0G007970.1	tr|C7ZMT2|C7ZMT2_NECH7	1.10E-152	221/254(87.01)	434	Polysaccharide lyase family 3 {ECO:0000313|EMBL:EEU34673.1} OS=Nectria haematococca (strain 77-13-4 / ATCC MYA-4622 / FGSC 9596 / PE=4 SV=1
Fusarium0G007980.1	tr|C7ZMT5|C7ZMT5_NECH7	0	641/681(94.13)	1282	Predicted protein {ECO:0000313|EMBL:EEU34692.1} OS=Nectria haematococca (strain 77-13-4 / ATCC MYA-4622 / FGSC 9596 / PE=3 SV=1
Fusarium0G007990.1	tr|C7ZMT6|C7ZMT6_NECH7	0	318/327(97.25)	662	Putative uncharacterized protein {ECO:0000313|EMBL:EEU34693.1} OS=Nectria haematococca (strain 77-13-4 / ATCC MYA-4622 / FGSC 9596 / PE=4 SV=1
Fusarium0G008000.1	tr|C7ZMT7|C7ZMT7_NECH7	0	259/298(86.91)	540	Putative uncharacterized protein {ECO:0000313|EMBL:EEU34675.1} (Fragment) OS=Nectria haematococca (strain 77-13-4 / ATCC MYA-4622 / FGSC 9596 / PE=4 SV=1
Fusarium0G008010.1	tr|C7ZMT8|C7ZMT8_NECH7	0	542/542(100.00)	1096	Predicted protein {ECO:0000313|EMBL:EEU34676.1} OS=Nectria haematococca (strain 77-13-4 / ATCC MYA-4622 / FGSC 9596 / PE=3 SV=1
Fusarium0G008020.1	tr|C7ZMT9|C7ZMT9_NECH7	0	443/447(99.11)	917	Putative uncharacterized protein {ECO:0000313|EMBL:EEU34677.1} OS=Nectria haematococca (strain 77-13-4 / ATCC MYA-4622 / FGSC 9596 / PE=4 SV=1
Fusarium0G008030.1	tr|C7ZMU0|C7ZMU0_NECH7	0	306/318(96.23)	619	Putative uncharacterized protein {ECO:0000313|EMBL:EEU34678.1} OS=Nectria haematococca (strain 77-13-4 / ATCC MYA-4622 / FGSC 9596 / PE=4 SV=1
Fusarium0G008040.1	tr|C7ZMU1|C7ZMU1_NECH7	6.93E-166	231/248(93.15)	479	Putative uncharacterized protein {ECO:0000313|EMBL:EEU34694.1} (Fragment) OS=Nectria haematococca (strain 77-13-4 / ATCC MYA-4622 / FGSC 9596 / PE=4 SV=1
Fusarium0G008050.1	tr|C7ZMU3|C7ZMU3_NECH7	0	405/554(73.10)	759	Putative uncharacterized protein {ECO:0000313|EMBL:EEU34696.1} OS=Nectria haematococca (strain 77-13-4 / ATCC MYA-4622 / FGSC 9596 / PE=4 SV=1
Fusarium0G008060.1	tr|C7ZMU4|C7ZMU4_NECH7	0	418/471(88.75)	788	Putative uncharacterized protein {ECO:0000313|EMBL:EEU34679.1} OS=Nectria haematococca (strain 77-13-4 / ATCC MYA-4622 / FGSC 9596 / PE=4 SV=1
Fusarium0G008070.1	tr|C7ZMG5|C7ZMG5_NECH7	0	602/659(91.35)	1249	Putative uncharacterized protein {ECO:0000313|EMBL:EEU34771.1} OS=Nectria haematococca (strain 77-13-4 / ATCC MYA-4622 / FGSC 9596 / PE=4 SV=1
Fusarium0G008080.1	tr|C7ZMS4|C7ZMS4_NECH7	0	262/280(93.57)	546	Putative uncharacterized protein {ECO:0000313|EMBL:EEU34669.1} (Fragment) OS=Nectria haematococca (strain 77-13-4 / ATCC MYA-4622 / FGSC 9596 / PE=4 SV=1
Fusarium0G008090.1	tr|W9NVN5|W9NVN5_FUSOX	3.09E-17	41/86(47.67)	80	Uncharacterized protein {ECO:0000313|EMBL:EXA34796.1} OS=Fusarium oxysporum f. sp. pisi HDV247 PE=4 SV=1
Fusarium0G008100.1	tr|C9SEU7|C9SEU7_VERA1	1.57E-141	191/322(59.32)	412	Aldehyde reductase {ECO:0000313|EMBL:EEY16690.1} OS=Fusarium alfalfae (strain VaMs.102 / ATCC MYA-4576 / FGSC 10136) PE=4 SV=1
Fusarium0G008110.1	tr|C7ZMS2|C7ZMS2_NECH7	0	405/448(90.40)	803	Putative uncharacterized protein {ECO:0000313|EMBL:EEU34668.1} OS=Nectria haematococca (strain 77-13-4 / ATCC MYA-4622 / FGSC 9596 / PE=4 SV=1
Fusarium0G008120.1	tr|C7ZMS1|C7ZMS1_NECH7	0	299/341(87.68)	626	Putative uncharacterized protein {ECO:0000313|EMBL:EEU34667.1} OS=Nectria haematococca (strain 77-13-4 / ATCC MYA-4622 / FGSC 9596 / PE=4 SV=1
Fusarium0G008130.1	tr|C7ZMS0|C7ZMS0_NECH7	0	421/452(93.14)	892	Putative uncharacterized protein {ECO:0000313|EMBL:EEU34685.1} OS=Nectria haematococca (strain 77-13-4 / ATCC MYA-4622 / FGSC 9596 / PE=3 SV=1
Fusarium0G008140.1	tr|C7ZMR9|C7ZMR9_NECH7	0	523/564(92.73)	1072	Putative uncharacterized protein {ECO:0000313|EMBL:EEU34684.1} OS=Nectria haematococca (strain 77-13-4 / ATCC MYA-4622 / FGSC 9596 / PE=4 SV=1
Fusarium0G008150.1	tr|C7ZMR8|C7ZMR8_NECH7	0	561/574(97.74)	1168	Putative uncharacterized protein {ECO:0000313|EMBL:EEU34666.1} OS=Nectria haematococca (strain 77-13-4 / ATCC MYA-4622 / FGSC 9596 / PE=4 SV=1
Fusarium0G008160.1	tr|C7ZMR7|C7ZMR7_NECH7	0	372/403(92.31)	768	Putative uncharacterized protein {ECO:0000313|EMBL:EEU34683.1} OS=Nectria haematococca (strain 77-13-4 / ATCC MYA-4622 / FGSC 9596 / PE=4 SV=1
Fusarium0G008170.1	tr|C7ZMR6|C7ZMR6_NECH7	9.13E-156	226/238(94.96)	466	Putative uncharacterized protein {ECO:0000313|EMBL:EEU34682.1} OS=Nectria haematococca (strain 77-13-4 / ATCC MYA-4622 / FGSC 9596 / PE=4 SV=1
Fusarium0G008180.1	tr|C7ZMR5|C7ZMR5_NECH7	0	273/278(98.20)	565	Predicted protein {ECO:0000313|EMBL:EEU34665.1} OS=Nectria haematococca (strain 77-13-4 / ATCC MYA-4622 / FGSC 9596 / PE=4 SV=1
Fusarium0G008190.1	tr|W9PDT2|W9PDT2_FUSOX	2.51E-135	181/249(72.69)	390	Uncharacterized protein {ECO:0000313|EMBL:EXA43258.1} OS=Fusarium oxysporum f. sp. pisi HDV247 PE=4 SV=1
Fusarium0G008200.1	tr|C7ZMR1|C7ZMR1_NECH7	0	346/384(90.10)	718	Putative uncharacterized protein {ECO:0000313|EMBL:EEU34663.1} OS=Nectria haematococca (strain 77-13-4 / ATCC MYA-4622 / FGSC 9596 / PE=4 SV=1
Fusarium0G008210.1	tr|C7ZN10|C7ZN10_NECH7	0	694/761(91.20)	1454	Putative uncharacterized protein {ECO:0000313|EMBL:EEU34626.1} OS=Nectria haematococca (strain 77-13-4 / ATCC MYA-4622 / FGSC 9596 / PE=4 SV=1
Fusarium0G008220.1	tr|C7ZN09|C7ZN09_NECH7	0	315/360(87.50)	660	Putative uncharacterized protein {ECO:0000313|EMBL:EEU34611.1} (Fragment) OS=Nectria haematococca (strain 77-13-4 / ATCC MYA-4622 / FGSC 9596 / PE=4 SV=1
Fusarium0G008230.1	tr|E9EG72|E9EG72_METAQ	6.46E-105	184/354(51.98)	327	Putative uncharacterized protein {ECO:0000313|EMBL:EFY85110.1} OS=Metarhizium acridum (strain CQMa 102) PE=4 SV=1
Fusarium0G008240.1	tr|C7ZN01|C7ZN01_NECH7	1.77E-104	164/173(94.80)	308	Putative uncharacterized protein {ECO:0000313|EMBL:EEU34622.1} (Fragment) OS=Nectria haematococca (strain 77-13-4 / ATCC MYA-4622 / FGSC 9596 / PE=4 SV=1
Fusarium0G008250.1	tr|C7ZN02|C7ZN02_NECH7	0	393/434(90.55)	787	Putative uncharacterized protein {ECO:0000313|EMBL:EEU34623.1} (Fragment) OS=Nectria haematococca (strain 77-13-4 / ATCC MYA-4622 / FGSC 9596 / PE=4 SV=1
Fusarium0G008260.1	tr|C7ZN03|C7ZN03_NECH7	0	565/606(93.23)	1150	Putative uncharacterized protein {ECO:0000313|EMBL:EEU34607.1} OS=Nectria haematococca (strain 77-13-4 / ATCC MYA-4622 / FGSC 9596 / PE=4 SV=1
Fusarium0G008270.1	tr|C7ZN04|C7ZN04_NECH7	0	465/511(91.00)	915	Putative uncharacterized protein {ECO:0000313|EMBL:EEU34608.1} OS=Nectria haematococca (strain 77-13-4 / ATCC MYA-4622 / FGSC 9596 / PE=4 SV=1
Fusarium0G008280.1	tr|C7ZN05|C7ZN05_NECH7	7.78E-117	162/173(93.64)	356	Endo-1,4-beta-xylanase {ECO:0000256|RuleBase:RU004392} (Fragment) OS=Nectria haematococca (strain 77-13-4 / ATCC MYA-4622 / FGSC 9596 / PE=3 SV=1
Fusarium0G008290.1	tr|C7ZN06|C7ZN06_NECH7	0	327/342(95.61)	669	Putative uncharacterized protein {ECO:0000313|EMBL:EEU34624.1} OS=Nectria haematococca (strain 77-13-4 / ATCC MYA-4622 / FGSC 9596 / PE=4 SV=1
Fusarium0G008300.1	tr|C7ZN07|C7ZN07_NECH7	0	379/421(90.02)	686	Putative uncharacterized protein {ECO:0000313|EMBL:EEU34625.1} OS=Nectria haematococca (strain 77-13-4 / ATCC MYA-4622 / FGSC 9596 / PE=4 SV=1
Fusarium0G008310.1	tr|C7ZN08|C7ZN08_NECH7	1.97E-176	252/319(79.00)	501	Putative uncharacterized protein {ECO:0000313|EMBL:EEU34610.1} OS=Nectria haematococca (strain 77-13-4 / ATCC MYA-4622 / FGSC 9596 / PE=4 SV=1
Fusarium0G008320.1	tr|C7ZMZ9|C7ZMZ9_NECH7	0	475/489(97.14)	966	Putative uncharacterized protein {ECO:0000313|EMBL:EEU34605.1} (Fragment) OS=Nectria haematococca (strain 77-13-4 / ATCC MYA-4622 / FGSC 9596 / PE=4 SV=1
Fusarium0G008330.1	tr|A0A098DHD1|A0A098DHD1_GIBZA	0	422/551(76.59)	915	Fusarium graminearum chromosome 2, complete genome {ECO:0000313|EMBL:CEF78328.1} OS=Gibberella zeae (Wheat head blight fungus) PE=4 SV=1
Fusarium0G008340.1	tr|C7ZMZ6|C7ZMZ6_NECH7	0	334/397(84.13)	650	Putative uncharacterized protein {ECO:0000313|EMBL:EEU34620.1} OS=Nectria haematococca (strain 77-13-4 / ATCC MYA-4622 / FGSC 9596 / PE=4 SV=1
Fusarium0G008350.1	tr|C7ZMZ5|C7ZMZ5_NECH7	0	375/385(97.40)	775	Putative uncharacterized protein {ECO:0000313|EMBL:EEU34603.1} OS=Nectria haematococca (strain 77-13-4 / ATCC MYA-4622 / FGSC 9596 / PE=4 SV=1
Fusarium0G008360.1	tr|C7ZMZ4|C7ZMZ4_NECH7	0	307/357(85.99)	622	Putative uncharacterized protein {ECO:0000313|EMBL:EEU34602.1} OS=Nectria haematococca (strain 77-13-4 / ATCC MYA-4622 / FGSC 9596 / PE=4 SV=1
Fusarium0G008370.1	tr|A0A072NUK9|A0A072NUK9_9EURO	5.99E-27	55/131(41.98)	104	Uncharacterized protein {ECO:0000313|EMBL:KEF51077.1} OS=Exophiala aquamarina CBS 119918 PE=4 SV=1
Fusarium0G008380.1	tr|W9XLG2|W9XLG2_9EURO	0	389/452(86.06)	823	Acetyl-CoA acyltransferase {ECO:0000313|EMBL:EXJ71209.1} OS=Cladophialophora psammophila CBS 110553 PE=3 SV=1
Fusarium0G008390.1	tr|A0A072PA74|A0A072PA74_9EURO	2.20E-131	177/262(67.56)	382	Uncharacterized protein {ECO:0000313|EMBL:KEF56657.1} OS=Exophiala aquamarina CBS 119918 PE=4 SV=1
Fusarium0G008400.1	tr|W9X2M7|W9X2M7_9EURO	0	367/452(81.19)	784	Acyl-CoA dehydrogenase {ECO:0000313|EMBL:EXJ71191.1} OS=Cladophialophora psammophila CBS 110553 PE=3 SV=1
Fusarium0G008410.1	tr|X0FTX9|X0FTX9_FUSOX	0	344/441(78.00)	694	Uncharacterized protein {ECO:0000313|EMBL:EXL54438.1} OS=Fusarium oxysporum f. sp. radicis-lycopersici 26381 PE=3 SV=1
Fusarium0G008420.1	tr|W9ZRU2|W9ZRU2_FUSOX	0	610/916(66.59)	1271	Peroxisomal multifunctional beta-oxidation protein {ECO:0000313|EMBL:EXK34529.1} OS=Fusarium oxysporum f. sp. melonis 26406 PE=3 SV=1
Fusarium0G008430.1	tr|L2FPL6|L2FPL6_COLGN	1.75E-151	205/317(64.67)	437	Isoflavone reductase family protein {ECO:0000313|EMBL:ELA28292.1} OS=Colletotrichum gloeosporioides (strain Nara gc5) PE=4 SV=1
Fusarium0G008440.1	tr|J9NQ73|J9NQ73_FUSO4	0	304/462(65.80)	611	Uncharacterized protein {ECO:0000313|EnsemblFungi:FOXG_17352P0} OS=Fusarium oxysporum f. sp. lycopersici (strain 4287 / CBS 123668 / FGSC PE=4 SV=1
Fusarium0G008450.1	tr|W9PAS1|W9PAS1_FUSOX	0	278/494(56.28)	601	Uncharacterized protein {ECO:0000313|EMBL:EXA36995.1} OS=Fusarium oxysporum f. sp. pisi HDV247 PE=3 SV=1
Fusarium0G008460.1	tr|W9XLF3|W9XLF3_9EURO	9.30E-85	132/219(60.27)	263	Uncharacterized protein {ECO:0000313|EMBL:EXJ71199.1} OS=Cladophialophora psammophila CBS 110553 PE=4 SV=1
Fusarium0G008470.1	tr|W9WSM2|W9WSM2_9EURO	0	458/657(69.71)	989	Uncharacterized protein {ECO:0000313|EMBL:EXJ71207.1} OS=Cladophialophora psammophila CBS 110553 PE=4 SV=1
Fusarium0G008480.1	tr|W9WLF1|W9WLF1_9EURO	6.14E-128	178/245(72.65)	372	Uncharacterized protein {ECO:0000313|EMBL:EXJ59299.1} OS=Cladophialophora psammophila CBS 110553 PE=3 SV=1
Fusarium0G008490.1	tr|W9X1J7|W9X1J7_9EURO	0	544/695(78.27)	1177	Uncharacterized protein {ECO:0000313|EMBL:EXJ71205.1} OS=Cladophialophora psammophila CBS 110553 PE=4 SV=1
Fusarium0G008500.1	tr|W9WTC9|W9WTC9_9EURO	1.72E-162	216/263(82.13)	472	Uncharacterized protein {ECO:0000313|EMBL:EXJ71203.1} OS=Cladophialophora psammophila CBS 110553 PE=4 SV=1
Fusarium0G008510.1	tr|W9WSL8|W9WSL8_9EURO	0	494/653(75.65)	1022	Uncharacterized protein {ECO:0000313|EMBL:EXJ71202.1} OS=Cladophialophora psammophila CBS 110553 PE=4 SV=1
Fusarium0G008520.1	tr|W9X2P5|W9X2P5_9EURO	0	433/775(55.87)	840	Uncharacterized protein {ECO:0000313|EMBL:EXJ71211.1} OS=Cladophialophora psammophila CBS 110553 PE=4 SV=1
Fusarium0G008530.1	tr|W9JIF5|W9JIF5_FUSOX	4.37E-168	237/361(65.65)	495	Uncharacterized protein {ECO:0000313|EMBL:EWZ30254.1} OS=Fusarium oxysporum Fo47 PE=4 SV=1
Fusarium0G008540.1	tr|R8BGG4|R8BGG4_TOGMI	0	364/441(82.54)	759	Putative acyl-dehydrogenase protein {ECO:0000313|EMBL:EON98411.1} OS=Togninia minima (strain UCR-PA7) PE=3 SV=1
Fusarium0G008550.1	tr|A0A084G2M0|A0A084G2M0_9PEZI	0	312/428(72.90)	657	Uncharacterized protein {ECO:0000313|EMBL:KEZ41582.1} OS=Scedosporium apiospermum PE=4 SV=1
Fusarium0G008560.1	tr|W9JDZ8|W9JDZ8_FUSOX	1.59E-101	161/269(59.85)	318	Acetoacetate-CoA ligase {ECO:0000313|EMBL:EWZ30242.1} OS=Fusarium oxysporum Fo47 PE=4 SV=1
Fusarium0G008570.1	tr|F0X789|F0X789_GROCL	5.00E-100	220/601(36.61)	329	C6 zinc finger domain containing protein {ECO:0000313|EMBL:EFX06482.1} OS=Grosmannia clavigera (strain kw1407 / UAMH 11150) PE=4 SV=1
Fusarium0G008580.1	tr|S3BLQ7|S3BLQ7_OPHP1	1.32E-68	126/329(38.30)	229	Acyl-thioesterase ii {ECO:0000313|EMBL:EPE02169.1} OS=Ophiostoma piceae (strain UAMH 11346) PE=4 SV=1
Fusarium0G008590.1	tr|C7ZMZ3|C7ZMZ3_NECH7	1.63E-179	240/251(95.62)	503	Putative uncharacterized protein {ECO:0000313|EMBL:EEU34601.1} OS=Nectria haematococca (strain 77-13-4 / ATCC MYA-4622 / FGSC 9596 / PE=4 SV=1
Fusarium0G008600.1	tr|C7ZMZ1|C7ZMZ1_NECH7	9.60E-110	160/180(88.89)	326	Putative uncharacterized protein {ECO:0000313|EMBL:EEU34619.1} (Fragment) OS=Nectria haematococca (strain 77-13-4 / ATCC MYA-4622 / FGSC 9596 / PE=4 SV=1
Fusarium0G008610.1	tr|C7ZMZ0|C7ZMZ0_NECH7	0	337/378(89.15)	613	Putative uncharacterized protein {ECO:0000313|EMBL:EEU34599.1} OS=Nectria haematococca (strain 77-13-4 / ATCC MYA-4622 / FGSC 9596 / PE=4 SV=1
Fusarium0G008620.1	tr|C7ZMY8|C7ZMY8_NECH7	0	357/362(98.62)	742	Predicted protein {ECO:0000313|EMBL:EEU34617.1} OS=Nectria haematococca (strain 77-13-4 / ATCC MYA-4622 / FGSC 9596 / PE=4 SV=1
Fusarium0G008630.1	tr|C7ZMY7|C7ZMY7_NECH7	0	333/336(99.11)	675	Predicted protein {ECO:0000313|EMBL:EEU34598.1} OS=Nectria haematococca (strain 77-13-4 / ATCC MYA-4622 / FGSC 9596 / PE=4 SV=1
Fusarium0G008640.1	tr|C7ZMY6|C7ZMY6_NECH7	0	482/516(93.41)	952	Putative uncharacterized protein {ECO:0000313|EMBL:EEU34616.1} OS=Nectria haematococca (strain 77-13-4 / ATCC MYA-4622 / FGSC 9596 / PE=3 SV=1
Fusarium0G008650.1	tr|C7ZMY5|C7ZMY5_NECH7	0	432/454(95.15)	908	Predicted protein {ECO:0000313|EMBL:EEU34615.1} OS=Nectria haematococca (strain 77-13-4 / ATCC MYA-4622 / FGSC 9596 / PE=4 SV=1
Fusarium0G008660.1	tr|C7ZMY3|C7ZMY3_NECH7	0	2393/2516(95.11)	4904	Putative uncharacterized protein {ECO:0000313|EMBL:EEU34613.1} OS=Nectria haematococca (strain 77-13-4 / ATCC MYA-4622 / FGSC 9596 / PE=4 SV=1
Fusarium0G008670.1	tr|C7ZMY2|C7ZMY2_NECH7	1.20E-117	164/165(99.39)	345	Putative uncharacterized protein {ECO:0000313|EMBL:EEU34612.1} OS=Nectria haematococca (strain 77-13-4 / ATCC MYA-4622 / FGSC 9596 / PE=4 SV=1
Fusarium0G008680.1	tr|C7ZMY1|C7ZMY1_NECH7	4.60E-168	236/262(90.08)	479	Putative uncharacterized protein {ECO:0000313|EMBL:EEU34597.1} OS=Nectria haematococca (strain 77-13-4 / ATCC MYA-4622 / FGSC 9596 / PE=4 SV=1
Fusarium0G008690.1	tr|C7YJV4|C7YJV4_NECH7	6.41E-78	117/118(99.15)	234	Predicted protein {ECO:0000313|EMBL:EEU47632.1} OS=Nectria haematococca (strain 77-13-4 / ATCC MYA-4622 / FGSC 9596 / PE=4 SV=1
Fusarium0G008700.1	tr|C7YJV5|C7YJV5_NECH7	0	559/575(97.22)	1105	Putative uncharacterized protein {ECO:0000313|EMBL:EEU47633.1} OS=Nectria haematococca (strain 77-13-4 / ATCC MYA-4622 / FGSC 9596 / PE=4 SV=1
Fusarium0G094840.1	tr|C7YS06|C7YS06_NECH7	0	462/480(96.25)	946	Putative uncharacterized protein {ECO:0000313|EMBL:EEU45556.1} OS=Nectria haematococca (strain 77-13-4 / ATCC MYA-4622 / FGSC 9596 / PE=4 SV=1
Fusarium0G094850.1	tr|C7YS05|C7YS05_NECH7	0	776/805(96.40)	1583	Predicted protein {ECO:0000313|EMBL:EEU45555.1} OS=Nectria haematococca (strain 77-13-4 / ATCC MYA-4622 / FGSC 9596 / PE=4 SV=1
Fusarium0G094860.1	tr|C7YS04|C7YS04_NECH7	0	290/300(96.67)	575	Putative uncharacterized protein {ECO:0000313|EMBL:EEU45161.1} OS=Nectria haematococca (strain 77-13-4 / ATCC MYA-4622 / FGSC 9596 / PE=4 SV=1
Fusarium0G094870.1	tr|C7YS03|C7YS03_NECH7	0	264/265(99.62)	542	Predicted protein {ECO:0000313|EMBL:EEU45160.1} OS=Nectria haematococca (strain 77-13-4 / ATCC MYA-4622 / FGSC 9596 / PE=4 SV=1
Fusarium0G094880.1	tr|C7YS02|C7YS02_NECH7	0	854/907(94.16)	1569	Putative uncharacterized protein {ECO:0000313|EMBL:EEU45554.1} OS=Nectria haematococca (strain 77-13-4 / ATCC MYA-4622 / FGSC 9596 / PE=4 SV=1
Fusarium0G094890.1	tr|C7YS01|C7YS01_NECH7	0	434/457(94.97)	888	Predicted protein {ECO:0000313|EMBL:EEU45553.1} OS=Nectria haematococca (strain 77-13-4 / ATCC MYA-4622 / FGSC 9596 / PE=3 SV=1
Fusarium0G094900.1	tr|C7YS00|C7YS00_NECH7	0	766/788(97.21)	1598	Putative uncharacterized protein {ECO:0000313|EMBL:EEU45159.1} OS=Nectria haematococca (strain 77-13-4 / ATCC MYA-4622 / FGSC 9596 / PE=4 SV=1
Fusarium0G094910.1	tr|C7YS00|C7YS00_NECH7	0	447/457(97.81)	926	Putative uncharacterized protein {ECO:0000313|EMBL:EEU45159.1} OS=Nectria haematococca (strain 77-13-4 / ATCC MYA-4622 / FGSC 9596 / PE=4 SV=1
Fusarium0G094920.1	tr|C7YRZ9|C7YRZ9_NECH7	1.67E-73	121/134(90.30)	224	Putative uncharacterized protein {ECO:0000313|EMBL:EEU45552.1} OS=Nectria haematococca (strain 77-13-4 / ATCC MYA-4622 / FGSC 9596 / PE=4 SV=1
Fusarium0G094930.1	tr|C9S5R8|C9S5R8_VERA1	0	539/741(72.74)	1014	Pre-mRNA-splicing factor prp1 {ECO:0000313|EMBL:EEY14294.1} OS=Fusarium alfalfae (strain VaMs.102 / ATCC MYA-4576 / FGSC 10136) PE=4 SV=1
Fusarium0G094940.1	tr|C7YRZ7|C7YRZ7_NECH7	0	308/381(80.84)	605	Putative uncharacterized protein {ECO:0000313|EMBL:EEU45551.1} OS=Nectria haematococca (strain 77-13-4 / ATCC MYA-4622 / FGSC 9596 / PE=4 SV=1
Fusarium0G094950.1	tr|C7YRZ6|C7YRZ6_NECH7	0	634/642(98.75)	1305	Putative uncharacterized protein {ECO:0000313|EMBL:EEU45157.1} OS=Nectria haematococca (strain 77-13-4 / ATCC MYA-4622 / FGSC 9596 / PE=4 SV=1
Fusarium0G094960.1	tr|C7YRZ5|C7YRZ5_NECH7	0	484/487(99.38)	957	Putative uncharacterized protein {ECO:0000313|EMBL:EEU45156.1} OS=Nectria haematococca (strain 77-13-4 / ATCC MYA-4622 / FGSC 9596 / PE=4 SV=1
Fusarium0G094970.1	tr|A0A086NJB4|A0A086NJB4_METAN	5.95E-74	110/110(100.00)	223	60S ribosomal protein L30 {ECO:0000313|EMBL:KFG81232.1} OS=Metarhizium anisopliae (Entomophthora anisopliae) PE=3 SV=1
Fusarium0G094980.1	tr|C7YRZ3|C7YRZ3_NECH7	2.79E-162	220/221(99.55)	456	Predicted protein {ECO:0000313|EMBL:EEU45550.1} OS=Nectria haematococca (strain 77-13-4 / ATCC MYA-4622 / FGSC 9596 / PE=4 SV=1
Fusarium0G094990.1	tr|C7YRZ2|C7YRZ2_NECH7	0	469/490(95.71)	948	Putative uncharacterized protein {ECO:0000313|EMBL:EEU45549.1} OS=Nectria haematococca (strain 77-13-4 / ATCC MYA-4622 / FGSC 9596 / PE=4 SV=1
Fusarium0G095000.1	tr|C7YRZ1|C7YRZ1_NECH7	0	918/929(98.82)	1891	Putative uncharacterized protein {ECO:0000313|EMBL:EEU45548.1} OS=Nectria haematococca (strain 77-13-4 / ATCC MYA-4622 / FGSC 9596 / PE=4 SV=1
Fusarium0G095010.1	tr|C7YRZ0|C7YRZ0_NECH7	0	488/492(99.19)	1011	Putative uncharacterized protein {ECO:0000313|EMBL:EEU45154.1} OS=Nectria haematococca (strain 77-13-4 / ATCC MYA-4622 / FGSC 9596 / PE=4 SV=1
Fusarium0G095020.1	tr|C7YRY9|C7YRY9_NECH7	0	367/400(91.75)	727	Putative uncharacterized protein {ECO:0000313|EMBL:EEU45153.1} OS=Nectria haematococca (strain 77-13-4 / ATCC MYA-4622 / FGSC 9596 / PE=4 SV=1
Fusarium0G095030.1	tr|C7YRY8|C7YRY8_NECH7	0	268/289(92.73)	549	Imidazole glycerol phosphate synthase subunit hisF {ECO:0000256|RuleBase:RU003659} OS=Nectria haematococca (strain 77-13-4 / ATCC MYA-4622 / FGSC 9596 / PE=3 SV=1
Fusarium0G095040.1	tr|C7YRY7|C7YRY7_NECH7	1.12E-178	250/287(87.11)	502	Predicted protein {ECO:0000313|EMBL:EEU45152.1} OS=Nectria haematococca (strain 77-13-4 / ATCC MYA-4622 / FGSC 9596 / PE=4 SV=1
Fusarium0G095050.1	tr|C7YRY6|C7YRY6_NECH7	0	651/711(91.56)	1275	Putative uncharacterized protein {ECO:0000313|EMBL:EEU45151.1} OS=Nectria haematococca (strain 77-13-4 / ATCC MYA-4622 / FGSC 9596 / PE=4 SV=1
Fusarium0G095060.1	tr|C7YRY5|C7YRY5_NECH7	0	939/983(95.52)	1902	Predicted protein {ECO:0000313|EMBL:EEU45546.1} OS=Nectria haematococca (strain 77-13-4 / ATCC MYA-4622 / FGSC 9596 / PE=4 SV=1
Fusarium0G095070.1	tr|C7YRY4|C7YRY4_NECH7	0	401/422(95.02)	825	1,3-beta-glucanosyltransferase {ECO:0000256|RuleBase:RU361209} OS=Nectria haematococca (strain 77-13-4 / ATCC MYA-4622 / FGSC 9596 / PE=3 SV=1
Fusarium0G095080.1	tr|K3VMK0|K3VMK0_FUSPC	1.57E-41	70/71(98.59)	138	Uncharacterized protein {ECO:0000313|EMBL:EKJ75929.1} OS=Fusarium pseudograminearum (strain CS3096) PE=4 SV=1
Fusarium0G095090.1	tr|C7YRY2|C7YRY2_NECH7	0	1655/1711(96.73)	3342	Putative uncharacterized protein {ECO:0000313|EMBL:EEU45543.1} OS=Nectria haematococca (strain 77-13-4 / ATCC MYA-4622 / FGSC 9596 / PE=4 SV=1
Fusarium0G095100.1	tr|C7YRY1|C7YRY1_NECH7	0	317/321(98.75)	654	Predicted protein {ECO:0000313|EMBL:EEU45542.1} OS=Nectria haematococca (strain 77-13-4 / ATCC MYA-4622 / FGSC 9596 / PE=3 SV=1
Fusarium0G095110.1	tr|K3W1H8|K3W1H8_FUSPC	7.30E-72	110/124(88.71)	219	Uncharacterized protein {ECO:0000313|EMBL:EKJ75925.1} OS=Fusarium pseudograminearum (strain CS3096) PE=4 SV=1
Fusarium0G095120.1	tr|C7YRX9|C7YRX9_NECH7	3.38E-128	282/365(77.26)	382	Predicted protein {ECO:0000313|EMBL:EEU45149.1} OS=Nectria haematococca (strain 77-13-4 / ATCC MYA-4622 / FGSC 9596 / PE=4 SV=1
Fusarium0G095130.1	tr|C7YRX8|C7YRX8_NECH7	0	2621/3265(80.28)	3826	Predicted protein {ECO:0000313|EMBL:EEU45148.1} OS=Nectria haematococca (strain 77-13-4 / ATCC MYA-4622 / FGSC 9596 / PE=4 SV=1
Fusarium0G095140.1	tr|C7YRX8|C7YRX8_NECH7	7.48E-148	345/362(95.30)	475	Predicted protein {ECO:0000313|EMBL:EEU45148.1} OS=Nectria haematococca (strain 77-13-4 / ATCC MYA-4622 / FGSC 9596 / PE=4 SV=1
Fusarium0G095150.1	tr|C7YRX7|C7YRX7_NECH7	0	489/494(98.99)	1001	Predicted protein {ECO:0000313|EMBL:EEU45147.1} OS=Nectria haematococca (strain 77-13-4 / ATCC MYA-4622 / FGSC 9596 / PE=3 SV=1
Fusarium0G095160.1	tr|C7YRX6|C7YRX6_NECH7	0	438/478(91.63)	708	Putative uncharacterized protein {ECO:0000313|EMBL:EEU45541.1} OS=Nectria haematococca (strain 77-13-4 / ATCC MYA-4622 / FGSC 9596 / PE=4 SV=1
Fusarium0G095170.1	tr|C7YRX5|C7YRX5_NECH7	0	389/398(97.74)	775	Putative uncharacterized protein {ECO:0000313|EMBL:EEU45146.1} OS=Nectria haematococca (strain 77-13-4 / ATCC MYA-4622 / FGSC 9596 / PE=4 SV=1
Fusarium0G095180.1	tr|C7YRX4|C7YRX4_NECH7	0	344/361(95.29)	703	Predicted protein {ECO:0000313|EMBL:EEU45145.1} OS=Nectria haematococca (strain 77-13-4 / ATCC MYA-4622 / FGSC 9596 / PE=4 SV=1
Fusarium0G095190.1	tr|C7YRX3|C7YRX3_NECH7	0	400/403(99.26)	832	Glycosyltransferase family 62 {ECO:0000313|EMBL:EEU45540.1} OS=Nectria haematococca (strain 77-13-4 / ATCC MYA-4622 / FGSC 9596 / PE=4 SV=1
Fusarium0G095200.1	tr|C7YRX2|C7YRX2_NECH7	1.88E-160	222/223(99.55)	452	Predicted protein {ECO:0000313|EMBL:EEU45539.1} OS=Nectria haematococca (strain 77-13-4 / ATCC MYA-4622 / FGSC 9596 / PE=4 SV=1
Fusarium0G095210.1	tr|C7YRX1|C7YRX1_NECH7	0	904/932(97.00)	1800	Predicted protein {ECO:0000313|EMBL:EEU45538.1} OS=Nectria haematococca (strain 77-13-4 / ATCC MYA-4622 / FGSC 9596 / PE=4 SV=1
Fusarium0G095220.1	tr|W9JYX1|W9JYX1_FUSOX	0	349/421(82.90)	702	Uncharacterized protein {ECO:0000313|EMBL:EWZ37337.1} OS=Fusarium oxysporum Fo47 PE=4 SV=1
Fusarium0G095230.1	tr|G9MJ28|G9MJ28_HYPVG	8.24E-33	59/73(80.82)	116	Uncharacterized protein {ECO:0000313|EMBL:EHK25492.1} OS=Hypocrea virens (strain Gv29-8 / FGSC 10586) PE=4 SV=1
Fusarium0G095240.1	tr|C7YRX0|C7YRX0_NECH7	0	1336/1350(98.96)	2720	Putative uncharacterized protein {ECO:0000313|EMBL:EEU45144.1} OS=Nectria haematococca (strain 77-13-4 / ATCC MYA-4622 / FGSC 9596 / PE=4 SV=1
Fusarium0G095250.1	tr|C7YRW9|C7YRW9_NECH7	0	487/496(98.19)	991	Predicted protein {ECO:0000313|EMBL:EEU45537.1} OS=Nectria haematococca (strain 77-13-4 / ATCC MYA-4622 / FGSC 9596 / PE=4 SV=1
Fusarium0G095260.1	tr|C7YRW8|C7YRW8_NECH7	3.49E-104	149/152(98.03)	313	Predicted protein {ECO:0000313|EMBL:EEU45143.1} OS=Nectria haematococca (strain 77-13-4 / ATCC MYA-4622 / FGSC 9596 / PE=3 SV=1
Fusarium0G095270.1	tr|C7YRW7|C7YRW7_NECH7	0	290/291(99.66)	589	Predicted protein {ECO:0000313|EMBL:EEU45536.1} OS=Nectria haematococca (strain 77-13-4 / ATCC MYA-4622 / FGSC 9596 / PE=4 SV=1
Fusarium0G095280.1	tr|C7YRW6|C7YRW6_NECH7	7.70E-91	132/133(99.25)	278	Putative uncharacterized protein {ECO:0000313|EMBL:EEU45142.1} (Fragment) OS=Nectria haematococca (strain 77-13-4 / ATCC MYA-4622 / FGSC 9596 / PE=4 SV=1
Fusarium0G095290.1	tr|W9IDW9|W9IDW9_FUSOX	3.12E-18	102/310(32.90)	94	Uncharacterized protein {ECO:0000313|EMBL:EWY90701.1} OS=Fusarium oxysporum FOSC 3-a PE=4 SV=1
Fusarium0G095300.1	tr|C7YRW5|C7YRW5_NECH7	0	274/278(98.56)	530	Putative uncharacterized protein {ECO:0000313|EMBL:EEU45535.1} OS=Nectria haematococca (strain 77-13-4 / ATCC MYA-4622 / FGSC 9596 / PE=4 SV=1
Fusarium0G095310.1	tr|C7YRW4|C7YRW4_NECH7	0	569/577(98.61)	1186	Putative uncharacterized protein {ECO:0000313|EMBL:EEU45534.1} OS=Nectria haematococca (strain 77-13-4 / ATCC MYA-4622 / FGSC 9596 / PE=4 SV=1
Fusarium0G095320.1	tr|C7YRW3|C7YRW3_NECH7	1.25E-179	281/295(95.25)	506	Putative uncharacterized protein {ECO:0000313|EMBL:EEU45141.1} OS=Nectria haematococca (strain 77-13-4 / ATCC MYA-4622 / FGSC 9596 / PE=4 SV=1
Fusarium0G095330.1	tr|A0A084QRL2|A0A084QRL2_9HYPO	5.69E-73	158/414(38.16)	251	Uncharacterized protein {ECO:0000313|EMBL:KFA66597.1} OS=Stachybotrys chlorohalonata IBT 40285 PE=4 SV=1
Fusarium0G095340.1	tr|C7YRW2|C7YRW2_NECH7	0	278/281(98.93)	569	Predicted protein {ECO:0000313|EMBL:EEU45533.1} OS=Nectria haematococca (strain 77-13-4 / ATCC MYA-4622 / FGSC 9596 / PE=4 SV=1
Fusarium0G095350.1	tr|C9S5D1|C9S5D1_VERA1	6.51E-50	97/179(54.19)	167	Predicted protein {ECO:0000313|EMBL:EEY14203.1} OS=Fusarium alfalfae (strain VaMs.102 / ATCC MYA-4576 / FGSC 10136) PE=4 SV=1
Fusarium0G095360.1	tr|C7YRW0|C7YRW0_NECH7	0	775/860(90.12)	1261	Putative uncharacterized protein {ECO:0000313|EMBL:EEU45139.1} OS=Nectria haematococca (strain 77-13-4 / ATCC MYA-4622 / FGSC 9596 / PE=4 SV=1
Fusarium0G095370.1	tr|C7YRV9|C7YRV9_NECH7	0	334/369(90.51)	676	Putative uncharacterized protein {ECO:0000313|EMBL:EEU45138.1} OS=Nectria haematococca (strain 77-13-4 / ATCC MYA-4622 / FGSC 9596 / PE=4 SV=1
Fusarium0G095380.1	tr|C7YRV8|C7YRV8_NECH7	1.19E-157	227/267(85.02)	447	Putative uncharacterized protein {ECO:0000313|EMBL:EEU45532.1} OS=Nectria haematococca (strain 77-13-4 / ATCC MYA-4622 / FGSC 9596 / PE=4 SV=1
Fusarium0G095390.1	tr|C7YRV7|C7YRV7_NECH7	8.02E-173	234/234(100.00)	484	Predicted protein {ECO:0000313|EMBL:EEU45531.1} OS=Nectria haematococca (strain 77-13-4 / ATCC MYA-4622 / FGSC 9596 / PE=4 SV=1
Fusarium0G095400.1	tr|C7YRV6|C7YRV6_NECH7	0	430/445(96.63)	861	Putative uncharacterized protein {ECO:0000313|EMBL:EEU45137.1} OS=Nectria haematococca (strain 77-13-4 / ATCC MYA-4622 / FGSC 9596 / PE=4 SV=1
Fusarium0G095410.1	tr|C7YRV5|C7YRV5_NECH7	0	881/906(97.24)	1817	Predicted protein {ECO:0000313|EMBL:EEU45530.1} OS=Nectria haematococca (strain 77-13-4 / ATCC MYA-4622 / FGSC 9596 / PE=4 SV=1
Fusarium0G095420.1	tr|C7YRV4|C7YRV4_NECH7	1.52E-134	185/185(100.00)	383	Predicted protein {ECO:0000313|EMBL:EEU45529.1} OS=Nectria haematococca (strain 77-13-4 / ATCC MYA-4622 / FGSC 9596 / PE=3 SV=1
Fusarium0G095430.1	tr|C7YRV3|C7YRV3_NECH7	0	406/406(100.00)	840	Predicted protein {ECO:0000313|EMBL:EEU45528.1} OS=Nectria haematococca (strain 77-13-4 / ATCC MYA-4622 / FGSC 9596 / PE=4 SV=1
Fusarium0G095440.1	tr|C7YRV2|C7YRV2_NECH7	0	396/401(98.75)	808	Predicted protein {ECO:0000313|EMBL:EEU45527.1} OS=Nectria haematococca (strain 77-13-4 / ATCC MYA-4622 / FGSC 9596 / PE=4 SV=1
Fusarium0G095450.1	tr|C7YRV1|C7YRV1_NECH7	0	545/580(93.97)	1085	Predicted protein {ECO:0000313|EMBL:EEU45136.1} OS=Nectria haematococca (strain 77-13-4 / ATCC MYA-4622 / FGSC 9596 / PE=4 SV=1
Fusarium0G095460.1	tr|C7YRV0|C7YRV0_NECH7	0	438/460(95.22)	877	Predicted protein {ECO:0000313|EMBL:EEU45526.1} OS=Nectria haematococca (strain 77-13-4 / ATCC MYA-4622 / FGSC 9596 / PE=4 SV=1
Fusarium0G095470.1	tr|C7YRU9|C7YRU9_NECH7	0	604/611(98.85)	1266	Predicted protein {ECO:0000313|EMBL:EEU45135.1} OS=Nectria haematococca (strain 77-13-4 / ATCC MYA-4622 / FGSC 9596 / PE=4 SV=1
Fusarium0G095480.1	tr|C7YRU8|C7YRU8_NECH7	0	279/305(91.48)	561	Predicted protein {ECO:0000313|EMBL:EEU45525.1} OS=Nectria haematococca (strain 77-13-4 / ATCC MYA-4622 / FGSC 9596 / PE=4 SV=1
Fusarium0G095490.1	tr|C7YRU7|C7YRU7_NECH7	0	322/327(98.47)	667	Predicted protein {ECO:0000313|EMBL:EEU45134.1} OS=Nectria haematococca (strain 77-13-4 / ATCC MYA-4622 / FGSC 9596 / PE=4 SV=1
Fusarium0G095500.1	tr|C7YRU6|C7YRU6_NECH7	5.83E-95	148/150(98.67)	280	Putative uncharacterized protein {ECO:0000313|EMBL:EEU45524.1} OS=Nectria haematococca (strain 77-13-4 / ATCC MYA-4622 / FGSC 9596 / PE=4 SV=1
Fusarium0G095510.1	tr|C7YRU5|C7YRU5_NECH7	0	398/399(99.75)	816	Predicted protein {ECO:0000313|EMBL:EEU45523.1} OS=Nectria haematococca (strain 77-13-4 / ATCC MYA-4622 / FGSC 9596 / PE=4 SV=1
Fusarium0G095520.1	tr|C7YRU4|C7YRU4_NECH7	0	251/260(96.54)	507	Putative uncharacterized protein {ECO:0000313|EMBL:EEU45133.1} OS=Nectria haematococca (strain 77-13-4 / ATCC MYA-4622 / FGSC 9596 / PE=4 SV=1
Fusarium0G095530.1	tr|C7YRU2|C7YRU2_NECH7	0	618/621(99.52)	1258	Putative uncharacterized protein {ECO:0000313|EMBL:EEU45521.1} OS=Nectria haematococca (strain 77-13-4 / ATCC MYA-4622 / FGSC 9596 / PE=4 SV=1
Fusarium0G095540.1	tr|C7YRU1|C7YRU1_NECH7	0	691/703(98.29)	1388	Putative uncharacterized protein {ECO:0000313|EMBL:EEU45520.1} OS=Nectria haematococca (strain 77-13-4 / ATCC MYA-4622 / FGSC 9596 / PE=4 SV=1
Fusarium0G095550.1	tr|C7YRU0|C7YRU0_NECH7	0	344/346(99.42)	710	Predicted protein {ECO:0000313|EMBL:EEU45132.1} OS=Nectria haematococca (strain 77-13-4 / ATCC MYA-4622 / FGSC 9596 / PE=4 SV=1
Fusarium0G095560.1	tr|C7YRT9|C7YRT9_NECH7	0	267/331(80.66)	520	Putative uncharacterized protein {ECO:0000313|EMBL:EEU45131.1} OS=Nectria haematococca (strain 77-13-4 / ATCC MYA-4622 / FGSC 9596 / PE=4 SV=1
Fusarium0G095570.1	tr|C7YRT8|C7YRT8_NECH7	1.79E-146	203/210(96.67)	416	Predicted protein {ECO:0000313|EMBL:EEU45519.1} OS=Nectria haematococca (strain 77-13-4 / ATCC MYA-4622 / FGSC 9596 / PE=4 SV=1
Fusarium0G095580.1	tr|C7YRT7|C7YRT7_NECH7	2.23E-82	129/161(80.12)	248	Putative uncharacterized protein {ECO:0000313|EMBL:EEU45518.1} OS=Nectria haematococca (strain 77-13-4 / ATCC MYA-4622 / FGSC 9596 / PE=4 SV=1
Fusarium0G095590.1	tr|C7YRT6|C7YRT6_NECH7	4.75E-172	263/313(84.03)	487	Putative uncharacterized protein {ECO:0000313|EMBL:EEU45130.1} OS=Nectria haematococca (strain 77-13-4 / ATCC MYA-4622 / FGSC 9596 / PE=4 SV=1
Fusarium0G095600.1	tr|C7YRT5|C7YRT5_NECH7	0	967/1011(95.65)	1910	Putative uncharacterized protein {ECO:0000313|EMBL:EEU45517.1} OS=Nectria haematococca (strain 77-13-4 / ATCC MYA-4622 / FGSC 9596 / PE=4 SV=1
Fusarium0G095610.1	tr|W9I7M1|W9I7M1_FUSOX	5.83E-99	176/189(93.12)	293	U1 small nuclear ribonucleoprotein C {ECO:0000256|HAMAP-Rule:MF_03153} OS=Fusarium oxysporum FOSC 3-a PE=3 SV=1
Fusarium0G095620.1	tr|C7YRT3|C7YRT3_NECH7	3.73E-159	215/218(98.62)	448	Predicted protein {ECO:0000313|EMBL:EEU45516.1} OS=Nectria haematococca (strain 77-13-4 / ATCC MYA-4622 / FGSC 9596 / PE=3 SV=1
Fusarium0G095630.1	tr|C7YRT2|C7YRT2_NECH7	0	443/455(97.36)	915	Predicted protein {ECO:0000313|EMBL:EEU45515.1} OS=Nectria haematococca (strain 77-13-4 / ATCC MYA-4622 / FGSC 9596 / PE=3 SV=1
Fusarium0G095640.1	tr|C7YRT1|C7YRT1_NECH7	2.40E-121	169/172(98.26)	350	Putative uncharacterized protein {ECO:0000313|EMBL:EEU45514.1} (Fragment) OS=Nectria haematococca (strain 77-13-4 / ATCC MYA-4622 / FGSC 9596 / PE=3 SV=1
Fusarium0G095650.1	tr|C7YRT0|C7YRT0_NECH7	0	492/521(94.43)	976	Putative uncharacterized protein {ECO:0000313|EMBL:EEU45128.1} OS=Nectria haematococca (strain 77-13-4 / ATCC MYA-4622 / FGSC 9596 / PE=4 SV=1
Fusarium0G095660.1	tr|C7YRS9|C7YRS9_NECH7	0	500/532(93.98)	983	Predicted protein {ECO:0000313|EMBL:EEU45127.1} OS=Nectria haematococca (strain 77-13-4 / ATCC MYA-4622 / FGSC 9596 / PE=4 SV=1
Fusarium0G095670.1	tr|C7YRS8|C7YRS8_NECH7	0	292/333(87.69)	578	Putative uncharacterized protein {ECO:0000313|EMBL:EEU45126.1} OS=Nectria haematococca (strain 77-13-4 / ATCC MYA-4622 / FGSC 9596 / PE=4 SV=1
Fusarium0G095680.1	tr|X0M3Q2|X0M3Q2_FUSOX	0	329/470(70.00)	674	Uncharacterized protein {ECO:0000313|EMBL:EXM32839.1} OS=Fusarium oxysporum f. sp. vasinfectum 25433 PE=4 SV=1
Fusarium0G095690.1	tr|W9IBH6|W9IBH6_FUSOX	0	293/334(87.72)	539	Fe-S cluster assembly protein DRE2 {ECO:0000256|HAMAP-Rule:MF_03115} OS=Fusarium oxysporum FOSC 3-a PE=3 SV=1
Fusarium0G095700.1	tr|K3VQB6|K3VQB6_FUSPC	0	486/617(78.77)	1023	Carboxypeptidase {ECO:0000256|RuleBase:RU361156} OS=Fusarium pseudograminearum (strain CS3096) PE=3 SV=1
Fusarium0G095710.1	tr|C7YRS5|C7YRS5_NECH7	9.98E-141	201/211(95.26)	401	Predicted protein {ECO:0000313|EMBL:EEU45512.1} OS=Nectria haematococca (strain 77-13-4 / ATCC MYA-4622 / FGSC 9596 / PE=4 SV=1
Fusarium0G095720.1	tr|C7YRS4|C7YRS4_NECH7	0	312/327(95.41)	639	Putative uncharacterized protein {ECO:0000313|EMBL:EEU45511.1} OS=Nectria haematococca (strain 77-13-4 / ATCC MYA-4622 / FGSC 9596 / PE=4 SV=1
Fusarium0G095730.1	tr|C7YRS3|C7YRS3_NECH7	0	505/513(98.44)	1035	Putative uncharacterized protein {ECO:0000313|EMBL:EEU45124.1} OS=Nectria haematococca (strain 77-13-4 / ATCC MYA-4622 / FGSC 9596 / PE=4 SV=1
Fusarium0G095740.1	tr|W7LYZ9|W7LYZ9_GIBM7	2.11E-42	81/203(39.90)	153	Uncharacterized protein {ECO:0000313|EMBL:EWG40500.1} OS=Gibberella moniliformis (strain M3125 / FGSC 7600) PE=4 SV=1
Fusarium0G095750.1	tr|J9MQT1|J9MQT1_FUSO4	5.26E-95	152/231(65.80)	286	Uncharacterized protein {ECO:0000313|EnsemblFungi:FOXG_05258P0} OS=Fusarium oxysporum f. sp. lycopersici (strain 4287 / CBS 123668 / FGSC PE=4 SV=1
Fusarium0G095760.1	tr|C7YRS2|C7YRS2_NECH7	8.36E-173	239/242(98.76)	485	Putative uncharacterized protein {ECO:0000313|EMBL:EEU45123.1} OS=Nectria haematococca (strain 77-13-4 / ATCC MYA-4622 / FGSC 9596 / PE=4 SV=1
Fusarium0G095770.1	tr|C7YRS1|C7YRS1_NECH7	0	714/895(79.78)	1101	Predicted protein {ECO:0000313|EMBL:EEU45122.1} OS=Nectria haematococca (strain 77-13-4 / ATCC MYA-4622 / FGSC 9596 / PE=4 SV=1
Fusarium0G095780.1	tr|C7YRS0|C7YRS0_NECH7	5.02E-134	184/186(98.92)	382	Predicted protein {ECO:0000313|EMBL:EEU45121.1} OS=Nectria haematococca (strain 77-13-4 / ATCC MYA-4622 / FGSC 9596 / PE=4 SV=1
Fusarium0G095790.1	tr|C7YRR9|C7YRR9_NECH7	0	494/650(76.00)	912	Putative uncharacterized protein {ECO:0000313|EMBL:EEU45510.1} OS=Nectria haematococca (strain 77-13-4 / ATCC MYA-4622 / FGSC 9596 / PE=4 SV=1
Fusarium0G095800.1	tr|F9F7N3|F9F7N3_FUSOF	0	403/630(63.97)	695	Uncharacterized protein {ECO:0000313|EMBL:EGU87014.1} OS=Fusarium oxysporum (strain Fo5176) PE=4 SV=1
Fusarium0G095810.1	tr|C7YRR7|C7YRR7_NECH7	1.19E-134	192/200(96.00)	385	Putative uncharacterized protein {ECO:0000313|EMBL:EEU45120.1} (Fragment) OS=Nectria haematococca (strain 77-13-4 / ATCC MYA-4622 / FGSC 9596 / PE=4 SV=1
Fusarium0G095820.1	tr|C7YRR6|C7YRR6_NECH7	0	372/380(97.89)	750	Putative uncharacterized protein {ECO:0000313|EMBL:EEU45119.1} OS=Nectria haematococca (strain 77-13-4 / ATCC MYA-4622 / FGSC 9596 / PE=4 SV=1
Fusarium0G095830.1	tr|A0A084AYD5|A0A084AYD5_STACH	0	506/799(63.33)	969	Uncharacterized protein {ECO:0000313|EMBL:KEY70314.1} OS=Stachybotrys chartarum IBT 7711 PE=4 SV=1
Fusarium0G095840.1	tr|C7YRR3|C7YRR3_NECH7	0	518/529(97.92)	1088	Predicted protein {ECO:0000313|EMBL:EEU45118.1} OS=Nectria haematococca (strain 77-13-4 / ATCC MYA-4622 / FGSC 9596 / PE=4 SV=1
Fusarium0G095850.1	tr|C7YRR2|C7YRR2_NECH7	1.37E-82	121/121(100.00)	246	Predicted protein {ECO:0000313|EMBL:EEU45506.1} OS=Nectria haematococca (strain 77-13-4 / ATCC MYA-4622 / FGSC 9596 / PE=4 SV=1
Fusarium0G095860.1	tr|C7YRR1|C7YRR1_NECH7	0	666/736(90.49)	1349	Putative uncharacterized protein {ECO:0000313|EMBL:EEU45505.1} OS=Nectria haematococca (strain 77-13-4 / ATCC MYA-4622 / FGSC 9596 / PE=4 SV=1
Fusarium0G095870.1	tr|C7YRR0|C7YRR0_NECH7	0	466/486(95.88)	967	Putative uncharacterized protein {ECO:0000313|EMBL:EEU45504.1} OS=Nectria haematococca (strain 77-13-4 / ATCC MYA-4622 / FGSC 9596 / PE=4 SV=1
Fusarium0G095880.1	tr|C7YRQ8|C7YRQ8_NECH7	0	435/444(97.97)	855	Putative uncharacterized protein {ECO:0000313|EMBL:EEU45116.1} OS=Nectria haematococca (strain 77-13-4 / ATCC MYA-4622 / FGSC 9596 / PE=4 SV=1
Fusarium0G095890.1	tr|J9MQR4|J9MQR4_FUSO4	1.51E-24	67/169(39.64)	106	Uncharacterized protein {ECO:0000313|EnsemblFungi:FOXG_05241P0} OS=Fusarium oxysporum f. sp. lycopersici (strain 4287 / CBS 123668 / FGSC PE=4 SV=1
Fusarium0G095900.1	tr|C7YRQ7|C7YRQ7_NECH7	0	532/594(89.56)	1060	Putative uncharacterized protein {ECO:0000313|EMBL:EEU45503.1} OS=Nectria haematococca (strain 77-13-4 / ATCC MYA-4622 / FGSC 9596 / PE=4 SV=1
Fusarium0G095910.1	tr|C7YRQ6|C7YRQ6_NECH7	0	734/741(99.06)	1509	Predicted protein {ECO:0000313|EMBL:EEU45115.1} OS=Nectria haematococca (strain 77-13-4 / ATCC MYA-4622 / FGSC 9596 / PE=4 SV=1
Fusarium0G095920.1	tr|C7YRQ5|C7YRQ5_NECH7	0	710/716(99.16)	1467	Putative uncharacterized protein {ECO:0000313|EMBL:EEU45114.1} OS=Nectria haematococca (strain 77-13-4 / ATCC MYA-4622 / FGSC 9596 / PE=4 SV=1
Fusarium0G095930.1	tr|C7YRQ4|C7YRQ4_NECH7	0	275/277(99.28)	564	Predicted protein {ECO:0000313|EMBL:EEU45113.1} OS=Nectria haematococca (strain 77-13-4 / ATCC MYA-4622 / FGSC 9596 / PE=4 SV=1
Fusarium0G095940.1	tr|C7YRQ3|C7YRQ3_NECH7	0	425/438(97.03)	884	Putative uncharacterized protein {ECO:0000313|EMBL:EEU45502.1} OS=Nectria haematococca (strain 77-13-4 / ATCC MYA-4622 / FGSC 9596 / PE=4 SV=1
Fusarium0G095950.1	tr|C7YRQ2|C7YRQ2_NECH7	0	604/651(92.78)	1251	Putative uncharacterized protein {ECO:0000313|EMBL:EEU45501.1} OS=Nectria haematococca (strain 77-13-4 / ATCC MYA-4622 / FGSC 9596 / PE=4 SV=1
Fusarium0G095960.1	tr|C7YRQ1|C7YRQ1_NECH7	0	480/489(98.16)	996	Putative uncharacterized protein {ECO:0000313|EMBL:EEU45112.1} OS=Nectria haematococca (strain 77-13-4 / ATCC MYA-4622 / FGSC 9596 / PE=4 SV=1
Fusarium0G095970.1	tr|C7YRQ0|C7YRQ0_NECH7	0	319/330(96.67)	670	Putative uncharacterized protein {ECO:0000313|EMBL:EEU45111.1} OS=Nectria haematococca (strain 77-13-4 / ATCC MYA-4622 / FGSC 9596 / PE=4 SV=1
Fusarium0G095980.1	tr|C7YRP9|C7YRP9_NECH7	0	1471/1534(95.89)	3033	Putative uncharacterized protein CHR2115 {ECO:0000313|EMBL:EEU45110.1} OS=Nectria haematococca (strain 77-13-4 / ATCC MYA-4622 / FGSC 9596 / PE=4 SV=1
Fusarium0G095990.1	tr|C7YRP8|C7YRP8_NECH7	0	592/663(89.29)	1114	Putative uncharacterized protein {ECO:0000313|EMBL:EEU45500.1} OS=Nectria haematococca (strain 77-13-4 / ATCC MYA-4622 / FGSC 9596 / PE=4 SV=1
Fusarium0G096000.1	tr|C7YRP7|C7YRP7_NECH7	0	413/451(91.57)	805	Putative uncharacterized protein {ECO:0000313|EMBL:EEU45499.1} OS=Nectria haematococca (strain 77-13-4 / ATCC MYA-4622 / FGSC 9596 / PE=4 SV=1
Fusarium0G096010.1	tr|C7YRP6|C7YRP6_NECH7	4.35E-97	137/137(100.00)	284	Predicted protein {ECO:0000313|EMBL:EEU45109.1} OS=Nectria haematococca (strain 77-13-4 / ATCC MYA-4622 / FGSC 9596 / PE=4 SV=1
Fusarium0G096020.1	tr|C7YRP5|C7YRP5_NECH7	0	359/388(92.53)	725	Putative uncharacterized protein {ECO:0000313|EMBL:EEU45108.1} (Fragment) OS=Nectria haematococca (strain 77-13-4 / ATCC MYA-4622 / FGSC 9596 / PE=4 SV=1
Fusarium0G096030.1	tr|C7YRP4|C7YRP4_NECH7	1.99E-104	150/153(98.04)	304	Predicted protein {ECO:0000313|EMBL:EEU45498.1} OS=Nectria haematococca (strain 77-13-4 / ATCC MYA-4622 / FGSC 9596 / PE=4 SV=1
Fusarium0G096040.1	tr|C7YRP3|C7YRP3_NECH7	0	306/316(96.84)	641	Putative uncharacterized protein {ECO:0000313|EMBL:EEU45497.1} OS=Nectria haematococca (strain 77-13-4 / ATCC MYA-4622 / FGSC 9596 / PE=4 SV=1
Fusarium0G096050.1	tr|C7YRP2|C7YRP2_NECH7	0	292/294(99.32)	581	Predicted protein {ECO:0000313|EMBL:EEU45107.1} OS=Nectria haematococca (strain 77-13-4 / ATCC MYA-4622 / FGSC 9596 / PE=4 SV=1
Fusarium0G096060.1	tr|C7YRP1|C7YRP1_NECH7	1.37E-69	106/106(100.00)	212	Predicted protein {ECO:0000313|EMBL:EEU45496.1} OS=Nectria haematococca (strain 77-13-4 / ATCC MYA-4622 / FGSC 9596 / PE=3 SV=1
Fusarium0G096070.1	tr|C7YRP0|C7YRP0_NECH7	0	316/323(97.83)	661	Putative uncharacterized protein {ECO:0000313|EMBL:EEU45106.1} OS=Nectria haematococca (strain 77-13-4 / ATCC MYA-4622 / FGSC 9596 / PE=4 SV=1
Fusarium0G096080.1	tr|C7YRP0|C7YRP0_NECH7	3.16E-168	237/244(97.13)	486	Putative uncharacterized protein {ECO:0000313|EMBL:EEU45106.1} OS=Nectria haematococca (strain 77-13-4 / ATCC MYA-4622 / FGSC 9596 / PE=4 SV=1
Fusarium0G096090.1	tr|C7YRN9|C7YRN9_NECH7	0	351/364(96.43)	724	Putative uncharacterized protein {ECO:0000313|EMBL:EEU45495.1} OS=Nectria haematococca (strain 77-13-4 / ATCC MYA-4622 / FGSC 9596 / PE=4 SV=1
Fusarium0G096100.1	tr|C7YRN8|C7YRN8_NECH7	0	548/593(92.41)	1105	Putative uncharacterized protein {ECO:0000313|EMBL:EEU45494.1} OS=Nectria haematococca (strain 77-13-4 / ATCC MYA-4622 / FGSC 9596 / PE=4 SV=1
Fusarium0G096110.1	tr|C7YRN7|C7YRN7_NECH7	0	450/470(95.74)	919	Putative uncharacterized protein {ECO:0000313|EMBL:EEU45105.1} OS=Nectria haematococca (strain 77-13-4 / ATCC MYA-4622 / FGSC 9596 / PE=4 SV=1
Fusarium0G096120.1	tr|C7Z9M1|C7Z9M1_NECH7	4.00E-11	42/111(37.84)	70	Predicted protein {ECO:0000313|EMBL:EEU39124.1} OS=Nectria haematococca (strain 77-13-4 / ATCC MYA-4622 / FGSC 9596 / PE=4 SV=1
Fusarium0G096130.1	tr|C7YTY4|C7YTY4_NECH7	2.63E-31	69/128(53.91)	122	Predicted protein {ECO:0000313|EMBL:EEU44703.1} OS=Nectria haematococca (strain 77-13-4 / ATCC MYA-4622 / FGSC 9596 / PE=4 SV=1
Fusarium0G096140.1	tr|N4UED6|N4UED6_FUSC1	0	394/749(52.60)	781	Uncharacterized protein {ECO:0000313|EMBL:ENH74143.1} OS=Fusarium oxysporum f. sp. cubense (strain race 1) PE=4 SV=1
Fusarium0G096150.1	tr|C7YRN6|C7YRN6_NECH7	0	250/266(93.98)	509	Putative uncharacterized protein {ECO:0000313|EMBL:EEU45104.1} OS=Nectria haematococca (strain 77-13-4 / ATCC MYA-4622 / FGSC 9596 / PE=4 SV=1
Fusarium0G096160.1	tr|Q2HGE2|Q2HGE2_CHAGB	1.57E-108	166/323(51.39)	326	Putative uncharacterized protein {ECO:0000313|EMBL:EAQ92477.1} OS=Chaetomium globosum (strain ATCC 6205 / CBS 148.51 / DSM 1962 / NBRC PE=4 SV=1
Fusarium0G096170.1	tr|C7YRN4|C7YRN4_NECH7	0	350/355(98.59)	707	Putative uncharacterized protein {ECO:0000313|EMBL:EEU45103.1} OS=Nectria haematococca (strain 77-13-4 / ATCC MYA-4622 / FGSC 9596 / PE=4 SV=1
Fusarium0G096180.1	tr|C7YRN3|C7YRN3_NECH7	4.82E-102	149/151(98.68)	298	Putative uncharacterized protein {ECO:0000313|EMBL:EEU45102.1} OS=Nectria haematococca (strain 77-13-4 / ATCC MYA-4622 / FGSC 9596 / PE=4 SV=1
Fusarium0G096190.1	tr|C7YRN2|C7YRN2_NECH7	0	968/1012(95.65)	1986	Predicted protein {ECO:0000313|EMBL:EEU45492.1} OS=Nectria haematococca (strain 77-13-4 / ATCC MYA-4622 / FGSC 9596 / PE=4 SV=1
Fusarium0G096200.1	tr|C7YRN1|C7YRN1_NECH7	0	424/456(92.98)	759	Putative uncharacterized protein {ECO:0000313|EMBL:EEU45101.1} OS=Nectria haematococca (strain 77-13-4 / ATCC MYA-4622 / FGSC 9596 / PE=4 SV=1
Fusarium0G096210.1	tr|C7YRN0|C7YRN0_NECH7	0	497/610(81.48)	967	Leukotriene A(4) hydrolase {ECO:0000256|RuleBase:RU361141} OS=Nectria haematococca (strain 77-13-4 / ATCC MYA-4622 / FGSC 9596 / PE=3 SV=1
Fusarium0G096220.1	tr|A0A016PJL1|A0A016PJL1_GIBZA	1.01E-61	90/118(76.27)	193	Uncharacterized protein {ECO:0000313|EMBL:EYB25870.1} OS=Gibberella zeae (Wheat head blight fungus) PE=4 SV=1
Fusarium0G096230.1	tr|C7YRM9|C7YRM9_NECH7	3.29E-87	127/131(96.95)	259	Putative uncharacterized protein {ECO:0000313|EMBL:EEU45490.1} OS=Nectria haematococca (strain 77-13-4 / ATCC MYA-4622 / FGSC 9596 / PE=4 SV=1
Fusarium0G096240.1	tr|S0E468|S0E468_GIBF5	7.19E-70	100/108(92.59)	213	Uncharacterized protein {ECO:0000313|EMBL:CCT68472.1} OS=Gibberella fujikuroi (strain CBS 195.34 / IMI 58289 / NRRL A-6831) PE=4 SV=1
Fusarium0G096250.1	tr|C7YRM8|C7YRM8_NECH7	0	1716/1781(96.35)	3537	Kinesin-like protein {ECO:0000256|RuleBase:RU000394} OS=Nectria haematococca (strain 77-13-4 / ATCC MYA-4622 / FGSC 9596 / PE=3 SV=1
Fusarium0G096260.1	tr|C7YRM7|C7YRM7_NECH7	1.73E-180	242/244(99.18)	509	Predicted protein {ECO:0000313|EMBL:EEU45488.1} OS=Nectria haematococca (strain 77-13-4 / ATCC MYA-4622 / FGSC 9596 / PE=4 SV=1
Fusarium0G096270.1	tr|C7YRM6|C7YRM6_NECH7	3.55E-157	213/217(98.16)	445	Putative uncharacterized protein {ECO:0000313|EMBL:EEU45100.1} OS=Nectria haematococca (strain 77-13-4 / ATCC MYA-4622 / FGSC 9596 / PE=4 SV=1
Fusarium0G096280.1	tr|C7YRM5|C7YRM5_NECH7	0	322/323(99.69)	665	Putative uncharacterized protein {ECO:0000313|EMBL:EEU45487.1} (Fragment) OS=Nectria haematococca (strain 77-13-4 / ATCC MYA-4622 / FGSC 9596 / PE=3 SV=1
Fusarium0G096290.1	tr|K3W1N4|K3W1N4_FUSPC	1.78E-50	78/84(92.86)	162	Uncharacterized protein {ECO:0000313|EMBL:EKJ76205.1} OS=Fusarium pseudograminearum (strain CS3096) PE=3 SV=1
Fusarium0G096300.1	tr|C7YRM4|C7YRM4_NECH7	0	477/503(94.83)	974	Predicted protein {ECO:0000313|EMBL:EEU45486.1} OS=Nectria haematococca (strain 77-13-4 / ATCC MYA-4622 / FGSC 9596 / PE=3 SV=1
Fusarium0G096310.1	tr|C7YRM3|C7YRM3_NECH7	0	748/772(96.89)	1509	Predicted protein {ECO:0000313|EMBL:EEU45099.1} OS=Nectria haematococca (strain 77-13-4 / ATCC MYA-4622 / FGSC 9596 / PE=4 SV=1
Fusarium0G096320.1	tr|C7YRM2|C7YRM2_NECH7	0	335/372(90.05)	701	Predicted protein {ECO:0000313|EMBL:EEU45098.1} OS=Nectria haematococca (strain 77-13-4 / ATCC MYA-4622 / FGSC 9596 / PE=4 SV=1
Fusarium0G096330.1	tr|C7YRM1|C7YRM1_NECH7	0	384/457(84.03)	732	Putative uncharacterized protein {ECO:0000313|EMBL:EEU45485.1} OS=Nectria haematococca (strain 77-13-4 / ATCC MYA-4622 / FGSC 9596 / PE=4 SV=1
Fusarium0G096340.1	tr|C7YRM0|C7YRM0_NECH7	0	809/811(99.75)	1672	Predicted protein {ECO:0000313|EMBL:EEU45097.1} OS=Nectria haematococca (strain 77-13-4 / ATCC MYA-4622 / FGSC 9596 / PE=4 SV=1
Fusarium0G096350.1	tr|C7YRL9|C7YRL9_NECH7	0	1073/1094(98.08)	2209	Predicted protein {ECO:0000313|EMBL:EEU45096.1} OS=Nectria haematococca (strain 77-13-4 / ATCC MYA-4622 / FGSC 9596 / PE=4 SV=1
Fusarium0G096360.1	tr|C7YRL8|C7YRL8_NECH7	0	367/385(95.32)	739	Predicted protein {ECO:0000313|EMBL:EEU45484.1} OS=Nectria haematococca (strain 77-13-4 / ATCC MYA-4622 / FGSC 9596 / PE=4 SV=1
Fusarium0G096370.1	tr|C7YRL7|C7YRL7_NECH7	0	364/388(93.81)	740	Putative uncharacterized protein {ECO:0000313|EMBL:EEU45483.1} (Fragment) OS=Nectria haematococca (strain 77-13-4 / ATCC MYA-4622 / FGSC 9596 / PE=4 SV=1
Fusarium0G096380.1	tr|C7YRL6|C7YRL6_NECH7	7.56E-46	72/72(100.00)	149	Predicted protein {ECO:0000313|EMBL:EEU45095.1} OS=Nectria haematococca (strain 77-13-4 / ATCC MYA-4622 / FGSC 9596 / PE=4 SV=1
Fusarium0G096390.1	tr|C7YRL5|C7YRL5_NECH7	0	1344/1360(98.82)	2773	Predicted protein {ECO:0000313|EMBL:EEU45482.1} OS=Nectria haematococca (strain 77-13-4 / ATCC MYA-4622 / FGSC 9596 / PE=4 SV=1
Fusarium0G096400.1	tr|C7YRL4|C7YRL4_NECH7	0	315/320(98.44)	648	Putative uncharacterized protein {ECO:0000313|EMBL:EEU45481.1} OS=Nectria haematococca (strain 77-13-4 / ATCC MYA-4622 / FGSC 9596 / PE=4 SV=1
Fusarium0G096410.1	tr|C7YRL3|C7YRL3_NECH7	0	567/579(97.93)	1179	Predicted protein {ECO:0000313|EMBL:EEU45094.1} OS=Nectria haematococca (strain 77-13-4 / ATCC MYA-4622 / FGSC 9596 / PE=4 SV=1
Fusarium0G096420.1	tr|C7YRL2|C7YRL2_NECH7	3.96E-122	168/171(98.25)	352	Putative uncharacterized protein {ECO:0000313|EMBL:EEU45480.1} OS=Nectria haematococca (strain 77-13-4 / ATCC MYA-4622 / FGSC 9596 / PE=4 SV=1
Fusarium0G096430.1	tr|C7YRL1|C7YRL1_NECH7	0	587/604(97.19)	1209	Putative uncharacterized protein {ECO:0000313|EMBL:EEU45093.1} OS=Nectria haematococca (strain 77-13-4 / ATCC MYA-4622 / FGSC 9596 / PE=3 SV=1
Fusarium0G096440.1	tr|C7YRL0|C7YRL0_NECH7	1.02E-114	166/169(98.22)	332	Predicted protein {ECO:0000313|EMBL:EEU45479.1} OS=Nectria haematococca (strain 77-13-4 / ATCC MYA-4622 / FGSC 9596 / PE=4 SV=1
Fusarium0G096450.1	tr|C7YRK9|C7YRK9_NECH7	3.90E-106	292/424(68.87)	331	Putative uncharacterized protein {ECO:0000313|EMBL:EEU45478.1} OS=Nectria haematococca (strain 77-13-4 / ATCC MYA-4622 / FGSC 9596 / PE=4 SV=1
Fusarium0G096460.1	tr|C7YRK8|C7YRK8_NECH7	0	257/258(99.61)	521	Autophagy protein 5 {ECO:0000256|RuleBase:RU361202} OS=Nectria haematococca (strain 77-13-4 / ATCC MYA-4622 / FGSC 9596 / PE=3 SV=1
Fusarium0G096470.1	tr|C7YRK7|C7YRK7_NECH7	0	451/479(94.15)	921	Predicted protein {ECO:0000313|EMBL:EEU45092.1} OS=Nectria haematococca (strain 77-13-4 / ATCC MYA-4622 / FGSC 9596 / PE=4 SV=1
Fusarium0G096480.1	tr|C7YRK6|C7YRK6_NECH7	2.05E-150	213/220(96.82)	426	Putative uncharacterized protein {ECO:0000313|EMBL:EEU45476.1} OS=Nectria haematococca (strain 77-13-4 / ATCC MYA-4622 / FGSC 9596 / PE=4 SV=1
Fusarium0G096490.1	tr|C7YRK5|C7YRK5_NECH7	0	912/970(94.02)	1849	Predicted protein {ECO:0000313|EMBL:EEU45475.1} OS=Nectria haematococca (strain 77-13-4 / ATCC MYA-4622 / FGSC 9596 / PE=4 SV=1
Fusarium0G096500.1	tr|C7YRK4|C7YRK4_NECH7	0	396/528(75.00)	750	Predicted protein {ECO:0000313|EMBL:EEU45091.1} OS=Nectria haematococca (strain 77-13-4 / ATCC MYA-4622 / FGSC 9596 / PE=4 SV=1
Fusarium0G096510.1	tr|C7YRK3|C7YRK3_NECH7	0	927/952(97.37)	1868	Putative uncharacterized protein {ECO:0000313|EMBL:EEU45090.1} OS=Nectria haematococca (strain 77-13-4 / ATCC MYA-4622 / FGSC 9596 / PE=4 SV=1
Fusarium0G096520.1	tr|C7YRK2|C7YRK2_NECH7	7.20E-95	148/180(82.22)	282	Predicted protein {ECO:0000313|EMBL:EEU45089.1} OS=Nectria haematococca (strain 77-13-4 / ATCC MYA-4622 / FGSC 9596 / PE=4 SV=1
Fusarium0G096530.1	tr|J9MR97|J9MR97_FUSO4	3.70E-75	114/126(90.48)	228	Uncharacterized protein {ECO:0000313|EnsemblFungi:FOXG_05425P0} OS=Fusarium oxysporum f. sp. lycopersici (strain 4287 / CBS 123668 / FGSC PE=4 SV=1
Fusarium0G096540.1	tr|C7YRK0|C7YRK0_NECH7	3.63E-148	214/221(96.83)	427	Putative uncharacterized protein {ECO:0000313|EMBL:EEU45088.1} OS=Nectria haematococca (strain 77-13-4 / ATCC MYA-4622 / FGSC 9596 / PE=4 SV=1
Fusarium0G096550.1	tr|C7YRJ9|C7YRJ9_NECH7	0	451/452(99.78)	942	Putative uncharacterized protein {ECO:0000313|EMBL:EEU45473.1} OS=Nectria haematococca (strain 77-13-4 / ATCC MYA-4622 / FGSC 9596 / PE=3 SV=1
Fusarium0G096560.1	tr|C7YRJ8|C7YRJ8_NECH7	9.55E-161	217/219(99.09)	452	Predicted protein {ECO:0000313|EMBL:EEU45087.1} OS=Nectria haematococca (strain 77-13-4 / ATCC MYA-4622 / FGSC 9596 / PE=3 SV=1
Fusarium0G096570.1	tr|C7YRJ7|C7YRJ7_NECH7	0	506/530(95.47)	982	SWR1-complex protein 4 {ECO:0000313|EMBL:EEU45472.1} OS=Nectria haematococca (strain 77-13-4 / ATCC MYA-4622 / FGSC 9596 / PE=4 SV=1
Fusarium0G096580.1	tr|W9PZS4|W9PZS4_FUSOX	0	571/653(87.44)	1127	Uncharacterized protein {ECO:0000313|EMBL:EXA45150.1} OS=Fusarium oxysporum f. sp. pisi HDV247 PE=4 SV=1
Fusarium0G096590.1	tr|C7YRJ6|C7YRJ6_NECH7	0	603/650(92.77)	1234	Putative uncharacterized protein {ECO:0000313|EMBL:EEU45086.1} OS=Nectria haematococca (strain 77-13-4 / ATCC MYA-4622 / FGSC 9596 / PE=4 SV=1
Fusarium0G096600.1	tr|C7YRJ5|C7YRJ5_NECH7	0	638/669(95.37)	1324	Putative uncharacterized protein {ECO:0000313|EMBL:EEU45085.1} OS=Nectria haematococca (strain 77-13-4 / ATCC MYA-4622 / FGSC 9596 / PE=4 SV=1
Fusarium0G096610.1	tr|C7YRJ4|C7YRJ4_NECH7	2.35E-142	206/208(99.04)	405	Putative uncharacterized protein {ECO:0000313|EMBL:EEU45471.1} OS=Nectria haematococca (strain 77-13-4 / ATCC MYA-4622 / FGSC 9596 / PE=4 SV=1
Fusarium0G096620.1	tr|C7YRJ3|C7YRJ3_NECH7	0	757/784(96.56)	1498	Putative uncharacterized protein {ECO:0000313|EMBL:EEU45470.1} OS=Nectria haematococca (strain 77-13-4 / ATCC MYA-4622 / FGSC 9596 / PE=4 SV=1
Fusarium0G096630.1	tr|C7YRJ2|C7YRJ2_NECH7	0	349/354(98.59)	712	Eukaryotic translation initiation factor 3 subunit F {ECO:0000256|HAMAP-Rule:MF_03005} OS=Nectria haematococca (strain 77-13-4 / ATCC MYA-4622 / FGSC 9596 / PE=3 SV=1
Fusarium0G096640.1	tr|A0A098DAG2|A0A098DAG2_GIBZA	0	597/695(85.90)	1176	Fusarium graminearum chromosome 1, complete genome {ECO:0000313|EMBL:CEF75417.1} OS=Gibberella zeae (Wheat head blight fungus) PE=4 SV=1
Fusarium0G096650.1	tr|C7YRJ0|C7YRJ0_NECH7	4.64E-164	225/231(97.40)	462	Putative uncharacterized protein {ECO:0000313|EMBL:EEU45083.1} OS=Nectria haematococca (strain 77-13-4 / ATCC MYA-4622 / FGSC 9596 / PE=3 SV=1
Fusarium0G096660.1	tr|C7YRI9|C7YRI9_NECH7	1.09E-165	230/231(99.57)	466	Putative uncharacterized protein {ECO:0000313|EMBL:EEU45468.1} OS=Nectria haematococca (strain 77-13-4 / ATCC MYA-4622 / FGSC 9596 / PE=4 SV=1
Fusarium0G096670.1	tr|C7YRI8|C7YRI8_NECH7	3.98E-138	310/420(73.81)	412	Putative uncharacterized protein {ECO:0000313|EMBL:EEU45467.1} OS=Nectria haematococca (strain 77-13-4 / ATCC MYA-4622 / FGSC 9596 / PE=4 SV=1
Fusarium0G096680.1	tr|N1RN27|N1RN27_FUSC4	2.28E-137	189/304(62.17)	400	Putative rhamnogalacturonate lyase C {ECO:0000313|EMBL:EMT63660.1} OS=Fusarium oxysporum f. sp. cubense (strain race 4) PE=4 SV=1
Fusarium0G096690.1	tr|C7YRI7|C7YRI7_NECH7	0	369/386(95.60)	749	Delta-aminolevulinic acid dehydratase {ECO:0000256|RuleBase:RU000515} OS=Nectria haematococca (strain 77-13-4 / ATCC MYA-4622 / FGSC 9596 / PE=3 SV=1
Fusarium0G096700.1	tr|C7YRI6|C7YRI6_NECH7	0	397/403(98.51)	823	Predicted protein {ECO:0000313|EMBL:EEU45465.1} OS=Nectria haematococca (strain 77-13-4 / ATCC MYA-4622 / FGSC 9596 / PE=4 SV=1
Fusarium0G096710.1	tr|C7YRI5|C7YRI5_NECH7	0	572/589(97.11)	1183	Predicted protein {ECO:0000313|EMBL:EEU45082.1} OS=Nectria haematococca (strain 77-13-4 / ATCC MYA-4622 / FGSC 9596 / PE=4 SV=1
Fusarium0G096720.1	tr|C7YRI4|C7YRI4_NECH7	0	270/278(97.12)	540	Putative uncharacterized protein {ECO:0000313|EMBL:EEU45464.1} OS=Nectria haematococca (strain 77-13-4 / ATCC MYA-4622 / FGSC 9596 / PE=4 SV=1
Fusarium0G096730.1	tr|C7YRI3|C7YRI3_NECH7	2.39E-62	106/110(96.36)	194	Predicted protein {ECO:0000313|EMBL:EEU45463.1} OS=Nectria haematococca (strain 77-13-4 / ATCC MYA-4622 / FGSC 9596 / PE=4 SV=1
Fusarium0G096740.1	tr|C7YRI2|C7YRI2_NECH7	0	578/659(87.71)	1092	Putative uncharacterized protein {ECO:0000313|EMBL:EEU45081.1} OS=Nectria haematococca (strain 77-13-4 / ATCC MYA-4622 / FGSC 9596 / PE=4 SV=1
Fusarium0G096750.1	tr|C7YRI1|C7YRI1_NECH7	3.67E-148	207/207(100.00)	421	Putative uncharacterized protein {ECO:0000313|EMBL:EEU45462.1} OS=Nectria haematococca (strain 77-13-4 / ATCC MYA-4622 / FGSC 9596 / PE=4 SV=1
Fusarium0G096760.1	tr|C7YRI0|C7YRI0_NECH7	9.58E-104	148/149(99.33)	302	Putative uncharacterized protein {ECO:0000313|EMBL:EEU45461.1} OS=Nectria haematococca (strain 77-13-4 / ATCC MYA-4622 / FGSC 9596 / PE=4 SV=1
Fusarium0G096770.1	tr|C7YRH9|C7YRH9_NECH7	1.16E-119	172/173(99.42)	344	Putative uncharacterized protein {ECO:0000313|EMBL:EEU45460.1} OS=Nectria haematococca (strain 77-13-4 / ATCC MYA-4622 / FGSC 9596 / PE=4 SV=1
Fusarium0G096780.1	tr|C7YRH7|C7YRH7_NECH7	0	307/328(93.60)	622	Putative uncharacterized protein {ECO:0000313|EMBL:EEU45459.1} (Fragment) OS=Nectria haematococca (strain 77-13-4 / ATCC MYA-4622 / FGSC 9596 / PE=4 SV=1
Fusarium0G096790.1	tr|C7YRH6|C7YRH6_NECH7	0	1380/1385(99.64)	2849	Predicted protein {ECO:0000313|EMBL:EEU45079.1} OS=Nectria haematococca (strain 77-13-4 / ATCC MYA-4622 / FGSC 9596 / PE=4 SV=1
Fusarium0G096800.1	tr|C7YRH5|C7YRH5_NECH7	0	328/340(96.47)	689	Putative uncharacterized protein {ECO:0000313|EMBL:EEU45458.1} OS=Nectria haematococca (strain 77-13-4 / ATCC MYA-4622 / FGSC 9596 / PE=4 SV=1
Fusarium0G096810.1	tr|C7YRH4|C7YRH4_NECH7	1.58E-106	173/190(91.05)	312	Predicted protein {ECO:0000313|EMBL:EEU45078.1} OS=Nectria haematococca (strain 77-13-4 / ATCC MYA-4622 / FGSC 9596 / PE=4 SV=1
Fusarium0G096820.1	tr|C7YRH3|C7YRH3_NECH7	0	398/412(96.60)	813	Predicted protein {ECO:0000313|EMBL:EEU45077.1} OS=Nectria haematococca (strain 77-13-4 / ATCC MYA-4622 / FGSC 9596 / PE=4 SV=1
Fusarium0G096830.1	tr|C7YRH3|C7YRH3_NECH7	0	486/494(98.38)	996	Predicted protein {ECO:0000313|EMBL:EEU45077.1} OS=Nectria haematococca (strain 77-13-4 / ATCC MYA-4622 / FGSC 9596 / PE=4 SV=1
Fusarium0G096840.1	tr|K3W1H5|K3W1H5_FUSPC	2.40E-55	85/97(87.63)	175	Uncharacterized protein {ECO:0000313|EMBL:EKJ75910.1} OS=Fusarium pseudograminearum (strain CS3096) PE=4 SV=1
Fusarium0G096850.1	tr|C7YRH1|C7YRH1_NECH7	0	463/520(89.04)	948	Aldehyde dehydrogenase {ECO:0000256|PIRNR:PIRNR036492} OS=Nectria haematococca (strain 77-13-4 / ATCC MYA-4622 / FGSC 9596 / PE=3 SV=1
Fusarium0G096860.1	tr|C7YRH0|C7YRH0_NECH7	6.47E-114	169/181(93.37)	330	Putative uncharacterized protein {ECO:0000313|EMBL:EEU45075.1} OS=Nectria haematococca (strain 77-13-4 / ATCC MYA-4622 / FGSC 9596 / PE=4 SV=1
Fusarium0G096870.1	tr|C7YRG9|C7YRG9_NECH7	0	374/388(96.39)	757	Putative uncharacterized protein {ECO:0000313|EMBL:EEU45074.1} OS=Nectria haematococca (strain 77-13-4 / ATCC MYA-4622 / FGSC 9596 / PE=4 SV=1
Fusarium0G096880.1	tr|C7YRG8|C7YRG8_NECH7	8.89E-146	203/229(88.65)	414	Putative uncharacterized protein {ECO:0000313|EMBL:EEU45456.1} OS=Nectria haematococca (strain 77-13-4 / ATCC MYA-4622 / FGSC 9596 / PE=4 SV=1
Fusarium0G096890.1	tr|C7YRG7|C7YRG7_NECH7	0	603/610(98.85)	1228	Predicted protein {ECO:0000313|EMBL:EEU45073.1} OS=Nectria haematococca (strain 77-13-4 / ATCC MYA-4622 / FGSC 9596 / PE=4 SV=1
Fusarium0G096900.1	tr|C7YRG6|C7YRG6_NECH7	2.82E-116	170/172(98.84)	336	Putative uncharacterized protein {ECO:0000313|EMBL:EEU45455.1} OS=Nectria haematococca (strain 77-13-4 / ATCC MYA-4622 / FGSC 9596 / PE=4 SV=1
Fusarium0G096910.1	tr|C7YRG5|C7YRG5_NECH7	0	599/630(95.08)	1217	Putative uncharacterized protein {ECO:0000313|EMBL:EEU45072.1} OS=Nectria haematococca (strain 77-13-4 / ATCC MYA-4622 / FGSC 9596 / PE=4 SV=1
Fusarium0G096920.1	tr|C7YRG4|C7YRG4_NECH7	0	364/374(97.33)	755	N-acetyl-gamma-glutamyl-phosphate reductase {ECO:0000256|RuleBase:RU004038} OS=Nectria haematococca (strain 77-13-4 / ATCC MYA-4622 / FGSC 9596 / PE=4 SV=1
Fusarium0G096930.1	tr|C7YRG3|C7YRG3_NECH7	1.15E-135	200/208(96.15)	388	Putative uncharacterized protein {ECO:0000313|EMBL:EEU45453.1} OS=Nectria haematococca (strain 77-13-4 / ATCC MYA-4622 / FGSC 9596 / PE=4 SV=1
Fusarium0G096940.1	tr|C7YRG2|C7YRG2_NECH7	2.11E-88	129/130(99.23)	261	Predicted protein {ECO:0000313|EMBL:EEU45071.1} OS=Nectria haematococca (strain 77-13-4 / ATCC MYA-4622 / FGSC 9596 / PE=4 SV=1
Fusarium0G096950.1	tr|C7YRG1|C7YRG1_NECH7	5.15E-112	155/156(99.36)	323	Predicted protein {ECO:0000313|EMBL:EEU45452.1} OS=Nectria haematococca (strain 77-13-4 / ATCC MYA-4622 / FGSC 9596 / PE=4 SV=1
Fusarium0G096960.1	tr|C7YRG0|C7YRG0_NECH7	0	320/323(99.07)	663	Predicted protein {ECO:0000313|EMBL:EEU45451.1} OS=Nectria haematococca (strain 77-13-4 / ATCC MYA-4622 / FGSC 9596 / PE=4 SV=1
Fusarium0G096970.1	tr|C7YRF9|C7YRF9_NECH7	0	674/709(95.06)	1387	Putative uncharacterized protein {ECO:0000313|EMBL:EEU45070.1} OS=Nectria haematococca (strain 77-13-4 / ATCC MYA-4622 / FGSC 9596 / PE=4 SV=1
Fusarium0G096980.1	tr|C7YRF8|C7YRF8_NECH7	0	407/412(98.79)	826	Putative uncharacterized protein {ECO:0000313|EMBL:EEU45450.1} OS=Nectria haematococca (strain 77-13-4 / ATCC MYA-4622 / FGSC 9596 / PE=4 SV=1
Fusarium0G096990.1	tr|C7YRF7|C7YRF7_NECH7	0	456/465(98.06)	951	Predicted protein {ECO:0000313|EMBL:EEU45449.1} OS=Nectria haematococca (strain 77-13-4 / ATCC MYA-4622 / FGSC 9596 / PE=4 SV=1
Fusarium0G097000.1	tr|S0E8A4|S0E8A4_GIBF5	0	374/448(83.48)	792	Uncharacterized protein {ECO:0000313|EMBL:CCT68708.1} OS=Gibberella fujikuroi (strain CBS 195.34 / IMI 58289 / NRRL A-6831) PE=4 SV=1
Fusarium0G097010.1	tr|C7YRF5|C7YRF5_NECH7	3.79E-80	121/122(99.18)	244	Putative uncharacterized protein {ECO:0000313|EMBL:EEU45448.1} OS=Nectria haematococca (strain 77-13-4 / ATCC MYA-4622 / FGSC 9596 / PE=4 SV=1
Fusarium0G097020.1	tr|C7YRF4|C7YRF4_NECH7	0	380/408(93.14)	791	Putative uncharacterized protein {ECO:0000313|EMBL:EEU45068.1} (Fragment) OS=Nectria haematococca (strain 77-13-4 / ATCC MYA-4622 / FGSC 9596 / PE=4 SV=1
Fusarium0G097030.1	tr|K3VP90|K3VP90_FUSPC	1.50E-136	210/346(60.69)	401	Uncharacterized protein {ECO:0000313|EMBL:EKJ76709.1} OS=Fusarium pseudograminearum (strain CS3096) PE=4 SV=1
Fusarium0G097040.1	tr|C7YRF3|C7YRF3_NECH7	4.16E-96	141/141(100.00)	304	Putative uncharacterized protein {ECO:0000313|EMBL:EEU45067.1} OS=Nectria haematococca (strain 77-13-4 / ATCC MYA-4622 / FGSC 9596 / PE=4 SV=1
Fusarium0G097050.1	tr|C7YRF2|C7YRF2_NECH7	0	691/702(98.43)	1404	Putative uncharacterized protein {ECO:0000313|EMBL:EEU45066.1} OS=Nectria haematococca (strain 77-13-4 / ATCC MYA-4622 / FGSC 9596 / PE=4 SV=1
Fusarium0G097060.1	tr|C7YRF1|C7YRF1_NECH7	0	540/541(99.82)	1127	Predicted protein {ECO:0000313|EMBL:EEU45447.1} OS=Nectria haematococca (strain 77-13-4 / ATCC MYA-4622 / FGSC 9596 / PE=4 SV=1
Fusarium0G097070.1	tr|C7YRF0|C7YRF0_NECH7	0	1205/1270(94.88)	2385	Putative uncharacterized protein {ECO:0000313|EMBL:EEU45446.1} OS=Nectria haematococca (strain 77-13-4 / ATCC MYA-4622 / FGSC 9596 / PE=4 SV=1
Fusarium0G097080.1	tr|C7YRE9|C7YRE9_NECH7	0	300/317(94.64)	632	Predicted protein {ECO:0000313|EMBL:EEU45065.1} OS=Nectria haematococca (strain 77-13-4 / ATCC MYA-4622 / FGSC 9596 / PE=4 SV=1
Fusarium0G097090.1	tr|C7YRE8|C7YRE8_NECH7	0	551/595(92.61)	1116	Predicted protein {ECO:0000313|EMBL:EEU45064.1} OS=Nectria haematococca (strain 77-13-4 / ATCC MYA-4622 / FGSC 9596 / PE=4 SV=1
Fusarium0G097100.1	tr|K3VRT6|K3VRT6_FUSPC	6.76E-99	159/220(72.27)	295	Uncharacterized protein {ECO:0000313|EMBL:EKJ76703.1} OS=Fusarium pseudograminearum (strain CS3096) PE=4 SV=1
Fusarium0G097110.1	tr|C7YRE7|C7YRE7_NECH7	0	469/552(84.96)	668	Putative uncharacterized protein {ECO:0000313|EMBL:EEU45063.1} OS=Nectria haematococca (strain 77-13-4 / ATCC MYA-4622 / FGSC 9596 / PE=4 SV=1
Fusarium0G097120.1	tr|C7YRE6|C7YRE6_NECH7	8.37E-113	157/157(100.00)	326	Predicted protein {ECO:0000313|EMBL:EEU45445.1} OS=Nectria haematococca (strain 77-13-4 / ATCC MYA-4622 / FGSC 9596 / PE=3 SV=1
Fusarium0G097130.1	tr|C7YRE5|C7YRE5_NECH7	0	578/579(99.83)	1212	Asparagine synthetase {ECO:0000256|PIRNR:PIRNR001589} OS=Nectria haematococca (strain 77-13-4 / ATCC MYA-4622 / FGSC 9596 / PE=4 SV=1
Fusarium0G097140.1	tr|J9MRG2|J9MRG2_FUSO4	0	280/283(98.94)	563	Uncharacterized protein {ECO:0000313|EnsemblFungi:FOXG_05491P0} OS=Fusarium oxysporum f. sp. lycopersici (strain 4287 / CBS 123668 / FGSC PE=4 SV=1
Fusarium0G097150.1	tr|C7YRE3|C7YRE3_NECH7	0	303/313(96.81)	612	Putative uncharacterized protein {ECO:0000313|EMBL:EEU45062.1} OS=Nectria haematococca (strain 77-13-4 / ATCC MYA-4622 / FGSC 9596 / PE=4 SV=1
Fusarium0G097160.1	tr|C7YRE2|C7YRE2_NECH7	0	582/585(99.49)	1214	alpha-1,2-Mannosidase {ECO:0000256|RuleBase:RU361193} OS=Nectria haematococca (strain 77-13-4 / ATCC MYA-4622 / FGSC 9596 / PE=3 SV=1
Fusarium0G097170.1	tr|W7LX99|W7LX99_GIBM7	0	1008/1084(92.99)	2081	Regulator-nonsense transcripts 1 {ECO:0000313|EMBL:EWG40110.1} OS=Gibberella moniliformis (strain M3125 / FGSC 7600) PE=4 SV=1
Fusarium0G097180.1	tr|C7YRE0|C7YRE0_NECH7	0	290/292(99.32)	592	Putative uncharacterized protein {ECO:0000313|EMBL:EEU45441.1} OS=Nectria haematococca (strain 77-13-4 / ATCC MYA-4622 / FGSC 9596 / PE=4 SV=1
Fusarium0G097190.1	tr|C7YRD9|C7YRD9_NECH7	0	612/613(99.84)	1266	Predicted protein {ECO:0000313|EMBL:EEU45060.1} OS=Nectria haematococca (strain 77-13-4 / ATCC MYA-4622 / FGSC 9596 / PE=4 SV=1
Fusarium0G097200.1	tr|C7YRD8|C7YRD8_NECH7	2.01E-172	237/266(89.10)	487	Putative uncharacterized protein {ECO:0000313|EMBL:EEU45440.1} OS=Nectria haematococca (strain 77-13-4 / ATCC MYA-4622 / FGSC 9596 / PE=4 SV=1
Fusarium0G097210.1	tr|C7YRD6|C7YRD6_NECH7	0	631/660(95.61)	1320	Putative uncharacterized protein {ECO:0000313|EMBL:EEU45438.1} OS=Nectria haematococca (strain 77-13-4 / ATCC MYA-4622 / FGSC 9596 / PE=4 SV=1
Fusarium0G097220.1	tr|W7LXH4|W7LXH4_GIBM7	0	406/417(97.36)	837	GTPase {ECO:0000313|EMBL:EWG40099.1} OS=Gibberella moniliformis (strain M3125 / FGSC 7600) PE=4 SV=1
Fusarium0G097230.1	tr|C7YRD4|C7YRD4_NECH7	0	377/429(87.88)	746	Putative uncharacterized protein SDG2122 {ECO:0000313|EMBL:EEU45437.1} OS=Nectria haematococca (strain 77-13-4 / ATCC MYA-4622 / FGSC 9596 / PE=4 SV=1
Fusarium0G097240.1	tr|C7YRD3|C7YRD3_NECH7	0	850/896(94.87)	1752	Predicted protein {ECO:0000313|EMBL:EEU45436.1} OS=Nectria haematococca (strain 77-13-4 / ATCC MYA-4622 / FGSC 9596 / PE=4 SV=1
Fusarium0G097250.1	tr|C7YRD2|C7YRD2_NECH7	0	337/358(94.13)	681	Putative uncharacterized protein {ECO:0000313|EMBL:EEU45435.1} OS=Nectria haematococca (strain 77-13-4 / ATCC MYA-4622 / FGSC 9596 / PE=4 SV=1
Fusarium0G097260.1	tr|C7YRD1|C7YRD1_NECH7	0	599/607(98.68)	1219	Putative uncharacterized protein PAFD2101 {ECO:0000313|EMBL:EEU45058.1} OS=Nectria haematococca (strain 77-13-4 / ATCC MYA-4622 / FGSC 9596 / PE=4 SV=1
Fusarium0G097270.1	tr|C7YRD0|C7YRD0_NECH7	1.26E-177	240/242(99.17)	497	Predicted protein {ECO:0000313|EMBL:EEU45434.1} OS=Nectria haematococca (strain 77-13-4 / ATCC MYA-4622 / FGSC 9596 / PE=4 SV=1
Fusarium0G097280.1	tr|C7YRC9|C7YRC9_NECH7	0	1781/1818(97.96)	3672	Predicted protein {ECO:0000313|EMBL:EEU45057.1} OS=Nectria haematococca (strain 77-13-4 / ATCC MYA-4622 / FGSC 9596 / PE=4 SV=1
Fusarium0G097290.1	tr|C7YRC8|C7YRC8_NECH7	0	604/635(95.12)	1233	Putative uncharacterized protein {ECO:0000313|EMBL:EEU45433.1} OS=Nectria haematococca (strain 77-13-4 / ATCC MYA-4622 / FGSC 9596 / PE=3 SV=1
Fusarium0G097300.1	tr|C7YRC7|C7YRC7_NECH7	0	350/354(98.87)	715	Putative uncharacterized protein {ECO:0000313|EMBL:EEU45432.1} OS=Nectria haematococca (strain 77-13-4 / ATCC MYA-4622 / FGSC 9596 / PE=4 SV=1
Fusarium0G097310.1	tr|C7YRC6|C7YRC6_NECH7	0	755/756(99.87)	1582	Predicted protein {ECO:0000313|EMBL:EEU45056.1} OS=Nectria haematococca (strain 77-13-4 / ATCC MYA-4622 / FGSC 9596 / PE=4 SV=1
Fusarium0G097320.1	tr|C7YRC5|C7YRC5_NECH7	0	539/553(97.47)	1104	Predicted protein {ECO:0000313|EMBL:EEU45055.1} OS=Nectria haematococca (strain 77-13-4 / ATCC MYA-4622 / FGSC 9596 / PE=4 SV=1
Fusarium0G097330.1	tr|C7YRC4|C7YRC4_NECH7	0	455/475(95.79)	928	Putative uncharacterized protein {ECO:0000313|EMBL:EEU45054.1} OS=Nectria haematococca (strain 77-13-4 / ATCC MYA-4622 / FGSC 9596 / PE=4 SV=1
Fusarium0G097340.1	tr|C7YRC3|C7YRC3_NECH7	0	618/649(95.22)	1263	Predicted protein {ECO:0000313|EMBL:EEU45053.1} OS=Nectria haematococca (strain 77-13-4 / ATCC MYA-4622 / FGSC 9596 / PE=4 SV=1
Fusarium0G097350.1	tr|C7YRC2|C7YRC2_NECH7	0	432/456(94.74)	879	Predicted protein {ECO:0000313|EMBL:EEU45431.1} OS=Nectria haematococca (strain 77-13-4 / ATCC MYA-4622 / FGSC 9596 / PE=4 SV=1
Fusarium0G097360.1	tr|C7YRC1|C7YRC1_NECH7	0	394/397(99.24)	805	cAMP-dependent protein kinase regulatory subunit {ECO:0000256|PIRNR:PIRNR000548} OS=Nectria haematococca (strain 77-13-4 / ATCC MYA-4622 / FGSC 9596 / PE=3 SV=1
Fusarium0G097370.1	tr|C7YRC0|C7YRC0_NECH7	3.46E-138	202/205(98.54)	394	Predicted protein {ECO:0000313|EMBL:EEU45052.1} OS=Nectria haematococca (strain 77-13-4 / ATCC MYA-4622 / FGSC 9596 / PE=4 SV=1
Fusarium0G097380.1	tr|C7YRB9|C7YRB9_NECH7	7.39E-86	125/127(98.43)	255	Putative uncharacterized protein {ECO:0000313|EMBL:EEU45051.1} OS=Nectria haematococca (strain 77-13-4 / ATCC MYA-4622 / FGSC 9596 / PE=4 SV=1
Fusarium0G097390.1	tr|C7YRB8|C7YRB8_NECH7	0	1396/1409(99.08)	2870	Transcription elongation factor SPT6 {ECO:0000313|EMBL:EEU45050.1} OS=Nectria haematococca (strain 77-13-4 / ATCC MYA-4622 / FGSC 9596 / PE=4 SV=1
Fusarium0G097400.1	tr|C7YRB7|C7YRB7_NECH7	0	505/507(99.61)	1036	Predicted protein {ECO:0000313|EMBL:EEU45429.1} OS=Nectria haematococca (strain 77-13-4 / ATCC MYA-4622 / FGSC 9596 / PE=4 SV=1
Fusarium0G097410.1	tr|C7YRB6|C7YRB6_NECH7	1.27E-168	229/236(97.03)	474	Putative uncharacterized protein {ECO:0000313|EMBL:EEU45049.1} OS=Nectria haematococca (strain 77-13-4 / ATCC MYA-4622 / FGSC 9596 / PE=4 SV=1
Fusarium0G097420.1	tr|C7YRB5|C7YRB5_NECH7	5.24E-123	193/306(63.07)	363	Putative uncharacterized protein {ECO:0000313|EMBL:EEU45428.1} OS=Nectria haematococca (strain 77-13-4 / ATCC MYA-4622 / FGSC 9596 / PE=4 SV=1
Fusarium0G097430.1	tr|C7YRB3|C7YRB3_NECH7	0	543/546(99.45)	1103	Putative uncharacterized protein {ECO:0000313|EMBL:EEU45427.1} OS=Nectria haematococca (strain 77-13-4 / ATCC MYA-4622 / FGSC 9596 / PE=4 SV=1
Fusarium0G097440.1	tr|C7YRB4|C7YRB4_NECH7	0	292/315(92.70)	593	NADH-cytochrome b5 reductase {ECO:0000256|RuleBase:RU361226} OS=Nectria haematococca (strain 77-13-4 / ATCC MYA-4622 / FGSC 9596 / PE=3 SV=1
Fusarium0G097450.1	tr|C7YRB2|C7YRB2_NECH7	0	380/390(97.44)	789	Putative uncharacterized protein {ECO:0000313|EMBL:EEU45426.1} OS=Nectria haematococca (strain 77-13-4 / ATCC MYA-4622 / FGSC 9596 / PE=4 SV=1
Fusarium0G097460.1	tr|C7YRB1|C7YRB1_NECH7	0	952/1047(90.93)	1877	Predicted protein {ECO:0000313|EMBL:EEU45425.1} OS=Nectria haematococca (strain 77-13-4 / ATCC MYA-4622 / FGSC 9596 / PE=4 SV=1
Fusarium0G097470.1	tr|C7YRB0|C7YRB0_NECH7	0	746/763(97.77)	1529	Putative uncharacterized protein {ECO:0000313|EMBL:EEU45047.1} OS=Nectria haematococca (strain 77-13-4 / ATCC MYA-4622 / FGSC 9596 / PE=4 SV=1
Fusarium0G097480.1	tr|C7YRA9|C7YRA9_NECH7	9.13E-160	224/233(96.14)	451	Putative uncharacterized protein {ECO:0000313|EMBL:EEU45424.1} OS=Nectria haematococca (strain 77-13-4 / ATCC MYA-4622 / FGSC 9596 / PE=4 SV=1
Fusarium0G097490.1	tr|C7YRA8|C7YRA8_NECH7	0	690/695(99.28)	1431	Predicted protein {ECO:0000313|EMBL:EEU45423.1} OS=Nectria haematococca (strain 77-13-4 / ATCC MYA-4622 / FGSC 9596 / PE=4 SV=1
Fusarium0G097500.1	tr|C7YRA7|C7YRA7_NECH7	0	524/546(95.97)	1082	Isocitrate lyase {ECO:0000256|PIRNR:PIRNR001362} OS=Nectria haematococca (strain 77-13-4 / ATCC MYA-4622 / FGSC 9596 / PE=3 SV=1
Fusarium0G097510.1	tr|C7YRA6|C7YRA6_NECH7	0	685/736(93.07)	1404	Trehalase {ECO:0000256|RuleBase:RU361180} OS=Nectria haematococca (strain 77-13-4 / ATCC MYA-4622 / FGSC 9596 / PE=3 SV=1
Fusarium0G097520.1	tr|C7YRA5|C7YRA5_NECH7	4.08E-176	238/243(97.94)	493	Putative uncharacterized protein {ECO:0000313|EMBL:EEU45044.1} OS=Nectria haematococca (strain 77-13-4 / ATCC MYA-4622 / FGSC 9596 / PE=4 SV=1
Fusarium0G097530.1	tr|C7YRA4|C7YRA4_NECH7	0	476/476(100.00)	987	Predicted protein {ECO:0000313|EMBL:EEU45043.1} OS=Nectria haematococca (strain 77-13-4 / ATCC MYA-4622 / FGSC 9596 / PE=4 SV=1
Fusarium0G097540.1	tr|C7YRA3|C7YRA3_NECH7	0	615/620(99.19)	1268	Putative uncharacterized protein {ECO:0000313|EMBL:EEU45422.1} OS=Nectria haematococca (strain 77-13-4 / ATCC MYA-4622 / FGSC 9596 / PE=4 SV=1
Fusarium0G097550.1	tr|C7YRA2|C7YRA2_NECH7	0	339/339(100.00)	699	ATPase GET3 {ECO:0000256|HAMAP-Rule:MF_03112} OS=Nectria haematococca (strain 77-13-4 / ATCC MYA-4622 / FGSC 9596 / PE=3 SV=1
Fusarium0G097560.1	tr|C7YRA1|C7YRA1_NECH7	0	428/430(99.53)	893	Putative uncharacterized protein {ECO:0000313|EMBL:EEU45041.1} OS=Nectria haematococca (strain 77-13-4 / ATCC MYA-4622 / FGSC 9596 / PE=4 SV=1
Fusarium0G097570.1	tr|C7YRA0|C7YRA0_NECH7	1.92E-78	121/146(82.88)	237	5-hydroxyisourate hydrolase {ECO:0000256|RuleBase:RU004307} OS=Nectria haematococca (strain 77-13-4 / ATCC MYA-4622 / FGSC 9596 / PE=3 SV=1
Fusarium0G097580.1	tr|W7LX25|W7LX25_GIBM7	3.08E-85	132/173(76.30)	257	Uncharacterized protein {ECO:0000313|EMBL:EWG40025.1} OS=Gibberella moniliformis (strain M3125 / FGSC 7600) PE=4 SV=1
Fusarium0G097590.1	tr|C7YR99|C7YR99_NECH7	0	1013/1035(97.87)	2074	FACT complex protein {ECO:0000313|EMBL:EEU45040.1} OS=Nectria haematococca (strain 77-13-4 / ATCC MYA-4622 / FGSC 9596 / PE=4 SV=1
Fusarium0G097600.1	tr|C7YR98|C7YR98_NECH7	1.08E-102	148/160(92.50)	303	Predicted protein {ECO:0000313|EMBL:EEU45420.1} OS=Nectria haematococca (strain 77-13-4 / ATCC MYA-4622 / FGSC 9596 / PE=4 SV=1
Fusarium0G097610.1	tr|K3W148|K3W148_FUSPC	1.03E-92	146/201(72.64)	280	Uncharacterized protein {ECO:0000313|EMBL:EKJ75275.1} OS=Fusarium pseudograminearum (strain CS3096) PE=4 SV=1
Fusarium0G097620.1	tr|C7YR97|C7YR97_NECH7	0	253/257(98.44)	522	Predicted protein {ECO:0000313|EMBL:EEU45419.1} OS=Nectria haematococca (strain 77-13-4 / ATCC MYA-4622 / FGSC 9596 / PE=4 SV=1
Fusarium0G097630.1	tr|C7YR96|C7YR96_NECH7	0	302/312(96.79)	618	Predicted protein {ECO:0000313|EMBL:EEU45039.1} OS=Nectria haematococca (strain 77-13-4 / ATCC MYA-4622 / FGSC 9596 / PE=4 SV=1
Fusarium0G097640.1	tr|W9PPU7|W9PPU7_FUSOX	3.69E-107	150/161(93.17)	311	AP-1 complex subunit sigma-1 {ECO:0000313|EMBL:EXA45026.1} OS=Fusarium oxysporum f. sp. pisi HDV247 PE=4 SV=1
Fusarium0G097650.1	tr|C7YR94|C7YR94_NECH7	0	331/331(100.00)	689	Repressor of RNA polymerase III transcription MAF1 {ECO:0000256|PIRNR:PIRNR037240} OS=Nectria haematococca (strain 77-13-4 / ATCC MYA-4622 / FGSC 9596 / PE=3 SV=1
Fusarium0G097660.1	tr|C7YR93|C7YR93_NECH7	0	1030/1149(89.64)	2070	Predicted protein {ECO:0000313|EMBL:EEU45038.1} OS=Nectria haematococca (strain 77-13-4 / ATCC MYA-4622 / FGSC 9596 / PE=4 SV=1
Fusarium0G097670.1	tr|C7YR92|C7YR92_NECH7	0	822/861(95.47)	1692	Putative uncharacterized protein {ECO:0000313|EMBL:EEU45416.1} OS=Nectria haematococca (strain 77-13-4 / ATCC MYA-4622 / FGSC 9596 / PE=3 SV=1
Fusarium0G097680.1	tr|C7YR91|C7YR91_NECH7	0	1233/1267(97.32)	2459	Putative uncharacterized protein {ECO:0000313|EMBL:EEU45415.1} OS=Nectria haematococca (strain 77-13-4 / ATCC MYA-4622 / FGSC 9596 / PE=4 SV=1
Fusarium0G097690.1	tr|C7YR90|C7YR90_NECH7	2.60E-120	175/179(97.77)	347	Putative uncharacterized protein {ECO:0000313|EMBL:EEU45037.1} OS=Nectria haematococca (strain 77-13-4 / ATCC MYA-4622 / FGSC 9596 / PE=4 SV=1
Fusarium0G097700.1	tr|C7YR89|C7YR89_NECH7	0	500/503(99.40)	1038	Predicted protein {ECO:0000313|EMBL:EEU45036.1} OS=Nectria haematococca (strain 77-13-4 / ATCC MYA-4622 / FGSC 9596 / PE=3 SV=1
Fusarium0G097710.1	tr|C7YR88|C7YR88_NECH7	0	403/423(95.27)	820	Predicted protein {ECO:0000313|EMBL:EEU45414.1} OS=Nectria haematococca (strain 77-13-4 / ATCC MYA-4622 / FGSC 9596 / PE=4 SV=1
Fusarium0G097720.1	tr|C7YR87|C7YR87_NECH7	0	435/493(88.24)	878	Putative uncharacterized protein {ECO:0000313|EMBL:EEU45413.1} OS=Nectria haematococca (strain 77-13-4 / ATCC MYA-4622 / FGSC 9596 / PE=4 SV=1
Fusarium0G097730.1	tr|C7YR86|C7YR86_NECH7	0	582/619(94.02)	1207	Putative uncharacterized protein {ECO:0000313|EMBL:EEU45412.1} OS=Nectria haematococca (strain 77-13-4 / ATCC MYA-4622 / FGSC 9596 / PE=4 SV=1
Fusarium0G097740.1	tr|C7YR85|C7YR85_NECH7	0	369/395(93.42)	742	Predicted protein {ECO:0000313|EMBL:EEU45411.1} OS=Nectria haematococca (strain 77-13-4 / ATCC MYA-4622 / FGSC 9596 / PE=4 SV=1
Fusarium0G097750.1	tr|C7YR84|C7YR84_NECH7	0	285/362(78.73)	557	Glutamine synthetase {ECO:0000256|RuleBase:RU004356} OS=Nectria haematococca (strain 77-13-4 / ATCC MYA-4622 / FGSC 9596 / PE=3 SV=1
Fusarium0G097760.1	tr|C7YR83|C7YR83_NECH7	0	404/407(99.26)	829	Chorismate synthase {ECO:0000256|RuleBase:RU000605} OS=Nectria haematococca (strain 77-13-4 / ATCC MYA-4622 / FGSC 9596 / PE=3 SV=1
Fusarium0G097770.1	tr|C7YR82|C7YR82_NECH7	0	706/755(93.51)	1462	Putative uncharacterized protein {ECO:0000313|EMBL:EEU45035.1} OS=Nectria haematococca (strain 77-13-4 / ATCC MYA-4622 / FGSC 9596 / PE=4 SV=1
Fusarium0G097780.1	tr|C7YR81|C7YR81_NECH7	4.79E-115	160/162(98.77)	333	Putative uncharacterized protein {ECO:0000313|EMBL:EEU45408.1} OS=Nectria haematococca (strain 77-13-4 / ATCC MYA-4622 / FGSC 9596 / PE=4 SV=1
Fusarium0G097790.1	tr|C7YR79|C7YR79_NECH7	0	710/781(90.91)	1366	Putative uncharacterized protein {ECO:0000313|EMBL:EEU45407.1} OS=Nectria haematococca (strain 77-13-4 / ATCC MYA-4622 / FGSC 9596 / PE=4 SV=1
Fusarium0G097800.1	tr|C7YR78|C7YR78_NECH7	0	682/744(91.67)	1331	Putative uncharacterized protein {ECO:0000313|EMBL:EEU45033.1} OS=Nectria haematococca (strain 77-13-4 / ATCC MYA-4622 / FGSC 9596 / PE=4 SV=1
Fusarium0G097810.1	tr|C7YR77|C7YR77_NECH7	0	306/313(97.76)	620	Predicted protein {ECO:0000313|EMBL:EEU45032.1} OS=Nectria haematococca (strain 77-13-4 / ATCC MYA-4622 / FGSC 9596 / PE=4 SV=1
Fusarium0G097820.1	tr|C7YR76|C7YR76_NECH7	0	285/307(92.83)	582	Predicted protein {ECO:0000313|EMBL:EEU45406.1} OS=Nectria haematococca (strain 77-13-4 / ATCC MYA-4622 / FGSC 9596 / PE=4 SV=1
Fusarium0G097830.1	tr|C7YR75|C7YR75_NECH7	0	373/394(94.67)	736	Putative uncharacterized protein {ECO:0000313|EMBL:EEU45031.1} OS=Nectria haematococca (strain 77-13-4 / ATCC MYA-4622 / FGSC 9596 / PE=4 SV=1
Fusarium0G097840.1	tr|C7YR74|C7YR74_NECH7	0	253/253(100.00)	521	Predicted protein {ECO:0000313|EMBL:EEU45405.1} OS=Nectria haematococca (strain 77-13-4 / ATCC MYA-4622 / FGSC 9596 / PE=4 SV=1
Fusarium0G097850.1	tr|C7YR73|C7YR73_NECH7	1.31E-115	163/166(98.19)	334	Predicted protein {ECO:0000313|EMBL:EEU45404.1} (Fragment) OS=Nectria haematococca (strain 77-13-4 / ATCC MYA-4622 / FGSC 9596 / PE=4 SV=1
Fusarium0G097860.1	tr|C7YR72|C7YR72_NECH7	1.43E-95	141/148(95.27)	281	Putative uncharacterized protein {ECO:0000313|EMBL:EEU45030.1} OS=Nectria haematococca (strain 77-13-4 / ATCC MYA-4622 / FGSC 9596 / PE=4 SV=1
Fusarium0G097870.1	tr|A0A010QCH7|A0A010QCH7_9PEZI	8.86E-38	64/81(79.01)	129	Conidiation protein 6 {ECO:0000313|EMBL:EXF74480.1} OS=Colletotrichum fioriniae PJ7 PE=4 SV=1
Fusarium0G097880.1	tr|K3W1M2|K3W1M2_FUSPC	0	312/317(98.42)	652	Uncharacterized protein {ECO:0000313|EMBL:EKJ76145.1} OS=Fusarium pseudograminearum (strain CS3096) PE=4 SV=1
Fusarium0G097890.1	tr|C7YR70|C7YR70_NECH7	0	302/302(100.00)	621	Predicted protein {ECO:0000313|EMBL:EEU45403.1} OS=Nectria haematococca (strain 77-13-4 / ATCC MYA-4622 / FGSC 9596 / PE=4 SV=1
Fusarium0G097900.1	tr|C7YR69|C7YR69_NECH7	0	275/294(93.54)	566	Predicted protein {ECO:0000313|EMBL:EEU45028.1} OS=Nectria haematococca (strain 77-13-4 / ATCC MYA-4622 / FGSC 9596 / PE=3 SV=1
Fusarium0G097910.1	tr|C7YR68|C7YR68_NECH7	0	344/358(96.09)	707	Predicted protein {ECO:0000313|EMBL:EEU45402.1} OS=Nectria haematococca (strain 77-13-4 / ATCC MYA-4622 / FGSC 9596 / PE=4 SV=1
Fusarium0G097920.1	tr|C7YR67|C7YR67_NECH7	0	344/346(99.42)	711	Predicted protein {ECO:0000313|EMBL:EEU45401.1} OS=Nectria haematococca (strain 77-13-4 / ATCC MYA-4622 / FGSC 9596 / PE=4 SV=1
Fusarium0G097930.1	tr|C7YR66|C7YR66_NECH7	1.30E-106	153/156(98.08)	310	Predicted protein {ECO:0000313|EMBL:EEU45027.1} OS=Nectria haematococca (strain 77-13-4 / ATCC MYA-4622 / FGSC 9596 / PE=4 SV=1
Fusarium0G097940.1	tr|C7YR65|C7YR65_NECH7	0	713/720(99.03)	1472	Predicted protein {ECO:0000313|EMBL:EEU45400.1} OS=Nectria haematococca (strain 77-13-4 / ATCC MYA-4622 / FGSC 9596 / PE=4 SV=1
Fusarium0G097950.1	tr|C7YR64|C7YR64_NECH7	0	453/481(94.18)	885	Putative uncharacterized protein {ECO:0000313|EMBL:EEU45026.1} OS=Nectria haematococca (strain 77-13-4 / ATCC MYA-4622 / FGSC 9596 / PE=4 SV=1
Fusarium0G097960.1	tr|C7YR63|C7YR63_NECH7	8.62E-53	83/85(97.65)	167	Putative uncharacterized protein {ECO:0000313|EMBL:EEU45025.1} OS=Nectria haematococca (strain 77-13-4 / ATCC MYA-4622 / FGSC 9596 / PE=4 SV=1
Fusarium0G097970.1	tr|C7YR62|C7YR62_NECH7	0	395/462(85.50)	790	Tubulin gamma chain {ECO:0000256|RuleBase:RU003506} OS=Nectria haematococca (strain 77-13-4 / ATCC MYA-4622 / FGSC 9596 / PE=3 SV=1
Fusarium0G097980.1	tr|W9K611|W9K611_FUSOX	0	905/1233(73.40)	1631	Uncharacterized protein {ECO:0000313|EMBL:EWZ37395.1} OS=Fusarium oxysporum Fo47 PE=4 SV=1
Fusarium0G097990.1	tr|C7YR61|C7YR61_NECH7	0	821/880(93.30)	1667	Putative uncharacterized protein {ECO:0000313|EMBL:EEU45023.1} OS=Nectria haematococca (strain 77-13-4 / ATCC MYA-4622 / FGSC 9596 / PE=4 SV=1
Fusarium0G098000.1	tr|C7YR60|C7YR60_NECH7	0	730/735(99.32)	1449	Putative uncharacterized protein {ECO:0000313|EMBL:EEU45022.1} OS=Nectria haematococca (strain 77-13-4 / ATCC MYA-4622 / FGSC 9596 / PE=4 SV=1
Fusarium0G098010.1	tr|C7YR59|C7YR59_NECH7	2.20E-120	177/181(97.79)	347	Putative uncharacterized protein {ECO:0000313|EMBL:EEU45399.1} OS=Nectria haematococca (strain 77-13-4 / ATCC MYA-4622 / FGSC 9596 / PE=4 SV=1
Fusarium0G098020.1	tr|C7YR58|C7YR58_NECH7	0	673/676(99.56)	1399	Transketolase {ECO:0000256|RuleBase:RU004996} OS=Nectria haematococca (strain 77-13-4 / ATCC MYA-4622 / FGSC 9596 / PE=3 SV=1
Fusarium0G098030.1	tr|C7YR57|C7YR57_NECH7	0	347/393(88.30)	668	Putative uncharacterized protein {ECO:0000313|EMBL:EEU45398.1} OS=Nectria haematococca (strain 77-13-4 / ATCC MYA-4622 / FGSC 9596 / PE=4 SV=1
Fusarium0G098040.1	tr|C7YR56|C7YR56_NECH7	0	917/941(97.45)	1891	Predicted protein {ECO:0000313|EMBL:EEU45020.1} OS=Nectria haematococca (strain 77-13-4 / ATCC MYA-4622 / FGSC 9596 / PE=4 SV=1
Fusarium0G098050.1	tr|C7YR55|C7YR55_NECH7	2.64E-81	120/121(99.17)	244	Predicted protein {ECO:0000313|EMBL:EEU45019.1} OS=Nectria haematococca (strain 77-13-4 / ATCC MYA-4622 / FGSC 9596 / PE=4 SV=1
Fusarium0G098060.1	tr|C7YR54|C7YR54_NECH7	2.31E-107	161/161(100.00)	312	Predicted protein {ECO:0000313|EMBL:EEU45397.1} OS=Nectria haematococca (strain 77-13-4 / ATCC MYA-4622 / FGSC 9596 / PE=3 SV=1
Fusarium0G098070.1	tr|C7YR53|C7YR53_NECH7	0	573/580(98.79)	1191	Predicted protein {ECO:0000313|EMBL:EEU45018.1} OS=Nectria haematococca (strain 77-13-4 / ATCC MYA-4622 / FGSC 9596 / PE=4 SV=1
Fusarium0G098080.1	tr|C7YR52|C7YR52_NECH7	0	342/564(60.64)	632	Predicted protein {ECO:0000313|EMBL:EEU45396.1} OS=Nectria haematococca (strain 77-13-4 / ATCC MYA-4622 / FGSC 9596 / PE=4 SV=1
Fusarium0G098090.1	tr|C7YR51|C7YR51_NECH7	0	562/895(62.79)	1073	Predicted protein {ECO:0000313|EMBL:EEU45395.1} OS=Nectria haematococca (strain 77-13-4 / ATCC MYA-4622 / FGSC 9596 / PE=4 SV=1
Fusarium0G098100.1	tr|N4U0R0|N4U0R0_FUSC1	0	745/929(80.19)	1431	C-1-tetrahydrofolate synthase, cytoplasmic {ECO:0000313|EMBL:ENH62381.1} OS=Fusarium oxysporum f. sp. cubense (strain race 1) PE=3 SV=1
Fusarium0G098110.1	tr|C7YR49|C7YR49_NECH7	0	319/337(94.66)	653	Eukaryotic translation initiation factor 3 subunit I {ECO:0000256|HAMAP-Rule:MF_03008} OS=Nectria haematococca (strain 77-13-4 / ATCC MYA-4622 / FGSC 9596 / PE=3 SV=1
Fusarium0G098120.1	tr|C7YR48|C7YR48_NECH7	0	1077/1102(97.73)	2229	SWI/SNF family of DNA-dependent ATPase {ECO:0000313|EMBL:EEU45016.1} OS=Nectria haematococca (strain 77-13-4 / ATCC MYA-4622 / FGSC 9596 / PE=4 SV=1
Fusarium0G098130.1	tr|C7YR47|C7YR47_NECH7	1.18E-177	241/246(97.97)	498	Putative uncharacterized protein {ECO:0000313|EMBL:EEU45393.1} OS=Nectria haematococca (strain 77-13-4 / ATCC MYA-4622 / FGSC 9596 / PE=4 SV=1
Fusarium0G098140.1	tr|C7YR46|C7YR46_NECH7	0	792/798(99.25)	1649	E3 ubiquitin-protein ligase {ECO:0000256|PIRNR:PIRNR001569} OS=Nectria haematococca (strain 77-13-4 / ATCC MYA-4622 / FGSC 9596 / PE=4 SV=1
Fusarium0G098150.1	tr|C7YR45|C7YR45_NECH7	5.58E-163	221/223(99.10)	458	Putative uncharacterized protein {ECO:0000313|EMBL:EEU45015.1} OS=Nectria haematococca (strain 77-13-4 / ATCC MYA-4622 / FGSC 9596 / PE=3 SV=1
Fusarium0G098160.1	tr|C7YR44|C7YR44_NECH7	0	575/613(93.80)	1172	Predicted protein {ECO:0000313|EMBL:EEU45391.1} OS=Nectria haematococca (strain 77-13-4 / ATCC MYA-4622 / FGSC 9596 / PE=4 SV=1
Fusarium0G098170.1	tr|C7YR43|C7YR43_NECH7	0	609/613(99.35)	1275	Predicted protein {ECO:0000313|EMBL:EEU45014.1} OS=Nectria haematococca (strain 77-13-4 / ATCC MYA-4622 / FGSC 9596 / PE=4 SV=1
Fusarium0G098180.1	tr|C7YR42|C7YR42_NECH7	4.42E-118	167/167(100.00)	342	Putative uncharacterized protein {ECO:0000313|EMBL:EEU45013.1} (Fragment) OS=Nectria haematococca (strain 77-13-4 / ATCC MYA-4622 / FGSC 9596 / PE=4 SV=1
Fusarium0G098190.1	tr|C7YR41|C7YR41_NECH7	0	511/559(91.41)	750	Putative uncharacterized protein {ECO:0000313|EMBL:EEU45390.1} OS=Nectria haematococca (strain 77-13-4 / ATCC MYA-4622 / FGSC 9596 / PE=4 SV=1
Fusarium0G098200.1	tr|C7YR40|C7YR40_NECH7	0	357/399(89.47)	646	Putative uncharacterized protein {ECO:0000313|EMBL:EEU45012.1} OS=Nectria haematococca (strain 77-13-4 / ATCC MYA-4622 / FGSC 9596 / PE=4 SV=1
Fusarium0G098210.1	tr|C7YR39|C7YR39_NECH7	0	448/456(98.25)	911	Predicted protein {ECO:0000313|EMBL:EEU45389.1} OS=Nectria haematococca (strain 77-13-4 / ATCC MYA-4622 / FGSC 9596 / PE=4 SV=1
Fusarium0G098220.1	tr|C7YR38|C7YR38_NECH7	0	762/873(87.29)	1536	Putative uncharacterized protein {ECO:0000313|EMBL:EEU45388.1} (Fragment) OS=Nectria haematococca (strain 77-13-4 / ATCC MYA-4622 / FGSC 9596 / PE=4 SV=1
Fusarium0G098230.1	tr|C7YTC4|C7YTC4_NECH7	0	1098/1123(97.77)	2278	Predicted protein {ECO:0000313|EMBL:EEU45387.1} OS=Nectria haematococca (strain 77-13-4 / ATCC MYA-4622 / FGSC 9596 / PE=4 SV=1
Fusarium0G098240.1	tr|C7YTC3|C7YTC3_NECH7	0	737/749(98.40)	1480	Putative uncharacterized protein {ECO:0000313|EMBL:EEU45011.1} OS=Nectria haematococca (strain 77-13-4 / ATCC MYA-4622 / FGSC 9596 / PE=4 SV=1
Fusarium0G098250.1	tr|C7YTC2|C7YTC2_NECH7	0	665/706(94.19)	1318	Putative uncharacterized protein {ECO:0000313|EMBL:EEU45010.1} OS=Nectria haematococca (strain 77-13-4 / ATCC MYA-4622 / FGSC 9596 / PE=4 SV=1
Fusarium0G098260.1	tr|C7YTC1|C7YTC1_NECH7	0	301/302(99.67)	615	Predicted protein {ECO:0000313|EMBL:EEU45009.1} OS=Nectria haematococca (strain 77-13-4 / ATCC MYA-4622 / FGSC 9596 / PE=3 SV=1
Fusarium0G098270.1	tr|C7YTC0|C7YTC0_NECH7	0	271/284(95.42)	573	Putative uncharacterized protein {ECO:0000313|EMBL:EEU45386.1} OS=Nectria haematococca (strain 77-13-4 / ATCC MYA-4622 / FGSC 9596 / PE=4 SV=1
Fusarium0G098280.1	tr|C7YTB9|C7YTB9_NECH7	1.15E-176	244/279(87.46)	497	Putative uncharacterized protein {ECO:0000313|EMBL:EEU45008.1} OS=Nectria haematococca (strain 77-13-4 / ATCC MYA-4622 / FGSC 9596 / PE=4 SV=1
Fusarium0G098290.1	tr|C7YTB8|C7YTB8_NECH7	0	382/407(93.86)	767	Putative uncharacterized protein {ECO:0000313|EMBL:EEU45385.1} OS=Nectria haematococca (strain 77-13-4 / ATCC MYA-4622 / FGSC 9596 / PE=4 SV=1
Fusarium0G098300.1	tr|I1S004|I1S004_GIBZE	3.35E-155	225/380(59.21)	476	Uncharacterized protein {ECO:0000313|EMBL:ESU16677.1, ECO:0000313|EnsemblFungi:FGSG_10015P0} OS=Gibberella zeae (strain PH-1 / ATCC MYA-4620 / FGSC 9075 / NRRL 31084) PE=4 SV=1
Fusarium0G098310.1	tr|C7YTB5|C7YTB5_NECH7	0	349/356(98.03)	707	Putative uncharacterized protein {ECO:0000313|EMBL:EEU45384.1} OS=Nectria haematococca (strain 77-13-4 / ATCC MYA-4622 / FGSC 9596 / PE=4 SV=1
Fusarium0G098320.1	tr|C7YTB4|C7YTB4_NECH7	0	1220/1249(97.68)	2442	Putative uncharacterized protein {ECO:0000313|EMBL:EEU45005.1} OS=Nectria haematococca (strain 77-13-4 / ATCC MYA-4622 / FGSC 9596 / PE=4 SV=1
Fusarium0G098330.1	tr|C7YTB3|C7YTB3_NECH7	0	437/441(99.09)	866	Predicted protein {ECO:0000313|EMBL:EEU45004.1} OS=Nectria haematococca (strain 77-13-4 / ATCC MYA-4622 / FGSC 9596 / PE=4 SV=1
Fusarium0G098340.1	tr|C7YTB2|C7YTB2_NECH7	0	326/332(98.19)	660	Predicted protein {ECO:0000313|EMBL:EEU45003.1} OS=Nectria haematococca (strain 77-13-4 / ATCC MYA-4622 / FGSC 9596 / PE=4 SV=1
Fusarium0G098350.1	tr|C7YTB1|C7YTB1_NECH7	0	556/563(98.76)	1134	Predicted protein {ECO:0000313|EMBL:EEU45002.1} OS=Nectria haematococca (strain 77-13-4 / ATCC MYA-4622 / FGSC 9596 / PE=4 SV=1
Fusarium0G098360.1	tr|C7YTB0|C7YTB0_NECH7	0	389/396(98.23)	779	Putative uncharacterized protein {ECO:0000313|EMBL:EEU45383.1} OS=Nectria haematococca (strain 77-13-4 / ATCC MYA-4622 / FGSC 9596 / PE=4 SV=1
Fusarium0G098370.1	tr|C7YTA9|C7YTA9_NECH7	1.56E-92	142/172(82.56)	280	Putative uncharacterized protein {ECO:0000313|EMBL:EEU45382.1} OS=Nectria haematococca (strain 77-13-4 / ATCC MYA-4622 / FGSC 9596 / PE=4 SV=1
Fusarium0G098380.1	tr|C7YTA8|C7YTA8_NECH7	0	841/994(84.61)	1616	Putative uncharacterized protein {ECO:0000313|EMBL:EEU45381.1} OS=Nectria haematococca (strain 77-13-4 / ATCC MYA-4622 / FGSC 9596 / PE=4 SV=1
Fusarium0G098390.1	tr|C7YTA7|C7YTA7_NECH7	0	291/294(98.98)	606	Predicted protein {ECO:0000313|EMBL:EEU45001.1} OS=Nectria haematococca (strain 77-13-4 / ATCC MYA-4622 / FGSC 9596 / PE=4 SV=1
Fusarium0G098400.1	tr|C7YTA6|C7YTA6_NECH7	0	304/314(96.82)	624	Predicted protein {ECO:0000313|EMBL:EEU45380.1} OS=Nectria haematococca (strain 77-13-4 / ATCC MYA-4622 / FGSC 9596 / PE=3 SV=1
Fusarium0G098410.1	tr|C7YTA5|C7YTA5_NECH7	0	555/574(96.69)	1144	Putative uncharacterized protein {ECO:0000313|EMBL:EEU45379.1} OS=Nectria haematococca (strain 77-13-4 / ATCC MYA-4622 / FGSC 9596 / PE=4 SV=1
Fusarium0G098420.1	tr|C7YTA4|C7YTA4_NECH7	0	956/960(99.58)	1965	Predicted protein {ECO:0000313|EMBL:EEU45000.1} OS=Nectria haematococca (strain 77-13-4 / ATCC MYA-4622 / FGSC 9596 / PE=4 SV=1
Fusarium0G098430.1	tr|C7YTA3|C7YTA3_NECH7	0	564/605(93.22)	1006	Putative uncharacterized protein {ECO:0000313|EMBL:EEU45378.1} OS=Nectria haematococca (strain 77-13-4 / ATCC MYA-4622 / FGSC 9596 / PE=4 SV=1
Fusarium0G098440.1	tr|C7YTA2|C7YTA2_NECH7	0	651/682(95.45)	1341	Predicted protein {ECO:0000313|EMBL:EEU44999.1} OS=Nectria haematococca (strain 77-13-4 / ATCC MYA-4622 / FGSC 9596 / PE=4 SV=1
Fusarium0G098450.1	tr|C7YTA1|C7YTA1_NECH7	0	699/756(92.46)	1408	Predicted protein {ECO:0000313|EMBL:EEU44998.1} OS=Nectria haematococca (strain 77-13-4 / ATCC MYA-4622 / FGSC 9596 / PE=4 SV=1
Fusarium0G098460.1	tr|C7YTA0|C7YTA0_NECH7	4.47E-102	142/142(100.00)	297	Putative uncharacterized protein {ECO:0000313|EMBL:EEU44997.1} OS=Nectria haematococca (strain 77-13-4 / ATCC MYA-4622 / FGSC 9596 / PE=4 SV=1
Fusarium0G098470.1	tr|C7YT99|C7YT99_NECH7	0	459/477(96.23)	907	Putative uncharacterized protein {ECO:0000313|EMBL:EEU45377.1} (Fragment) OS=Nectria haematococca (strain 77-13-4 / ATCC MYA-4622 / FGSC 9596 / PE=4 SV=1
Fusarium0G098480.1	tr|C7YT98|C7YT98_NECH7	0	700/705(99.29)	1399	Putative uncharacterized protein {ECO:0000313|EMBL:EEU44996.1} OS=Nectria haematococca (strain 77-13-4 / ATCC MYA-4622 / FGSC 9596 / PE=4 SV=1
Fusarium0G098490.1	tr|C7YT97|C7YT97_NECH7	0	640/649(98.61)	1331	Predicted protein {ECO:0000313|EMBL:EEU44995.1} OS=Nectria haematococca (strain 77-13-4 / ATCC MYA-4622 / FGSC 9596 / PE=4 SV=1
Fusarium0G098500.1	tr|C7YT96|C7YT96_NECH7	0	619/717(86.33)	1069	Putative uncharacterized protein {ECO:0000313|EMBL:EEU44994.1} OS=Nectria haematococca (strain 77-13-4 / ATCC MYA-4622 / FGSC 9596 / PE=4 SV=1
Fusarium0G098510.1	tr|C7YT95|C7YT95_NECH7	1.14E-178	244/251(97.21)	500	Putative uncharacterized protein {ECO:0000313|EMBL:EEU44993.1} OS=Nectria haematococca (strain 77-13-4 / ATCC MYA-4622 / FGSC 9596 / PE=4 SV=1
Fusarium0G098520.1	tr|C7YT94|C7YT94_NECH7	0	339/347(97.69)	692	Putative uncharacterized protein {ECO:0000313|EMBL:EEU45376.1} OS=Nectria haematococca (strain 77-13-4 / ATCC MYA-4622 / FGSC 9596 / PE=4 SV=1
Fusarium0G098530.1	tr|C7YT93|C7YT93_NECH7	0	779/851(91.54)	1586	Predicted protein {ECO:0000313|EMBL:EEU44992.1} OS=Nectria haematococca (strain 77-13-4 / ATCC MYA-4622 / FGSC 9596 / PE=4 SV=1
Fusarium0G098540.1	tr|C7YT92|C7YT92_NECH7	0	304/304(100.00)	626	Predicted protein {ECO:0000313|EMBL:EEU45375.1} OS=Nectria haematococca (strain 77-13-4 / ATCC MYA-4622 / FGSC 9596 / PE=4 SV=1
Fusarium0G098550.1	tr|C7YT91|C7YT91_NECH7	0	272/273(99.63)	555	Predicted protein {ECO:0000313|EMBL:EEU45374.1} OS=Nectria haematococca (strain 77-13-4 / ATCC MYA-4622 / FGSC 9596 / PE=3 SV=1
Fusarium0G098560.1	tr|C7YT90|C7YT90_NECH7	0	431/436(98.85)	895	Predicted protein {ECO:0000313|EMBL:EEU45373.1} OS=Nectria haematococca (strain 77-13-4 / ATCC MYA-4622 / FGSC 9596 / PE=4 SV=1
Fusarium0G098570.1	tr|A0A098D8B8|A0A098D8B8_GIBZA	2.85E-121	173/241(71.78)	355	Fusarium graminearum chromosome 1, complete genome {ECO:0000313|EMBL:CEF75179.1} OS=Gibberella zeae (Wheat head blight fungus) PE=4 SV=1
Fusarium0G098580.1	tr|C7YT89|C7YT89_NECH7	3.42E-90	127/131(96.95)	266	Predicted protein {ECO:0000313|EMBL:EEU45372.1} OS=Nectria haematococca (strain 77-13-4 / ATCC MYA-4622 / FGSC 9596 / PE=4 SV=1
Fusarium0G098590.1	tr|C7YT87|C7YT87_NECH7	0	328/337(97.33)	676	Putative uncharacterized protein {ECO:0000313|EMBL:EEU45371.1} OS=Nectria haematococca (strain 77-13-4 / ATCC MYA-4622 / FGSC 9596 / PE=3 SV=1
Fusarium0G098600.1	tr|C7YT86|C7YT86_NECH7	0	297/310(95.81)	581	Putative uncharacterized protein {ECO:0000313|EMBL:EEU44990.1} OS=Nectria haematococca (strain 77-13-4 / ATCC MYA-4622 / FGSC 9596 / PE=4 SV=1
Fusarium0G098610.1	tr|C7YT85|C7YT85_NECH7	0	1005/1059(94.90)	2075	Putative uncharacterized protein {ECO:0000313|EMBL:EEU45370.1} (Fragment) OS=Nectria haematococca (strain 77-13-4 / ATCC MYA-4622 / FGSC 9596 / PE=4 SV=1
Fusarium0G098620.1	tr|X0CJ85|X0CJ85_FUSOX	0	1205/1474(81.75)	2452	Uncharacterized protein {ECO:0000313|EMBL:EXK91338.1} OS=Fusarium oxysporum f. sp. raphani 54005 PE=4 SV=1
Fusarium0G098630.1	tr|C7YT83|C7YT83_NECH7	0	2636/2684(98.21)	5340	Ribosomal protein L19 {ECO:0000256|RuleBase:RU000574} OS=Nectria haematococca (strain 77-13-4 / ATCC MYA-4622 / FGSC 9596 / PE=3 SV=1
Fusarium0G098640.1	tr|W7LX66|W7LX66_GIBM7	1.98E-126	182/187(97.33)	367	Ribosomal protein L19 {ECO:0000256|RuleBase:RU000574} OS=Gibberella moniliformis (strain M3125 / FGSC 7600) PE=3 SV=1
Fusarium0G098650.1	tr|C7YT82|C7YT82_NECH7	0	493/517(95.36)	1011	Serine hydroxymethyltransferase {ECO:0000256|RuleBase:RU000585} OS=Nectria haematococca (strain 77-13-4 / ATCC MYA-4622 / FGSC 9596 / PE=3 SV=1
Fusarium0G098660.1	tr|C7YT81|C7YT81_NECH7	0	869/903(96.23)	1789	Putative uncharacterized protein {ECO:0000313|EMBL:EEU44988.1} OS=Nectria haematococca (strain 77-13-4 / ATCC MYA-4622 / FGSC 9596 / PE=4 SV=1
Fusarium0G098670.1	tr|C7YT80|C7YT80_NECH7	0	301/308(97.73)	608	Predicted protein {ECO:0000313|EMBL:EEU45367.1} OS=Nectria haematococca (strain 77-13-4 / ATCC MYA-4622 / FGSC 9596 / PE=4 SV=1
Fusarium0G098680.1	tr|C7YT79|C7YT79_NECH7	0	297/316(93.99)	600	Predicted protein {ECO:0000313|EMBL:EEU45366.1} OS=Nectria haematococca (strain 77-13-4 / ATCC MYA-4622 / FGSC 9596 / PE=4 SV=1
Fusarium0G098690.1	tr|C7YT78|C7YT78_NECH7	0	328/329(99.70)	671	Putative uncharacterized protein {ECO:0000313|EMBL:EEU44987.1} OS=Nectria haematococca (strain 77-13-4 / ATCC MYA-4622 / FGSC 9596 / PE=4 SV=1
Fusarium0G098700.1	tr|C7YT77|C7YT77_NECH7	0	484/530(91.32)	907	Putative uncharacterized protein {ECO:0000313|EMBL:EEU45365.1} OS=Nectria haematococca (strain 77-13-4 / ATCC MYA-4622 / FGSC 9596 / PE=4 SV=1
Fusarium0G098710.1	tr|C7YT76|C7YT76_NECH7	1.14E-96	143/163(87.73)	291	Putative uncharacterized protein {ECO:0000313|EMBL:EEU45364.1} OS=Nectria haematococca (strain 77-13-4 / ATCC MYA-4622 / FGSC 9596 / PE=3 SV=1
Fusarium0G098720.1	tr|C7YT75|C7YT75_NECH7	4.66E-128	183/184(99.46)	367	60S ribosomal protein L18 {ECO:0000256|RuleBase:RU000573} OS=Nectria haematococca (strain 77-13-4 / ATCC MYA-4622 / FGSC 9596 / PE=3 SV=1
Fusarium0G098730.1	tr|C7YT74|C7YT74_NECH7	0	321/332(96.69)	653	Predicted protein {ECO:0000313|EMBL:EEU44985.1} OS=Nectria haematococca (strain 77-13-4 / ATCC MYA-4622 / FGSC 9596 / PE=3 SV=1
Fusarium0G098740.1	tr|G9P5K7|G9P5K7_HYPAI	4.67E-62	159/202(78.71)	199	Uncharacterized protein {ECO:0000313|EMBL:EHK40520.1} OS=Hypocrea atroviridis (strain ATCC 20476 / IMI 206040) PE=4 SV=1
Fusarium0G098750.1	tr|C7YT72|C7YT72_NECH7	0	498/504(98.81)	1037	O-acyltransferase {ECO:0000256|PIRNR:PIRNR000439} OS=Nectria haematococca (strain 77-13-4 / ATCC MYA-4622 / FGSC 9596 / PE=3 SV=1
Fusarium0G098760.1	tr|C7YT71|C7YT71_NECH7	0	567/569(99.65)	1169	Predicted protein {ECO:0000313|EMBL:EEU44983.1} OS=Nectria haematococca (strain 77-13-4 / ATCC MYA-4622 / FGSC 9596 / PE=4 SV=1
Fusarium0G098770.1	tr|C7YT70|C7YT70_NECH7	0	259/263(98.48)	524	Putative uncharacterized protein {ECO:0000313|EMBL:EEU45362.1} OS=Nectria haematococca (strain 77-13-4 / ATCC MYA-4622 / FGSC 9596 / PE=4 SV=1
Fusarium0G098780.1	tr|C7YT69|C7YT69_NECH7	0	951/1013(93.88)	1938	Putative uncharacterized protein {ECO:0000313|EMBL:EEU45361.1} OS=Nectria haematococca (strain 77-13-4 / ATCC MYA-4622 / FGSC 9596 / PE=4 SV=1
Fusarium0G098790.1	tr|C7YT68|C7YT68_NECH7	0	1432/1449(98.83)	2977	DNA-directed RNA polymerase {ECO:0000256|RuleBase:RU004279} OS=Nectria haematococca (strain 77-13-4 / ATCC MYA-4622 / FGSC 9596 / PE=3 SV=1
Fusarium0G098800.1	tr|C7YT67|C7YT67_NECH7	8.71E-178	236/252(93.65)	504	Putative uncharacterized protein {ECO:0000313|EMBL:EEU45359.1} (Fragment) OS=Nectria haematococca (strain 77-13-4 / ATCC MYA-4622 / FGSC 9596 / PE=4 SV=1
Fusarium0G098810.1	tr|C7YT66|C7YT66_NECH7	0	527/566(93.11)	1092	Putative uncharacterized protein {ECO:0000313|EMBL:EEU45358.1} OS=Nectria haematococca (strain 77-13-4 / ATCC MYA-4622 / FGSC 9596 / PE=4 SV=1
Fusarium0G098820.1	tr|B2APF6|B2APF6_PODAN	0	355/494(71.86)	749	Uncharacterized protein {ECO:0000313|EMBL:CDP30265.1} OS=Podospora anserina (strain S / ATCC MYA-4624 / DSM 980 / FGSC 10383) PE=4 SV=1
Fusarium0G098830.1	tr|X0L2Z2|X0L2Z2_FUSOX	1.70E-86	140/269(52.04)	269	Uncharacterized protein {ECO:0000313|EMBL:EXM15301.1} OS=Fusarium oxysporum f. sp. vasinfectum 25433 PE=4 SV=1
Fusarium0G098840.1	tr|C7Z3E3|C7Z3E3_NECH7	0	259/277(93.50)	558	Putative uncharacterized protein {ECO:0000313|EMBL:EEU41641.1} OS=Nectria haematococca (strain 77-13-4 / ATCC MYA-4622 / FGSC 9596 / PE=4 SV=1
Fusarium0G098850.1	tr|C7Z3E3|C7Z3E3_NECH7	0	477/620(76.94)	871	Putative uncharacterized protein {ECO:0000313|EMBL:EEU41641.1} OS=Nectria haematococca (strain 77-13-4 / ATCC MYA-4622 / FGSC 9596 / PE=4 SV=1
Fusarium0G098860.1	tr|A0A084AGA1|A0A084AGA1_STACH	0	1165/1682(69.26)	2402	Uncharacterized protein {ECO:0000313|EMBL:KEY64330.1} OS=Stachybotrys chartarum IBT 7711 PE=4 SV=1
Fusarium0G098870.1	tr|C7Z3E1|C7Z3E1_NECH7	4.18E-111	168/182(92.31)	328	Putative uncharacterized protein {ECO:0000313|EMBL:EEU41640.1} OS=Nectria haematococca (strain 77-13-4 / ATCC MYA-4622 / FGSC 9596 / PE=4 SV=1
Fusarium0G098880.1	tr|C7Z3E0|C7Z3E0_NECH7	0	455/481(94.59)	923	Putative uncharacterized protein {ECO:0000313|EMBL:EEU41639.1} OS=Nectria haematococca (strain 77-13-4 / ATCC MYA-4622 / FGSC 9596 / PE=3 SV=1
Fusarium0G098890.1	tr|C7Z3D8|C7Z3D8_NECH7	0	251/276(90.94)	528	Putative uncharacterized protein SDG2110 {ECO:0000313|EMBL:EEU41637.1} OS=Nectria haematococca (strain 77-13-4 / ATCC MYA-4622 / FGSC 9596 / PE=4 SV=1
Fusarium0G098900.1	tr|C7Z3D3|C7Z3D3_NECH7	0	472/532(88.72)	957	Putative uncharacterized protein {ECO:0000313|EMBL:EEU41816.1} OS=Nectria haematococca (strain 77-13-4 / ATCC MYA-4622 / FGSC 9596 / PE=3 SV=1
Fusarium0G098910.1	tr|C7Z3D2|C7Z3D2_NECH7	0	481/517(93.04)	957	Putative uncharacterized protein {ECO:0000313|EMBL:EEU41634.1} OS=Nectria haematococca (strain 77-13-4 / ATCC MYA-4622 / FGSC 9596 / PE=4 SV=1
Fusarium0G098920.1	tr|C7Z3D1|C7Z3D1_NECH7	0	402/424(94.81)	832	Putative uncharacterized protein {ECO:0000313|EMBL:EEU41815.1} OS=Nectria haematococca (strain 77-13-4 / ATCC MYA-4622 / FGSC 9596 / PE=3 SV=1
Fusarium0G098930.1	tr|T0MEK8|T0MEK8_COLGC	3.18E-127	197/357(55.18)	383	Uncharacterized protein {ECO:0000313|EMBL:EQB59510.1} OS=Colletotrichum gloeosporioides (strain Cg-14) PE=4 SV=1
Fusarium0G098940.1	tr|J5JEJ8|J5JEJ8_BEAB2	1.21E-44	76/141(53.90)	157	Uncharacterized protein {ECO:0000313|EMBL:EJP62146.1} OS=Beauveria bassiana (strain ARSEF 2860) PE=4 SV=1
Fusarium0G098950.1	tr|C7Z3C8|C7Z3C8_NECH7	0	348/408(85.29)	659	Putative uncharacterized protein {ECO:0000313|EMBL:EEU41633.1} OS=Nectria haematococca (strain 77-13-4 / ATCC MYA-4622 / FGSC 9596 / PE=4 SV=1
Fusarium0G098960.1	tr|C7Z3C7|C7Z3C7_NECH7	5.75E-114	157/163(96.32)	329	Putative uncharacterized protein {ECO:0000313|EMBL:EEU41812.1} OS=Nectria haematococca (strain 77-13-4 / ATCC MYA-4622 / FGSC 9596 / PE=4 SV=1
Fusarium0G098970.1	tr|F9F5V5|F9F5V5_FUSOF	2.41E-115	216/479(45.09)	356	Uncharacterized protein {ECO:0000313|EMBL:EGU87702.1} OS=Fusarium oxysporum (strain Fo5176) PE=4 SV=1
Fusarium0G098980.1	tr|C7Z3C4|C7Z3C4_NECH7	0	449/538(83.46)	887	Predicted protein {ECO:0000313|EMBL:EEU41630.1} OS=Nectria haematococca (strain 77-13-4 / ATCC MYA-4622 / FGSC 9596 / PE=4 SV=1
Fusarium0G098990.1	tr|C7Z3C3|C7Z3C3_NECH7	0	305/308(99.03)	624	Predicted protein {ECO:0000313|EMBL:EEU41811.1} OS=Nectria haematococca (strain 77-13-4 / ATCC MYA-4622 / FGSC 9596 / PE=3 SV=1
Fusarium0G099000.1	tr|C7Z3C2|C7Z3C2_NECH7	0	702/723(97.10)	1474	Putative uncharacterized protein {ECO:0000313|EMBL:EEU41810.1} OS=Nectria haematococca (strain 77-13-4 / ATCC MYA-4622 / FGSC 9596 / PE=4 SV=1
Fusarium0G099010.1	tr|W9NUU3|W9NUU3_FUSOX	4.18E-88	143/272(52.57)	285	Uncharacterized protein {ECO:0000313|EMBL:EXA31530.1} OS=Fusarium oxysporum f. sp. pisi HDV247 PE=4 SV=1
Fusarium0G099020.1	tr|C7Z3C0|C7Z3C0_NECH7	5.47E-174	250/268(93.28)	496	Putative uncharacterized protein {ECO:0000313|EMBL:EEU41809.1} OS=Nectria haematococca (strain 77-13-4 / ATCC MYA-4622 / FGSC 9596 / PE=4 SV=1
Fusarium0G099030.1	tr|C7Z3B9|C7Z3B9_NECH7	0	304/320(95.00)	613	Polysaccharide lyase family 1 {ECO:0000313|EMBL:EEU41808.1} OS=Nectria haematococca (strain 77-13-4 / ATCC MYA-4622 / FGSC 9596 / PE=3 SV=1
Fusarium0G099040.1	tr|C7Z3B8|C7Z3B8_NECH7	2.99E-174	238/247(96.36)	489	Putative uncharacterized protein {ECO:0000313|EMBL:EEU41807.1} OS=Nectria haematococca (strain 77-13-4 / ATCC MYA-4622 / FGSC 9596 / PE=3 SV=1
Fusarium0G099050.1	tr|W9JCM1|W9JCM1_FUSOX	0	488/637(76.61)	981	Uncharacterized protein {ECO:0000313|EMBL:EWZ29631.1} OS=Fusarium oxysporum Fo47 PE=4 SV=1
Fusarium0G099060.1	tr|C7Z3B6|C7Z3B6_NECH7	8.88E-148	215/299(71.91)	426	Putative uncharacterized protein {ECO:0000313|EMBL:EEU41805.1} OS=Nectria haematococca (strain 77-13-4 / ATCC MYA-4622 / FGSC 9596 / PE=4 SV=1
Fusarium0G099070.1	tr|X0CN73|X0CN73_FUSOX	7.95E-140	226/472(47.88)	422	Uncharacterized protein {ECO:0000313|EMBL:EXK83997.1} OS=Fusarium oxysporum f. sp. raphani 54005 PE=4 SV=1
Fusarium0G099080.1	tr|C7Z3B5|C7Z3B5_NECH7	2.88E-163	233/247(94.33)	461	Putative uncharacterized protein {ECO:0000313|EMBL:EEU41804.1} OS=Nectria haematococca (strain 77-13-4 / ATCC MYA-4622 / FGSC 9596 / PE=4 SV=1
Fusarium0G099090.1	tr|C7Z3B4|C7Z3B4_NECH7	0	305/351(86.89)	616	Kynurenine formamidase {ECO:0000256|HAMAP-Rule:MF_03014} OS=Nectria haematococca (strain 77-13-4 / ATCC MYA-4622 / FGSC 9596 / PE=3 SV=1
Fusarium0G099100.1	tr|C7Z3B3|C7Z3B3_NECH7	0	600/631(95.09)	1266	Putative uncharacterized protein {ECO:0000313|EMBL:EEU41802.1} OS=Nectria haematococca (strain 77-13-4 / ATCC MYA-4622 / FGSC 9596 / PE=4 SV=1
Fusarium0G099110.1	tr|C7Z3B2|C7Z3B2_NECH7	0	337/359(93.87)	683	Putative uncharacterized protein {ECO:0000313|EMBL:EEU41628.1} OS=Nectria haematococca (strain 77-13-4 / ATCC MYA-4622 / FGSC 9596 / PE=4 SV=1
Fusarium0G099120.1	tr|C7Z3B1|C7Z3B1_NECH7	2.05E-157	214/214(100.00)	443	Predicted protein {ECO:0000313|EMBL:EEU41627.1} OS=Nectria haematococca (strain 77-13-4 / ATCC MYA-4622 / FGSC 9596 / PE=4 SV=1
Fusarium0G099130.1	tr|C7Z3B0|C7Z3B0_NECH7	1.02E-126	177/179(98.88)	363	Predicted protein {ECO:0000313|EMBL:EEU41626.1} OS=Nectria haematococca (strain 77-13-4 / ATCC MYA-4622 / FGSC 9596 / PE=4 SV=1
Fusarium0G099140.1	tr|J9MCG7|J9MCG7_FUSO4	0	371/506(73.32)	761	Uncharacterized protein {ECO:0000313|EnsemblFungi:FOXG_00566P0} OS=Fusarium oxysporum f. sp. lycopersici (strain 4287 / CBS 123668 / FGSC PE=3 SV=1
Fusarium0G099150.1	tr|Q0CP83|Q0CP83_ASPTN	1.08E-157	209/301(69.44)	451	Putative uncharacterized protein {ECO:0000313|EMBL:EAU34948.1} OS=Aspergillus terreus (strain NIH 2624 / FGSC A1156) PE=4 SV=1
Fusarium0G099160.1	tr|N4VGU5|N4VGU5_COLOR	2.15E-155	234/480(48.75)	465	C6 transcription factor {ECO:0000313|EMBL:ENH82972.1} OS=Colletotrichum orbiculare (strain 104-T / ATCC 96160 / CBS 514.97 / PE=4 SV=1
Fusarium0G099170.1	tr|C1HDP4|C1HDP4_PARBA	3.16E-115	169/286(59.09)	344	Glyoxylate reductase {ECO:0000313|EMBL:EEH40038.1} OS=Paracoccidioides lutzii (strain ATCC MYA-826 / Pb01) PE=3 SV=1
Fusarium0G099180.1	tr|E3QKX5|E3QKX5_COLGM	0	361/486(74.28)	750	Aminotransferase class-III {ECO:0000313|EMBL:EFQ31513.1} OS=Colletotrichum graminicola (strain M1.001 / M2 / FGSC 10212) PE=3 SV=1
Fusarium0G099190.1	tr|G4N810|G4N810_MAGO7	0	330/482(68.46)	694	Uncharacterized protein {ECO:0000313|EMBL:EHA50112.1} OS=Magnaporthe oryzae (strain 70-15 / ATCC MYA-4617 / FGSC 8958) PE=4 SV=1
Fusarium0G099200.1	tr|W9N9C5|W9N9C5_FUSOX	0	335/463(72.35)	695	Uncharacterized protein {ECO:0000313|EMBL:EXA29328.1} OS=Fusarium oxysporum f. sp. pisi HDV247 PE=4 SV=1
Fusarium0G099210.1	tr|C9SEM6|C9SEM6_VERA1	8.31E-157	213/341(62.46)	454	Branched-chain-amino-acid aminotransferase {ECO:0000256|RuleBase:RU004517} OS=Fusarium alfalfae (strain VaMs.102 / ATCC MYA-4576 / FGSC 10136) PE=3 SV=1
Fusarium0G099220.1	tr|G9NP12|G9NP12_HYPAI	0	382/540(70.74)	822	Uncharacterized protein {ECO:0000313|EMBL:EHK47798.1} OS=Hypocrea atroviridis (strain ATCC 20476 / IMI 206040) PE=4 SV=1
Fusarium0G099230.1	tr|X0I7Z7|X0I7Z7_FUSOX	0	293/410(71.46)	594	Uncharacterized protein {ECO:0000313|EMBL:EXL69394.1} OS=Fusarium oxysporum f. sp. conglutinans race 2 54008 PE=4 SV=1
Fusarium0G099240.1	tr|C7Z3A8|C7Z3A8_NECH7	0	258/291(88.66)	542	Putative uncharacterized protein {ECO:0000313|EMBL:EEU41624.1} (Fragment) OS=Nectria haematococca (strain 77-13-4 / ATCC MYA-4622 / FGSC 9596 / PE=3 SV=1
Fusarium0G099250.1	tr|N4V527|N4V527_COLOR	0	500/885(56.50)	1014	Alpha-l-rhamnosidase {ECO:0000313|EMBL:ENH76096.1} OS=Colletotrichum orbiculare (strain 104-T / ATCC 96160 / CBS 514.97 / PE=4 SV=1
Fusarium0G099260.1	tr|C7Z3A6|C7Z3A6_NECH7	0	627/678(92.48)	1299	Putative uncharacterized protein {ECO:0000313|EMBL:EEU41801.1} OS=Nectria haematococca (strain 77-13-4 / ATCC MYA-4622 / FGSC 9596 / PE=4 SV=1
Fusarium0G099270.1	tr|G2WUF2|G2WUF2_VERDV	1.09E-118	179/345(51.88)	355	Aldehyde reductase {ECO:0000313|EMBL:EGY17743.1} OS=Fusarium dahliae (strain VdLs.17 / ATCC MYA-4575 / FGSC 10137) PE=4 SV=1
Fusarium0G099280.1	tr|W9WRC1|W9WRC1_9EURO	0	318/500(63.60)	674	Uncharacterized protein {ECO:0000313|EMBL:EXJ70762.1} OS=Cladophialophora psammophila CBS 110553 PE=3 SV=1
Fusarium0G099290.1	tr|C7Z3A5|C7Z3A5_NECH7	0	572/626(91.37)	1159	Putative uncharacterized protein {ECO:0000313|EMBL:EEU41622.1} OS=Nectria haematococca (strain 77-13-4 / ATCC MYA-4622 / FGSC 9596 / PE=4 SV=1
Fusarium0G099300.1	tr|C7Z3A4|C7Z3A4_NECH7	0	272/277(98.19)	560	Putative uncharacterized protein {ECO:0000313|EMBL:EEU41621.1} (Fragment) OS=Nectria haematococca (strain 77-13-4 / ATCC MYA-4622 / FGSC 9596 / PE=4 SV=1
Fusarium0G099310.1	tr|C7Z3A1|C7Z3A1_NECH7	0	484/502(96.41)	990	Predicted protein {ECO:0000313|EMBL:EEU41798.1} OS=Nectria haematococca (strain 77-13-4 / ATCC MYA-4622 / FGSC 9596 / PE=4 SV=1
Fusarium0G099320.1	tr|F0XA37|F0XA37_GROCL	0	269/393(68.45)	572	Arginase family protein {ECO:0000313|EMBL:EFX05834.1} OS=Grosmannia clavigera (strain kw1407 / UAMH 11150) PE=3 SV=1
Fusarium0G099330.1	tr|T0K6H0|T0K6H0_COLGC	5.35E-152	254/499(50.90)	451	Uncharacterized protein {ECO:0000313|EMBL:EQB48563.1} OS=Colletotrichum gloeosporioides (strain Cg-14) PE=4 SV=1
Fusarium0G099340.1	tr|T0KKN0|T0KKN0_COLGC	0	296/459(64.49)	639	Uncharacterized protein {ECO:0000313|EMBL:EQB53418.1} OS=Colletotrichum gloeosporioides (strain Cg-14) PE=3 SV=1
Fusarium0G099350.1	tr|A0A010R5U2|A0A010R5U2_9PEZI	0	301/479(62.84)	599	MatE family transporter {ECO:0000313|EMBL:EXF75581.1} OS=Colletotrichum fioriniae PJ7 PE=4 SV=1
Fusarium0G099360.1	tr|C7Z383|C7Z383_NECH7	0	276/305(90.49)	583	Putative uncharacterized protein {ECO:0000313|EMBL:EEU41612.1} (Fragment) OS=Nectria haematococca (strain 77-13-4 / ATCC MYA-4622 / FGSC 9596 / PE=4 SV=1
Fusarium0G099370.1	tr|C7Z385|C7Z385_NECH7	0	440/502(87.65)	846	Putative uncharacterized protein {ECO:0000313|EMBL:EEU41789.1} OS=Nectria haematococca (strain 77-13-4 / ATCC MYA-4622 / FGSC 9596 / PE=4 SV=1
Fusarium0G099380.1	tr|C7Z386|C7Z386_NECH7	0	626/665(94.14)	1308	Putative uncharacterized protein {ECO:0000313|EMBL:EEU41790.1} OS=Nectria haematococca (strain 77-13-4 / ATCC MYA-4622 / FGSC 9596 / PE=4 SV=1
Fusarium0G099390.1	tr|C7Z387|C7Z387_NECH7	0	459/473(97.04)	947	Putative uncharacterized protein {ECO:0000313|EMBL:EEU41791.1} OS=Nectria haematococca (strain 77-13-4 / ATCC MYA-4622 / FGSC 9596 / PE=4 SV=1
Fusarium0G099400.1	tr|C7Z388|C7Z388_NECH7	0	337/361(93.35)	688	Predicted protein {ECO:0000313|EMBL:EEU41792.1} OS=Nectria haematococca (strain 77-13-4 / ATCC MYA-4622 / FGSC 9596 / PE=3 SV=1
Fusarium0G099410.1	tr|C7Z389|C7Z389_NECH7	0	290/298(97.32)	607	Putative uncharacterized protein {ECO:0000313|EMBL:EEU41793.1} OS=Nectria haematococca (strain 77-13-4 / ATCC MYA-4622 / FGSC 9596 / PE=4 SV=1
Fusarium0G099420.1	tr|C7Z390|C7Z390_NECH7	0	507/513(98.83)	1027	Putative uncharacterized protein {ECO:0000313|EMBL:EEU41794.1} OS=Nectria haematococca (strain 77-13-4 / ATCC MYA-4622 / FGSC 9596 / PE=4 SV=1
Fusarium0G099430.1	tr|C7Z391|C7Z391_NECH7	0	409/431(94.90)	825	Putative uncharacterized protein {ECO:0000313|EMBL:EEU41614.1} OS=Nectria haematococca (strain 77-13-4 / ATCC MYA-4622 / FGSC 9596 / PE=4 SV=1
Fusarium0G099440.1	tr|C7Z396|C7Z396_NECH7	9.07E-107	172/257(66.93)	317	Putative uncharacterized protein {ECO:0000313|EMBL:EEU41618.1} OS=Nectria haematococca (strain 77-13-4 / ATCC MYA-4622 / FGSC 9596 / PE=4 SV=1
Fusarium0G099450.1	tr|C7Z397|C7Z397_NECH7	0	603/608(99.18)	1248	Predicted protein {ECO:0000313|EMBL:EEU41619.1} OS=Nectria haematococca (strain 77-13-4 / ATCC MYA-4622 / FGSC 9596 / PE=4 SV=1
Fusarium0G099460.1	tr|C7Z398|C7Z398_NECH7	0	812/862(94.20)	1696	Putative uncharacterized protein {ECO:0000313|EMBL:EEU41796.1} OS=Nectria haematococca (strain 77-13-4 / ATCC MYA-4622 / FGSC 9596 / PE=4 SV=1
Fusarium0G099470.1	tr|C7Z399|C7Z399_NECH7	0	381/444(85.81)	795	Putative uncharacterized protein {ECO:0000313|EMBL:EEU41797.1} OS=Nectria haematococca (strain 77-13-4 / ATCC MYA-4622 / FGSC 9596 / PE=4 SV=1
Fusarium0G099480.1	tr|C7Z3A0|C7Z3A0_NECH7	0	414/542(76.38)	799	Putative uncharacterized protein {ECO:0000313|EMBL:EEU41620.1} OS=Nectria haematococca (strain 77-13-4 / ATCC MYA-4622 / FGSC 9596 / PE=4 SV=1
Fusarium0G099490.1	tr|C7Z379|C7Z379_NECH7	0	295/333(88.59)	607	Predicted protein {ECO:0000313|EMBL:EEU41786.1} OS=Nectria haematococca (strain 77-13-4 / ATCC MYA-4622 / FGSC 9596 / PE=4 SV=1
Fusarium0G099500.1	tr|C7Z378|C7Z378_NECH7	0	344/411(83.70)	691	Putative uncharacterized protein {ECO:0000313|EMBL:EEU41610.1} (Fragment) OS=Nectria haematococca (strain 77-13-4 / ATCC MYA-4622 / FGSC 9596 / PE=4 SV=1
Fusarium0G099510.1	tr|C7Z377|C7Z377_NECH7	0	311/316(98.42)	646	Predicted protein {ECO:0000313|EMBL:EEU41609.1} OS=Nectria haematococca (strain 77-13-4 / ATCC MYA-4622 / FGSC 9596 / PE=4 SV=1
Fusarium0G099520.1	tr|C7Z376|C7Z376_NECH7	0	588/605(97.19)	1239	Putative uncharacterized protein {ECO:0000313|EMBL:EEU41785.1} OS=Nectria haematococca (strain 77-13-4 / ATCC MYA-4622 / FGSC 9596 / PE=4 SV=1
Fusarium0G099530.1	tr|C7Z375|C7Z375_NECH7	5.00E-102	189/215(87.91)	303	Putative uncharacterized protein {ECO:0000313|EMBL:EEU41608.1} OS=Nectria haematococca (strain 77-13-4 / ATCC MYA-4622 / FGSC 9596 / PE=4 SV=1
Fusarium0G099540.1	tr|C7Z374|C7Z374_NECH7	3.93E-143	224/262(85.50)	410	Putative uncharacterized protein {ECO:0000313|EMBL:EEU41784.1} OS=Nectria haematococca (strain 77-13-4 / ATCC MYA-4622 / FGSC 9596 / PE=4 SV=1
Fusarium0G099550.1	tr|C7Z373|C7Z373_NECH7	0	491/531(92.47)	1000	Putative uncharacterized protein {ECO:0000313|EMBL:EEU41607.1} OS=Nectria haematococca (strain 77-13-4 / ATCC MYA-4622 / FGSC 9596 / PE=4 SV=1
Fusarium0G099560.1	tr|J9NDH8|J9NDH8_FUSO4	0	243/292(83.22)	509	Uncharacterized protein {ECO:0000313|EnsemblFungi:FOXG_13252P0} OS=Fusarium oxysporum f. sp. lycopersici (strain 4287 / CBS 123668 / FGSC PE=4 SV=1
Fusarium0G099570.1	tr|C7Z371|C7Z371_NECH7	0	504/510(98.82)	1030	Predicted protein {ECO:0000313|EMBL:EEU41606.1} OS=Nectria haematococca (strain 77-13-4 / ATCC MYA-4622 / FGSC 9596 / PE=4 SV=1
Fusarium0G099580.1	tr|C7Z370|C7Z370_NECH7	0	466/480(97.08)	981	Glycoside hydrolase family 1 {ECO:0000313|EMBL:EEU41782.1} OS=Nectria haematococca (strain 77-13-4 / ATCC MYA-4622 / FGSC 9596 / PE=3 SV=1
Fusarium0G099590.1	tr|N4TWL2|N4TWL2_FUSC1	1.86E-120	258/770(33.51)	393	Ankyrin repeat domain-containing protein 50 {ECO:0000313|EMBL:ENH68003.1} OS=Fusarium oxysporum f. sp. cubense (strain race 1) PE=4 SV=1
Fusarium0G099600.1	tr|C7Z367|C7Z367_NECH7	1.16E-99	140/150(93.33)	292	Putative uncharacterized protein {ECO:0000313|EMBL:EEU41779.1} OS=Nectria haematococca (strain 77-13-4 / ATCC MYA-4622 / FGSC 9596 / PE=4 SV=1
Fusarium0G099610.1	tr|C7Z366|C7Z366_NECH7	0	324/334(97.01)	676	Putative uncharacterized protein {ECO:0000313|EMBL:EEU41778.1} OS=Nectria haematococca (strain 77-13-4 / ATCC MYA-4622 / FGSC 9596 / PE=4 SV=1
Fusarium0G099620.1	tr|C7Z365|C7Z365_NECH7	0	566/576(98.26)	1165	Predicted protein {ECO:0000313|EMBL:EEU41777.1} OS=Nectria haematococca (strain 77-13-4 / ATCC MYA-4622 / FGSC 9596 / PE=3 SV=1
Fusarium0G099630.1	tr|C7Z364|C7Z364_NECH7	0	399/411(97.08)	827	Putative uncharacterized protein {ECO:0000313|EMBL:EEU41605.1} OS=Nectria haematococca (strain 77-13-4 / ATCC MYA-4622 / FGSC 9596 / PE=4 SV=1
Fusarium0G099640.1	tr|C7Z363|C7Z363_NECH7	0	266/270(98.52)	521	Putative uncharacterized protein {ECO:0000313|EMBL:EEU41604.1} OS=Nectria haematococca (strain 77-13-4 / ATCC MYA-4622 / FGSC 9596 / PE=4 SV=1
Fusarium0G099650.1	tr|C7Z362|C7Z362_NECH7	0	502/539(93.14)	1013	Putative uncharacterized protein {ECO:0000313|EMBL:EEU41776.1} OS=Nectria haematococca (strain 77-13-4 / ATCC MYA-4622 / FGSC 9596 / PE=4 SV=1
Fusarium0G099660.1	tr|C7Z361|C7Z361_NECH7	0	435/475(91.58)	861	Putative uncharacterized protein {ECO:0000313|EMBL:EEU41775.1} OS=Nectria haematococca (strain 77-13-4 / ATCC MYA-4622 / FGSC 9596 / PE=4 SV=1
Fusarium0G099670.1	tr|A0A017SNS8|A0A017SNS8_9EURO	0	284/598(47.49)	536	Alpha/beta-hydrolase {ECO:0000313|EMBL:EYE98461.1} OS=Aspergillus ruber CBS 135680 PE=3 SV=1
Fusarium0G099680.1	tr|W7MR48|W7MR48_GIBM7	1.33E-37	68/107(63.55)	142	Uncharacterized protein {ECO:0000313|EMBL:EWG50095.1} OS=Gibberella moniliformis (strain M3125 / FGSC 7600) PE=4 SV=1
Fusarium0G099690.1	tr|C7Z360|C7Z360_NECH7	0	788/864(91.20)	1313	Putative uncharacterized protein {ECO:0000313|EMBL:EEU41774.1} OS=Nectria haematococca (strain 77-13-4 / ATCC MYA-4622 / FGSC 9596 / PE=4 SV=1
Fusarium0G099700.1	tr|C7Z359|C7Z359_NECH7	0	562/580(96.90)	1170	Putative uncharacterized protein {ECO:0000313|EMBL:EEU41603.1} OS=Nectria haematococca (strain 77-13-4 / ATCC MYA-4622 / FGSC 9596 / PE=4 SV=1
Fusarium0G099710.1	tr|F9G3D0|F9G3D0_FUSOF	1.12E-109	211/554(38.09)	352	Uncharacterized protein {ECO:0000313|EMBL:EGU76335.1} OS=Fusarium oxysporum (strain Fo5176) PE=4 SV=1
Fusarium0G099720.1	tr|C7Z358|C7Z358_NECH7	0	387/417(92.81)	791	Putative uncharacterized protein {ECO:0000313|EMBL:EEU41773.1} OS=Nectria haematococca (strain 77-13-4 / ATCC MYA-4622 / FGSC 9596 / PE=3 SV=1
Fusarium0G099730.1	tr|C7Z355|C7Z355_NECH7	0	501/505(99.21)	1034	Putative uncharacterized protein {ECO:0000313|EMBL:EEU41601.1} OS=Nectria haematococca (strain 77-13-4 / ATCC MYA-4622 / FGSC 9596 / PE=4 SV=1
Fusarium0G099740.1	tr|N4TY93|N4TY93_FUSC1	0	1278/1568(81.51)	2641	Uncharacterized protein {ECO:0000313|EMBL:ENH64172.1} OS=Fusarium oxysporum f. sp. cubense (strain race 1) PE=4 SV=1
Fusarium0G099750.1	tr|C7Z352|C7Z352_NECH7	1.82E-171	239/253(94.47)	502	Putative uncharacterized protein {ECO:0000313|EMBL:EEU41769.1} OS=Nectria haematococca (strain 77-13-4 / ATCC MYA-4622 / FGSC 9596 / PE=4 SV=1
Fusarium0G099760.1	tr|J9NAR1|J9NAR1_FUSO4	1.23E-136	191/241(79.25)	393	Uncharacterized protein {ECO:0000313|EnsemblFungi:FOXG_12282P0} OS=Fusarium oxysporum f. sp. lycopersici (strain 4287 / CBS 123668 / FGSC PE=4 SV=1
Fusarium0G099770.1	tr|W7MLS9|W7MLS9_GIBM7	0	291/352(82.67)	592	Uncharacterized protein {ECO:0000313|EMBL:EWG48739.1} OS=Gibberella moniliformis (strain M3125 / FGSC 7600) PE=4 SV=1
Fusarium0G099780.1	tr|C7Z351|C7Z351_NECH7	4.68E-77	117/132(88.64)	233	Putative uncharacterized protein {ECO:0000313|EMBL:EEU41768.1} (Fragment) OS=Nectria haematococca (strain 77-13-4 / ATCC MYA-4622 / FGSC 9596 / PE=4 SV=1
Fusarium0G099790.1	tr|C7Z350|C7Z350_NECH7	1.17E-84	130/140(92.86)	253	Putative uncharacterized protein {ECO:0000313|EMBL:EEU41600.1} OS=Nectria haematococca (strain 77-13-4 / ATCC MYA-4622 / FGSC 9596 / PE=4 SV=1
Fusarium0G099800.1	tr|C7Z349|C7Z349_NECH7	0	414/419(98.81)	851	Putative uncharacterized protein {ECO:0000313|EMBL:EEU41599.1} OS=Nectria haematococca (strain 77-13-4 / ATCC MYA-4622 / FGSC 9596 / PE=4 SV=1
Fusarium0G099810.1	tr|C7Z348|C7Z348_NECH7	1.69E-38	71/119(59.66)	145	Putative uncharacterized protein {ECO:0000313|EMBL:EEU41598.1} OS=Nectria haematococca (strain 77-13-4 / ATCC MYA-4622 / FGSC 9596 / PE=4 SV=1
Fusarium0G099820.1	tr|C7Z347|C7Z347_NECH7	0	434/449(96.66)	902	Putative uncharacterized protein {ECO:0000313|EMBL:EEU41597.1} OS=Nectria haematococca (strain 77-13-4 / ATCC MYA-4622 / FGSC 9596 / PE=3 SV=1
Fusarium0G099830.1	tr|C7Z345|C7Z345_NECH7	2.70E-61	100/123(81.30)	192	Putative uncharacterized protein {ECO:0000313|EMBL:EEU41595.1} OS=Nectria haematococca (strain 77-13-4 / ATCC MYA-4622 / FGSC 9596 / PE=4 SV=1
Fusarium0G099840.1	tr|C7Z344|C7Z344_NECH7	0	436/454(96.04)	909	Putative uncharacterized protein {ECO:0000313|EMBL:EEU41594.1} OS=Nectria haematococca (strain 77-13-4 / ATCC MYA-4622 / FGSC 9596 / PE=3 SV=1
Fusarium0G099850.1	tr|C7Z343|C7Z343_NECH7	0	523/557(93.90)	1083	Putative uncharacterized protein {ECO:0000313|EMBL:EEU41767.1} OS=Nectria haematococca (strain 77-13-4 / ATCC MYA-4622 / FGSC 9596 / PE=4 SV=1
Fusarium0G099860.1	tr|C7Z342|C7Z342_NECH7	0	1136/1263(89.94)	2285	Putative uncharacterized protein {ECO:0000313|EMBL:EEU41593.1} OS=Nectria haematococca (strain 77-13-4 / ATCC MYA-4622 / FGSC 9596 / PE=4 SV=1
Fusarium0G099870.1	tr|C7Z341|C7Z341_NECH7	0	434/511(84.93)	852	Putative uncharacterized protein {ECO:0000313|EMBL:EEU41766.1} OS=Nectria haematococca (strain 77-13-4 / ATCC MYA-4622 / FGSC 9596 / PE=4 SV=1
Fusarium0G099880.1	tr|C9STM8|C9STM8_VERA1	0	318/576(55.21)	635	NADPH-cytochrome P450 reductase {ECO:0000313|EMBL:EEY22189.1} OS=Fusarium alfalfae (strain VaMs.102 / ATCC MYA-4576 / FGSC 10136) PE=4 SV=1
Fusarium0G099890.1	tr|W9MIG7|W9MIG7_FUSOX	0	384/545(70.46)	774	AAT family amino acid transporter {ECO:0000313|EMBL:EWZ93879.1} OS=Fusarium oxysporum f. sp. lycopersici MN25 PE=4 SV=1
Fusarium0G099900.1	tr|V9CZ09|V9CZ09_9EURO	2.18E-111	176/358(49.16)	337	Uncharacterized protein {ECO:0000313|EMBL:ETI19869.1} OS=Cladophialophora carrionii CBS 160.54 PE=4 SV=1
Fusarium0G099910.1	tr|W9XQA8|W9XQA8_9EURO	9.34E-145	202/333(60.66)	421	Uncharacterized protein {ECO:0000313|EMBL:EXJ82737.1} OS=Capronia epimyces CBS 606.96 PE=4 SV=1
Fusarium0G099920.1	tr|J9NCD1|J9NCD1_FUSO4	7.05E-155	216/337(64.09)	446	Uncharacterized protein {ECO:0000313|EnsemblFungi:FOXG_12854P0} OS=Fusarium oxysporum f. sp. lycopersici (strain 4287 / CBS 123668 / FGSC PE=4 SV=1
Fusarium0G099930.1	tr|X0H4E2|X0H4E2_FUSOX	6.12E-112	153/184(83.15)	330	Uncharacterized protein {ECO:0000313|EMBL:EXL66856.1} OS=Fusarium oxysporum f. sp. conglutinans race 2 54008 PE=4 SV=1
Fusarium0G099940.1	tr|Q5AWL5|Q5AWL5_EMENI	0	328/489(67.08)	672	Uncharacterized protein {ECO:0000313|EMBL:EAA61366.1} OS=Emericella nidulans (strain FGSC A4 / ATCC 38163 / CBS 112.46 / NRRL PE=3 SV=1
Fusarium0G099950.1	tr|W9NG94|W9NG94_FUSOX	0	291/353(82.44)	605	Uncharacterized protein {ECO:0000313|EMBL:EXA29756.1} OS=Fusarium oxysporum f. sp. pisi HDV247 PE=4 SV=1
Fusarium0G099960.1	tr|C7Z5S1|C7Z5S1_NECH7	5.17E-172	231/373(61.93)	493	Putative uncharacterized protein {ECO:0000313|EMBL:EEU40570.1} OS=Nectria haematococca (strain 77-13-4 / ATCC MYA-4622 / FGSC 9596 / PE=4 SV=1
Fusarium0G099980.1	tr|W9PVP2|W9PVP2_FUSOX	0	383/671(57.08)	738	Uncharacterized protein {ECO:0000313|EMBL:EXA46327.1} OS=Fusarium oxysporum f. sp. pisi HDV247 PE=4 SV=1
Fusarium0G099990.1	tr|X0BCD7|X0BCD7_FUSOX	0	282/536(52.61)	586	Uncharacterized protein {ECO:0000313|EMBL:EXK79815.1} OS=Fusarium oxysporum f. sp. raphani 54005 PE=4 SV=1
Fusarium0G100000.1	tr|X0BMI5|X0BMI5_FUSOX	1.57E-64	109/180(60.56)	215	Uncharacterized protein {ECO:0000313|EMBL:EXK46181.1} OS=Fusarium oxysporum f. sp. melonis 26406 PE=4 SV=1
Fusarium0G100010.1	tr|X0FT18|X0FT18_FUSOX	2.18E-56	84/175(48.00)	184	Uncharacterized protein {ECO:0000313|EMBL:EXL54153.1} OS=Fusarium oxysporum f. sp. radicis-lycopersici 26381 PE=4 SV=1
Fusarium0G100020.1	tr|A0A090MHY7|A0A090MHY7_9HYPO	0	333/445(74.83)	683	WGS project CBMI000000000 data, contig CS3069_c001587 {ECO:0000313|EMBL:CEG04582.1} OS=Fusarium sp. FIESC_5 CS3069 PE=4 SV=1
Fusarium0G100030.1	tr|W9J6S3|W9J6S3_FUSOX	0	322/423(76.12)	684	1-pyrroline-5-carboxylate dehydrogenase {ECO:0000313|EMBL:EWZ02738.1} OS=Fusarium oxysporum FOSC 3-a PE=3 SV=1
Fusarium0G100040.1	tr|C9S9V2|C9S9V2_VERA1	6.04E-129	177/312(56.73)	379	Tannase {ECO:0000313|EMBL:EEY16165.1} OS=Fusarium alfalfae (strain VaMs.102 / ATCC MYA-4576 / FGSC 10136) PE=3 SV=1
Fusarium0G100050.1	tr|C7Z331|C7Z331_NECH7	0	507/542(93.54)	1046	Putative uncharacterized protein {ECO:0000313|EMBL:EEU41761.1} OS=Nectria haematococca (strain 77-13-4 / ATCC MYA-4622 / FGSC 9596 / PE=3 SV=1
Fusarium0G100060.1	tr|C7Z332|C7Z332_NECH7	0	413/459(89.98)	835	Putative uncharacterized protein {ECO:0000313|EMBL:EEU41588.1} OS=Nectria haematococca (strain 77-13-4 / ATCC MYA-4622 / FGSC 9596 / PE=4 SV=1
Fusarium0G100070.1	tr|C7Z333|C7Z333_NECH7	0	511/537(95.16)	1061	Putative uncharacterized protein {ECO:0000313|EMBL:EEU41762.1} OS=Nectria haematococca (strain 77-13-4 / ATCC MYA-4622 / FGSC 9596 / PE=3 SV=1
Fusarium0G100080.1	tr|C7Z334|C7Z334_NECH7	0	487/499(97.60)	1008	Putative uncharacterized protein {ECO:0000313|EMBL:EEU41589.1} OS=Nectria haematococca (strain 77-13-4 / ATCC MYA-4622 / FGSC 9596 / PE=3 SV=1
Fusarium0G100090.1	tr|C7Z335|C7Z335_NECH7	0	441/475(92.84)	879	Putative uncharacterized protein {ECO:0000313|EMBL:EEU41590.1} OS=Nectria haematococca (strain 77-13-4 / ATCC MYA-4622 / FGSC 9596 / PE=4 SV=1
Fusarium0G100100.1	tr|C7Z337|C7Z337_NECH7	0	399/408(97.79)	823	Putative uncharacterized protein {ECO:0000313|EMBL:EEU41764.1} OS=Nectria haematococca (strain 77-13-4 / ATCC MYA-4622 / FGSC 9596 / PE=4 SV=1
Fusarium0G100110.1	tr|C7Z330|C7Z330_NECH7	0	465/496(93.75)	937	Putative uncharacterized protein {ECO:0000313|EMBL:EEU41760.1} OS=Nectria haematococca (strain 77-13-4 / ATCC MYA-4622 / FGSC 9596 / PE=4 SV=1
Fusarium0G100120.1	tr|C7Z329|C7Z329_NECH7	1.97E-87	127/131(96.95)	265	Putative uncharacterized protein {ECO:0000313|EMBL:EEU41587.1} (Fragment) OS=Nectria haematococca (strain 77-13-4 / ATCC MYA-4622 / FGSC 9596 / PE=4 SV=1
Fusarium0G100130.1	tr|C7Z327|C7Z327_NECH7	2.40E-110	162/164(98.78)	320	Small secreted protein {ECO:0000313|EMBL:EEU41759.1} OS=Nectria haematococca (strain 77-13-4 / ATCC MYA-4622 / FGSC 9596 / PE=4 SV=1
Fusarium0G100140.1	tr|C7Z326|C7Z326_NECH7	0	462/470(98.30)	944	Putative uncharacterized protein {ECO:0000313|EMBL:EEU41758.1} OS=Nectria haematococca (strain 77-13-4 / ATCC MYA-4622 / FGSC 9596 / PE=4 SV=1
Fusarium0G100150.1	tr|C7Z325|C7Z325_NECH7	0	340/370(91.89)	695	Putative uncharacterized protein {ECO:0000313|EMBL:EEU41585.1} OS=Nectria haematococca (strain 77-13-4 / ATCC MYA-4622 / FGSC 9596 / PE=4 SV=1
Fusarium0G100160.1	tr|C7Z324|C7Z324_NECH7	0	267/305(87.54)	550	Putative uncharacterized protein {ECO:0000313|EMBL:EEU41584.1} OS=Nectria haematococca (strain 77-13-4 / ATCC MYA-4622 / FGSC 9596 / PE=4 SV=1
Fusarium0G100170.1	tr|C7Z323|C7Z323_NECH7	5.21E-83	127/155(81.94)	259	Putative uncharacterized protein {ECO:0000313|EMBL:EEU41757.1} OS=Nectria haematococca (strain 77-13-4 / ATCC MYA-4622 / FGSC 9596 / PE=4 SV=1
Fusarium0G100180.1	tr|C7Z323|C7Z323_NECH7	4.21E-93	142/167(85.03)	286	Putative uncharacterized protein {ECO:0000313|EMBL:EEU41757.1} OS=Nectria haematococca (strain 77-13-4 / ATCC MYA-4622 / FGSC 9596 / PE=4 SV=1
Fusarium0G100190.1	tr|C7Z322|C7Z322_NECH7	0	590/595(99.16)	1228	Putative uncharacterized protein {ECO:0000313|EMBL:EEU41583.1} OS=Nectria haematococca (strain 77-13-4 / ATCC MYA-4622 / FGSC 9596 / PE=4 SV=1
Fusarium0G100200.1	tr|C7Z321|C7Z321_NECH7	0	477/492(96.95)	998	Catalase {ECO:0000256|RuleBase:RU000498} OS=Nectria haematococca (strain 77-13-4 / ATCC MYA-4622 / FGSC 9596 / PE=3 SV=1
Fusarium0G100210.1	tr|C7Z320|C7Z320_NECH7	0	324/368(88.04)	657	Putative uncharacterized protein {ECO:0000313|EMBL:EEU41755.1} OS=Nectria haematococca (strain 77-13-4 / ATCC MYA-4622 / FGSC 9596 / PE=3 SV=1
Fusarium0G100220.1	tr|C7Z319|C7Z319_NECH7	2.42E-98	162/247(65.59)	310	Putative uncharacterized protein {ECO:0000313|EMBL:EEU41582.1} OS=Nectria haematococca (strain 77-13-4 / ATCC MYA-4622 / FGSC 9596 / PE=4 SV=1
Fusarium0G100230.1	tr|A0A084GE32|A0A084GE32_9PEZI	0	646/1354(47.71)	1144	Uncharacterized protein {ECO:0000313|EMBL:KEZ45594.1} OS=Scedosporium apiospermum PE=4 SV=1
Fusarium0G100240.1	tr|C7Z314|C7Z314_NECH7	8.33E-109	162/225(72.00)	319	Putative uncharacterized protein {ECO:0000313|EMBL:EEU41578.1} OS=Nectria haematococca (strain 77-13-4 / ATCC MYA-4622 / FGSC 9596 / PE=4 SV=1
Fusarium0G100250.1	tr|C7Z315|C7Z315_NECH7	0	501/508(98.62)	1044	Putative uncharacterized protein {ECO:0000313|EMBL:EEU41579.1} OS=Nectria haematococca (strain 77-13-4 / ATCC MYA-4622 / FGSC 9596 / PE=4 SV=1
Fusarium0G100260.1	tr|C7Z316|C7Z316_NECH7	5.36E-124	225/240(93.75)	362	Predicted protein {ECO:0000313|EMBL:EEU41754.1} OS=Nectria haematococca (strain 77-13-4 / ATCC MYA-4622 / FGSC 9596 / PE=4 SV=1
Fusarium0G100270.1	tr|C7Z317|C7Z317_NECH7	0	427/494(86.44)	850	Putative uncharacterized protein {ECO:0000313|EMBL:EEU41580.1} OS=Nectria haematococca (strain 77-13-4 / ATCC MYA-4622 / FGSC 9596 / PE=4 SV=1
Fusarium0G100280.1	tr|C7Z312|C7Z312_NECH7	5.04E-126	187/276(67.75)	370	Putative uncharacterized protein {ECO:0000313|EMBL:EEU41753.1} OS=Nectria haematococca (strain 77-13-4 / ATCC MYA-4622 / FGSC 9596 / PE=4 SV=1
Fusarium0G100290.1	tr|G2YEL1|G2YEL1_BOTF4	7.13E-61	251/987(25.43)	233	Uncharacterized protein {ECO:0000313|EMBL:CCD50209.1} OS=Botryotinia fuckeliana (strain T4) PE=4 SV=1
Fusarium0G100300.1	tr|C7Z311|C7Z311_NECH7	0	535/544(98.35)	1080	Putative uncharacterized protein {ECO:0000313|EMBL:EEU41576.1} OS=Nectria haematococca (strain 77-13-4 / ATCC MYA-4622 / FGSC 9596 / PE=4 SV=1
Fusarium0G100310.1	tr|C7Z310|C7Z310_NECH7	0	444/467(95.07)	923	Putative uncharacterized protein {ECO:0000313|EMBL:EEU41752.1} OS=Nectria haematococca (strain 77-13-4 / ATCC MYA-4622 / FGSC 9596 / PE=4 SV=1
Fusarium0G100320.1	tr|C7Z309|C7Z309_NECH7	0	373/376(99.20)	749	Putative uncharacterized protein {ECO:0000313|EMBL:EEU41575.1} OS=Nectria haematococca (strain 77-13-4 / ATCC MYA-4622 / FGSC 9596 / PE=3 SV=1
Fusarium0G100330.1	tr|C7Z306|C7Z306_NECH7	0	650/710(91.55)	1330	Putative uncharacterized protein {ECO:0000313|EMBL:EEU41574.1} OS=Nectria haematococca (strain 77-13-4 / ATCC MYA-4622 / FGSC 9596 / PE=4 SV=1
Fusarium0G100340.1	tr|C7Z305|C7Z305_NECH7	0	901/910(99.01)	1884	Putative uncharacterized protein {ECO:0000313|EMBL:EEU41749.1} OS=Nectria haematococca (strain 77-13-4 / ATCC MYA-4622 / FGSC 9596 / PE=4 SV=1
Fusarium0G100350.1	tr|C7Z304|C7Z304_NECH7	8.68E-83	123/129(95.35)	247	Putative uncharacterized protein {ECO:0000313|EMBL:EEU41573.1} OS=Nectria haematococca (strain 77-13-4 / ATCC MYA-4622 / FGSC 9596 / PE=4 SV=1
Fusarium0G100360.1	tr|C7Z303|C7Z303_NECH7	0	356/387(91.99)	735	Putative uncharacterized protein {ECO:0000313|EMBL:EEU41748.1} OS=Nectria haematococca (strain 77-13-4 / ATCC MYA-4622 / FGSC 9596 / PE=4 SV=1
Fusarium0G100370.1	tr|S3DKI5|S3DKI5_GLAL2	1.15E-06	28/93(30.11)	56	Uncharacterized protein {ECO:0000313|EMBL:EPE32566.1} OS=Glarea lozoyensis (strain ATCC 20868 / MF5171) PE=4 SV=1
Fusarium0G100380.1	tr|C7Z302|C7Z302_NECH7	0	504/627(80.38)	1005	Putative uncharacterized protein {ECO:0000313|EMBL:EEU41572.1} OS=Nectria haematococca (strain 77-13-4 / ATCC MYA-4622 / FGSC 9596 / PE=4 SV=1
Fusarium0G100390.1	tr|C7Z301|C7Z301_NECH7	1.11E-178	266/306(86.93)	504	Putative uncharacterized protein {ECO:0000313|EMBL:EEU41571.1} OS=Nectria haematococca (strain 77-13-4 / ATCC MYA-4622 / FGSC 9596 / PE=4 SV=1
Fusarium0G100400.1	tr|C7Z300|C7Z300_NECH7	0	348/441(78.91)	669	Putative uncharacterized protein {ECO:0000313|EMBL:EEU41747.1} (Fragment) OS=Nectria haematococca (strain 77-13-4 / ATCC MYA-4622 / FGSC 9596 / PE=4 SV=1
Fusarium0G100410.1	tr|C7Z2Z9|C7Z2Z9_NECH7	0	503/519(96.92)	1013	Putative uncharacterized protein {ECO:0000313|EMBL:EEU41746.1} (Fragment) OS=Nectria haematococca (strain 77-13-4 / ATCC MYA-4622 / FGSC 9596 / PE=4 SV=1
Fusarium0G100420.1	tr|C7Z2Z7|C7Z2Z7_NECH7	0	317/334(94.91)	650	Predicted protein {ECO:0000313|EMBL:EEU41744.1} OS=Nectria haematococca (strain 77-13-4 / ATCC MYA-4622 / FGSC 9596 / PE=3 SV=1
Fusarium0G100430.1	tr|C7Z2Z6|C7Z2Z6_NECH7	0	608/623(97.59)	1258	Putative uncharacterized protein {ECO:0000313|EMBL:EEU41743.1} OS=Nectria haematococca (strain 77-13-4 / ATCC MYA-4622 / FGSC 9596 / PE=4 SV=1
Fusarium0G100440.1	tr|C7Z2Z4|C7Z2Z4_NECH7	0	406/433(93.76)	788	Putative uncharacterized protein {ECO:0000313|EMBL:EEU41570.1} OS=Nectria haematococca (strain 77-13-4 / ATCC MYA-4622 / FGSC 9596 / PE=4 SV=1
Fusarium0G100450.1	tr|A0A067PFH9|A0A067PFH9_9HOMO	6.63E-90	258/943(27.36)	322	Uncharacterized protein {ECO:0000313|EMBL:KDQ53519.1} OS=Jaapia argillacea MUCL 33604 PE=4 SV=1
Fusarium0G100460.1	tr|C7Z2Y6|C7Z2Y6_NECH7	0	322/347(92.80)	632	Putative uncharacterized protein {ECO:0000313|EMBL:EEU41737.1} OS=Nectria haematococca (strain 77-13-4 / ATCC MYA-4622 / FGSC 9596 / PE=4 SV=1
Fusarium0G100470.1	tr|C7Z2Y7|C7Z2Y7_NECH7	0	372/531(70.06)	681	Putative uncharacterized protein {ECO:0000313|EMBL:EEU41567.1} (Fragment) OS=Nectria haematococca (strain 77-13-4 / ATCC MYA-4622 / FGSC 9596 / PE=4 SV=1
Fusarium0G100480.1	tr|C7Z2Y9|C7Z2Y9_NECH7	0	460/546(84.25)	939	Putative uncharacterized protein {ECO:0000313|EMBL:EEU41739.1} OS=Nectria haematococca (strain 77-13-4 / ATCC MYA-4622 / FGSC 9596 / PE=4 SV=1
Fusarium0G100490.1	tr|W9Z2H5|W9Z2H5_FUSOX	0	302/347(87.03)	626	Uncharacterized protein {ECO:0000313|EMBL:EXK25575.1} OS=Fusarium oxysporum f. sp. melonis 26406 PE=4 SV=1
Fusarium0G100500.1	tr|C7Z2Z1|C7Z2Z1_NECH7	0	393/407(96.56)	812	Predicted protein {ECO:0000313|EMBL:EEU41568.1} OS=Nectria haematococca (strain 77-13-4 / ATCC MYA-4622 / FGSC 9596 / PE=4 SV=1
Fusarium0G100510.1	tr|C7Z2Z2|C7Z2Z2_NECH7	0	542/552(98.19)	1130	Putative uncharacterized protein {ECO:0000313|EMBL:EEU41569.1} OS=Nectria haematococca (strain 77-13-4 / ATCC MYA-4622 / FGSC 9596 / PE=3 SV=1
Fusarium0G100520.1	tr|C7Z2Z3|C7Z2Z3_NECH7	0	478/532(89.85)	989	Putative uncharacterized protein {ECO:0000313|EMBL:EEU41741.1} OS=Nectria haematococca (strain 77-13-4 / ATCC MYA-4622 / FGSC 9596 / PE=3 SV=1
Fusarium0G100530.1	tr|C7YQY3|C7YQY3_NECH7	0	342/606(56.44)	655	Putative uncharacterized protein {ECO:0000313|EMBL:EEU46553.1} OS=Nectria haematococca (strain 77-13-4 / ATCC MYA-4622 / FGSC 9596 / PE=4 SV=1
Fusarium0G100540.1	tr|C7Z2Y2|C7Z2Y2_NECH7	1.05E-97	174/340(51.18)	302	Putative uncharacterized protein {ECO:0000313|EMBL:EEU41736.1} OS=Nectria haematococca (strain 77-13-4 / ATCC MYA-4622 / FGSC 9596 / PE=4 SV=1
Fusarium0G100550.1	tr|C7Z2Y1|C7Z2Y1_NECH7	0	379/390(97.18)	791	Putative uncharacterized protein {ECO:0000313|EMBL:EEU41563.1} OS=Nectria haematococca (strain 77-13-4 / ATCC MYA-4622 / FGSC 9596 / PE=4 SV=1
Fusarium0G100560.1	tr|C7Z2Y0|C7Z2Y0_NECH7	0	575/697(82.50)	1131	Putative uncharacterized protein {ECO:0000313|EMBL:EEU41562.1} OS=Nectria haematococca (strain 77-13-4 / ATCC MYA-4622 / FGSC 9596 / PE=4 SV=1
Fusarium0G100570.1	tr|C7Z2X9|C7Z2X9_NECH7	0	415/438(94.75)	870	Putative uncharacterized protein {ECO:0000313|EMBL:EEU41561.1} OS=Nectria haematococca (strain 77-13-4 / ATCC MYA-4622 / FGSC 9596 / PE=4 SV=1
Fusarium0G100580.1	tr|C7Z2X8|C7Z2X8_NECH7	0	459/496(92.54)	939	Putative uncharacterized protein {ECO:0000313|EMBL:EEU41735.1} OS=Nectria haematococca (strain 77-13-4 / ATCC MYA-4622 / FGSC 9596 / PE=4 SV=1
Fusarium0G100590.1	tr|C7Z2X7|C7Z2X7_NECH7	0	449/458(98.03)	909	Putative uncharacterized protein {ECO:0000313|EMBL:EEU41560.1} (Fragment) OS=Nectria haematococca (strain 77-13-4 / ATCC MYA-4622 / FGSC 9596 / PE=3 SV=1
Fusarium0G100600.1	tr|C7Z2X3|C7Z2X3_NECH7	0	278/281(98.93)	561	Putative uncharacterized protein {ECO:0000313|EMBL:EEU41733.1} (Fragment) OS=Nectria haematococca (strain 77-13-4 / ATCC MYA-4622 / FGSC 9596 / PE=4 SV=1
Fusarium0G100610.1	tr|C7Z2X4|C7Z2X4_NECH7	0	507/572(88.64)	1038	Putative uncharacterized protein {ECO:0000313|EMBL:EEU41558.1} OS=Nectria haematococca (strain 77-13-4 / ATCC MYA-4622 / FGSC 9596 / PE=4 SV=1
Fusarium0G100620.1	tr|C7Z2X2|C7Z2X2_NECH7	0	514/571(90.02)	1028	Putative uncharacterized protein {ECO:0000313|EMBL:EEU41557.1} OS=Nectria haematococca (strain 77-13-4 / ATCC MYA-4622 / FGSC 9596 / PE=4 SV=1
Fusarium0G100630.1	tr|X0L0D3|X0L0D3_FUSOX	0	474/557(85.10)	942	Uncharacterized protein {ECO:0000313|EMBL:EXM14527.1} OS=Fusarium oxysporum f. sp. vasinfectum 25433 PE=4 SV=1
Fusarium0G100640.1	tr|C7YVL5|C7YVL5_NECH7	2.97E-91	133/253(52.57)	286	Putative uncharacterized protein {ECO:0000313|EMBL:EEU43814.1} OS=Nectria haematococca (strain 77-13-4 / ATCC MYA-4622 / FGSC 9596 / PE=4 SV=1
Fusarium0G100650.1	tr|S0EIX0|S0EIX0_GIBF5	1.93E-119	160/238(67.23)	349	Uncharacterized protein {ECO:0000313|EMBL:CCT73827.1} OS=Gibberella fujikuroi (strain CBS 195.34 / IMI 58289 / NRRL A-6831) PE=4 SV=1
Fusarium0G100660.1	tr|C7Z2X1|C7Z2X1_NECH7	0	477/501(95.21)	966	Putative uncharacterized protein {ECO:0000313|EMBL:EEU41556.1} OS=Nectria haematococca (strain 77-13-4 / ATCC MYA-4622 / FGSC 9596 / PE=4 SV=1
Fusarium0G100670.1	tr|C7Z2X0|C7Z2X0_NECH7	0	447/477(93.71)	887	Putative uncharacterized protein {ECO:0000313|EMBL:EEU41732.1} OS=Nectria haematococca (strain 77-13-4 / ATCC MYA-4622 / FGSC 9596 / PE=4 SV=1
Fusarium0G100680.1	tr|C7Z2W9|C7Z2W9_NECH7	0	619/641(96.57)	1281	Putative uncharacterized protein {ECO:0000313|EMBL:EEU41555.1} OS=Nectria haematococca (strain 77-13-4 / ATCC MYA-4622 / FGSC 9596 / PE=4 SV=1
Fusarium0G100690.1	tr|C7Z2W8|C7Z2W8_NECH7	0	1031/1081(95.37)	2023	Calcium-transporting ATPase {ECO:0000256|RuleBase:RU361146} OS=Nectria haematococca (strain 77-13-4 / ATCC MYA-4622 / FGSC 9596 / PE=3 SV=1
Fusarium0G100700.1	tr|C7Z2W7|C7Z2W7_NECH7	1.16E-107	159/187(85.03)	317	Predicted protein {ECO:0000313|EMBL:EEU41554.1} OS=Nectria haematococca (strain 77-13-4 / ATCC MYA-4622 / FGSC 9596 / PE=4 SV=1
Fusarium0G100710.1	tr|C7Z2W6|C7Z2W6_NECH7	0	536/620(86.45)	1077	Predicted protein {ECO:0000313|EMBL:EEU41553.1} OS=Nectria haematococca (strain 77-13-4 / ATCC MYA-4622 / FGSC 9596 / PE=4 SV=1
Fusarium0G100720.1	tr|C7Z2W4|C7Z2W4_NECH7	0	503/525(95.81)	1001	Putative uncharacterized protein {ECO:0000313|EMBL:EEU41729.1} OS=Nectria haematococca (strain 77-13-4 / ATCC MYA-4622 / FGSC 9596 / PE=4 SV=1
Fusarium0G100730.1	tr|C7Z2W3|C7Z2W3_NECH7	0	250/276(90.58)	520	Putative uncharacterized protein {ECO:0000313|EMBL:EEU41552.1} OS=Nectria haematococca (strain 77-13-4 / ATCC MYA-4622 / FGSC 9596 / PE=4 SV=1
Fusarium0G100740.1	tr|C7Z2W2|C7Z2W2_NECH7	0	617/644(95.81)	1268	Putative uncharacterized protein {ECO:0000313|EMBL:EEU41551.1} OS=Nectria haematococca (strain 77-13-4 / ATCC MYA-4622 / FGSC 9596 / PE=4 SV=1
Fusarium0G100750.1	tr|C7Z2W1|C7Z2W1_NECH7	0	377/381(98.95)	773	Putative uncharacterized protein {ECO:0000313|EMBL:EEU41550.1} OS=Nectria haematococca (strain 77-13-4 / ATCC MYA-4622 / FGSC 9596 / PE=4 SV=1
Fusarium0G100760.1	tr|G2X934|G2X934_VERDV	2.78E-113	169/289(58.48)	338	RTA1 protein {ECO:0000313|EMBL:EGY15502.1} OS=Fusarium dahliae (strain VdLs.17 / ATCC MYA-4575 / FGSC 10137) PE=4 SV=1
Fusarium0G100770.1	tr|C7Z2V9|C7Z2V9_NECH7	0	525/592(88.68)	1093	Predicted protein {ECO:0000313|EMBL:EEU41549.1} OS=Nectria haematococca (strain 77-13-4 / ATCC MYA-4622 / FGSC 9596 / PE=4 SV=1
Fusarium0G100780.1	tr|C7Z2V8|C7Z2V8_NECH7	0	718/770(93.25)	1481	Predicted protein {ECO:0000313|EMBL:EEU41548.1} OS=Nectria haematococca (strain 77-13-4 / ATCC MYA-4622 / FGSC 9596 / PE=4 SV=1
Fusarium0G100790.1	tr|C7Z2V7|C7Z2V7_NECH7	0	896/989(90.60)	1869	Putative uncharacterized protein {ECO:0000313|EMBL:EEU41547.1} OS=Nectria haematococca (strain 77-13-4 / ATCC MYA-4622 / FGSC 9596 / PE=4 SV=1
Fusarium0G100800.1	tr|C7Z2V6|C7Z2V6_NECH7	0	516/606(85.15)	1032	Putative uncharacterized protein {ECO:0000313|EMBL:EEU41546.1} OS=Nectria haematococca (strain 77-13-4 / ATCC MYA-4622 / FGSC 9596 / PE=4 SV=1
Fusarium0G100810.1	tr|C7ZRE7|C7ZRE7_NECH7	0	322/558(57.71)	665	Putative uncharacterized protein {ECO:0000313|EMBL:EEU33412.1} OS=Nectria haematococca (strain 77-13-4 / ATCC MYA-4622 / FGSC 9596 / PE=4 SV=1
Fusarium0G100820.1	tr|A0A072PUH7|A0A072PUH7_9EURO	0	288/493(58.42)	599	Uncharacterized protein {ECO:0000313|EMBL:KEF59180.1} OS=Exophiala aquamarina CBS 119918 PE=4 SV=1
Fusarium0G100830.1	tr|C7ZRE5|C7ZRE5_NECH7	0	353/556(63.49)	760	Putative uncharacterized protein {ECO:0000313|EMBL:EEU33411.1} OS=Nectria haematococca (strain 77-13-4 / ATCC MYA-4622 / FGSC 9596 / PE=4 SV=1
Fusarium0G100840.1	tr|C7Z2V2|C7Z2V2_NECH7	0	471/481(97.92)	977	Putative uncharacterized protein {ECO:0000313|EMBL:EEU41545.1} OS=Nectria haematococca (strain 77-13-4 / ATCC MYA-4622 / FGSC 9596 / PE=4 SV=1
Fusarium0G100850.1	tr|C7Z2V1|C7Z2V1_NECH7	0	811/944(85.91)	1433	Predicted protein {ECO:0000313|EMBL:EEU41724.1} OS=Nectria haematococca (strain 77-13-4 / ATCC MYA-4622 / FGSC 9596 / PE=4 SV=1
Fusarium0G100860.1	tr|C7Z2V0|C7Z2V0_NECH7	0	872/896(97.32)	1786	Putative uncharacterized protein {ECO:0000313|EMBL:EEU41544.1} OS=Nectria haematococca (strain 77-13-4 / ATCC MYA-4622 / FGSC 9596 / PE=4 SV=1
Fusarium0G100870.1	tr|C7Z2U9|C7Z2U9_NECH7	0	476/509(93.52)	935	Putative uncharacterized protein {ECO:0000313|EMBL:EEU41723.1} OS=Nectria haematococca (strain 77-13-4 / ATCC MYA-4622 / FGSC 9596 / PE=3 SV=1
Fusarium0G100880.1	tr|C7Z2U8|C7Z2U8_NECH7	0	351/389(90.23)	706	Putative uncharacterized protein {ECO:0000313|EMBL:EEU41543.1} (Fragment) OS=Nectria haematococca (strain 77-13-4 / ATCC MYA-4622 / FGSC 9596 / PE=4 SV=1
Fusarium0G100890.1	tr|C7Z2U7|C7Z2U7_NECH7	0	428/442(96.83)	863	Predicted protein {ECO:0000313|EMBL:EEU41722.1} OS=Nectria haematococca (strain 77-13-4 / ATCC MYA-4622 / FGSC 9596 / PE=3 SV=1
Fusarium0G100900.1	tr|A0A072P6M2|A0A072P6M2_9EURO	2.76E-88	156/369(42.28)	281	Uncharacterized protein {ECO:0000313|EMBL:KEF55749.1} OS=Exophiala aquamarina CBS 119918 PE=4 SV=1
Fusarium0G100910.1	tr|F9FK10|F9FK10_FUSOF	0	409/700(58.43)	751	Uncharacterized protein {ECO:0000313|EMBL:EGU82731.1} (Fragment) OS=Fusarium oxysporum (strain Fo5176) PE=4 SV=1
Fusarium0G100920.1	tr|C7Z2U5|C7Z2U5_NECH7	0	335/357(93.84)	698	Putative uncharacterized protein {ECO:0000313|EMBL:EEU41541.1} OS=Nectria haematococca (strain 77-13-4 / ATCC MYA-4622 / FGSC 9596 / PE=4 SV=1
Fusarium0G100930.1	tr|C7Z2U4|C7Z2U4_NECH7	0	407/414(98.31)	869	Putative uncharacterized protein {ECO:0000313|EMBL:EEU41721.1} OS=Nectria haematococca (strain 77-13-4 / ATCC MYA-4622 / FGSC 9596 / PE=4 SV=1
Fusarium0G100940.1	tr|C7Z2U3|C7Z2U3_NECH7	0	286/305(93.77)	560	Predicted protein {ECO:0000313|EMBL:EEU41540.1} OS=Nectria haematococca (strain 77-13-4 / ATCC MYA-4622 / FGSC 9596 / PE=4 SV=1
Fusarium0G100950.1	tr|C7Z2U1|C7Z2U1_NECH7	0	342/408(83.82)	670	Putative uncharacterized protein {ECO:0000313|EMBL:EEU41719.1} OS=Nectria haematococca (strain 77-13-4 / ATCC MYA-4622 / FGSC 9596 / PE=4 SV=1
Fusarium0G100960.1	tr|C7Z2U0|C7Z2U0_NECH7	0	391/429(91.14)	801	Putative uncharacterized protein {ECO:0000313|EMBL:EEU41539.1} OS=Nectria haematococca (strain 77-13-4 / ATCC MYA-4622 / FGSC 9596 / PE=3 SV=1
Fusarium0G100970.1	tr|C7Z2T9|C7Z2T9_NECH7	0	951/1043(91.18)	1955	Putative uncharacterized protein {ECO:0000313|EMBL:EEU41538.1} OS=Nectria haematococca (strain 77-13-4 / ATCC MYA-4622 / FGSC 9596 / PE=4 SV=1
Fusarium0G100980.1	tr|C7Z2T8|C7Z2T8_NECH7	0	262/292(89.73)	538	Putative uncharacterized protein {ECO:0000313|EMBL:EEU41537.1} OS=Nectria haematococca (strain 77-13-4 / ATCC MYA-4622 / FGSC 9596 / PE=4 SV=1
Fusarium0G100990.1	tr|L2G0S2|L2G0S2_COLGN	4.95E-136	209/423(49.41)	418	C6 finger domain-containing protein {ECO:0000313|EMBL:ELA31965.1} OS=Colletotrichum gloeosporioides (strain Nara gc5) PE=4 SV=1
Fusarium0G101000.1	tr|L2FZV3|L2FZV3_COLGN	4.38E-156	215/282(76.24)	446	3-oxoacyl-(Acyl-carrier-protein) reductase {ECO:0000313|EMBL:ELA31964.1} OS=Colletotrichum gloeosporioides (strain Nara gc5) PE=3 SV=1
Fusarium0G101010.1	tr|L2G1T6|L2G1T6_COLGN	2.55E-108	161/214(75.23)	321	Short chain dehydrogenase reductase family {ECO:0000313|EMBL:ELA31963.1} OS=Colletotrichum gloeosporioides (strain Nara gc5) PE=4 SV=1
Fusarium0G101020.1	tr|L2G055|L2G055_COLGN	2.30E-94	134/209(64.11)	283	Kinase-related protein {ECO:0000313|EMBL:ELA31962.1} OS=Colletotrichum gloeosporioides (strain Nara gc5) PE=4 SV=1
Fusarium0G101030.1	tr|G3J3L5|G3J3L5_CORMM	0	503/681(73.86)	1087	Transketolase {ECO:0000256|RuleBase:RU004996} OS=Cordyceps militaris (strain CM01) PE=3 SV=1
Fusarium0G101040.1	tr|A0A094FMN3|A0A094FMN3_9PEZI	0	297/528(56.25)	624	Uncharacterized protein {ECO:0000313|EMBL:KFY92079.1} OS=Pseudogymnoascus pannorum VKM F-4518 (FW-2643) PE=4 SV=1
Fusarium0G101050.1	tr|C7Z2T7|C7Z2T7_NECH7	0	319/323(98.76)	644	Predicted protein {ECO:0000313|EMBL:EEU41536.1} OS=Nectria haematococca (strain 77-13-4 / ATCC MYA-4622 / FGSC 9596 / PE=3 SV=1
Fusarium0G101060.1	tr|C7Z2T6|C7Z2T6_NECH7	0	294/368(79.89)	575	Putative uncharacterized protein {ECO:0000313|EMBL:EEU41535.1} OS=Nectria haematococca (strain 77-13-4 / ATCC MYA-4622 / FGSC 9596 / PE=4 SV=1
Fusarium0G101070.1	tr|C7Z2T5|C7Z2T5_NECH7	0	352/355(99.15)	727	Predicted protein {ECO:0000313|EMBL:EEU41718.1} OS=Nectria haematococca (strain 77-13-4 / ATCC MYA-4622 / FGSC 9596 / PE=4 SV=1
Fusarium0G101080.1	tr|C7Z2T4|C7Z2T4_NECH7	8.97E-76	114/148(77.03)	237	Putative uncharacterized protein {ECO:0000313|EMBL:EEU41534.1} (Fragment) OS=Nectria haematococca (strain 77-13-4 / ATCC MYA-4622 / FGSC 9596 / PE=4 SV=1
Fusarium0G101090.1	tr|C7Z2T3|C7Z2T3_NECH7	1.63E-160	237/302(78.48)	461	Putative uncharacterized protein {ECO:0000313|EMBL:EEU41533.1} (Fragment) OS=Nectria haematococca (strain 77-13-4 / ATCC MYA-4622 / FGSC 9596 / PE=4 SV=1
Fusarium0G101100.1	tr|C7Z2T2|C7Z2T2_NECH7	0	438/482(90.87)	892	Predicted protein {ECO:0000313|EMBL:EEU41717.1} OS=Nectria haematococca (strain 77-13-4 / ATCC MYA-4622 / FGSC 9596 / PE=4 SV=1
Fusarium0G101110.1	tr|C7Z2T1|C7Z2T1_NECH7	0	432/494(87.45)	867	Putative uncharacterized protein {ECO:0000313|EMBL:EEU41532.1} OS=Nectria haematococca (strain 77-13-4 / ATCC MYA-4622 / FGSC 9596 / PE=4 SV=1
Fusarium0G101120.1	tr|C7Z2T0|C7Z2T0_NECH7	0	387/403(96.03)	804	Putative uncharacterized protein {ECO:0000313|EMBL:EEU41716.1} OS=Nectria haematococca (strain 77-13-4 / ATCC MYA-4622 / FGSC 9596 / PE=4 SV=1
Fusarium0G101130.1	tr|G2X588|G2X588_VERDV	1.08E-105	214/567(37.74)	337	Ankyrin repeat domain-containing protein {ECO:0000313|EMBL:EGY14229.1} OS=Fusarium dahliae (strain VdLs.17 / ATCC MYA-4575 / FGSC 10137) PE=4 SV=1
Fusarium0G101140.1	tr|C7Z2S9|C7Z2S9_NECH7	6.41E-110	188/279(67.38)	335	Predicted protein {ECO:0000313|EMBL:EEU41715.1} OS=Nectria haematococca (strain 77-13-4 / ATCC MYA-4622 / FGSC 9596 / PE=4 SV=1
Fusarium0G101150.1	tr|C7Z2S8|C7Z2S8_NECH7	1.03E-173	242/252(96.03)	492	Putative uncharacterized protein {ECO:0000313|EMBL:EEU41531.1} OS=Nectria haematococca (strain 77-13-4 / ATCC MYA-4622 / FGSC 9596 / PE=4 SV=1
Fusarium0G101160.1	tr|C7Z2S7|C7Z2S7_NECH7	0	548/717(76.43)	1110	Putative uncharacterized protein {ECO:0000313|EMBL:EEU41530.1} OS=Nectria haematococca (strain 77-13-4 / ATCC MYA-4622 / FGSC 9596 / PE=4 SV=1
Fusarium0G101170.1	tr|C7Z2S6|C7Z2S6_NECH7	0	340/381(89.24)	690	Putative uncharacterized protein {ECO:0000313|EMBL:EEU41714.1} OS=Nectria haematococca (strain 77-13-4 / ATCC MYA-4622 / FGSC 9596 / PE=4 SV=1
Fusarium0G101180.1	tr|C7Z2S5|C7Z2S5_NECH7	1.15E-131	178/196(90.82)	377	Putative uncharacterized protein {ECO:0000313|EMBL:EEU41713.1} OS=Nectria haematococca (strain 77-13-4 / ATCC MYA-4622 / FGSC 9596 / PE=4 SV=1
Fusarium0G101190.1	tr|C7Z2S4|C7Z2S4_NECH7	0	644/664(96.99)	1305	Putative uncharacterized protein {ECO:0000313|EMBL:EEU41712.1} OS=Nectria haematococca (strain 77-13-4 / ATCC MYA-4622 / FGSC 9596 / PE=4 SV=1
Fusarium0G101200.1	tr|C7Z2S3|C7Z2S3_NECH7	0	327/383(85.38)	680	Putative uncharacterized protein {ECO:0000313|EMBL:EEU41529.1} OS=Nectria haematococca (strain 77-13-4 / ATCC MYA-4622 / FGSC 9596 / PE=4 SV=1
Fusarium0G101210.1	tr|A0A094FZ51|A0A094FZ51_9PEZI	5.06E-75	324/1166(27.79)	285	Uncharacterized protein {ECO:0000313|EMBL:KFY96076.1} OS=Pseudogymnoascus pannorum VKM F-4517 (FW-2822) PE=4 SV=1
Fusarium0G101220.1	tr|C7Z2S1|C7Z2S1_NECH7	0	412/436(94.50)	836	Putative uncharacterized protein {ECO:0000313|EMBL:EEU41528.1} (Fragment) OS=Nectria haematococca (strain 77-13-4 / ATCC MYA-4622 / FGSC 9596 / PE=4 SV=1
Fusarium0G101230.1	tr|C7Z2S0|C7Z2S0_NECH7	0	388/413(93.95)	773	Putative uncharacterized protein {ECO:0000313|EMBL:EEU41527.1} OS=Nectria haematococca (strain 77-13-4 / ATCC MYA-4622 / FGSC 9596 / PE=4 SV=1
Fusarium0G101240.1	tr|C7Z2R9|C7Z2R9_NECH7	0	337/360(93.61)	698	2-dehydropantoate 2-reductase {ECO:0000256|RuleBase:RU003776} OS=Nectria haematococca (strain 77-13-4 / ATCC MYA-4622 / FGSC 9596 / PE=3 SV=1
Fusarium0G101250.1	tr|C7Z2R8|C7Z2R8_NECH7	0	358/406(88.18)	720	Putative uncharacterized protein {ECO:0000313|EMBL:EEU41525.1} OS=Nectria haematococca (strain 77-13-4 / ATCC MYA-4622 / FGSC 9596 / PE=4 SV=1
Fusarium0G101260.1	tr|C7Z2R6|C7Z2R6_NECH7	0	291/319(91.22)	614	Putative uncharacterized protein {ECO:0000313|EMBL:EEU41710.1} OS=Nectria haematococca (strain 77-13-4 / ATCC MYA-4622 / FGSC 9596 / PE=4 SV=1
Fusarium0G101270.1	tr|C7Z2R4|C7Z2R4_NECH7	0	583/650(89.69)	1217	Putative uncharacterized protein {ECO:0000313|EMBL:EEU41523.1} OS=Nectria haematococca (strain 77-13-4 / ATCC MYA-4622 / FGSC 9596 / PE=4 SV=1
Fusarium0G101280.1	tr|X0GCG5|X0GCG5_FUSOX	1.09E-168	260/497(52.31)	494	Uncharacterized protein {ECO:0000313|EMBL:EXL47479.1} OS=Fusarium oxysporum f. sp. radicis-lycopersici 26381 PE=4 SV=1
Fusarium0G101290.1	tr|C7Z2R2|C7Z2R2_NECH7	0	274/305(89.84)	544	Putative uncharacterized protein {ECO:0000313|EMBL:EEU41522.1} (Fragment) OS=Nectria haematococca (strain 77-13-4 / ATCC MYA-4622 / FGSC 9596 / PE=4 SV=1
Fusarium0G101300.1	tr|C7Z2R1|C7Z2R1_NECH7	0	964/999(96.50)	1971	Putative uncharacterized protein {ECO:0000313|EMBL:EEU41707.1} OS=Nectria haematococca (strain 77-13-4 / ATCC MYA-4622 / FGSC 9596 / PE=3 SV=1
Fusarium0G101310.1	tr|C7Z2R0|C7Z2R0_NECH7	0	285/356(80.06)	591	Putative uncharacterized protein {ECO:0000313|EMBL:EEU41706.1} OS=Nectria haematococca (strain 77-13-4 / ATCC MYA-4622 / FGSC 9596 / PE=4 SV=1
Fusarium0G101320.1	tr|C7Z2Q9|C7Z2Q9_NECH7	0	340/368(92.39)	719	Putative uncharacterized protein {ECO:0000313|EMBL:EEU41705.1} OS=Nectria haematococca (strain 77-13-4 / ATCC MYA-4622 / FGSC 9596 / PE=4 SV=1
Fusarium0G101330.1	tr|C7Z2Q8|C7Z2Q8_NECH7	0	304/317(95.90)	628	Putative uncharacterized protein {ECO:0000313|EMBL:EEU41521.1} OS=Nectria haematococca (strain 77-13-4 / ATCC MYA-4622 / FGSC 9596 / PE=4 SV=1
Fusarium0G101340.1	tr|C7Z2Q7|C7Z2Q7_NECH7	0	447/470(95.11)	909	Putative uncharacterized protein {ECO:0000313|EMBL:EEU41520.1} OS=Nectria haematococca (strain 77-13-4 / ATCC MYA-4622 / FGSC 9596 / PE=4 SV=1
Fusarium0G101350.1	tr|C7Z2Q6|C7Z2Q6_NECH7	0	299/319(93.73)	615	Putative uncharacterized protein {ECO:0000313|EMBL:EEU41519.1} OS=Nectria haematococca (strain 77-13-4 / ATCC MYA-4622 / FGSC 9596 / PE=4 SV=1
Fusarium0G101360.1	tr|C7Z2Q5|C7Z2Q5_NECH7	6.75E-97	138/142(97.18)	284	Putative uncharacterized protein {ECO:0000313|EMBL:EEU41704.1} OS=Nectria haematococca (strain 77-13-4 / ATCC MYA-4622 / FGSC 9596 / PE=4 SV=1
Fusarium0G101370.1	tr|X0ACU8|X0ACU8_FUSOX	4.62E-33	75/178(42.13)	134	Uncharacterized protein {ECO:0000313|EMBL:EXK38438.1} OS=Fusarium oxysporum f. sp. melonis 26406 PE=4 SV=1
Fusarium0G101380.1	tr|C7Z2Q3|C7Z2Q3_NECH7	0	429/487(88.09)	871	Putative uncharacterized protein {ECO:0000313|EMBL:EEU41517.1} OS=Nectria haematococca (strain 77-13-4 / ATCC MYA-4622 / FGSC 9596 / PE=3 SV=1
Fusarium0G101390.1	tr|C7Z2Q0|C7Z2Q0_NECH7	4.05E-148	203/262(77.48)	424	Putative uncharacterized protein {ECO:0000313|EMBL:EEU41516.1} OS=Nectria haematococca (strain 77-13-4 / ATCC MYA-4622 / FGSC 9596 / PE=4 SV=1
Fusarium0G101400.1	tr|C7Z2P9|C7Z2P9_NECH7	4.87E-162	242/314(77.07)	461	Putative uncharacterized protein {ECO:0000313|EMBL:EEU41701.1} OS=Nectria haematococca (strain 77-13-4 / ATCC MYA-4622 / FGSC 9596 / PE=4 SV=1
Fusarium0G101410.1	tr|C7Z2P7|C7Z2P7_NECH7	0	319/349(91.40)	640	Putative uncharacterized protein {ECO:0000313|EMBL:EEU41515.1} OS=Nectria haematococca (strain 77-13-4 / ATCC MYA-4622 / FGSC 9596 / PE=4 SV=1
Fusarium0G101420.1	tr|C7Z2P6|C7Z2P6_NECH7	0	406/443(91.65)	843	Kinesin-like protein {ECO:0000256|RuleBase:RU000394} OS=Nectria haematococca (strain 77-13-4 / ATCC MYA-4622 / FGSC 9596 / PE=3 SV=1
Fusarium0G101430.1	tr|C7Z2P4|C7Z2P4_NECH7	9.34E-174	242/279(86.74)	490	Putative uncharacterized protein {ECO:0000313|EMBL:EEU41512.1} (Fragment) OS=Nectria haematococca (strain 77-13-4 / ATCC MYA-4622 / FGSC 9596 / PE=4 SV=1
Fusarium0G101440.1	tr|C7Z2P2|C7Z2P2_NECH7	0	645/682(94.57)	1310	Predicted protein {ECO:0000313|EMBL:EEU41698.1} OS=Nectria haematococca (strain 77-13-4 / ATCC MYA-4622 / FGSC 9596 / PE=4 SV=1
Fusarium0G101450.1	tr|C7Z2P0|C7Z2P0_NECH7	0	1475/1664(88.64)	3037	Putative uncharacterized protein {ECO:0000313|EMBL:EEU41697.1} OS=Nectria haematococca (strain 77-13-4 / ATCC MYA-4622 / FGSC 9596 / PE=4 SV=1
Fusarium0G101460.1	tr|C7Z2N9|C7Z2N9_NECH7	0	255/304(83.88)	519	Putative uncharacterized protein {ECO:0000313|EMBL:EEU41510.1} OS=Nectria haematococca (strain 77-13-4 / ATCC MYA-4622 / FGSC 9596 / PE=4 SV=1
Fusarium0G101470.1	tr|R7YLZ4|R7YLZ4_CONA1	4.64E-47	133/425(31.29)	174	Uncharacterized protein {ECO:0000313|EMBL:EON62631.1} OS=Coniosporium apollinis (strain CBS 100218) PE=4 SV=1
Fusarium0G101480.1	tr|W9HZE9|W9HZE9_FUSOX	0	311/476(65.34)	649	Uncharacterized protein {ECO:0000313|EMBL:EWY87732.1} OS=Fusarium oxysporum FOSC 3-a PE=4 SV=1
Fusarium0G101490.1	tr|C7Z2N5|C7Z2N5_NECH7	0	502/512(98.05)	1020	Putative uncharacterized protein {ECO:0000313|EMBL:EEU41694.1} OS=Nectria haematococca (strain 77-13-4 / ATCC MYA-4622 / FGSC 9596 / PE=4 SV=1
Fusarium0G101500.1	tr|C7Z2N4|C7Z2N4_NECH7	0	952/1027(92.70)	1932	Putative uncharacterized protein {ECO:0000313|EMBL:EEU41693.1} OS=Nectria haematococca (strain 77-13-4 / ATCC MYA-4622 / FGSC 9596 / PE=3 SV=1
Fusarium0G101510.1	tr|C7Z2N2|C7Z2N2_NECH7	0	909/946(96.09)	1869	Putative uncharacterized protein NhNPS11 {ECO:0000313|EMBL:EEU41507.1} OS=Nectria haematococca (strain 77-13-4 / ATCC MYA-4622 / FGSC 9596 / PE=4 SV=1
Fusarium0G101520.1	tr|C7Z2N1|C7Z2N1_NECH7	1.85E-180	253/270(93.70)	506	Putative uncharacterized protein {ECO:0000313|EMBL:EEU41692.1} OS=Nectria haematococca (strain 77-13-4 / ATCC MYA-4622 / FGSC 9596 / PE=3 SV=1
Fusarium0G101530.1	tr|C7Z2N0|C7Z2N0_NECH7	1.59E-142	194/198(97.98)	404	Putative uncharacterized protein {ECO:0000313|EMBL:EEU41506.1} OS=Nectria haematococca (strain 77-13-4 / ATCC MYA-4622 / FGSC 9596 / PE=4 SV=1
Fusarium0G101540.1	tr|C7Z2M9|C7Z2M9_NECH7	0	541/554(97.65)	1128	Putative uncharacterized protein {ECO:0000313|EMBL:EEU41505.1} OS=Nectria haematococca (strain 77-13-4 / ATCC MYA-4622 / FGSC 9596 / PE=3 SV=1
Fusarium0G101550.1	tr|C7Z2M8|C7Z2M8_NECH7	0	506/511(99.02)	1042	Putative uncharacterized protein {ECO:0000313|EMBL:EEU41691.1} OS=Nectria haematococca (strain 77-13-4 / ATCC MYA-4622 / FGSC 9596 / PE=3 SV=1
Fusarium0G101560.1	tr|W3X801|W3X801_9PEZI	0	294/508(57.87)	601	Uncharacterized protein {ECO:0000313|EMBL:ETS81532.1} OS=Pestalotiopsis fici W106-1 PE=3 SV=1
Fusarium0G101570.1	tr|W9N7Q5|W9N7Q5_FUSOX	0	277/338(81.95)	550	Uncharacterized protein {ECO:0000313|EMBL:EXA28763.1} OS=Fusarium oxysporum f. sp. pisi HDV247 PE=4 SV=1
Fusarium0G101580.1	tr|C7Z2M6|C7Z2M6_NECH7	1.54E-154	222/297(74.75)	442	Putative uncharacterized protein {ECO:0000313|EMBL:EEU41503.1} OS=Nectria haematococca (strain 77-13-4 / ATCC MYA-4622 / FGSC 9596 / PE=4 SV=1
Fusarium0G101590.1	tr|C7Z2M5|C7Z2M5_NECH7	0	587/596(98.49)	1197	Putative uncharacterized protein {ECO:0000313|EMBL:EEU41502.1} OS=Nectria haematococca (strain 77-13-4 / ATCC MYA-4622 / FGSC 9596 / PE=4 SV=1
Fusarium0G101600.1	tr|C7Z2M4|C7Z2M4_NECH7	2.60E-165	244/323(75.54)	487	Putative uncharacterized protein {ECO:0000313|EMBL:EEU41690.1} OS=Nectria haematococca (strain 77-13-4 / ATCC MYA-4622 / FGSC 9596 / PE=4 SV=1
Fusarium0G101610.1	tr|C7Z2M3|C7Z2M3_NECH7	1.11E-151	205/232(88.36)	431	Putative uncharacterized protein {ECO:0000313|EMBL:EEU41501.1} OS=Nectria haematococca (strain 77-13-4 / ATCC MYA-4622 / FGSC 9596 / PE=4 SV=1
Fusarium0G101620.1	tr|C7Z2M1|C7Z2M1_NECH7	0	321/344(93.31)	654	Putative uncharacterized protein {ECO:0000313|EMBL:EEU41500.1} OS=Nectria haematococca (strain 77-13-4 / ATCC MYA-4622 / FGSC 9596 / PE=4 SV=1
Fusarium0G101630.1	tr|C7Z2M0|C7Z2M0_NECH7	0	299/351(85.19)	622	Predicted protein {ECO:0000313|EMBL:EEU41688.1} OS=Nectria haematococca (strain 77-13-4 / ATCC MYA-4622 / FGSC 9596 / PE=4 SV=1
Fusarium0G101640.1	tr|C7Z2L9|C7Z2L9_NECH7	0	483/509(94.89)	985	Putative uncharacterized protein {ECO:0000313|EMBL:EEU41499.1} OS=Nectria haematococca (strain 77-13-4 / ATCC MYA-4622 / FGSC 9596 / PE=4 SV=1
Fusarium0G101650.1	tr|C7Z2L8|C7Z2L8_NECH7	0	468/493(94.93)	932	Putative uncharacterized protein {ECO:0000313|EMBL:EEU41687.1} OS=Nectria haematococca (strain 77-13-4 / ATCC MYA-4622 / FGSC 9596 / PE=4 SV=1
Fusarium0G101660.1	tr|C7Z2L7|C7Z2L7_NECH7	0	400/422(94.79)	800	Putative uncharacterized protein {ECO:0000313|EMBL:EEU41498.1} OS=Nectria haematococca (strain 77-13-4 / ATCC MYA-4622 / FGSC 9596 / PE=4 SV=1
Fusarium0G101670.1	tr|C7Z2L6|C7Z2L6_NECH7	0	250/292(85.62)	532	Putative uncharacterized protein {ECO:0000313|EMBL:EEU41686.1} OS=Nectria haematococca (strain 77-13-4 / ATCC MYA-4622 / FGSC 9596 / PE=4 SV=1
Fusarium0G101680.1	tr|C7Z2L4|C7Z2L4_NECH7	0	561/578(97.06)	1239	Putative uncharacterized protein {ECO:0000313|EMBL:EEU41685.1} OS=Nectria haematococca (strain 77-13-4 / ATCC MYA-4622 / FGSC 9596 / PE=4 SV=1
Fusarium0G101690.1	tr|C7Z2L3|C7Z2L3_NECH7	0	649/681(95.30)	1340	Putative uncharacterized protein {ECO:0000313|EMBL:EEU41496.1} OS=Nectria haematococca (strain 77-13-4 / ATCC MYA-4622 / FGSC 9596 / PE=3 SV=1
Fusarium0G101700.1	tr|C7Z2L2|C7Z2L2_NECH7	0	460/532(86.47)	894	Putative uncharacterized protein {ECO:0000313|EMBL:EEU41684.1} OS=Nectria haematococca (strain 77-13-4 / ATCC MYA-4622 / FGSC 9596 / PE=3 SV=1
Fusarium0G101710.1	tr|C7Z2L0|C7Z2L0_NECH7	3.15E-107	153/179(85.47)	317	Putative uncharacterized protein {ECO:0000313|EMBL:EEU41494.1} OS=Nectria haematococca (strain 77-13-4 / ATCC MYA-4622 / FGSC 9596 / PE=4 SV=1
Fusarium0G101720.1	tr|C7Z2K9|C7Z2K9_NECH7	2.62E-109	161/183(87.98)	342	Putative uncharacterized protein {ECO:0000313|EMBL:EEU41683.1} OS=Nectria haematococca (strain 77-13-4 / ATCC MYA-4622 / FGSC 9596 / PE=4 SV=1
Fusarium0G101730.1	tr|C7Z2K8|C7Z2K8_NECH7	0	313/319(98.12)	652	Putative uncharacterized protein {ECO:0000313|EMBL:EEU41493.1} OS=Nectria haematococca (strain 77-13-4 / ATCC MYA-4622 / FGSC 9596 / PE=4 SV=1
Fusarium0G101740.1	tr|C7Z2K7|C7Z2K7_NECH7	0	438/476(92.02)	892	Predicted protein {ECO:0000313|EMBL:EEU41682.1} OS=Nectria haematococca (strain 77-13-4 / ATCC MYA-4622 / FGSC 9596 / PE=4 SV=1
Fusarium0G101750.1	tr|C7Z2K6|C7Z2K6_NECH7	0	275/292(94.18)	566	Putative uncharacterized protein {ECO:0000313|EMBL:EEU41681.1} OS=Nectria haematococca (strain 77-13-4 / ATCC MYA-4622 / FGSC 9596 / PE=3 SV=1
Fusarium0G101760.1	tr|C7Z2K5|C7Z2K5_NECH7	0	500/531(94.16)	1025	Putative uncharacterized protein {ECO:0000313|EMBL:EEU41492.1} OS=Nectria haematococca (strain 77-13-4 / ATCC MYA-4622 / FGSC 9596 / PE=4 SV=1
Fusarium0G101770.1	tr|C7Z2K4|C7Z2K4_NECH7	2.06E-178	240/252(95.24)	500	Putative uncharacterized protein {ECO:0000313|EMBL:EEU41491.1} OS=Nectria haematococca (strain 77-13-4 / ATCC MYA-4622 / FGSC 9596 / PE=4 SV=1
Fusarium0G101780.1	tr|C7Z2K3|C7Z2K3_NECH7	0	274/343(79.88)	544	Putative uncharacterized protein {ECO:0000313|EMBL:EEU41680.1} OS=Nectria haematococca (strain 77-13-4 / ATCC MYA-4622 / FGSC 9596 / PE=4 SV=1
Fusarium0G101790.1	tr|C7Z2K2|C7Z2K2_NECH7	0	244/251(97.21)	516	Putative uncharacterized protein {ECO:0000313|EMBL:EEU41679.1} OS=Nectria haematococca (strain 77-13-4 / ATCC MYA-4622 / FGSC 9596 / PE=4 SV=1
Fusarium0G101800.1	tr|C7Z2K1|C7Z2K1_NECH7	0	829/853(97.19)	1711	Predicted protein {ECO:0000313|EMBL:EEU41678.1} OS=Nectria haematococca (strain 77-13-4 / ATCC MYA-4622 / FGSC 9596 / PE=4 SV=1
Fusarium0G101810.1	tr|B2AXL1|B2AXL1_PODAN	1.20E-113	319/951(33.54)	384	Uncharacterized protein {ECO:0000313|EMBL:CDP32615.1} OS=Podospora anserina (strain S / ATCC MYA-4624 / DSM 980 / FGSC 10383) PE=4 SV=1
Fusarium0G101820.1	tr|B2AXL1|B2AXL1_PODAN	1.52E-49	91/164(55.49)	186	Uncharacterized protein {ECO:0000313|EMBL:CDP32615.1} OS=Podospora anserina (strain S / ATCC MYA-4624 / DSM 980 / FGSC 10383) PE=4 SV=1
Fusarium0G101830.1	tr|A0A014N983|A0A014N983_9HYPO	0	659/1330(49.55)	1191	Ankyrin repeat protein {ECO:0000313|EMBL:EXU96717.1} OS=Metarhizium robertsii PE=4 SV=1
Fusarium0G101840.1	tr|C7Z2J7|C7Z2J7_NECH7	2.24E-179	237/250(94.80)	502	Putative uncharacterized protein {ECO:0000313|EMBL:EEU41489.1} OS=Nectria haematococca (strain 77-13-4 / ATCC MYA-4622 / FGSC 9596 / PE=4 SV=1
Fusarium0G101850.1	tr|C7Z2J6|C7Z2J6_NECH7	0	373/382(97.64)	779	Putative uncharacterized protein {ECO:0000313|EMBL:EEU41675.1} OS=Nectria haematococca (strain 77-13-4 / ATCC MYA-4622 / FGSC 9596 / PE=4 SV=1
Fusarium0G101860.1	tr|C7Z2J5|C7Z2J5_NECH7	0	537/540(99.44)	1085	Putative uncharacterized protein {ECO:0000313|EMBL:EEU41674.1} OS=Nectria haematococca (strain 77-13-4 / ATCC MYA-4622 / FGSC 9596 / PE=4 SV=1
Fusarium0G101870.1	tr|C7Z2J4|C7Z2J4_NECH7	0	604/653(92.50)	1204	Putative uncharacterized protein {ECO:0000313|EMBL:EEU41488.1} OS=Nectria haematococca (strain 77-13-4 / ATCC MYA-4622 / FGSC 9596 / PE=3 SV=1
Fusarium0G101880.1	tr|C7Z2J3|C7Z2J3_NECH7	0	674/683(98.68)	1409	Amine oxidase {ECO:0000256|RuleBase:RU000672} OS=Nectria haematococca (strain 77-13-4 / ATCC MYA-4622 / FGSC 9596 / PE=3 SV=1
Fusarium0G101890.1	tr|C7Z2J1|C7Z2J1_NECH7	0	537/586(91.64)	1097	Putative uncharacterized protein {ECO:0000313|EMBL:EEU41487.1} OS=Nectria haematococca (strain 77-13-4 / ATCC MYA-4622 / FGSC 9596 / PE=3 SV=1
Fusarium0G101900.1	tr|C7Z2J0|C7Z2J0_NECH7	0	268/299(89.63)	562	Putative uncharacterized protein {ECO:0000313|EMBL:EEU41671.1} OS=Nectria haematococca (strain 77-13-4 / ATCC MYA-4622 / FGSC 9596 / PE=4 SV=1
Fusarium0G101910.1	tr|C7Z2I9|C7Z2I9_NECH7	0	528/544(97.06)	1098	Putative uncharacterized protein {ECO:0000313|EMBL:EEU41486.1} (Fragment) OS=Nectria haematococca (strain 77-13-4 / ATCC MYA-4622 / FGSC 9596 / PE=4 SV=1
Fusarium0G101920.1	tr|C7Z2I8|C7Z2I8_NECH7	3.40E-83	134/163(82.21)	270	Putative uncharacterized protein {ECO:0000313|EMBL:EEU41485.1} OS=Nectria haematococca (strain 77-13-4 / ATCC MYA-4622 / FGSC 9596 / PE=4 SV=1
Fusarium0G101930.1	tr|C7Z2I7|C7Z2I7_NECH7	0	355/360(98.61)	730	Putative uncharacterized protein {ECO:0000313|EMBL:EEU41670.1} OS=Nectria haematococca (strain 77-13-4 / ATCC MYA-4622 / FGSC 9596 / PE=4 SV=1
Fusarium0G101940.1	tr|C7Z2I6|C7Z2I6_NECH7	0	555/559(99.28)	1145	Putative uncharacterized protein {ECO:0000313|EMBL:EEU41484.1} OS=Nectria haematococca (strain 77-13-4 / ATCC MYA-4622 / FGSC 9596 / PE=4 SV=1
Fusarium0G101950.1	tr|C7Z2I5|C7Z2I5_NECH7	0	367/399(91.98)	735	Putative uncharacterized protein {ECO:0000313|EMBL:EEU41669.1} (Fragment) OS=Nectria haematococca (strain 77-13-4 / ATCC MYA-4622 / FGSC 9596 / PE=4 SV=1
Fusarium0G101960.1	tr|C7Z2I4|C7Z2I4_NECH7	8.97E-110	156/161(96.89)	322	Putative uncharacterized protein {ECO:0000313|EMBL:EEU41668.1} OS=Nectria haematococca (strain 77-13-4 / ATCC MYA-4622 / FGSC 9596 / PE=4 SV=1
Fusarium0G101970.1	tr|C7Z2I3|C7Z2I3_NECH7	1.29E-148	209/233(89.70)	431	Predicted protein {ECO:0000313|EMBL:EEU41667.1} OS=Nectria haematococca (strain 77-13-4 / ATCC MYA-4622 / FGSC 9596 / PE=4 SV=1
Fusarium0G101980.1	tr|C7Z2I1|C7Z2I1_NECH7	0	504/506(99.60)	1043	Predicted protein {ECO:0000313|EMBL:EEU41483.1} OS=Nectria haematococca (strain 77-13-4 / ATCC MYA-4622 / FGSC 9596 / PE=4 SV=1
Fusarium0G101990.1	tr|C7Z2I0|C7Z2I0_NECH7	0	359/371(96.77)	734	Putative uncharacterized protein {ECO:0000313|EMBL:EEU41665.1} OS=Nectria haematococca (strain 77-13-4 / ATCC MYA-4622 / FGSC 9596 / PE=4 SV=1
Fusarium0G102000.1	tr|C7Z2H9|C7Z2H9_NECH7	0	406/418(97.13)	832	Putative uncharacterized protein {ECO:0000313|EMBL:EEU41664.1} OS=Nectria haematococca (strain 77-13-4 / ATCC MYA-4622 / FGSC 9596 / PE=4 SV=1
Fusarium0G102010.1	tr|C7Z2H8|C7Z2H8_NECH7	0	334/350(95.43)	690	Putative uncharacterized protein {ECO:0000313|EMBL:EEU41663.1} OS=Nectria haematococca (strain 77-13-4 / ATCC MYA-4622 / FGSC 9596 / PE=4 SV=1
Fusarium0G102020.1	tr|C7Z2H7|C7Z2H7_NECH7	0	1003/1049(95.61)	2075	Putative uncharacterized protein {ECO:0000313|EMBL:EEU41482.1} OS=Nectria haematococca (strain 77-13-4 / ATCC MYA-4622 / FGSC 9596 / PE=4 SV=1
Fusarium0G102030.1	tr|C7Z2H6|C7Z2H6_NECH7	0	517/533(97.00)	1066	Putative uncharacterized protein {ECO:0000313|EMBL:EEU41662.1} OS=Nectria haematococca (strain 77-13-4 / ATCC MYA-4622 / FGSC 9596 / PE=3 SV=1
Fusarium0G102040.1	tr|C7Z2H5|C7Z2H5_NECH7	0	600/626(95.85)	1233	Putative uncharacterized protein {ECO:0000313|EMBL:EEU41661.1} OS=Nectria haematococca (strain 77-13-4 / ATCC MYA-4622 / FGSC 9596 / PE=4 SV=1
Fusarium0G102050.1	tr|C7Z2H4|C7Z2H4_NECH7	1.25E-147	220/287(76.66)	423	Putative uncharacterized protein {ECO:0000313|EMBL:EEU41660.1} OS=Nectria haematococca (strain 77-13-4 / ATCC MYA-4622 / FGSC 9596 / PE=4 SV=1
Fusarium0G102060.1	tr|C7Z2H3|C7Z2H3_NECH7	0	327/379(86.28)	655	Putative uncharacterized protein {ECO:0000313|EMBL:EEU41659.1} OS=Nectria haematococca (strain 77-13-4 / ATCC MYA-4622 / FGSC 9596 / PE=4 SV=1
Fusarium0G102070.1	tr|C9S5V7|C9S5V7_VERA1	0	542/755(71.79)	1141	Neutral alpha-glucosidase ab {ECO:0000313|EMBL:EEY15096.1} OS=Fusarium alfalfae (strain VaMs.102 / ATCC MYA-4576 / FGSC 10136) PE=3 SV=1
Fusarium0G102080.1	tr|C7Z2G8|C7Z2G8_NECH7	0	361/369(97.83)	758	Predicted protein {ECO:0000313|EMBL:EEU41658.1} OS=Nectria haematococca (strain 77-13-4 / ATCC MYA-4622 / FGSC 9596 / PE=4 SV=1
Fusarium0G102090.1	tr|C7Z2G7|C7Z2G7_NECH7	0	566/603(93.86)	1150	Putative uncharacterized protein {ECO:0000313|EMBL:EEU41477.1} OS=Nectria haematococca (strain 77-13-4 / ATCC MYA-4622 / FGSC 9596 / PE=4 SV=1
Fusarium0G102100.1	tr|C7Z2G6|C7Z2G6_NECH7	5.89E-138	204/204(100.00)	409	Putative uncharacterized protein {ECO:0000313|EMBL:EEU41476.1} OS=Nectria haematococca (strain 77-13-4 / ATCC MYA-4622 / FGSC 9596 / PE=4 SV=1
Fusarium0G102110.1	tr|C7Z2G5|C7Z2G5_NECH7	0	278/280(99.29)	563	Putative uncharacterized protein {ECO:0000313|EMBL:EEU41475.1} OS=Nectria haematococca (strain 77-13-4 / ATCC MYA-4622 / FGSC 9596 / PE=4 SV=1
Fusarium0G102120.1	tr|C7Z2G4|C7Z2G4_NECH7	0	285/289(98.62)	583	Putative uncharacterized protein {ECO:0000313|EMBL:EEU41657.1} OS=Nectria haematococca (strain 77-13-4 / ATCC MYA-4622 / FGSC 9596 / PE=4 SV=1
Fusarium0G102130.1	tr|C7Z2G3|C7Z2G3_NECH7	3.41E-130	192/252(76.19)	379	Putative uncharacterized protein {ECO:0000313|EMBL:EEU41656.1} OS=Nectria haematococca (strain 77-13-4 / ATCC MYA-4622 / FGSC 9596 / PE=4 SV=1
Fusarium0G102140.1	tr|C7Z2G1|C7Z2G1_NECH7	0	1173/1213(96.70)	2353	Predicted protein {ECO:0000313|EMBL:EEU41655.1} OS=Nectria haematococca (strain 77-13-4 / ATCC MYA-4622 / FGSC 9596 / PE=4 SV=1
Fusarium0G102150.1	tr|C7Z2G0|C7Z2G0_NECH7	7.80E-160	222/270(82.22)	453	Putative uncharacterized protein {ECO:0000313|EMBL:EEU41473.1} OS=Nectria haematococca (strain 77-13-4 / ATCC MYA-4622 / FGSC 9596 / PE=4 SV=1
Fusarium0G102160.1	tr|C7Z2F9|C7Z2F9_NECH7	0	434/459(94.55)	897	Putative uncharacterized protein {ECO:0000313|EMBL:EEU41472.1} (Fragment) OS=Nectria haematococca (strain 77-13-4 / ATCC MYA-4622 / FGSC 9596 / PE=4 SV=1
Fusarium0G102170.1	tr|C7Z2F8|C7Z2F8_NECH7	1.24E-110	151/203(74.38)	326	Putative uncharacterized protein {ECO:0000313|EMBL:EEU41471.1} OS=Nectria haematococca (strain 77-13-4 / ATCC MYA-4622 / FGSC 9596 / PE=4 SV=1
Fusarium0G102180.1	tr|C7Z2F7|C7Z2F7_NECH7	3.46E-180	256/273(93.77)	506	Putative uncharacterized protein {ECO:0000313|EMBL:EEU41654.1} OS=Nectria haematococca (strain 77-13-4 / ATCC MYA-4622 / FGSC 9596 / PE=3 SV=1
Fusarium0G102190.1	tr|C7Z2F5|C7Z2F5_NECH7	7.51E-148	219/247(88.66)	436	Putative uncharacterized protein {ECO:0000313|EMBL:EEU41653.1} OS=Nectria haematococca (strain 77-13-4 / ATCC MYA-4622 / FGSC 9596 / PE=4 SV=1
Fusarium0G102200.1	tr|C7Z2F4|C7Z2F4_NECH7	0	306/324(94.44)	649	Putative uncharacterized protein {ECO:0000313|EMBL:EEU41469.1} OS=Nectria haematococca (strain 77-13-4 / ATCC MYA-4622 / FGSC 9596 / PE=4 SV=1
Fusarium0G102210.1	tr|C7Z2F3|C7Z2F3_NECH7	0	510/530(96.23)	1043	Putative uncharacterized protein {ECO:0000313|EMBL:EEU41652.1} OS=Nectria haematococca (strain 77-13-4 / ATCC MYA-4622 / FGSC 9596 / PE=3 SV=1
Fusarium0G102220.1	tr|C7Z2F2|C7Z2F2_NECH7	0	549/590(93.05)	1130	Putative uncharacterized protein {ECO:0000313|EMBL:EEU41651.1} OS=Nectria haematococca (strain 77-13-4 / ATCC MYA-4622 / FGSC 9596 / PE=4 SV=1
Fusarium0G102230.1	tr|C7Z2F1|C7Z2F1_NECH7	0	296/310(95.48)	615	Putative uncharacterized protein {ECO:0000313|EMBL:EEU41650.1} OS=Nectria haematococca (strain 77-13-4 / ATCC MYA-4622 / FGSC 9596 / PE=4 SV=1
Fusarium0G102240.1	tr|C7Z2F0|C7Z2F0_NECH7	0	530/555(95.50)	1050	Putative uncharacterized protein {ECO:0000313|EMBL:EEU41468.1} OS=Nectria haematococca (strain 77-13-4 / ATCC MYA-4622 / FGSC 9596 / PE=4 SV=1
Fusarium0G102250.1	tr|C7Z2E9|C7Z2E9_NECH7	2.05E-129	200/227(88.11)	374	Expressed protein {ECO:0000313|EMBL:EEU41467.1} OS=Nectria haematococca (strain 77-13-4 / ATCC MYA-4622 / FGSC 9596 / PE=4 SV=1
Fusarium0G102260.1	tr|C7Z2E8|C7Z2E8_NECH7	0	361/375(96.27)	737	Putative uncharacterized protein {ECO:0000313|EMBL:EEU41649.1} OS=Nectria haematococca (strain 77-13-4 / ATCC MYA-4622 / FGSC 9596 / PE=4 SV=1
Fusarium0G102270.1	tr|C7Z2E7|C7Z2E7_NECH7	8.81E-131	239/262(91.22)	434	Predicted protein {ECO:0000313|EMBL:EEU41648.1} OS=Nectria haematococca (strain 77-13-4 / ATCC MYA-4622 / FGSC 9596 / PE=4 SV=1
Fusarium0G102280.1	tr|C7Z2E6|C7Z2E6_NECH7	0	584/600(97.33)	1194	Putative uncharacterized protein {ECO:0000313|EMBL:EEU41466.1} OS=Nectria haematococca (strain 77-13-4 / ATCC MYA-4622 / FGSC 9596 / PE=4 SV=1
Fusarium0G102290.1	tr|C7Z2E5|C7Z2E5_NECH7	0	342/354(96.61)	724	Putative uncharacterized protein SDG2115 {ECO:0000313|EMBL:EEU41647.1} OS=Nectria haematococca (strain 77-13-4 / ATCC MYA-4622 / FGSC 9596 / PE=4 SV=1
Fusarium0G102300.1	tr|C7Z2E4|C7Z2E4_NECH7	0	649/654(99.24)	1339	Predicted protein {ECO:0000313|EMBL:EEU41465.1} OS=Nectria haematococca (strain 77-13-4 / ATCC MYA-4622 / FGSC 9596 / PE=4 SV=1
Fusarium0G102310.1	tr|C7Z2E3|C7Z2E3_NECH7	0	377/407(92.63)	768	Putative uncharacterized protein {ECO:0000313|EMBL:EEU41646.1} OS=Nectria haematococca (strain 77-13-4 / ATCC MYA-4622 / FGSC 9596 / PE=4 SV=1
Fusarium0G102320.1	tr|J9N3X0|J9N3X0_FUSO4	0	402/447(89.93)	801	Uncharacterized protein {ECO:0000313|EnsemblFungi:FOXG_09879P0} OS=Fusarium oxysporum f. sp. lycopersici (strain 4287 / CBS 123668 / FGSC PE=4 SV=1
Fusarium0G102330.1	tr|C7Z2E1|C7Z2E1_NECH7	2.00E-89	133/160(83.12)	276	Putative uncharacterized protein {ECO:0000313|EMBL:EEU41644.1} OS=Nectria haematococca (strain 77-13-4 / ATCC MYA-4622 / FGSC 9596 / PE=4 SV=1
Fusarium0G102340.1	tr|C7Z2E0|C7Z2E0_NECH7	0	454/463(98.06)	915	Predicted protein {ECO:0000313|EMBL:EEU41643.1} OS=Nectria haematococca (strain 77-13-4 / ATCC MYA-4622 / FGSC 9596 / PE=4 SV=1
Fusarium0G102350.1	tr|C7Z2D9|C7Z2D9_NECH7	0	269/281(95.73)	559	Predicted protein {ECO:0000313|EMBL:EEU41464.1} OS=Nectria haematococca (strain 77-13-4 / ATCC MYA-4622 / FGSC 9596 / PE=4 SV=1
Fusarium0G102360.1	tr|C7ZEA8|C7ZEA8_NECH7	5.45E-125	171/178(96.07)	363	Putative uncharacterized protein {ECO:0000313|EMBL:EEU37630.1} OS=Nectria haematococca (strain 77-13-4 / ATCC MYA-4622 / FGSC 9596 / PE=3 SV=1
Fusarium0G102370.1	tr|C7ZEA6|C7ZEA6_NECH7	0	318/382(83.25)	639	Putative uncharacterized protein {ECO:0000313|EMBL:EEU37731.1} OS=Nectria haematococca (strain 77-13-4 / ATCC MYA-4622 / FGSC 9596 / PE=4 SV=1
Fusarium0G102380.1	tr|C7ZEA4|C7ZEA4_NECH7	7.20E-106	150/163(92.02)	310	Putative uncharacterized protein {ECO:0000313|EMBL:EEU37627.1} OS=Nectria haematococca (strain 77-13-4 / ATCC MYA-4622 / FGSC 9596 / PE=4 SV=1
Fusarium0G102390.1	tr|M1W9P9|M1W9P9_CLAP2	2.50E-145	198/340(58.24)	426	Related to alcohol dehydrogenase, class C {ECO:0000313|EMBL:CCE32580.1} OS=Claviceps purpurea (strain 20.1) PE=4 SV=1
Fusarium0G102400.1	tr|S0E2Y6|S0E2Y6_GIBF5	8.18E-124	185/363(50.96)	369	Related to alcohol dehydrogenase {ECO:0000313|EMBL:CCT68002.1} OS=Gibberella fujikuroi (strain CBS 195.34 / IMI 58289 / NRRL A-6831) PE=4 SV=1
Fusarium0G102410.1	tr|C7ZLA0|C7ZLA0_NECH7	8.69E-165	227/331(68.58)	471	Putative uncharacterized protein {ECO:0000313|EMBL:EEU35198.1} OS=Nectria haematococca (strain 77-13-4 / ATCC MYA-4622 / FGSC 9596 / PE=4 SV=1
Fusarium0G102420.1	tr|C7ZEA3|C7ZEA3_NECH7	0	650/711(91.42)	1365	Putative uncharacterized protein {ECO:0000313|EMBL:EEU37626.1} OS=Nectria haematococca (strain 77-13-4 / ATCC MYA-4622 / FGSC 9596 / PE=4 SV=1
Fusarium0G102430.1	tr|C7ZEA2|C7ZEA2_NECH7	0	461/499(92.38)	930	Predicted protein {ECO:0000313|EMBL:EEU37625.1} OS=Nectria haematococca (strain 77-13-4 / ATCC MYA-4622 / FGSC 9596 / PE=4 SV=1
Fusarium0G102440.1	tr|C7ZEA1|C7ZEA1_NECH7	1.04E-76	123/166(74.10)	234	Putative uncharacterized protein {ECO:0000313|EMBL:EEU37730.1} OS=Nectria haematococca (strain 77-13-4 / ATCC MYA-4622 / FGSC 9596 / PE=4 SV=1
Fusarium0G102450.1	tr|C7ZEA0|C7ZEA0_NECH7	0	307/335(91.64)	609	Putative uncharacterized protein {ECO:0000313|EMBL:EEU37729.1} OS=Nectria haematococca (strain 77-13-4 / ATCC MYA-4622 / FGSC 9596 / PE=4 SV=1
Fusarium0G102460.1	tr|X0IE96|X0IE96_FUSOX	2.31E-103	186/469(39.66)	332	Uncharacterized protein {ECO:0000313|EMBL:EXL82235.1} OS=Fusarium oxysporum f. sp. conglutinans race 2 54008 PE=4 SV=1
Fusarium0G102470.1	tr|C7ZE98|C7ZE98_NECH7	0	617/679(90.87)	1236	Putative uncharacterized protein {ECO:0000313|EMBL:EEU37727.1} OS=Nectria haematococca (strain 77-13-4 / ATCC MYA-4622 / FGSC 9596 / PE=4 SV=1
Fusarium0G102480.1	tr|C7ZE97|C7ZE97_NECH7	0	284/305(93.11)	579	Putative uncharacterized protein {ECO:0000313|EMBL:EEU37624.1} (Fragment) OS=Nectria haematococca (strain 77-13-4 / ATCC MYA-4622 / FGSC 9596 / PE=4 SV=1
Fusarium0G102490.1	tr|C7ZE96|C7ZE96_NECH7	0	538/583(92.28)	1089	Putative uncharacterized protein {ECO:0000313|EMBL:EEU37623.1} OS=Nectria haematococca (strain 77-13-4 / ATCC MYA-4622 / FGSC 9596 / PE=4 SV=1
Fusarium0G102500.1	tr|C7ZE95|C7ZE95_NECH7	0	319/331(96.37)	654	Putative uncharacterized protein {ECO:0000313|EMBL:EEU37726.1} OS=Nectria haematococca (strain 77-13-4 / ATCC MYA-4622 / FGSC 9596 / PE=4 SV=1
Fusarium0G102510.1	tr|L2FTE0|L2FTE0_COLGN	0	337/723(46.61)	585	Het domain-containing protein {ECO:0000313|EMBL:ELA29415.1} OS=Colletotrichum gloeosporioides (strain Nara gc5) PE=4 SV=1
Fusarium0G102520.1	tr|C7ZE93|C7ZE93_NECH7	0	1035/1069(96.82)	2162	Putative uncharacterized protein {ECO:0000313|EMBL:EEU37725.1} OS=Nectria haematococca (strain 77-13-4 / ATCC MYA-4622 / FGSC 9596 / PE=3 SV=1
Fusarium0G102530.1	tr|C7ZE92|C7ZE92_NECH7	1.06E-90	141/185(76.22)	270	Putative uncharacterized protein {ECO:0000313|EMBL:EEU37621.1} OS=Nectria haematococca (strain 77-13-4 / ATCC MYA-4622 / FGSC 9596 / PE=4 SV=1
Fusarium0G102540.1	tr|C7ZE91|C7ZE91_NECH7	6.14E-89	139/154(90.26)	277	Putative uncharacterized protein {ECO:0000313|EMBL:EEU37724.1} OS=Nectria haematococca (strain 77-13-4 / ATCC MYA-4622 / FGSC 9596 / PE=4 SV=1
Fusarium0G102550.1	tr|A0A016Q454|A0A016Q454_GIBZA	3.50E-152	218/276(78.99)	435	Uncharacterized protein {ECO:0000313|EMBL:EYB32700.1} OS=Gibberella zeae (Wheat head blight fungus) PE=4 SV=1
Fusarium0G102560.1	tr|C9ST78|C9ST78_VERA1	5.11E-123	172/227(75.77)	357	Catechol 1,2-dioxygenase {ECO:0000313|EMBL:EEY21993.1} OS=Fusarium alfalfae (strain VaMs.102 / ATCC MYA-4576 / FGSC 10136) PE=4 SV=1
Fusarium0G102570.1	tr|C7ZEM2|C7ZEM2_NECH7	0	592/596(99.33)	1234	Predicted protein {ECO:0000313|EMBL:EEU37620.1} OS=Nectria haematococca (strain 77-13-4 / ATCC MYA-4622 / FGSC 9596 / PE=3 SV=1
Fusarium0G102580.1	tr|C7ZEM1|C7ZEM1_NECH7	0	480/494(97.17)	984	Predicted protein {ECO:0000313|EMBL:EEU37721.1} OS=Nectria haematococca (strain 77-13-4 / ATCC MYA-4622 / FGSC 9596 / PE=4 SV=1
Fusarium0G102590.1	tr|C7ZEM0|C7ZEM0_NECH7	2.20E-175	373/398(93.72)	504	Predicted protein {ECO:0000313|EMBL:EEU37619.1} OS=Nectria haematococca (strain 77-13-4 / ATCC MYA-4622 / FGSC 9596 / PE=4 SV=1
Fusarium0G102600.1	tr|C7ZEL9|C7ZEL9_NECH7	0	318/332(95.78)	657	Putative uncharacterized protein {ECO:0000313|EMBL:EEU37618.1} OS=Nectria haematococca (strain 77-13-4 / ATCC MYA-4622 / FGSC 9596 / PE=4 SV=1
Fusarium0G102610.1	tr|W9NTD0|W9NTD0_FUSOX	2.64E-42	75/137(54.74)	147	Uncharacterized protein {ECO:0000313|EMBL:EXA36018.1} OS=Fusarium oxysporum f. sp. pisi HDV247 PE=4 SV=1
Fusarium0G102620.1	tr|C7ZEL8|C7ZEL8_NECH7	0	470/520(90.38)	966	Putative uncharacterized protein {ECO:0000313|EMBL:EEU37617.1} OS=Nectria haematococca (strain 77-13-4 / ATCC MYA-4622 / FGSC 9596 / PE=3 SV=1
Fusarium0G102630.1	tr|C7ZEL7|C7ZEL7_NECH7	7.42E-76	109/113(96.46)	231	Putative uncharacterized protein {ECO:0000313|EMBL:EEU37720.1} OS=Nectria haematococca (strain 77-13-4 / ATCC MYA-4622 / FGSC 9596 / PE=4 SV=1
Fusarium0G102640.1	tr|C7ZEL5|C7ZEL5_NECH7	8.88E-167	231/240(96.25)	469	Putative uncharacterized protein {ECO:0000313|EMBL:EEU37719.1} OS=Nectria haematococca (strain 77-13-4 / ATCC MYA-4622 / FGSC 9596 / PE=4 SV=1
Fusarium0G102650.1	tr|C7ZEL4|C7ZEL4_NECH7	0	728/738(98.64)	1452	Putative uncharacterized protein {ECO:0000313|EMBL:EEU37718.1} OS=Nectria haematococca (strain 77-13-4 / ATCC MYA-4622 / FGSC 9596 / PE=4 SV=1
Fusarium0G102660.1	tr|C7ZEL3|C7ZEL3_NECH7	0	273/346(78.90)	536	Putative uncharacterized protein {ECO:0000313|EMBL:EEU37717.1} OS=Nectria haematococca (strain 77-13-4 / ATCC MYA-4622 / FGSC 9596 / PE=4 SV=1
Fusarium0G102670.1	tr|C7ZEL1|C7ZEL1_NECH7	8.68E-155	232/283(81.98)	447	Putative uncharacterized protein {ECO:0000313|EMBL:EEU37615.1} OS=Nectria haematococca (strain 77-13-4 / ATCC MYA-4622 / FGSC 9596 / PE=4 SV=1
Fusarium0G102680.1	tr|C7ZEL0|C7ZEL0_NECH7	0	529/539(98.14)	1085	Putative uncharacterized protein {ECO:0000313|EMBL:EEU37715.1} OS=Nectria haematococca (strain 77-13-4 / ATCC MYA-4622 / FGSC 9596 / PE=3 SV=1
Fusarium0G102690.1	tr|C7ZEK9|C7ZEK9_NECH7	0	313/335(93.43)	638	Arabinan endo-1,5-alpha-L-arabinosidase {ECO:0000256|PIRNR:PIRNR026534} OS=Nectria haematococca (strain 77-13-4 / ATCC MYA-4622 / FGSC 9596 / PE=3 SV=1
Fusarium0G102700.1	tr|C7ZEK8|C7ZEK8_NECH7	0	534/546(97.80)	1102	Putative uncharacterized protein {ECO:0000313|EMBL:EEU37614.1} OS=Nectria haematococca (strain 77-13-4 / ATCC MYA-4622 / FGSC 9596 / PE=4 SV=1
Fusarium0G102710.1	tr|C7ZEK7|C7ZEK7_NECH7	0	449/519(86.51)	922	Putative uncharacterized protein {ECO:0000313|EMBL:EEU37713.1} OS=Nectria haematococca (strain 77-13-4 / ATCC MYA-4622 / FGSC 9596 / PE=3 SV=1
Fusarium0G102720.1	tr|C7ZEK2|C7ZEK2_NECH7	0	388/503(77.14)	750	Putative uncharacterized protein {ECO:0000313|EMBL:EEU37710.1} OS=Nectria haematococca (strain 77-13-4 / ATCC MYA-4622 / FGSC 9596 / PE=4 SV=1
Fusarium0G102730.1	tr|C7ZEK1|C7ZEK1_NECH7	0	456/471(96.82)	929	Putative uncharacterized protein {ECO:0000313|EMBL:EEU37611.1} OS=Nectria haematococca (strain 77-13-4 / ATCC MYA-4622 / FGSC 9596 / PE=4 SV=1
Fusarium0G102740.1	tr|C7ZEJ9|C7ZEJ9_NECH7	0	362/364(99.45)	751	Putative uncharacterized protein {ECO:0000313|EMBL:EEU37708.1} OS=Nectria haematococca (strain 77-13-4 / ATCC MYA-4622 / FGSC 9596 / PE=4 SV=1
Fusarium0G102750.1	tr|C7ZEJ8|C7ZEJ8_NECH7	0	738/752(98.14)	1513	Putative uncharacterized protein {ECO:0000313|EMBL:EEU37610.1} OS=Nectria haematococca (strain 77-13-4 / ATCC MYA-4622 / FGSC 9596 / PE=3 SV=1
Fusarium0G102760.1	tr|C7ZEJ7|C7ZEJ7_NECH7	0	306/320(95.62)	605	Putative uncharacterized protein {ECO:0000313|EMBL:EEU37609.1} OS=Nectria haematococca (strain 77-13-4 / ATCC MYA-4622 / FGSC 9596 / PE=4 SV=1
Fusarium0G102770.1	tr|C7ZEJ6|C7ZEJ6_NECH7	0	335/371(90.30)	678	Putative uncharacterized protein {ECO:0000313|EMBL:EEU37608.1} OS=Nectria haematococca (strain 77-13-4 / ATCC MYA-4622 / FGSC 9596 / PE=4 SV=1
Fusarium0G102780.1	tr|C7ZEJ5|C7ZEJ5_NECH7	2.18E-165	237/257(92.22)	470	Putative uncharacterized protein {ECO:0000313|EMBL:EEU37707.1} OS=Nectria haematococca (strain 77-13-4 / ATCC MYA-4622 / FGSC 9596 / PE=4 SV=1
Fusarium0G102790.1	tr|S0EIW9|S0EIW9_GIBF5	0	275/393(69.97)	555	Uncharacterized protein {ECO:0000313|EMBL:CCT74724.1} OS=Gibberella fujikuroi (strain CBS 195.34 / IMI 58289 / NRRL A-6831) PE=4 SV=1
Fusarium0G102800.1	tr|C7ZEJ3|C7ZEJ3_NECH7	0	312/342(91.23)	639	Putative uncharacterized protein {ECO:0000313|EMBL:EEU37607.1} OS=Nectria haematococca (strain 77-13-4 / ATCC MYA-4622 / FGSC 9596 / PE=4 SV=1
Fusarium0G102810.1	tr|C7ZEJ2|C7ZEJ2_NECH7	7.22E-141	202/210(96.19)	401	Putative uncharacterized protein {ECO:0000313|EMBL:EEU37606.1} OS=Nectria haematococca (strain 77-13-4 / ATCC MYA-4622 / FGSC 9596 / PE=4 SV=1
Fusarium0G102820.1	tr|C7ZEJ1|C7ZEJ1_NECH7	4.99E-90	149/174(85.63)	269	Predicted protein {ECO:0000313|EMBL:EEU37705.1} OS=Nectria haematococca (strain 77-13-4 / ATCC MYA-4622 / FGSC 9596 / PE=4 SV=1
Fusarium0G102830.1	tr|C7ZEJ0|C7ZEJ0_NECH7	0	954/1015(93.99)	1956	Putative uncharacterized protein {ECO:0000313|EMBL:EEU37704.1} OS=Nectria haematococca (strain 77-13-4 / ATCC MYA-4622 / FGSC 9596 / PE=4 SV=1
Fusarium0G102840.1	tr|C7ZEI9|C7ZEI9_NECH7	0	423/432(97.92)	886	Putative uncharacterized protein {ECO:0000313|EMBL:EEU37605.1} OS=Nectria haematococca (strain 77-13-4 / ATCC MYA-4622 / FGSC 9596 / PE=4 SV=1
Fusarium0G102850.1	tr|C7ZEI9|C7ZEI9_NECH7	3.15E-139	197/205(96.10)	416	Putative uncharacterized protein {ECO:0000313|EMBL:EEU37605.1} OS=Nectria haematococca (strain 77-13-4 / ATCC MYA-4622 / FGSC 9596 / PE=4 SV=1
Fusarium0G102860.1	tr|C7ZEI8|C7ZEI8_NECH7	0	483/515(93.79)	979	Predicted protein {ECO:0000313|EMBL:EEU37703.1} OS=Nectria haematococca (strain 77-13-4 / ATCC MYA-4622 / FGSC 9596 / PE=4 SV=1
Fusarium0G102870.1	tr|C7ZEI7|C7ZEI7_NECH7	0	1773/1916(92.54)	3692	Putative uncharacterized protein {ECO:0000313|EMBL:EEU37604.1} OS=Nectria haematococca (strain 77-13-4 / ATCC MYA-4622 / FGSC 9596 / PE=4 SV=1
Fusarium0G102880.1	tr|C7ZEI5|C7ZEI5_NECH7	0	576/609(94.58)	1209	Putative uncharacterized protein {ECO:0000313|EMBL:EEU37603.1} OS=Nectria haematococca (strain 77-13-4 / ATCC MYA-4622 / FGSC 9596 / PE=4 SV=1
Fusarium0G102890.1	tr|C7ZEI4|C7ZEI4_NECH7	0	895/909(98.46)	1853	Predicted protein {ECO:0000313|EMBL:EEU37602.1} OS=Nectria haematococca (strain 77-13-4 / ATCC MYA-4622 / FGSC 9596 / PE=4 SV=1
Fusarium0G102900.1	tr|C7ZEI3|C7ZEI3_NECH7	0	276/292(94.52)	554	Putative uncharacterized protein {ECO:0000313|EMBL:EEU37601.1} OS=Nectria haematococca (strain 77-13-4 / ATCC MYA-4622 / FGSC 9596 / PE=4 SV=1
Fusarium0G102910.1	tr|C7ZEH9|C7ZEH9_NECH7	0	284/299(94.98)	601	Putative uncharacterized protein {ECO:0000313|EMBL:EEU37599.1} OS=Nectria haematococca (strain 77-13-4 / ATCC MYA-4622 / FGSC 9596 / PE=3 SV=1
Fusarium0G102920.1	tr|C7ZEH7|C7ZEH7_NECH7	0	476/519(91.71)	968	Putative uncharacterized protein {ECO:0000313|EMBL:EEU37699.1} OS=Nectria haematococca (strain 77-13-4 / ATCC MYA-4622 / FGSC 9596 / PE=3 SV=1
Fusarium0G102930.1	tr|C7ZEH6|C7ZEH6_NECH7	0	293/323(90.71)	610	Putative uncharacterized protein {ECO:0000313|EMBL:EEU37698.1} OS=Nectria haematococca (strain 77-13-4 / ATCC MYA-4622 / FGSC 9596 / PE=4 SV=1
Fusarium0G102940.1	tr|C7ZEH5|C7ZEH5_NECH7	0	513/538(95.35)	1050	Putative uncharacterized protein {ECO:0000313|EMBL:EEU37597.1} OS=Nectria haematococca (strain 77-13-4 / ATCC MYA-4622 / FGSC 9596 / PE=3 SV=1
Fusarium0G102950.1	tr|C7ZEH3|C7ZEH3_NECH7	0	285/298(95.64)	596	Putative uncharacterized protein {ECO:0000313|EMBL:EEU37595.1} OS=Nectria haematococca (strain 77-13-4 / ATCC MYA-4622 / FGSC 9596 / PE=4 SV=1
Fusarium0G102960.1	tr|C7ZEH2|C7ZEH2_NECH7	0	490/515(95.15)	1008	Putative uncharacterized protein {ECO:0000313|EMBL:EEU37697.1} OS=Nectria haematococca (strain 77-13-4 / ATCC MYA-4622 / FGSC 9596 / PE=3 SV=1
Fusarium0G102970.1	tr|C7ZEH0|C7ZEH0_NECH7	0	275/301(91.36)	566	Putative uncharacterized protein {ECO:0000313|EMBL:EEU37695.1} OS=Nectria haematococca (strain 77-13-4 / ATCC MYA-4622 / FGSC 9596 / PE=4 SV=1
Fusarium0G102980.1	tr|C7ZEG9|C7ZEG9_NECH7	0	584/593(98.48)	1199	Putative uncharacterized protein {ECO:0000313|EMBL:EEU37594.1} OS=Nectria haematococca (strain 77-13-4 / ATCC MYA-4622 / FGSC 9596 / PE=4 SV=1
Fusarium0G102990.1	tr|C7ZEG8|C7ZEG8_NECH7	0	392/431(90.95)	771	Putative uncharacterized protein {ECO:0000313|EMBL:EEU37593.1} OS=Nectria haematococca (strain 77-13-4 / ATCC MYA-4622 / FGSC 9596 / PE=4 SV=1
Fusarium0G103000.1	tr|C7ZEG7|C7ZEG7_NECH7	0	287/291(98.63)	594	Predicted protein {ECO:0000313|EMBL:EEU37694.1} OS=Nectria haematococca (strain 77-13-4 / ATCC MYA-4622 / FGSC 9596 / PE=4 SV=1
Fusarium0G103010.1	tr|C7ZEG6|C7ZEG6_NECH7	0	2030/2074(97.88)	4201	Putative uncharacterized protein NhNPS6 {ECO:0000313|EMBL:EEU37693.1} OS=Nectria haematococca (strain 77-13-4 / ATCC MYA-4622 / FGSC 9596 / PE=4 SV=1
Fusarium0G103020.1	tr|C7ZEG5|C7ZEG5_NECH7	0	301/308(97.73)	623	Putative uncharacterized protein {ECO:0000313|EMBL:EEU37592.1} OS=Nectria haematococca (strain 77-13-4 / ATCC MYA-4622 / FGSC 9596 / PE=4 SV=1
Fusarium0G103030.1	tr|C7ZEG4|C7ZEG4_NECH7	0	301/324(92.90)	612	Putative uncharacterized protein {ECO:0000313|EMBL:EEU37591.1} OS=Nectria haematococca (strain 77-13-4 / ATCC MYA-4622 / FGSC 9596 / PE=4 SV=1
Fusarium0G103040.1	tr|C7ZE90|C7ZE90_NECH7	1.07E-171	239/246(97.15)	483	Putative uncharacterized protein {ECO:0000313|EMBL:EEU37692.1} OS=Nectria haematococca (strain 77-13-4 / ATCC MYA-4622 / FGSC 9596 / PE=4 SV=1
Fusarium0G103050.1	tr|C7ZE89|C7ZE89_NECH7	3.37E-174	249/256(97.27)	496	Putative uncharacterized protein {ECO:0000313|EMBL:EEU37590.1} OS=Nectria haematococca (strain 77-13-4 / ATCC MYA-4622 / FGSC 9596 / PE=4 SV=1
Fusarium0G103060.1	tr|C7ZE88|C7ZE88_NECH7	0	496/502(98.80)	1026	Putative uncharacterized protein {ECO:0000313|EMBL:EEU37691.1} OS=Nectria haematococca (strain 77-13-4 / ATCC MYA-4622 / FGSC 9596 / PE=4 SV=1
Fusarium0G103070.1	tr|C7ZE85|C7ZE85_NECH7	0	386/396(97.47)	806	Putative uncharacterized protein {ECO:0000313|EMBL:EEU37689.1} OS=Nectria haematococca (strain 77-13-4 / ATCC MYA-4622 / FGSC 9596 / PE=4 SV=1
Fusarium0G103080.1	tr|C7ZE84|C7ZE84_NECH7	0	434/451(96.23)	907	Putative uncharacterized protein {ECO:0000313|EMBL:EEU37588.1} OS=Nectria haematococca (strain 77-13-4 / ATCC MYA-4622 / FGSC 9596 / PE=3 SV=1
Fusarium0G103090.1	tr|C7ZE83|C7ZE83_NECH7	0	276/341(80.94)	545	Putative uncharacterized protein {ECO:0000313|EMBL:EEU37688.1} OS=Nectria haematococca (strain 77-13-4 / ATCC MYA-4622 / FGSC 9596 / PE=4 SV=1
Fusarium0G103100.1	tr|C7ZE82|C7ZE82_NECH7	0	475/517(91.88)	941	Predicted protein {ECO:0000313|EMBL:EEU37587.1} OS=Nectria haematococca (strain 77-13-4 / ATCC MYA-4622 / FGSC 9596 / PE=3 SV=1
Fusarium0G103110.1	tr|C7ZE81|C7ZE81_NECH7	0	663/734(90.33)	1337	Putative uncharacterized protein {ECO:0000313|EMBL:EEU37687.1} OS=Nectria haematococca (strain 77-13-4 / ATCC MYA-4622 / FGSC 9596 / PE=4 SV=1
Fusarium0G103120.1	tr|C7ZE80|C7ZE80_NECH7	2.15E-70	103/106(97.17)	214	Putative uncharacterized protein {ECO:0000313|EMBL:EEU37586.1} OS=Nectria haematococca (strain 77-13-4 / ATCC MYA-4622 / FGSC 9596 / PE=4 SV=1
Fusarium0G103130.1	tr|C7ZE79|C7ZE79_NECH7	0	423/429(98.60)	873	Putative uncharacterized protein {ECO:0000313|EMBL:EEU37585.1} OS=Nectria haematococca (strain 77-13-4 / ATCC MYA-4622 / FGSC 9596 / PE=4 SV=1
Fusarium0G103140.1	tr|C7ZE78|C7ZE78_NECH7	0	438/452(96.90)	908	Predicted protein {ECO:0000313|EMBL:EEU37686.1} OS=Nectria haematococca (strain 77-13-4 / ATCC MYA-4622 / FGSC 9596 / PE=4 SV=1
Fusarium0G103150.1	tr|C7ZE77|C7ZE77_NECH7	0	745/763(97.64)	1557	Putative uncharacterized protein {ECO:0000313|EMBL:EEU37685.1} OS=Nectria haematococca (strain 77-13-4 / ATCC MYA-4622 / FGSC 9596 / PE=4 SV=1
Fusarium0G103160.1	tr|C7ZE76|C7ZE76_NECH7	7.55E-134	206/217(94.93)	384	Putative uncharacterized protein {ECO:0000313|EMBL:EEU37684.1} OS=Nectria haematococca (strain 77-13-4 / ATCC MYA-4622 / FGSC 9596 / PE=3 SV=1
Fusarium0G103170.1	tr|C7ZE75|C7ZE75_NECH7	0	452/483(93.58)	943	Putative uncharacterized protein {ECO:0000313|EMBL:EEU37584.1} OS=Nectria haematococca (strain 77-13-4 / ATCC MYA-4622 / FGSC 9596 / PE=3 SV=1
Fusarium0G103180.1	tr|C7ZE74|C7ZE74_NECH7	5.65E-71	105/109(96.33)	216	Putative uncharacterized protein {ECO:0000313|EMBL:EEU37583.1} OS=Nectria haematococca (strain 77-13-4 / ATCC MYA-4622 / FGSC 9596 / PE=4 SV=1
Fusarium0G103190.1	tr|C7ZE73|C7ZE73_NECH7	0	279/296(94.26)	549	Putative uncharacterized protein {ECO:0000313|EMBL:EEU37582.1} OS=Nectria haematococca (strain 77-13-4 / ATCC MYA-4622 / FGSC 9596 / PE=3 SV=1
Fusarium0G103200.1	tr|C7ZE72|C7ZE72_NECH7	0	445/566(78.62)	874	Putative uncharacterized protein {ECO:0000313|EMBL:EEU37581.1} OS=Nectria haematococca (strain 77-13-4 / ATCC MYA-4622 / FGSC 9596 / PE=3 SV=1
Fusarium0G103210.1	tr|C7ZE71|C7ZE71_NECH7	0	386/412(93.69)	791	Putative uncharacterized protein {ECO:0000313|EMBL:EEU37580.1} OS=Nectria haematococca (strain 77-13-4 / ATCC MYA-4622 / FGSC 9596 / PE=4 SV=1
Fusarium0G103220.1	tr|C7ZE69|C7ZE69_NECH7	0	275/279(98.57)	581	Putative uncharacterized protein {ECO:0000313|EMBL:EEU37579.1} OS=Nectria haematococca (strain 77-13-4 / ATCC MYA-4622 / FGSC 9596 / PE=4 SV=1
Fusarium0G103230.1	tr|C7ZE68|C7ZE68_NECH7	0	453/503(90.06)	882	Putative uncharacterized protein {ECO:0000313|EMBL:EEU37682.1} OS=Nectria haematococca (strain 77-13-4 / ATCC MYA-4622 / FGSC 9596 / PE=4 SV=1
Fusarium0G103240.1	tr|C7ZE67|C7ZE67_NECH7	6.86E-118	165/166(99.40)	339	Putative uncharacterized protein {ECO:0000313|EMBL:EEU37681.1} OS=Nectria haematococca (strain 77-13-4 / ATCC MYA-4622 / FGSC 9596 / PE=4 SV=1
Fusarium0G103250.1	tr|X0J8X0|X0J8X0_FUSOX	1.68E-81	112/132(84.85)	244	Uncharacterized protein {ECO:0000313|EMBL:EXL97668.1} OS=Fusarium oxysporum f. sp. cubense tropical race 4 54006 PE=4 SV=1
Fusarium0G103260.1	tr|C7ZE65|C7ZE65_NECH7	0	319/325(98.15)	666	Putative uncharacterized protein {ECO:0000313|EMBL:EEU37680.1} OS=Nectria haematococca (strain 77-13-4 / ATCC MYA-4622 / FGSC 9596 / PE=4 SV=1
Fusarium0G103270.1	tr|C7ZE64|C7ZE64_NECH7	0	517/542(95.39)	1068	Putative uncharacterized protein {ECO:0000313|EMBL:EEU37679.1} OS=Nectria haematococca (strain 77-13-4 / ATCC MYA-4622 / FGSC 9596 / PE=4 SV=1
Fusarium0G103280.1	tr|C7ZE63|C7ZE63_NECH7	4.42E-171	242/286(84.62)	485	Putative uncharacterized protein {ECO:0000313|EMBL:EEU37577.1} OS=Nectria haematococca (strain 77-13-4 / ATCC MYA-4622 / FGSC 9596 / PE=4 SV=1
Fusarium0G103290.1	tr|C7ZE62|C7ZE62_NECH7	0	569/599(94.99)	1187	Putative uncharacterized protein {ECO:0000313|EMBL:EEU37576.1} OS=Nectria haematococca (strain 77-13-4 / ATCC MYA-4622 / FGSC 9596 / PE=4 SV=1
Fusarium0G103300.1	tr|C7ZE61|C7ZE61_NECH7	0	382/465(82.15)	717	Putative uncharacterized protein {ECO:0000313|EMBL:EEU37678.1} OS=Nectria haematococca (strain 77-13-4 / ATCC MYA-4622 / FGSC 9596 / PE=4 SV=1
Fusarium0G103310.1	tr|C7ZE60|C7ZE60_NECH7	0	499/502(99.40)	1010	Putative uncharacterized protein {ECO:0000313|EMBL:EEU37575.1} OS=Nectria haematococca (strain 77-13-4 / ATCC MYA-4622 / FGSC 9596 / PE=4 SV=1
Fusarium0G103320.1	tr|C9S7Q4|C9S7Q4_VERA1	0	753/1234(61.02)	1574	Beta-glucosidase {ECO:0000313|EMBL:EEY15271.1} OS=Fusarium alfalfae (strain VaMs.102 / ATCC MYA-4576 / FGSC 10136) PE=3 SV=1
Fusarium0G103330.1	tr|C7ZE57|C7ZE57_NECH7	0	341/400(85.25)	628	Putative uncharacterized protein {ECO:0000313|EMBL:EEU37573.1} OS=Nectria haematococca (strain 77-13-4 / ATCC MYA-4622 / FGSC 9596 / PE=4 SV=1
Fusarium0G103340.1	tr|C7ZE56|C7ZE56_NECH7	0	353/354(99.72)	703	Putative uncharacterized protein {ECO:0000313|EMBL:EEU37676.1} OS=Nectria haematococca (strain 77-13-4 / ATCC MYA-4622 / FGSC 9596 / PE=4 SV=1
Fusarium0G103350.1	tr|C7ZE55|C7ZE55_NECH7	0	257/303(84.82)	531	Putative uncharacterized protein {ECO:0000313|EMBL:EEU37675.1} OS=Nectria haematococca (strain 77-13-4 / ATCC MYA-4622 / FGSC 9596 / PE=4 SV=1
Fusarium0G103360.1	tr|C9SYR7|C9SYR7_VERA1	1.32E-142	203/296(68.58)	412	Thiamine-repressible acid phosphatase pho4 {ECO:0000313|EMBL:EEY23932.1} OS=Fusarium alfalfae (strain VaMs.102 / ATCC MYA-4576 / FGSC 10136) PE=4 SV=1
Fusarium0G103370.1	tr|C7ZE53|C7ZE53_NECH7	0	429/496(86.49)	859	Putative uncharacterized protein {ECO:0000313|EMBL:EEU37572.1} OS=Nectria haematococca (strain 77-13-4 / ATCC MYA-4622 / FGSC 9596 / PE=4 SV=1
Fusarium0G103380.1	tr|C7ZE52|C7ZE52_NECH7	0	487/531(91.71)	1016	Putative uncharacterized protein {ECO:0000313|EMBL:EEU37571.1} OS=Nectria haematococca (strain 77-13-4 / ATCC MYA-4622 / FGSC 9596 / PE=4 SV=1
Fusarium0G103390.1	tr|C7ZE51|C7ZE51_NECH7	0	377/418(90.19)	717	Putative uncharacterized protein {ECO:0000313|EMBL:EEU37673.1} (Fragment) OS=Nectria haematococca (strain 77-13-4 / ATCC MYA-4622 / FGSC 9596 / PE=4 SV=1
Fusarium0G103400.1	tr|M4GDE0|M4GDE0_MAGP6	3.94E-147	259/578(44.81)	466	Uncharacterized protein {ECO:0000313|EnsemblFungi:MAPG_10821T0} OS=Magnaporthiopsis poae (strain ATCC 64411 / 73-15) PE=4 SV=1
Fusarium0G103410.1	tr|E9EGH1|E9EGH1_METAQ	7.45E-74	124/255(48.63)	235	Putative uncharacterized protein {ECO:0000313|EMBL:EFY84985.1} OS=Metarhizium acridum (strain CQMa 102) PE=4 SV=1
Fusarium0G103420.1	tr|V5G022|V5G022_BYSSN	3.26E-31	59/107(55.14)	115	Uncharacterized protein {ECO:0000313|EMBL:GAD97688.1} OS=Byssochlamys spectabilis (strain No. 5 / NBRC 109023) PE=4 SV=1
Fusarium0G103430.1	tr|C7ZEG3|C7ZEG3_NECH7	0	355/363(97.80)	735	Putative uncharacterized protein {ECO:0000313|EMBL:EEU37671.1} OS=Nectria haematococca (strain 77-13-4 / ATCC MYA-4622 / FGSC 9596 / PE=3 SV=1
Fusarium0G103440.1	tr|C7ZEG2|C7ZEG2_NECH7	5.65E-142	203/225(90.22)	416	Putative uncharacterized protein {ECO:0000313|EMBL:EEU37570.1} OS=Nectria haematococca (strain 77-13-4 / ATCC MYA-4622 / FGSC 9596 / PE=4 SV=1
Fusarium0G103450.1	tr|A0A010R1H9|A0A010R1H9_9PEZI	1.25E-173	268/610(43.93)	519	Uncharacterized protein {ECO:0000313|EMBL:EXF74151.1} OS=Colletotrichum fioriniae PJ7 PE=4 SV=1
Fusarium0G103460.1	tr|C7ZEG1|C7ZEG1_NECH7	0	430/446(96.41)	850	Putative uncharacterized protein {ECO:0000313|EMBL:EEU37670.1} OS=Nectria haematococca (strain 77-13-4 / ATCC MYA-4622 / FGSC 9596 / PE=4 SV=1
Fusarium0G103470.1	tr|C7ZEG0|C7ZEG0_NECH7	0	392/449(87.31)	754	Putative uncharacterized protein {ECO:0000313|EMBL:EEU37569.1} OS=Nectria haematococca (strain 77-13-4 / ATCC MYA-4622 / FGSC 9596 / PE=4 SV=1
Fusarium0G103480.1	tr|C7ZEF9|C7ZEF9_NECH7	0	288/313(92.01)	607	Putative uncharacterized protein {ECO:0000313|EMBL:EEU37669.1} OS=Nectria haematococca (strain 77-13-4 / ATCC MYA-4622 / FGSC 9596 / PE=4 SV=1
Fusarium0G103490.1	tr|C7ZEF8|C7ZEF8_NECH7	5.66E-146	206/211(97.63)	431	Putative uncharacterized protein {ECO:0000313|EMBL:EEU37568.1} OS=Nectria haematococca (strain 77-13-4 / ATCC MYA-4622 / FGSC 9596 / PE=4 SV=1
Fusarium0G103500.1	tr|A0A084R4N2|A0A084R4N2_STACH	1.42E-126	181/328(55.18)	374	Uncharacterized protein {ECO:0000313|EMBL:KFA71167.1} OS=Stachybotrys chartarum IBT 40288 PE=4 SV=1
Fusarium0G103510.1	tr|C7ZEF7|C7ZEF7_NECH7	0	378/403(93.80)	757	Putative uncharacterized protein {ECO:0000313|EMBL:EEU37567.1} OS=Nectria haematococca (strain 77-13-4 / ATCC MYA-4622 / FGSC 9596 / PE=4 SV=1
Fusarium0G103520.1	tr|C7ZEF6|C7ZEF6_NECH7	5.84E-128	188/227(82.82)	369	Putative uncharacterized protein {ECO:0000313|EMBL:EEU37668.1} OS=Nectria haematococca (strain 77-13-4 / ATCC MYA-4622 / FGSC 9596 / PE=4 SV=1
Fusarium0G103530.1	tr|C7ZEF5|C7ZEF5_NECH7	3.01E-135	246/451(54.55)	412	Predicted protein {ECO:0000313|EMBL:EEU37566.1} OS=Nectria haematococca (strain 77-13-4 / ATCC MYA-4622 / FGSC 9596 / PE=4 SV=1
Fusarium0G008710.1	tr|C7YJV6|C7YJV6_NECH7	0	293/297(98.65)	589	Predicted protein {ECO:0000313|EMBL:EEU48339.1} OS=Nectria haematococca (strain 77-13-4 / ATCC MYA-4622 / FGSC 9596 / PE=3 SV=1
Fusarium0G008720.1	tr|C7YJV8|C7YJV8_NECH7	0	329/330(99.70)	677	Predicted protein {ECO:0000313|EMBL:EEU47634.1} OS=Nectria haematococca (strain 77-13-4 / ATCC MYA-4622 / FGSC 9596 / PE=4 SV=1
Fusarium0G008730.1	tr|C7YJV9|C7YJV9_NECH7	0	1067/1121(95.18)	2137	Putative uncharacterized protein {ECO:0000313|EMBL:EEU48341.1} OS=Nectria haematococca (strain 77-13-4 / ATCC MYA-4622 / FGSC 9596 / PE=4 SV=1
Fusarium0G008740.1	tr|C7YJW0|C7YJW0_NECH7	0	892/929(96.02)	1835	Predicted protein {ECO:0000313|EMBL:EEU48342.1} OS=Nectria haematococca (strain 77-13-4 / ATCC MYA-4622 / FGSC 9596 / PE=4 SV=1
Fusarium0G008750.1	tr|C7YJW1|C7YJW1_NECH7	0	586/608(96.38)	1238	Putative uncharacterized protein {ECO:0000313|EMBL:EEU48343.1} OS=Nectria haematococca (strain 77-13-4 / ATCC MYA-4622 / FGSC 9596 / PE=4 SV=1
Fusarium0G008760.1	tr|W9INE6|W9INE6_FUSOX	1.65E-92	134/162(82.72)	277	Uncharacterized protein {ECO:0000313|EMBL:EWY94845.1} OS=Fusarium oxysporum FOSC 3-a PE=4 SV=1
Fusarium0G008770.1	tr|S0DMZ8|S0DMZ8_GIBF5	9.36E-114	167/205(81.46)	340	Related to UDP N-acetylglucosamine transporter (MNN2) {ECO:0000313|EMBL:CCT61928.1} OS=Gibberella fujikuroi (strain CBS 195.34 / IMI 58289 / NRRL A-6831) PE=4 SV=1
Fusarium0G008780.1	tr|C7YJW2|C7YJW2_NECH7	0	479/479(100.00)	1004	Protein phosphatase PP2A regulatory subunit B {ECO:0000256|RuleBase:RU331113} OS=Nectria haematococca (strain 77-13-4 / ATCC MYA-4622 / FGSC 9596 / PE=3 SV=1
Fusarium0G008790.1	tr|I1S524|I1S524_GIBZE	9.43E-119	193/320(60.31)	353	Uncharacterized protein {ECO:0000313|EMBL:ESU06680.1, ECO:0000313|EnsemblFungi:FGSG_11942P0} OS=Gibberella zeae (strain PH-1 / ATCC MYA-4620 / FGSC 9075 / NRRL 31084) PE=4 SV=1
Fusarium0G008800.1	tr|C7YJW3|C7YJW3_NECH7	5.41E-164	228/230(99.13)	461	Putative uncharacterized protein {ECO:0000313|EMBL:EEU47635.1} OS=Nectria haematococca (strain 77-13-4 / ATCC MYA-4622 / FGSC 9596 / PE=4 SV=1
Fusarium0G008810.1	tr|C7YJW4|C7YJW4_NECH7	2.17E-162	220/221(99.55)	457	Putative uncharacterized protein {ECO:0000313|EMBL:EEU47636.1} OS=Nectria haematococca (strain 77-13-4 / ATCC MYA-4622 / FGSC 9596 / PE=4 SV=1
Fusarium0G008820.1	tr|C7YJW5|C7YJW5_NECH7	0	418/446(93.72)	862	Putative uncharacterized protein {ECO:0000313|EMBL:EEU48345.1} (Fragment) OS=Nectria haematococca (strain 77-13-4 / ATCC MYA-4622 / FGSC 9596 / PE=3 SV=1
Fusarium0G008830.1	tr|C7YJW6|C7YJW6_NECH7	7.98E-94	135/137(98.54)	276	Putative uncharacterized protein {ECO:0000313|EMBL:EEU48346.1} OS=Nectria haematococca (strain 77-13-4 / ATCC MYA-4622 / FGSC 9596 / PE=4 SV=1
Fusarium0G008840.1	tr|C7YJW7|C7YJW7_NECH7	0	448/497(90.14)	902	Putative uncharacterized protein {ECO:0000313|EMBL:EEU48347.1} OS=Nectria haematococca (strain 77-13-4 / ATCC MYA-4622 / FGSC 9596 / PE=4 SV=1
Fusarium0G008850.1	tr|C7YJW8|C7YJW8_NECH7	0	546/563(96.98)	1128	Putative uncharacterized protein {ECO:0000313|EMBL:EEU48348.1} OS=Nectria haematococca (strain 77-13-4 / ATCC MYA-4622 / FGSC 9596 / PE=4 SV=1
Fusarium0G008860.1	tr|C7YJW9|C7YJW9_NECH7	0	571/581(98.28)	1169	Predicted protein {ECO:0000313|EMBL:EEU47637.1} OS=Nectria haematococca (strain 77-13-4 / ATCC MYA-4622 / FGSC 9596 / PE=3 SV=1
Fusarium0G008870.1	tr|C7YJW9|C7YJW9_NECH7	0	405/406(99.75)	838	Predicted protein {ECO:0000313|EMBL:EEU47637.1} OS=Nectria haematococca (strain 77-13-4 / ATCC MYA-4622 / FGSC 9596 / PE=3 SV=1
Fusarium0G008880.1	tr|I1S521|I1S521_GIBZE	2.67E-34	78/94(82.98)	121	Uncharacterized protein {ECO:0000313|EMBL:ESU06673.1, ECO:0000313|EnsemblFungi:FGSG_11939P0} OS=Gibberella zeae (strain PH-1 / ATCC MYA-4620 / FGSC 9075 / NRRL 31084) PE=4 SV=1
Fusarium0G008890.1	tr|C7YJX0|C7YJX0_NECH7	1.31E-93	131/134(97.76)	276	Putative uncharacterized protein {ECO:0000313|EMBL:EEU48349.1} OS=Nectria haematococca (strain 77-13-4 / ATCC MYA-4622 / FGSC 9596 / PE=4 SV=1
Fusarium0G008900.1	tr|C7YJX1|C7YJX1_NECH7	0	323/325(99.38)	655	Putative uncharacterized protein {ECO:0000313|EMBL:EEU48350.1} OS=Nectria haematococca (strain 77-13-4 / ATCC MYA-4622 / FGSC 9596 / PE=3 SV=1
Fusarium0G008910.1	tr|C7YJX2|C7YJX2_NECH7	0	410/459(89.32)	628	Putative uncharacterized protein {ECO:0000313|EMBL:EEU47638.1} OS=Nectria haematococca (strain 77-13-4 / ATCC MYA-4622 / FGSC 9596 / PE=4 SV=1
Fusarium0G008920.1	tr|C7YJX3|C7YJX3_NECH7	4.40E-90	130/131(99.24)	266	Putative uncharacterized protein {ECO:0000313|EMBL:EEU47639.1} OS=Nectria haematococca (strain 77-13-4 / ATCC MYA-4622 / FGSC 9596 / PE=4 SV=1
Fusarium0G008930.1	tr|C7YJX4|C7YJX4_NECH7	0	365/366(99.73)	757	Uroporphyrinogen decarboxylase {ECO:0000256|RuleBase:RU000554} OS=Nectria haematococca (strain 77-13-4 / ATCC MYA-4622 / FGSC 9596 / PE=3 SV=1
Fusarium0G008940.1	tr|C7YJX5|C7YJX5_NECH7	1.60E-76	114/119(95.80)	231	Predicted protein {ECO:0000313|EMBL:EEU47640.1} OS=Nectria haematococca (strain 77-13-4 / ATCC MYA-4622 / FGSC 9596 / PE=4 SV=1
Fusarium0G008950.1	tr|C7YJX6|C7YJX6_NECH7	0	861/873(98.63)	1755	Putative uncharacterized protein {ECO:0000313|EMBL:EEU48352.1} OS=Nectria haematococca (strain 77-13-4 / ATCC MYA-4622 / FGSC 9596 / PE=4 SV=1
Fusarium0G008960.1	tr|W7LFK0|W7LFK0_GIBM7	0	352/429(82.05)	566	Synaptosomal-associated protein, 23kDa {ECO:0000313|EMBL:EWG38228.1} OS=Gibberella moniliformis (strain M3125 / FGSC 7600) PE=4 SV=1
Fusarium0G008970.1	tr|C7YJX8|C7YJX8_NECH7	0	638/655(97.40)	1309	Predicted protein {ECO:0000313|EMBL:EEU47642.1} OS=Nectria haematococca (strain 77-13-4 / ATCC MYA-4622 / FGSC 9596 / PE=4 SV=1
Fusarium0G008980.1	tr|C7YJX9|C7YJX9_NECH7	4.66E-90	129/130(99.23)	266	Predicted protein {ECO:0000313|EMBL:EEU48353.1} OS=Nectria haematococca (strain 77-13-4 / ATCC MYA-4622 / FGSC 9596 / PE=4 SV=1
Fusarium0G008990.1	tr|C7YJY0|C7YJY0_NECH7	0	346/356(97.19)	701	Predicted protein {ECO:0000313|EMBL:EEU47643.1} OS=Nectria haematococca (strain 77-13-4 / ATCC MYA-4622 / FGSC 9596 / PE=4 SV=1
Fusarium0G009000.1	tr|C7YJY1|C7YJY1_NECH7	0	367/437(83.98)	697	Chromatin modification-related protein {ECO:0000256|RuleBase:RU361213} OS=Nectria haematococca (strain 77-13-4 / ATCC MYA-4622 / FGSC 9596 / PE=3 SV=1
Fusarium0G009010.1	tr|C7YJY2|C7YJY2_NECH7	0	494/497(99.40)	1036	Histone deacetylase {ECO:0000256|PIRNR:PIRNR037913} OS=Nectria haematococca (strain 77-13-4 / ATCC MYA-4622 / FGSC 9596 / PE=3 SV=1
Fusarium0G009020.1	tr|C7YJY3|C7YJY3_NECH7	0	310/333(93.09)	634	Putative uncharacterized protein {ECO:0000313|EMBL:EEU47645.1} OS=Nectria haematococca (strain 77-13-4 / ATCC MYA-4622 / FGSC 9596 / PE=4 SV=1
Fusarium0G009030.1	tr|C7YJY4|C7YJY4_NECH7	0	553/581(95.18)	1112	Predicted protein {ECO:0000313|EMBL:EEU48355.1} OS=Nectria haematococca (strain 77-13-4 / ATCC MYA-4622 / FGSC 9596 / PE=4 SV=1
Fusarium0G009040.1	tr|C7YJY5|C7YJY5_NECH7	0	425/439(96.81)	869	Putative uncharacterized protein {ECO:0000313|EMBL:EEU48356.1} OS=Nectria haematococca (strain 77-13-4 / ATCC MYA-4622 / FGSC 9596 / PE=4 SV=1
Fusarium0G009050.1	tr|C7YJY6|C7YJY6_NECH7	0	455/604(75.33)	763	Putative uncharacterized protein {ECO:0000313|EMBL:EEU47646.1} OS=Nectria haematococca (strain 77-13-4 / ATCC MYA-4622 / FGSC 9596 / PE=4 SV=1
Fusarium0G009060.1	tr|C7YJY7|C7YJY7_NECH7	0	457/469(97.44)	939	Putative uncharacterized protein {ECO:0000313|EMBL:EEU47647.1} OS=Nectria haematococca (strain 77-13-4 / ATCC MYA-4622 / FGSC 9596 / PE=4 SV=1
Fusarium0G009070.1	tr|C7YJY8|C7YJY8_NECH7	0	434/448(96.88)	893	Predicted protein {ECO:0000313|EMBL:EEU47648.1} OS=Nectria haematococca (strain 77-13-4 / ATCC MYA-4622 / FGSC 9596 / PE=3 SV=1
Fusarium0G009080.1	tr|C7YJY9|C7YJY9_NECH7	0	1204/1228(98.05)	2489	Predicted protein {ECO:0000313|EMBL:EEU48357.1} OS=Nectria haematococca (strain 77-13-4 / ATCC MYA-4622 / FGSC 9596 / PE=4 SV=1
Fusarium0G009090.1	tr|C7YJZ0|C7YJZ0_NECH7	0	422/438(96.35)	852	Predicted protein {ECO:0000313|EMBL:EEU48358.1} OS=Nectria haematococca (strain 77-13-4 / ATCC MYA-4622 / FGSC 9596 / PE=3 SV=1
Fusarium0G009100.1	tr|C7YJZ1|C7YJZ1_NECH7	1.41E-159	231/256(90.23)	451	Predicted protein {ECO:0000313|EMBL:EEU48359.1} OS=Nectria haematococca (strain 77-13-4 / ATCC MYA-4622 / FGSC 9596 / PE=4 SV=1
Fusarium0G009110.1	tr|C7YJZ2|C7YJZ2_NECH7	0	552/556(99.28)	1148	Predicted protein {ECO:0000313|EMBL:EEU47649.1} OS=Nectria haematococca (strain 77-13-4 / ATCC MYA-4622 / FGSC 9596 / PE=4 SV=1
Fusarium0G009120.1	tr|J9MAZ4|J9MAZ4_FUSO4	6.11E-114	222/257(86.38)	340	Eukaryotic translation initiation factor 3 subunit J {ECO:0000256|HAMAP-Rule:MF_03009} OS=Fusarium oxysporum f. sp. lycopersici (strain 4287 / CBS 123668 / FGSC PE=3 SV=1
Fusarium0G009130.1	tr|C7YJZ4|C7YJZ4_NECH7	0	327/357(91.60)	668	Alternative oxidase {ECO:0000256|RuleBase:RU003779} OS=Nectria haematococca (strain 77-13-4 / ATCC MYA-4622 / FGSC 9596 / PE=3 SV=1
Fusarium0G009140.1	tr|C7YJZ6|C7YJZ6_NECH7	0	708/715(99.02)	1431	Putative uncharacterized protein {ECO:0000313|EMBL:EEU47652.1} OS=Nectria haematococca (strain 77-13-4 / ATCC MYA-4622 / FGSC 9596 / PE=4 SV=1
Fusarium0G009150.1	tr|C7YJZ7|C7YJZ7_NECH7	3.02E-138	191/196(97.45)	393	Putative uncharacterized protein {ECO:0000313|EMBL:EEU48361.1} OS=Nectria haematococca (strain 77-13-4 / ATCC MYA-4622 / FGSC 9596 / PE=4 SV=1
Fusarium0G009160.1	tr|C7YJZ8|C7YJZ8_NECH7	0	715/846(84.52)	818	Predicted protein {ECO:0000313|EMBL:EEU47653.1} OS=Nectria haematococca (strain 77-13-4 / ATCC MYA-4622 / FGSC 9596 / PE=4 SV=1
Fusarium0G009170.1	tr|X0LRZ5|X0LRZ5_FUSOX	0	620/878(70.62)	1122	Uncharacterized protein {ECO:0000313|EMBL:EXM28774.1} OS=Fusarium oxysporum f. sp. vasinfectum 25433 PE=4 SV=1
Fusarium0G009180.1	tr|K3W1T6|K3W1T6_FUSPC	3.85E-155	211/235(89.79)	439	Uncharacterized protein {ECO:0000313|EMBL:EKJ76465.1} OS=Fusarium pseudograminearum (strain CS3096) PE=4 SV=1
Fusarium0G009190.1	tr|C7YK00|C7YK00_NECH7	0	317/317(100.00)	665	Predicted protein {ECO:0000313|EMBL:EEU47654.1} OS=Nectria haematococca (strain 77-13-4 / ATCC MYA-4622 / FGSC 9596 / PE=4 SV=1
Fusarium0G009200.1	tr|C7YK01|C7YK01_NECH7	0	649/720(90.14)	1305	Predicted protein {ECO:0000313|EMBL:EEU48363.1} OS=Nectria haematococca (strain 77-13-4 / ATCC MYA-4622 / FGSC 9596 / PE=4 SV=1
Fusarium0G009210.1	tr|C7YK02|C7YK02_NECH7	0	747/790(94.56)	1474	Putative uncharacterized protein {ECO:0000313|EMBL:EEU47655.1} OS=Nectria haematococca (strain 77-13-4 / ATCC MYA-4622 / FGSC 9596 / PE=4 SV=1
Fusarium0G009220.1	tr|C7YK03|C7YK03_NECH7	0	441/464(95.04)	923	Putative uncharacterized protein {ECO:0000313|EMBL:EEU47656.1} OS=Nectria haematococca (strain 77-13-4 / ATCC MYA-4622 / FGSC 9596 / PE=4 SV=1
Fusarium0G009230.1	tr|I1RCL4|I1RCL4_GIBZE	3.12E-130	191/236(80.93)	396	Uncharacterized protein {ECO:0000313|EMBL:ESU06635.1, ECO:0000313|EnsemblFungi:FGSG_01333P0} OS=Gibberella zeae (strain PH-1 / ATCC MYA-4620 / FGSC 9075 / NRRL 31084) PE=3 SV=1
Fusarium0G009240.1	tr|C7YK06|C7YK06_NECH7	0	949/984(96.44)	1897	Putative uncharacterized protein {ECO:0000313|EMBL:EEU47657.1} OS=Nectria haematococca (strain 77-13-4 / ATCC MYA-4622 / FGSC 9596 / PE=4 SV=1
Fusarium0G009250.1	tr|A0A016P9D4|A0A016P9D4_GIBZA	2.44E-73	110/147(74.83)	224	Uncharacterized protein {ECO:0000313|EMBL:EYB22479.1} OS=Gibberella zeae (Wheat head blight fungus) PE=4 SV=1
Fusarium0G009260.1	tr|C7YK07|C7YK07_NECH7	2.04E-102	147/147(100.00)	303	Predicted protein {ECO:0000313|EMBL:EEU47658.1} OS=Nectria haematococca (strain 77-13-4 / ATCC MYA-4622 / FGSC 9596 / PE=4 SV=1
Fusarium0G009270.1	tr|C7YK08|C7YK08_NECH7	1.51E-128	184/207(88.89)	369	Adenylyl-sulfate kinase {ECO:0000256|RuleBase:RU004347} OS=Nectria haematococca (strain 77-13-4 / ATCC MYA-4622 / FGSC 9596 / PE=3 SV=1
Fusarium0G009280.1	tr|J9MB12|J9MB12_FUSO4	0	355/393(90.33)	756	Uncharacterized protein {ECO:0000313|EnsemblFungi:FOXG_00056P0} OS=Fusarium oxysporum f. sp. lycopersici (strain 4287 / CBS 123668 / FGSC PE=4 SV=1
Fusarium0G009290.1	tr|C7YK11|C7YK11_NECH7	1.67E-157	220/220(100.00)	457	Putative uncharacterized protein {ECO:0000313|EMBL:EEU48367.1} OS=Nectria haematococca (strain 77-13-4 / ATCC MYA-4622 / FGSC 9596 / PE=4 SV=1
Fusarium0G009300.1	tr|C7YK12|C7YK12_NECH7	0	348/371(93.80)	669	Putative uncharacterized protein {ECO:0000313|EMBL:EEU47661.1} OS=Nectria haematococca (strain 77-13-4 / ATCC MYA-4622 / FGSC 9596 / PE=4 SV=1
Fusarium0G009310.1	tr|S0DI24|S0DI24_GIBF5	6.72E-143	201/241(83.40)	409	Uncharacterized protein {ECO:0000313|EMBL:CCT61974.1} OS=Gibberella fujikuroi (strain CBS 195.34 / IMI 58289 / NRRL A-6831) PE=4 SV=1
Fusarium0G009320.1	tr|C7YK13|C7YK13_NECH7	0	899/906(99.23)	1845	Putative uncharacterized protein {ECO:0000313|EMBL:EEU48368.1} OS=Nectria haematococca (strain 77-13-4 / ATCC MYA-4622 / FGSC 9596 / PE=4 SV=1
Fusarium0G009330.1	tr|C7YK14|C7YK14_NECH7	2.70E-66	98/101(97.03)	203	Predicted protein {ECO:0000313|EMBL:EEU47662.1} OS=Nectria haematococca (strain 77-13-4 / ATCC MYA-4622 / FGSC 9596 / PE=4 SV=1
Fusarium0G009340.1	tr|C7YK15|C7YK15_NECH7	0	780/809(96.42)	1587	Putative uncharacterized protein {ECO:0000313|EMBL:EEU48369.1} OS=Nectria haematococca (strain 77-13-4 / ATCC MYA-4622 / FGSC 9596 / PE=4 SV=1
Fusarium0G009350.1	tr|G9N954|G9N954_HYPVG	2.57E-59	91/103(88.35)	186	Uncharacterized protein {ECO:0000313|EMBL:EHK16475.1} OS=Hypocrea virens (strain Gv29-8 / FGSC 10586) PE=4 SV=1
Fusarium0G009360.1	tr|C7YK16|C7YK16_NECH7	0	788/812(97.04)	1603	Predicted protein {ECO:0000313|EMBL:EEU47663.1} OS=Nectria haematococca (strain 77-13-4 / ATCC MYA-4622 / FGSC 9596 / PE=3 SV=1
Fusarium0G009370.1	tr|C7YK17|C7YK17_NECH7	0	514/588(87.41)	1036	Putative uncharacterized protein {ECO:0000313|EMBL:EEU48370.1} OS=Nectria haematococca (strain 77-13-4 / ATCC MYA-4622 / FGSC 9596 / PE=4 SV=1
Fusarium0G009380.1	tr|C7YK17|C7YK17_NECH7	0	438/456(96.05)	884	Putative uncharacterized protein {ECO:0000313|EMBL:EEU48370.1} OS=Nectria haematococca (strain 77-13-4 / ATCC MYA-4622 / FGSC 9596 / PE=4 SV=1
Fusarium0G009390.1	tr|F9F1G2|F9F1G2_FUSOF	0	621/789(78.71)	1236	Uncharacterized protein {ECO:0000313|EMBL:EGU89295.1} OS=Fusarium oxysporum (strain Fo5176) PE=4 SV=1
Fusarium0G009400.1	tr|C7YK19|C7YK19_NECH7	0	253/256(98.83)	516	Predicted protein {ECO:0000313|EMBL:EEU48372.1} OS=Nectria haematococca (strain 77-13-4 / ATCC MYA-4622 / FGSC 9596 / PE=4 SV=1
Fusarium0G009410.1	tr|C7YK20|C7YK20_NECH7	0	762/828(92.03)	1280	Putative uncharacterized protein {ECO:0000313|EMBL:EEU47664.1} OS=Nectria haematococca (strain 77-13-4 / ATCC MYA-4622 / FGSC 9596 / PE=4 SV=1
Fusarium0G009420.1	tr|C7YK22|C7YK22_NECH7	0	557/579(96.20)	1137	Eukaryotic translation initiation factor 3 subunit D {ECO:0000256|HAMAP-Rule:MF_03003} OS=Nectria haematococca (strain 77-13-4 / ATCC MYA-4622 / FGSC 9596 / PE=3 SV=1
Fusarium0G009430.1	tr|S0DLP7|S0DLP7_GIBF5	0	275/362(75.97)	567	Related to AP-1-like transcription factor {ECO:0000313|EMBL:CCT63365.1} OS=Gibberella fujikuroi (strain CBS 195.34 / IMI 58289 / NRRL A-6831) PE=4 SV=1
Fusarium0G009440.1	tr|C7YK23|C7YK23_NECH7	0	292/303(96.37)	606	Putative uncharacterized protein {ECO:0000313|EMBL:EEU47666.1} OS=Nectria haematococca (strain 77-13-4 / ATCC MYA-4622 / FGSC 9596 / PE=4 SV=1
Fusarium0G009450.1	tr|C7YK24|C7YK24_NECH7	0	1846/1888(97.78)	3766	Predicted protein {ECO:0000313|EMBL:EEU47667.1} OS=Nectria haematococca (strain 77-13-4 / ATCC MYA-4622 / FGSC 9596 / PE=4 SV=1
Fusarium0G009460.1	tr|C7YK25|C7YK25_NECH7	0	340/343(99.13)	712	Predicted protein {ECO:0000313|EMBL:EEU47668.1} OS=Nectria haematococca (strain 77-13-4 / ATCC MYA-4622 / FGSC 9596 / PE=4 SV=1
Fusarium0G009470.1	tr|C7YK26|C7YK26_NECH7	0	942/992(94.96)	1921	Putative uncharacterized protein {ECO:0000313|EMBL:EEU48374.1} OS=Nectria haematococca (strain 77-13-4 / ATCC MYA-4622 / FGSC 9596 / PE=4 SV=1
Fusarium0G009480.1	tr|C7YK27|C7YK27_NECH7	0	406/430(94.42)	841	Predicted protein {ECO:0000313|EMBL:EEU48375.1} OS=Nectria haematococca (strain 77-13-4 / ATCC MYA-4622 / FGSC 9596 / PE=4 SV=1
Fusarium0G009490.1	tr|C7YK28|C7YK28_NECH7	0	660/692(95.38)	1350	Putative uncharacterized protein {ECO:0000313|EMBL:EEU47669.1} OS=Nectria haematococca (strain 77-13-4 / ATCC MYA-4622 / FGSC 9596 / PE=4 SV=1
Fusarium0G009500.1	tr|C7YK29|C7YK29_NECH7	0	501/519(96.53)	1011	Predicted protein {ECO:0000313|EMBL:EEU48376.1} OS=Nectria haematococca (strain 77-13-4 / ATCC MYA-4622 / FGSC 9596 / PE=4 SV=1
Fusarium0G009510.1	tr|C7YK30|C7YK30_NECH7	1.21E-152	214/214(100.00)	431	Putative uncharacterized protein {ECO:0000313|EMBL:EEU47670.1} OS=Nectria haematococca (strain 77-13-4 / ATCC MYA-4622 / FGSC 9596 / PE=4 SV=1
Fusarium0G009520.1	tr|C7YK31|C7YK31_NECH7	0	772/788(97.97)	1591	Putative uncharacterized protein {ECO:0000313|EMBL:EEU47671.1} OS=Nectria haematococca (strain 77-13-4 / ATCC MYA-4622 / FGSC 9596 / PE=4 SV=1
Fusarium0G009530.1	tr|C7YK33|C7YK33_NECH7	0	486/525(92.57)	961	Putative uncharacterized protein {ECO:0000313|EMBL:EEU47673.1} OS=Nectria haematococca (strain 77-13-4 / ATCC MYA-4622 / FGSC 9596 / PE=4 SV=1
Fusarium0G009540.1	tr|C7YK34|C7YK34_NECH7	0	603/660(91.36)	1167	Putative uncharacterized protein {ECO:0000313|EMBL:EEU47674.1} OS=Nectria haematococca (strain 77-13-4 / ATCC MYA-4622 / FGSC 9596 / PE=4 SV=1
Fusarium0G009550.1	tr|C7YK35|C7YK35_NECH7	0	669/673(99.41)	1371	Predicted protein {ECO:0000313|EMBL:EEU48377.1} OS=Nectria haematococca (strain 77-13-4 / ATCC MYA-4622 / FGSC 9596 / PE=4 SV=1
Fusarium0G009560.1	tr|C7YK36|C7YK36_NECH7	0	564/595(94.79)	1133	Predicted protein {ECO:0000313|EMBL:EEU47675.1} OS=Nectria haematococca (strain 77-13-4 / ATCC MYA-4622 / FGSC 9596 / PE=4 SV=1
Fusarium0G009570.1	tr|C7YK37|C7YK37_NECH7	0	293/294(99.66)	591	Predicted protein {ECO:0000313|EMBL:EEU47676.1} OS=Nectria haematococca (strain 77-13-4 / ATCC MYA-4622 / FGSC 9596 / PE=4 SV=1
Fusarium0G103540.1	tr|C7ZEF4|C7ZEF4_NECH7	2.22E-152	242/325(74.46)	459	Predicted protein {ECO:0000313|EMBL:EEU37667.1} OS=Nectria haematococca (strain 77-13-4 / ATCC MYA-4622 / FGSC 9596 / PE=4 SV=1
Fusarium0G103550.1	tr|C7ZIC7|C7ZIC7_NECH7	0	379/614(61.73)	788	Putative uncharacterized protein {ECO:0000313|EMBL:EEU36182.1} OS=Nectria haematococca (strain 77-13-4 / ATCC MYA-4622 / FGSC 9596 / PE=3 SV=1
Fusarium0G103560.1	tr|C7ZEF1|C7ZEF1_NECH7	0	527/624(84.46)	1089	Putative uncharacterized protein {ECO:0000313|EMBL:EEU37565.1} (Fragment) OS=Nectria haematococca (strain 77-13-4 / ATCC MYA-4622 / FGSC 9596 / PE=4 SV=1
Fusarium0G103570.1	tr|C7ZEF0|C7ZEF0_NECH7	1.23E-153	211/213(99.06)	434	Putative uncharacterized protein {ECO:0000313|EMBL:EEU37664.1} OS=Nectria haematococca (strain 77-13-4 / ATCC MYA-4622 / FGSC 9596 / PE=4 SV=1
Fusarium0G103580.1	tr|C7ZEE9|C7ZEE9_NECH7	2.14E-174	233/243(95.88)	493	Putative uncharacterized protein {ECO:0000313|EMBL:EEU37663.1} OS=Nectria haematococca (strain 77-13-4 / ATCC MYA-4622 / FGSC 9596 / PE=3 SV=1
Fusarium0G103590.1	tr|C7ZEE8|C7ZEE8_NECH7	1.59E-76	182/522(34.87)	258	Predicted protein {ECO:0000313|EMBL:EEU37662.1} OS=Nectria haematococca (strain 77-13-4 / ATCC MYA-4622 / FGSC 9596 / PE=4 SV=1
Fusarium0G103600.1	tr|C7ZEE7|C7ZEE7_NECH7	0	499/547(91.22)	986	Putative uncharacterized protein {ECO:0000313|EMBL:EEU37661.1} OS=Nectria haematococca (strain 77-13-4 / ATCC MYA-4622 / FGSC 9596 / PE=4 SV=1
Fusarium0G103610.1	tr|C7ZEE6|C7ZEE6_NECH7	0	498/511(97.46)	989	Putative uncharacterized protein {ECO:0000313|EMBL:EEU37564.1} OS=Nectria haematococca (strain 77-13-4 / ATCC MYA-4622 / FGSC 9596 / PE=4 SV=1
Fusarium0G103620.1	tr|C7ZEE5|C7ZEE5_NECH7	0	320/356(89.89)	614	Putative uncharacterized protein {ECO:0000313|EMBL:EEU37660.1} OS=Nectria haematococca (strain 77-13-4 / ATCC MYA-4622 / FGSC 9596 / PE=4 SV=1
Fusarium0G103630.1	tr|C7ZEE4|C7ZEE4_NECH7	0	666/747(89.16)	1328	Expressed protein {ECO:0000313|EMBL:EEU37659.1} OS=Nectria haematococca (strain 77-13-4 / ATCC MYA-4622 / FGSC 9596 / PE=4 SV=1
Fusarium0G103640.1	tr|C7ZEE2|C7ZEE2_NECH7	0	307/337(91.10)	637	Putative uncharacterized protein {ECO:0000313|EMBL:EEU37658.1} OS=Nectria haematococca (strain 77-13-4 / ATCC MYA-4622 / FGSC 9596 / PE=4 SV=1
Fusarium0G103650.1	tr|C7ZEE1|C7ZEE1_NECH7	0	545/598(91.14)	1065	Predicted protein {ECO:0000313|EMBL:EEU37657.1} OS=Nectria haematococca (strain 77-13-4 / ATCC MYA-4622 / FGSC 9596 / PE=4 SV=1
Fusarium0G103670.1	tr|C7ZED9|C7ZED9_NECH7	0	328/414(79.23)	606	Putative uncharacterized protein {ECO:0000313|EMBL:EEU37561.1} (Fragment) OS=Nectria haematococca (strain 77-13-4 / ATCC MYA-4622 / FGSC 9596 / PE=4 SV=1
Fusarium0G103680.1	tr|C7ZED8|C7ZED8_NECH7	0	498/538(92.57)	1050	Putative uncharacterized protein {ECO:0000313|EMBL:EEU37560.1} OS=Nectria haematococca (strain 77-13-4 / ATCC MYA-4622 / FGSC 9596 / PE=3 SV=1
Fusarium0G103690.1	tr|C7ZED6|C7ZED6_NECH7	0	475/500(95.00)	970	Predicted protein {ECO:0000313|EMBL:EEU37655.1} OS=Nectria haematococca (strain 77-13-4 / ATCC MYA-4622 / FGSC 9596 / PE=4 SV=1
Fusarium0G103700.1	tr|C7ZED5|C7ZED5_NECH7	0	364/401(90.77)	656	Putative uncharacterized protein {ECO:0000313|EMBL:EEU37559.1} OS=Nectria haematococca (strain 77-13-4 / ATCC MYA-4622 / FGSC 9596 / PE=4 SV=1
Fusarium0G103710.1	tr|C7ZED4|C7ZED4_NECH7	0	368/435(84.60)	737	Predicted protein {ECO:0000313|EMBL:EEU37654.1} OS=Nectria haematococca (strain 77-13-4 / ATCC MYA-4622 / FGSC 9596 / PE=4 SV=1
Fusarium0G103720.1	tr|C7ZED2|C7ZED2_NECH7	1.39E-86	128/170(75.29)	262	Putative uncharacterized protein {ECO:0000313|EMBL:EEU37558.1} (Fragment) OS=Nectria haematococca (strain 77-13-4 / ATCC MYA-4622 / FGSC 9596 / PE=4 SV=1
Fusarium0G103730.1	tr|C7ZED0|C7ZED0_NECH7	2.18E-162	227/228(99.56)	457	Putative uncharacterized protein {ECO:0000313|EMBL:EEU37556.1} OS=Nectria haematococca (strain 77-13-4 / ATCC MYA-4622 / FGSC 9596 / PE=4 SV=1
Fusarium0G103740.1	tr|C7ZEC9|C7ZEC9_NECH7	0	393/412(95.39)	772	Putative uncharacterized protein {ECO:0000313|EMBL:EEU37555.1} OS=Nectria haematococca (strain 77-13-4 / ATCC MYA-4622 / FGSC 9596 / PE=4 SV=1
Fusarium0G103750.1	tr|C7ZEC8|C7ZEC8_NECH7	0	340/348(97.70)	711	Predicted protein {ECO:0000313|EMBL:EEU37554.1} OS=Nectria haematococca (strain 77-13-4 / ATCC MYA-4622 / FGSC 9596 / PE=4 SV=1
Fusarium0G103760.1	tr|C7ZEC7|C7ZEC7_NECH7	0	471/514(91.63)	964	Predicted protein {ECO:0000313|EMBL:EEU37553.1} OS=Nectria haematococca (strain 77-13-4 / ATCC MYA-4622 / FGSC 9596 / PE=4 SV=1
Fusarium0G103770.1	tr|C7ZEC6|C7ZEC6_NECH7	0	283/286(98.95)	585	Putative uncharacterized protein {ECO:0000313|EMBL:EEU37552.1} OS=Nectria haematococca (strain 77-13-4 / ATCC MYA-4622 / FGSC 9596 / PE=4 SV=1
Fusarium0G103780.1	tr|C7ZEC5|C7ZEC5_NECH7	0	409/439(93.17)	833	Putative uncharacterized protein {ECO:0000313|EMBL:EEU37652.1} OS=Nectria haematococca (strain 77-13-4 / ATCC MYA-4622 / FGSC 9596 / PE=4 SV=1
Fusarium0G103790.1	tr|C7ZEC4|C7ZEC4_NECH7	0	660/689(95.79)	1350	Putative uncharacterized protein {ECO:0000313|EMBL:EEU37551.1} OS=Nectria haematococca (strain 77-13-4 / ATCC MYA-4622 / FGSC 9596 / PE=4 SV=1
Fusarium0G103800.1	tr|C7ZEC3|C7ZEC3_NECH7	0	287/324(88.58)	580	Putative uncharacterized protein {ECO:0000313|EMBL:EEU37550.1} OS=Nectria haematococca (strain 77-13-4 / ATCC MYA-4622 / FGSC 9596 / PE=4 SV=1
Fusarium0G103810.1	tr|C7ZEC2|C7ZEC2_NECH7	0	437/454(96.26)	901	Putative uncharacterized protein {ECO:0000313|EMBL:EEU37651.1} OS=Nectria haematococca (strain 77-13-4 / ATCC MYA-4622 / FGSC 9596 / PE=4 SV=1
Fusarium0G103820.1	tr|C7ZEC1|C7ZEC1_NECH7	0	403/520(77.50)	719	Putative uncharacterized protein {ECO:0000313|EMBL:EEU37549.1} OS=Nectria haematococca (strain 77-13-4 / ATCC MYA-4622 / FGSC 9596 / PE=4 SV=1
Fusarium0G103830.1	tr|C7ZEC0|C7ZEC0_NECH7	0	342/344(99.42)	722	Predicted protein {ECO:0000313|EMBL:EEU37548.1} OS=Nectria haematococca (strain 77-13-4 / ATCC MYA-4622 / FGSC 9596 / PE=4 SV=1
Fusarium0G103840.1	tr|C7ZEB9|C7ZEB9_NECH7	0	560/588(95.24)	1182	Predicted protein {ECO:0000313|EMBL:EEU37650.1} OS=Nectria haematococca (strain 77-13-4 / ATCC MYA-4622 / FGSC 9596 / PE=4 SV=1
Fusarium0G103850.1	tr|C7ZEB8|C7ZEB8_NECH7	0	442/495(89.29)	850	Putative uncharacterized protein {ECO:0000313|EMBL:EEU37649.1} OS=Nectria haematococca (strain 77-13-4 / ATCC MYA-4622 / FGSC 9596 / PE=4 SV=1
Fusarium0G103860.1	tr|C7ZEB7|C7ZEB7_NECH7	0	554/631(87.80)	1070	Predicted protein {ECO:0000313|EMBL:EEU37547.1} OS=Nectria haematococca (strain 77-13-4 / ATCC MYA-4622 / FGSC 9596 / PE=4 SV=1
Fusarium0G103870.1	tr|C7ZEB6|C7ZEB6_NECH7	0	573/634(90.38)	1179	Putative uncharacterized protein {ECO:0000313|EMBL:EEU37648.1} OS=Nectria haematococca (strain 77-13-4 / ATCC MYA-4622 / FGSC 9596 / PE=4 SV=1
Fusarium0G103880.1	tr|C7ZEB5|C7ZEB5_NECH7	0	685/711(96.34)	1403	Predicted protein {ECO:0000313|EMBL:EEU37546.1} OS=Nectria haematococca (strain 77-13-4 / ATCC MYA-4622 / FGSC 9596 / PE=4 SV=1
Fusarium0G103890.1	tr|C7ZEB4|C7ZEB4_NECH7	0	658/673(97.77)	1369	Predicted protein {ECO:0000313|EMBL:EEU37545.1} OS=Nectria haematococca (strain 77-13-4 / ATCC MYA-4622 / FGSC 9596 / PE=4 SV=1
Fusarium0G103900.1	tr|C7ZEB3|C7ZEB3_NECH7	0	304/309(98.38)	632	Predicted protein {ECO:0000313|EMBL:EEU37544.1} OS=Nectria haematococca (strain 77-13-4 / ATCC MYA-4622 / FGSC 9596 / PE=4 SV=1
Fusarium0G103910.1	tr|C7ZEB2|C7ZEB2_NECH7	0	539/565(95.40)	1115	Predicted protein {ECO:0000313|EMBL:EEU37543.1} OS=Nectria haematococca (strain 77-13-4 / ATCC MYA-4622 / FGSC 9596 / PE=4 SV=1
Fusarium0G103920.1	tr|C7ZEB1|C7ZEB1_NECH7	2.42E-124	189/204(92.65)	384	Putative uncharacterized protein {ECO:0000313|EMBL:EEU37647.1} OS=Nectria haematococca (strain 77-13-4 / ATCC MYA-4622 / FGSC 9596 / PE=4 SV=1
Fusarium0G103930.1	tr|C7ZEB1|C7ZEB1_NECH7	0	608/701(86.73)	1224	Putative uncharacterized protein {ECO:0000313|EMBL:EEU37647.1} OS=Nectria haematococca (strain 77-13-4 / ATCC MYA-4622 / FGSC 9596 / PE=4 SV=1
Fusarium0G103940.1	tr|C7ZEB0|C7ZEB0_NECH7	0	340/359(94.71)	685	Putative uncharacterized protein {ECO:0000313|EMBL:EEU37646.1} OS=Nectria haematococca (strain 77-13-4 / ATCC MYA-4622 / FGSC 9596 / PE=4 SV=1
Fusarium0G103950.1	tr|W7MWS6|W7MWS6_GIBM7	0	545/766(71.15)	1133	Uncharacterized protein {ECO:0000313|EMBL:EWG52140.1} OS=Gibberella moniliformis (strain M3125 / FGSC 7600) PE=4 SV=1
Fusarium0G103960.1	tr|C7ZE48|C7ZE48_NECH7	0	380/426(89.20)	805	Putative uncharacterized protein {ECO:0000313|EMBL:EEU37542.1} (Fragment) OS=Nectria haematococca (strain 77-13-4 / ATCC MYA-4622 / FGSC 9596 / PE=3 SV=1
Fusarium0G103970.1	tr|C7ZE47|C7ZE47_NECH7	0	1165/1274(91.44)	2414	Putative uncharacterized protein {ECO:0000313|EMBL:EEU37541.1} OS=Nectria haematococca (strain 77-13-4 / ATCC MYA-4622 / FGSC 9596 / PE=4 SV=1
Fusarium0G103980.1	tr|C7ZE46|C7ZE46_NECH7	0	267/310(86.13)	577	Putative uncharacterized protein {ECO:0000313|EMBL:EEU37644.1} OS=Nectria haematococca (strain 77-13-4 / ATCC MYA-4622 / FGSC 9596 / PE=4 SV=1
Fusarium0G103990.1	tr|C7ZE45|C7ZE45_NECH7	0	428/504(84.92)	828	Putative uncharacterized protein {ECO:0000313|EMBL:EEU37540.1} OS=Nectria haematococca (strain 77-13-4 / ATCC MYA-4622 / FGSC 9596 / PE=4 SV=1
Fusarium0G104000.1	tr|J9NMZ0|J9NMZ0_FUSO4	2.65E-87	130/146(89.04)	260	Uncharacterized protein {ECO:0000313|EnsemblFungi:FOXG_16569P0} OS=Fusarium oxysporum f. sp. lycopersici (strain 4287 / CBS 123668 / FGSC PE=4 SV=1
Fusarium0G104010.1	tr|C7ZE42|C7ZE42_NECH7	0	313/354(88.42)	646	Putative uncharacterized protein {ECO:0000313|EMBL:EEU37538.1} OS=Nectria haematococca (strain 77-13-4 / ATCC MYA-4622 / FGSC 9596 / PE=4 SV=1
[truncated: 11,903 more rows]
